# Supplementary material for: A Mechanistic Beta-Binomial Probability Model for mRNA Sequencing Data
Source: PLoS One. 2016 Jun 21;11(6):e0157828. doi: 10.1371/journal.pone.0157828 (PMC4915702; doi:10.1371/journal.pone.0157828)
Supplement: S1 Table — (XLSX) [file pone.0157828.s004.xlsx]

## Sheet: Sheet1
S1 Table. Raw Unique Mapped Read Count Data
Gene	CTRL.1.A4	CTRL.1.A8	CTRL.1.A9	CTRL.1.A10	CTRL.1.B11	CTRL.1.B12	CTRL.1.C9	CTRL.1.C10	CTRL.1.C11	CTRL.1.E3	CTRL.1.E4	CTRL.1.F11	CTRL.1.H9	CTRL.1.H10		a	b	µ
A1BG	35	84	44	81	81	33	60	67	88	54	84	62	73	45		15.692	885920	63.6429
A1BG-AS1	0	2	1	2	4	0	3	6	8	0	0	0	0	0		0.62343	1344700	1.85714
A1CF	0	0	0	0	0	0	0	1	0	0	0	1	0	0		0.15169	4082900	0.142857
A2M	18	19	12	3	24	24	23	15	17	22	18	25	20	10		8.3987	1660700	17.8571
A2M-AS1	0	0	0	0	0	6	0	0	8	1	0	4	5	0		0.39433	982820	1.71429
A2ML1	12	7	6	14	9	5	9	7	11	4	10	9	9	5		6.0548	2531600	8.35714
A2MP1	0	0	0	0	0	0	0	0	0	0	0	0	0	0		0	0	0
A3GALT2	0	0	0	0	0	0	0	0	0	0	0	0	0	0		0	0	0
A4GALT	0	2	2	1	0	3	3	2	6	4	2	2	6	2		2.4727	3631900	2.5
A4GNT	0	0	0	0	0	0	0	0	0	0	0	0	0	0		0	0	0
AA06	0	0	0	0	0	0	0	0	0	0	0	0	0	0		0	0	0
AAAS	29	54	30	35	52	25	54	49	72	52	29	51	39	42		21.99	1812200	43.7857
AACS	9	11	0	6	6	7	34	17	8	0	6	13	19	8		1.4599	531000	10.2857
AACSP1	0	0	0	0	0	0	0	0	0	0	0	0	0	0		0	0	0
AADAC	0	0	0	0	0	0	2	0	2	0	0	0	0	0		0.1489	2375500	0.285714
AADACL2	0	0	0	0	0	0	0	0	0	0	0	0	0	0		0	0	0
AADACL3	0	0	0	0	0	0	0	0	0	0	0	0	0	0		0	0	0
AADACL4	0	0	0	0	0	0	0	0	0	0	0	0	0	0		0	0	0
AADAT	1	2	0	2	1	0	20	4	4	1	2	7	0	1		0.38259	463550	3.21429
AAED1	28	14	10	19	9	22	30	26	36	25	22	31	34	15		8.8654	1385000	22.9286
AAGAB	131	58	67	98	153	139	133	133	244	127	110	165	235	124		14.11	373990	136.929
AAK1	85	103	32	92	88	65	75	74	97	82	44	39	32	34		7.424	393830	67.2857
AAMDC	154	300	122	226	292	244	314	278	459	270	294	407	298	269		54.269	711340	280.5
AAMP	16	59	19	37	46	37	58	48	62	38	50	71	39	52		16.408	1336700	45.1429
AANAT	0	0	0	0	0	0	0	0	0	0	0	0	0	0		0	0	0
AAR2	41	88	58	70	117	75	77	57	132	132	120	204	164	86		8.2296	297130	101.5
AARD	1	3	0	1	14	6	1	4	10	7	1	2	5	2		1.2298	1199000	4.07143
AARS	44	74	51	46	51	75	55	52	44	61	45	47	84	41		9.6763	607830	55
AARS2	16	8	4	38	12	12	3	7	13	8	6	7	10	5		1.4749	491010	10.6429
AARSD1	0	0	0	0	0	0	0	0	0	2	0	0	3	0		0.15272	1615300	0.357143
AASDH	47	48	26	31	40	39	22	59	59	55	30	51	28	21		8.1149	721650	39.7143
AASDHPPT	218	275	78	221	290	205	248	217	412	185	183	247	315	261		31.443	482850	239.643
AASS	21	29	10	48	26	10	14	24	41	6	18	18	20	19		4.6875	789080	21.7143
AATF	39	26	35	21	44	32	36	22	50	13	48	12	50	40		4.4321	452440	33.4286
AATK	0	0	0	0	0	0	0	0	1	0	0	0	0	0		0.071429	5583300	0.0714286
AATK-AS1	0	0	0	0	0	0	0	0	0	0	0	0	0	0		0	0	0
ABAT	5	11	0	0	0	2	0	3	4	6	1	0	0	0		0.52017	825430	2.28571
ABCA1	399	436	244	446	617	577	608	537	1007	322	321	507	450	276		19.162	146390	481.929
ABCA10	13	31	12	10	20	15	38	28	38	21	2	45	18	30		4.9714	802190	22.9286
ABCA11P	2	16	3	13	9	10	14	19	15	10	16	12	11	12		6.2714	1997000	11.5714
ABCA12	0	0	0	0	0	0	0	0	0	0	0	0	0	0		0	0	0
ABCA13	5	1	1	4	6	3	4	1	11	7	2	0	4	0		1.7449	1869500	3.5
ABCA17P	0	1	0	0	0	0	0	0	0	0	0	0	0	3		0.10863	1261600	0.285714
ABCA2	2	1	1	1	2	2	2	3	6	0	2	1	0	0		1.7349	3911000	1.64286
ABCA3	0	2	0	0	1	0	0	0	3	0	1	1	0	1		0.58315	3869300	0.642857
ABCA4	7	15	10	4	5	3	5	6	1	8	5	18	19	3		2.0155	889880	7.78571
ABCA5	16	37	7	38	35	30	44	27	42	35	26	84	32	17		6.2679	708350	33.5714
ABCA6	49	89	26	96	76	41	93	44	74	44	35	96	79	47		12.528	728010	63.5
ABCA7	0	0	0	0	1	0	0	0	0	0	0	0	0	0		0.071429	4250400	0.0714286
ABCA8	139	211	64	148	169	136	114	63	186	103	142	117	137	160		13.946	370760	134.929
ABCA9	156	148	101	135	140	139	183	170	208	103	95	212	151	83		16.301	402150	144.571
ABCB1	0	0	0	0	0	0	0	0	0	0	0	0	0	0		0	0	0
ABCB10	14	38	20	33	8	38	22	26	25	25	1	14	3	15		2.7167	465330	20.1429
ABCB11	0	0	0	0	0	0	0	0	0	0	0	0	0	0		0	0	0
ABCB4	0	0	0	0	0	0	0	0	0	0	0	0	0	0		0	0	0
ABCB5	11	4	6	14	5	1	10	9	15	4	7	10	8	5		3.901	1768700	7.78571
ABCB6	23	38	20	35	70	40	35	46	33	45	30	46	42	14		11.373	1113600	36.9286
ABCB7	43	66	26	61	80	50	76	70	74	44	51	63	73	73		30.376	1811500	60.7143
ABCB8	4	9	0	13	3	5	6	10	8	1	4	4	1	1		1.5972	1216700	4.92857
ABCB9	0	1	0	0	0	4	0	0	1	2	0	0	0	0		0.21389	1370100	0.571429
ABCC1	51	49	36	42	39	77	37	58	97	72	30	37	55	35		8.3582	579330	51.0714
ABCC10	8	5	21	8	4	29	9	8	8	6	8	4	13	10		1.1346	352580	10.0714
ABCC11	0	0	0	0	0	0	0	0	1	0	0	0	0	0		0.071429	5583300	0.0714286
ABCC12	0	0	0	0	0	0	0	0	0	0	0	0	0	0		0	0	0
ABCC13	2	0	0	4	0	2	1	0	2	1	1	0	1	1		0.85516	2819800	1.07143
ABCC2	0	0	0	0	0	0	0	0	5	0	0	0	0	2		0.1501	1364700	0.5
ABCC3	6	6	0	8	9	15	12	7	4	8	6	15	6	4		3.4206	1666800	7.57143
ABCC4	13	43	5	20	26	27	44	22	75	17	23	14	18	6		3.7391	578080	25.2143
ABCC5	17	21	21	18	39	21	33	29	44	25	26	48	23	31		14.56	1850100	28.2857
ABCC5-AS1	0	0	0	0	0	0	0	0	0	0	0	0	0	0		0	0	0
ABCC6	0	0	0	0	0	0	1	0	1	3	1	0	0	2		0.33637	2064600	0.571429
ABCC6P1	0	0	0	0	0	0	0	0	0	0	0	0	0	0		0	0	0
ABCC6P2	0	0	0	0	0	0	0	0	0	0	0	0	0	0		0	0	0
ABCC8	0	0	0	0	0	0	0	0	0	0	0	0	0	0		0	0	0
ABCC9	3	2	0	4	1	2	3	1	1	1	0	2	1	1		1.4861	3400600	1.57143
ABCD1	1	4	0	0	0	2	1	2	1	0	0	0	1	0		0.57462	2513700	0.857143
ABCD2	0	0	0	0	0	0	0	0	0	0	0	0	0	0		0	0	0
ABCD3	89	90	70	113	108	69	96	66	162	80	98	44	68	74		11.427	459130	87.6429
ABCD4	34	44	7	74	39	63	41	66	84	29	46	51	71	19		6.4122	503220	47.7143
ABCE1	234	252	142	316	229	247	296	334	375	185	231	292	276	254		31.561	431140	261.643
ABCF1	216	430	146	351	388	276	441	334	588	261	262	350	314	278		55.563	619200	331.071
ABCF2	116	137	60	96	114	138	173	125	215	102	125	165	167	162		26.601	711720	135.357
ABCF3	23	33	8	29	17	13	12	28	35	40	8	49	23	16		4.959	766000	23.8571
ABCG1	3	5	3	1	6	5	7	12	12	0	9	14	16	9		2.78	1420200	7.28571
ABCG2	0	0	0	0	8	0	0	0	6	0	0	9	0	10		0.31072	529850	2.35714
ABCG4	0	0	0	0	0	0	0	0	0	0	0	0	0	0		0	0	0
ABCG5	0	0	0	0	0	0	0	0	0	0	0	0	0	0		0	0	0
ABCG8	0	0	0	0	0	0	0	0	0	0	0	0	0	0		0	0	0
ABHD1	3	0	0	0	0	0	0	0	0	0	0	0	1	0		0.10363	1038900	0.285714
ABHD10	44	103	17	85	77	63	76	26	97	53	63	65	103	62		12.437	694800	66.7143
ABHD11	7	3	5	13	13	5	11	13	14	6	12	14	4	6		6.3467	2539000	9
ABHD12	3	16	8	1	20	2	7	8	4	13	9	14	17	13		3.0356	1120400	9.64286
ABHD12B	0	0	0	0	0	0	0	1	0	1	0	0	2	0		0.23406	3039000	0.285714
ABHD13	70	82	66	47	120	87	94	87	74	56	43	78	104	68		10.652	485330	76.8571
ABHD14A	4	22	1	4	11	13	8	7	11	5	1	9	13	7		2.7923	1294100	8.28571
ABHD14A-ACY1	0	0	0	0	0	0	0	0	0	0	0	0	0	0		0	0	0
ABHD14B	33	29	13	25	22	34	18	29	32	19	12	28	35	18		8.9367	1280800	24.7857
ABHD15	15	28	2	20	4	10	15	18	23	5	19	17	13	7		4.0036	1059700	14
ABHD16A	12	7	6	26	18	31	29	25	45	8	12	43	35	17		5.0857	859700	22.4286
ABHD16B	0	1	0	1	1	0	1	0	0	5	5	0	0	0		0.29345	1016300	1
ABHD17A	6	5	6	3	8	6	11	5	12	8	6	8	12	5		8.8076	4358200	7.21429
ABHD17B	13	5	1	20	10	4	4	10	20	2	8	8	9	6		2.3117	1000800	8.57143
ABHD17C	14	32	7	1	23	9	19	5	24	29	31	13	12	15		3.0742	664260	16.7143
ABHD2	65	46	33	69	25	40	36	45	48	57	15	67	23	47		4.8426	378520	44
ABHD3	5	0	0	0	1	0	1	1	0	3	3	0	3	0		0.4465	1187700	1.21429
ABHD4	228	177	76	176	228	177	219	159	254	213	129	259	199	155		18.863	359500	189.214
ABHD5	48	82	36	71	76	47	49	75	40	65	55	81	104	45		15.777	900420	62.4286
ABHD6	0	20	8	2	3	14	4	6	2	6	5	10	1	9		1.3909	737560	6.42857
ABHD8	0	8	1	0	6	3	6	1	0	1	3	0	2	1		0.95185	1541800	2.28571
ABI1	115	181	120	168	149	246	152	166	295	140	124	209	168	149		21.26	448480	170.143
ABI2	72	95	36	74	112	93	102	67	117	61	40	65	60	49		16.226	792230	74.5
ABI3	0	0	0	0	0	0	0	0	0	0	0	0	0	0		0	0	0
ABI3BP	236	238	104	274	260	193	219	180	355	168	176	323	192	247		24.776	396590	226.071
ABL1	46	30	18	46	36	50	29	30	35	18	21	29	27	27		6.4106	707970	31.5714
ABL2	60	75	34	47	56	51	44	45	97	29	43	52	44	32		13.039	924970	50.6429
ABLIM1	268	301	134	221	269	277	298	191	438	177	162	267	227	154		19.65	294710	241.714
ABLIM2	3	0	0	0	0	4	0	1	0	0	0	0	4	3		0.43256	1326200	1.07143
ABLIM3	12	21	14	36	32	29	44	44	72	33	32	42	32	17		10.929	1244400	32.8571
ABO	0	0	0	0	0	0	0	0	0	0	0	0	0	0		0	0	0
ABR	7	18	10	31	36	26	15	20	25	30	7	27	19	16		6.8777	1230400	20.5
ABRA	0	13	0	0	0	0	0	0	0	0	0	0	0	0		0.071428	321750	0.928571
ABRACL	142	239	95	191	259	174	185	249	265	199	191	254	213	187		71.261	1271500	203.071
ABT1	26	32	14	59	75	41	29	49	98	82	65	54	40	63		6.8384	485020	51.9286
ABTB1	1	0	0	6	1	0	1	1	3	0	0	3	1	0		0.47275	1546500	1.21429
ABTB2	0	2	2	2	15	3	7	7	13	1	5	2	0	2		1.2097	1080000	4.35714
ACAA1	11	11	4	20	3	15	18	21	23	31	4	23	16	16		3.8878	918240	15.4286
ACAA2	189	222	114	223	321	280	262	267	376	249	210	309	301	176		68.216	995050	249.929
ACACA	28	20	16	23	16	10	35	20	34	37	13	14	27	18		5.7958	913100	22.2143
ACACB	5	4	3	3	1	1	2	2	0	0	5	2	1	2		1.3308	1888200	2.21429
ACAD10	5	7	3	23	4	1	9	6	15	4	3	9	7	5		1.9001	983980	7.21429
ACAD11	1	0	0	0	0	1	0	0	3	0	0	3	1	0		0.4237	2775600	0.642857
ACAD8	3	39	20	27	14	23	11	25	32	16	28	31	26	15		5.4307	879930	22.1429
ACAD9	28	36	6	30	24	23	16	21	22	2	9	17	20	6		3.3584	656660	18.5714
ACADL	11	3	0	2	13	9	5	2	2	0	2	21	0	1		0.71322	521990	5.07143
ACADM	174	235	76	221	232	206	251	177	300	214	185	278	208	184		72.993	1269500	210.071
ACADS	0	0	0	0	0	0	0	0	1	0	5	1	6	2		0.283	973250	1.07143
ACADSB	23	27	23	18	12	14	22	6	17	12	16	5	14	8		2.4407	518790	15.5
ACADVL	76	64	36	63	37	60	71	51	88	59	48	98	50	53		13.333	775380	61
ACAN	0	0	0	0	0	0	0	0	0	0	0	0	0	0		0	0	0
ACAP1	0	16	6	7	4	12	6	5	10	5	3	16	11	6		3.2055	1550300	7.64286
ACAP2	187	147	66	193	127	117	200	153	277	136	113	158	139	128		14.407	340130	152.929
ACAP3	0	7	0	0	1	1	1	0	1	1	2	1	1	0		0.43647	1516300	1.14286
ACAT1	281	386	222	396	426	419	436	295	578	336	279	482	496	329		79.641	753850	382.929
ACAT2	10	7	8	5	11	8	5	6	7	5	5	6	8	1		3.339	1720800	6.57143
ACBD3	70	174	70	182	58	102	98	118	145	94	84	77	94	53		8.0974	285050	101.357
ACBD4	11	1	3	2	0	5	2	3	1	8	9	4	6	0		1.0199	828560	3.92857
ACBD5	76	102	44	98	78	50	107	58	120	60	79	92	45	61		16.53	777660	76.4286
ACBD6	74	113	65	74	121	49	103	61	98	80	29	110	96	78		11.832	513880	82.2143
ACBD7	13	6	4	9	7	8	10	8	18	6	5	6	9	5		5.7525	2537000	8.14286
ACCS	3	2	0	1	1	0	2	0	5	0	0	11	4	1		0.58171	1109900	2.14286
ACCSL	0	0	0	0	0	0	0	0	0	0	0	0	0	0		0	0	0
ACD	5	7	1	9	7	7	1	3	6	7	4	9	4	3		4.6305	3270600	5.21429
ACE	0	0	0	0	0	0	0	0	0	0	0	0	0	0		0	0	0
ACE2	0	1	1	0	0	0	0	0	0	0	0	1	12	0		0.13058	464040	1.07143
ACER1	0	0	0	0	0	0	0	0	0	0	0	0	0	0		0	0	0
ACER2	0	0	0	0	0	0	0	0	11	0	0	0	0	6		0.15474	555080	1.21429
ACER3	7	26	0	14	12	18	11	16	16	15	9	1	9	11		3.3949	1068100	11.7857
ACHE	0	0	0	0	0	0	0	0	0	0	0	0	0	0		0	0	0
ACIN1	217	244	148	240	254	235	271	258	440	199	309	259	242	147		27.725	403430	247.357
ACLY	70	106	61	138	82	115	104	84	183	107	97	115	99	82		33.817	1185600	103.071
ACMSD	0	0	0	0	0	0	0	0	0	0	0	1	0	0		0.071429	4429100	0.0714286
ACN9	73	127	90	120	159	199	117	166	189	112	158	174	200	134		18.354	456430	144.143
ACO1	23	73	26	63	102	55	62	80	98	56	65	78	66	22		12.975	780600	62.0714
ACO2	2	9	3	6	12	7	10	5	29	10	10	13	13	8		5.6525	2254600	9.78571
ACOT1	0	1	0	2	0	0	0	0	0	0	0	0	0	0		0.1311	2328600	0.214286
ACOT11	0	0	0	0	0	0	0	0	0	3	0	0	0	0		0.071429	1128000	0.214286
ACOT12	0	0	0	0	0	0	0	0	0	0	0	0	0	0		0	0	0
ACOT13	267	500	227	434	526	527	439	434	592	420	419	654	564	418		75.48	598320	458.643
ACOT2	8	10	1	3	7	6	4	1	8	5	7	10	7	5		4.4449	2797600	5.85714
ACOT4	0	0	0	0	0	1	0	5	2	1	0	7	2	1		0.4199	1222000	1.35714
ACOT6	0	2	0	0	0	0	0	0	8	0	0	0	0	0		0.11986	878100	0.714286
ACOT7	17	15	23	11	12	7	26	29	24	16	21	10	9	15		2.9573	585810	16.7857
ACOT8	23	20	10	18	20	33	17	16	26	16	12	20	26	24		9.7336	1719400	20.0714
ACOT9	118	249	105	199	211	176	166	207	311	174	143	240	158	216		41.866	796250	190.929
ACOX1	85	141	71	128	105	102	113	80	142	108	85	103	132	69		33.488	1145500	104.571
ACOX2	4	17	12	11	29	44	26	13	31	20	29	32	33	14		4.6888	765280	22.5
ACOX3	30	28	15	31	33	34	36	40	57	26	37	16	43	19		14.111	1600600	31.7857
ACOXL	0	0	0	0	0	0	0	0	0	0	0	8	0	0		0.071428	553640	0.571429
ACP1	724	1624	483	1239	1483	1330	1396	1224	2169	1268	1138	1697	1602	1179		77.929	217960	1325.43
ACP2	9	18	10	12	12	9	19	27	15	21	11	16	4	10		5.0909	1296400	13.7857
ACP5	0	0	0	0	0	0	0	0	0	0	0	0	0	0		0	0	0
ACP6	4	19	1	1	8	4	0	0	9	16	6	13	1	5		1.1508	701860	6.21429
ACPL2	0	11	5	31	17	14	21	12	13	18	21	21	39	23		3.385	709170	17.5714
ACPP	0	1	0	0	0	0	0	0	0	0	1	0	0	0		0.15171	3859200	0.142857
ACPT	0	0	0	0	0	0	0	0	0	0	0	0	0	0		0	0	0
ACR	0	0	0	0	0	0	0	0	0	0	0	0	0	0		0	0	0
ACRBP	0	0	0	0	0	0	2	0	0	0	0	0	0	0		0.071429	1925400	0.142857
ACRC	11	6	0	4	13	0	9	1	5	2	0	0	5	1		0.73372	663660	4.07143
ACRV1	0	0	0	0	0	0	0	0	1	0	0	0	0	6		0.085766	568560	0.5
ACSBG1	0	1	0	0	0	0	0	0	1	0	0	0	0	0		0.15114	5059700	0.142857
ACSBG2	0	0	0	0	0	0	0	0	0	0	0	0	1	0		0.071429	4094900	0.0714286
ACSF2	23	19	18	15	18	17	40	3	21	46	15	27	21	7		2.934	493110	20.7143
ACSF3	3	0	0	0	2	7	0	2	8	0	3	0	2	7		0.72074	1075700	2.42857
ACSL1	116	96	64	70	80	122	88	86	143	32	83	100	114	86		9.4302	363230	91.4286
ACSL3	77	120	59	127	122	95	145	63	104	75	137	77	109	92		14.729	521800	100.143
ACSL4	100	140	83	101	117	81	90	79	135	142	86	97	103	61		13.204	459380	101.071
ACSL5	0	0	0	0	0	2	1	0	1	0	0	0	0	0		0.18898	2576200	0.285714
ACSL6	21	11	8	20	14	9	19	9	21	11	9	11	12	12		6.099	1606300	13.3571
ACSM1	0	0	0	0	0	0	0	0	0	0	0	0	0	0		0	0	0
ACSM2A	0	0	0	0	0	0	0	0	0	0	0	0	0	0		0	0	0
ACSM2B	0	0	0	0	0	0	0	0	0	0	0	0	0	0		0	0	0
ACSM3	0	7	0	0	0	0	0	3	0	0	0	4	0	0		0.22419	907210	1
ACSM4	0	0	0	0	0	0	0	0	0	0	0	0	0	0		0	0	0
ACSM5	0	0	0	0	0	1	0	7	5	0	0	4	1	1		0.32671	969150	1.35714
ACSS1	0	0	1	0	0	0	0	5	2	0	0	1	0	0		0.2077	1118400	0.642857
ACSS2	13	17	5	11	28	27	15	9	12	24	3	7	21	6		3.2353	828220	14.1429
ACSS3	4	4	0	7	0	0	0	1	0	4	0	0	4	8		0.61148	906380	2.28571
ACTA1	0	0	0	0	0	0	0	0	0	0	0	0	0	0		0	0	0
ACTA2	13987	21593	11847	18721	23702	19317	18198	15590	26362	16661	17565	17902	23612	19031		66.403	12540	18863.4
ACTB	3140	4740	2210	4445	4261	3840	3304	2866	4582	3156	3133	2813	3772	2882		32.356	32771	3510.29
ACTBL2	0	0	0	0	3	2	10	0	0	2	0	0	0	0		0.2049	640060	1.21429
ACTC1	0	0	5	8	2	1	0	0	0	8	0	0	2	0		0.36709	602150	1.85714
ACTG1	11572	17507	9686	16150	21200	17500	15516	13881	23475	17017	15505	16671	19316	15294		92.895	20211	16449.3
ACTG1P4	0	0	0	0	0	0	0	0	0	0	0	0	0	0		0	0	0
ACTG2	9	14	1	4	4	13	0	13	8	3	2	3	14	5		1.7066	930130	6.64286
ACTL10	0	0	0	1	4	0	4	2	2	0	1	0	0	0		0.47291	1884900	1
ACTL6A	144	308	104	264	270	197	258	202	414	248	212	330	259	272		56.174	832360	248.714
ACTL6B	0	0	0	0	0	0	0	0	0	0	0	0	0	0		0	0	0
ACTL7A	0	0	0	0	0	0	0	0	0	0	0	0	0	0		0	0	0
ACTL7B	0	0	0	0	0	0	0	0	0	0	0	0	0	0		0	0	0
ACTL8	0	0	0	0	0	0	0	0	0	0	0	0	0	0		0	0	0
ACTL9	0	0	0	0	0	0	0	0	0	0	0	0	0	0		0	0	0
ACTN1	613	823	351	659	636	552	539	564	1027	563	442	531	561	419		27.877	169520	591.429
ACTN1-AS1	0	0	0	0	0	0	0	0	0	0	1	0	0	0		0.071429	3212300	0.0714286
ACTN2	0	0	0	0	0	1	0	0	0	0	0	0	0	0		0.071429	3400100	0.0714286
ACTN3	0	0	0	0	0	0	0	0	0	0	0	0	0	0		0	0	0
ACTN4	103	135	84	105	194	98	109	105	203	82	87	155	115	72		20.424	629780	117.643
ACTR10	395	584	220	434	580	386	456	393	710	437	486	661	566	510		70.335	525470	487
ACTR1A	159	283	119	205	267	223	251	257	423	260	199	259	226	198		88.447	1359100	237.786
ACTR1B	26	26	22	41	54	51	41	32	76	28	8	20	42	32		8.0062	820180	35.6429
ACTR2	445	590	234	501	561	417	580	459	762	442	403	478	358	338		42.145	325220	469.143
ACTR3	352	450	199	389	308	299	399	341	455	312	322	309	371	235		29.44	309330	338.643
ACTR3B	0	5	0	8	0	2	2	2	8	5	2	8	10	19		0.72994	538140	5.07143
ACTR3BP2	0	0	0	0	0	0	0	0	0	0	0	0	0	0		0	0	0
ACTR3BP5	0	0	0	0	0	0	0	0	0	0	0	0	0	0		0	0	0
ACTR3C	0	0	1	0	5	0	0	0	0	0	0	0	0	0		0.13371	1087900	0.428571
ACTR5	4	7	5	7	6	4	8	7	4	0	6	1	2	1		2.459	1891600	4.42857
ACTR6	95	134	58	121	199	135	146	94	179	121	151	124	142	140		32.215	887750	131.357
ACTR8	40	56	32	43	37	45	52	15	63	44	54	40	42	30		11.926	994490	42.3571
ACTRT1	0	0	0	0	0	0	0	0	0	0	0	0	0	0		0	0	0
ACTRT2	0	0	0	0	0	0	0	0	0	0	0	0	0	0		0	0	0
ACTRT3	4	4	4	1	0	4	3	0	21	0	0	4	12	2		0.86	795310	4.21429
ACVR1	47	97	59	128	91	94	107	91	80	50	77	91	77	102		13.39	555580	85.0714
ACVR1B	15	13	1	5	8	3	10	4	15	10	18	8	1	8		2.026	854400	8.5
ACVR1C	0	0	0	0	0	0	0	0	14	1	0	0	1	0		0.10671	490290	1.14286
ACVR2A	98	106	46	60	63	47	112	110	116	50	24	61	64	33		5.0699	255630	70.7143
ACVR2B	14	11	0	7	1	7	3	9	33	2	4	9	8	6		1.4779	705740	8.14286
ACVR2B-AS1	0	4	0	0	9	0	0	0	1	1	0	0	0	0		0.18083	713460	1.07143
ACVRL1	0	4	0	0	4	5	0	0	0	4	0	0	1	0		0.40353	1178400	1.28571
ACY1	0	0	0	0	0	0	0	0	0	0	0	0	0	0		0	0	0
ACY3	0	0	0	0	0	0	0	0	0	0	0	0	0	0		0	0	0
ACYP1	19	13	16	12	22	13	35	14	41	33	17	27	23	30		7.218	1143400	22.5
ACYP2	57	140	59	83	139	78	109	85	156	92	104	133	86	69		36.294	1337100	99.2857
ADA	0	1	6	0	0	2	5	6	9	6	0	2	3	4		0.94294	1014300	3.14286
ADAD1	0	0	0	0	0	0	0	0	0	0	0	0	0	0		0	0	0
ADAD2	0	0	0	0	0	0	0	0	0	0	0	0	0	0		0	0	0
ADAL	60	39	13	27	20	22	36	21	15	29	18	46	31	38		3.2107	372640	29.6429
ADAM10	148	164	101	120	113	116	179	111	209	71	149	109	110	88		10.499	289080	127.714
ADAM11	0	0	0	0	0	4	0	0	0	0	0	0	0	0		0.071428	850030	0.285714
ADAM12	139	123	30	95	41	67	86	97	135	57	49	52	36	30		3.1743	152230	74.0714
ADAM15	2	11	0	5	3	5	7	3	5	4	2	3	1	2		2.2035	2217200	3.78571
ADAM17	102	55	52	47	63	39	44	54	85	62	43	72	56	28		4.4442	267000	57.2857
ADAM18	0	0	0	0	0	0	0	0	0	0	0	0	0	0		0	0	0
ADAM19	35	16	14	14	4	6	7	15	31	10	3	3	15	1		1.1257	304380	12.4286
ADAM1A	6	1	0	17	1	5	4	0	15	1	8	6	2	3		0.95062	729730	4.92857
ADAM2	0	0	0	0	0	0	0	0	0	0	0	0	0	0		0	0	0
ADAM20	1	0	0	0	3	0	0	0	0	0	0	0	0	0		0.14049	1804500	0.285714
ADAM20P1	0	0	0	2	0	0	0	0	0	0	0	0	0	0		0.071429	1821100	0.142857
ADAM21	0	9	8	19	8	4	10	0	9	4	15	4	2	4		1.3621	692900	6.85714
ADAM21P1	0	0	0	0	0	0	0	0	0	0	0	0	0	0		0	0	0
ADAM22	0	0	0	1	0	0	0	0	0	0	0	1	1	1		0.36196	4750700	0.285714
ADAM23	8	1	0	15	1	2	24	5	11	5	4	4	3	0		0.79652	500350	5.92857
ADAM28	0	0	0	0	0	0	0	0	0	0	10	6	0	0		0.13108	410740	1.14286
ADAM29	0	0	0	0	0	0	0	0	0	0	0	0	0	0		0	0	0
ADAM30	0	0	0	0	0	0	0	0	0	0	0	0	0	0		0	0	0
ADAM32	2	0	0	0	0	0	1	9	0	0	0	0	0	0		0.13365	508870	0.857143
ADAM33	5	2	0	0	0	2	1	1	4	1	0	4	5	6		0.85283	1386700	2.21429
ADAM3A	0	0	0	0	0	0	0	0	0	0	0	0	0	0		0	0	0
ADAM5	0	0	0	0	0	0	0	0	0	0	0	0	0	0		0	0	0
ADAM6	0	0	0	0	0	0	0	0	0	0	0	0	0	0		0	0	0
ADAM7	0	0	0	0	0	0	0	0	0	0	0	0	0	0		0	0	0
ADAM8	0	1	0	0	0	0	1	0	0	0	0	0	0	0		0.15445	4335500	0.142857
ADAM9	278	308	123	251	258	279	295	212	459	203	218	292	333	234		36.058	489720	267.357
ADAMDEC1	0	0	0	0	0	0	0	0	0	0	0	0	0	0		0	0	0
ADAMTS1	124	214	130	231	154	144	223	148	249	138	133	77	163	157		13.061	282360	163.214
ADAMTS10	1	0	1	1	2	0	0	2	1	0	6	0	0	0		0.37529	1219300	1
ADAMTS12	43	49	32	70	63	43	39	81	103	34	36	62	70	26		11.531	785660	53.6429
ADAMTS13	0	0	0	4	0	8	3	1	3	0	3	0	0	4		0.54421	1046000	1.85714
ADAMTS14	0	1	0	0	0	0	0	0	1	0	0	0	1	0		0.2476	5233200	0.214286
ADAMTS15	1	0	0	0	0	2	0	0	0	0	0	0	0	0		0.1472	2119400	0.214286
ADAMTS16	0	0	0	0	0	0	0	0	0	0	0	0	0	0		0	0	0
ADAMTS17	7	9	1	3	6	3	6	8	4	4	1	10	0	2		2.2254	1777600	4.57143
ADAMTS18	0	0	0	1	0	0	0	0	0	0	0	0	0	0		0.071429	3642300	0.0714286
ADAMTS19	1	0	0	0	0	0	0	0	0	0	0	0	0	0		0.071429	2603300	0.0714286
ADAMTS2	71	92	42	113	92	94	96	80	111	46	37	58	89	52		13.431	632050	76.6429
ADAMTS20	0	0	0	0	0	0	0	0	0	0	0	0	0	0		0	0	0
ADAMTS3	16	21	7	4	9	4	13	18	17	0	5	19	1	15		2.2738	757740	10.6429
ADAMTS4	14	8	8	16	16	9	12	10	15	18	11	12	14	8		10.992	3163500	12.2143
ADAMTS5	102	237	39	122	144	82	210	131	189	123	103	190	106	79		11.458	322020	132.643
ADAMTS6	36	50	15	33	33	21	28	16	35	34	11	26	22	28		7.4646	959370	27.7143
ADAMTS7	3	4	0	6	2	3	4	8	6	5	1	2	1	2		2.0743	2285500	3.35714
ADAMTS8	0	0	0	0	0	0	0	0	0	9	0	0	0	0		0.071428	376000	0.642857
ADAMTS9	0	0	0	0	0	0	0	1	0	0	0	0	0	0		0.071429	3397300	0.0714286
ADAMTS9-AS2	0	0	3	0	0	2	0	1	5	0	0	0	8	0		0.33713	879850	1.35714
ADAMTSL1	3	2	6	19	11	8	13	2	8	4	1	17	3	2		1.6334	841980	7.07143
ADAMTSL2	2	5	0	3	3	1	2	4	3	8	3	4	2	2		2.1665	2671100	3
ADAMTSL3	44	35	22	23	19	25	37	8	47	17	34	27	55	41		4.8455	546610	31
ADAMTSL4	2	2	2	1	1	3	1	3	4	3	0	9	5	2		2.0898	2821300	2.71429
ADAMTSL5	3	2	4	11	10	3	4	7	12	8	7	8	4	2		4.5354	2727300	6.07143
ADAP1	0	0	0	0	0	0	0	0	0	0	0	0	4	1		0.11938	1286700	0.357143
ADAP2	0	1	0	1	0	0	0	0	0	0	0	0	0	0		0.15391	4195000	0.142857
ADAR	137	110	84	140	100	82	114	116	173	98	82	126	79	88		11.883	381530	109.214
ADARB1	5	6	5	6	19	13	8	6	13	5	10	5	2	10		4.2295	1872700	8.07143
ADARB2	0	1	0	0	0	0	1	2	1	1	0	0	0	0		0.38879	3484500	0.428571
ADARB2-AS1	0	0	0	0	0	0	0	0	0	0	0	0	0	0		0	0	0
ADAT1	35	23	15	24	52	31	32	33	27	24	22	33	42	28		12.33	1455700	30.0714
ADAT2	25	7	1	5	9	4	10	20	23	0	21	45	15	11		1.4029	370620	14
ADAT3	0	0	0	0	0	0	0	0	10	0	0	0	0	0		0.071428	558330	0.714286
ADC	0	1	0	0	2	1	0	0	0	0	0	6	5	7		0.35587	853930	1.57143
ADCK1	20	6	10	0	8	9	10	7	15	6	0	21	9	11		1.787	646660	9.42857
ADCK2	15	1	9	4	9	5	6	4	24	13	6	12	16	7		2.6618	1001700	9.35714
ADCK3	16	6	2	6	4	12	7	5	2	6	6	7	3	2		1.4847	830350	6
ADCK4	9	3	1	12	1	4	5	1	3	11	1	4	1	1		0.95485	805960	4.07143
ADCK5	0	0	5	0	4	0	0	0	0	11	0	6	2	0		0.32904	526100	2
ADCY1	1	0	0	0	1	1	1	1	3	2	1	0	1	3		1.1705	3979700	1.07143
ADCY10	0	0	0	0	0	0	0	0	0	0	0	0	3	0		0.071429	1365000	0.214286
ADCY10P1	1	0	0	0	1	1	0	0	0	0	0	0	0	0		0.24086	3691300	0.214286
ADCY2	0	0	0	0	1	0	1	0	0	0	0	1	0	0		0.25211	4897200	0.214286
ADCY3	3	2	4	0	3	8	4	6	6	1	5	3	8	5		2.7626	2296800	4.14286
ADCY4	0	0	0	0	0	0	0	0	0	0	0	0	0	0		0	0	0
ADCY5	1	0	2	8	0	1	1	0	4	3	2	1	1	1		0.77837	1505000	1.78571
ADCY6	29	31	13	28	36	30	25	11	20	31	18	24	24	22		10.46	1508900	24.4286
ADCY7	50	91	38	81	34	72	125	34	88	51	30	78	68	43		7.4805	429620	63.0714
ADCY8	0	0	0	0	0	0	0	0	0	0	0	0	0	0		0	0	0
ADCY9	28	20	5	7	20	34	16	3	13	7	21	10	3	20		1.858	431430	14.7857
ADCYAP1	0	0	0	0	0	0	0	0	0	0	0	0	0	0		0	0	0
ADCYAP1R1	0	0	0	0	0	0	0	0	0	0	0	0	0	0		0	0	0
ADD1	122	136	72	167	113	106	109	95	160	81	89	98	119	116		17.596	550710	113.071
ADD2	0	0	0	0	0	0	0	0	0	0	0	0	0	0		0	0	0
ADD3	479	689	192	524	461	424	709	547	837	392	367	506	429	412		22.878	167930	497.714
ADD3-AS1	4	12	1	0	10	5	12	1	14	5	0	0	4	3		1.4211	1098500	5.07143
ADGB	0	0	0	0	0	0	0	0	0	0	0	0	0	0		0	0	0
ADH1A	0	0	0	0	0	0	0	0	0	2	0	0	0	0		0.071429	1692000	0.142857
ADH1B	1	8	4	2	7	7	9	2	6	6	16	21	8	14		2.0764	947260	7.92857
ADH1C	0	2	0	1	0	0	0	0	0	0	7	4	0	13		0.22698	396100	1.92857
ADH4	0	0	0	2	0	0	2	0	1	0	0	0	0	0		0.20976	2353800	0.357143
ADH5	719	1145	509	987	1126	920	1051	1018	1533	955	920	1476	1157	839		263.86	938440	1025.36
ADH6	0	0	1	0	1	0	0	0	0	0	0	4	0	0		0.19461	1619200	0.428571
ADH7	0	0	0	0	0	0	0	0	0	0	0	0	0	0		0	0	0
ADHFE1	12	1	0	0	11	1	4	6	15	5	21	25	10	1		0.97844	462060	8
ADI1	38	84	19	73	80	80	26	77	86	71	55	92	57	65		13.154	748690	64.5
ADIG	0	0	0	0	0	0	0	0	0	0	0	0	0	0		0	0	0
ADIPOQ	9	9	3	5	5	7	10	8	13	8	6	10	10	4		12.068	5756300	7.64286
ADIPOQ-AS1	3	0	0	2	1	0	0	0	3	1	2	1	1	0		0.66235	2400900	1
ADIPOR1	172	202	106	179	213	166	225	122	300	210	150	152	197	138		31.55	627530	180.857
ADIPOR2	38	36	2	30	48	46	31	7	47	30	23	21	8	16		3.2387	437010	27.3571
ADIRF	26	73	14	54	30	28	30	58	74	43	73	67	66	30		7.5728	590190	47.5714
ADK	75	115	74	92	162	158	135	149	163	135	144	108	135	140		20.86	582080	127.5
ADM	52	58	15	57	92	66	70	92	160	79	101	122	47	62		9.1159	445590	76.6429
ADM2	18	19	15	11	31	13	20	16	19	18	5	37	25	26		6.5525	1194900	19.5
ADM5	0	0	0	0	0	0	0	0	0	0	0	0	0	0		0	0	0
ADNP	57	41	23	61	41	42	27	48	52	46	34	55	25	17		7.0129	607580	40.6429
ADNP2	36	86	30	37	41	37	57	36	52	34	56	40	34	43		11.349	909080	44.2143
ADO	35	59	18	18	34	30	32	45	36	32	29	22	36	26		10.241	1122500	32.2857
ADORA1	0	0	9	0	0	0	0	0	0	0	0	0	0	0		0.071428	204160	0.642857
ADORA2A	0	0	0	0	0	0	0	0	0	0	0	0	0	0		0	0	0
ADORA2A-AS1	1	3	0	4	0	2	1	3	1	0	2	0	1	1		1.1361	3001800	1.35714
ADORA2B	23	51	7	52	35	49	40	41	60	60	27	34	38	48		8.9144	812940	40.3571
ADORA3	0	0	0	0	0	0	0	0	0	0	0	0	0	0		0	0	0
ADPGK	11	68	29	74	38	30	48	23	46	29	16	32	43	25		4.8336	479420	36.5714
ADPGK-AS1	0	0	0	0	0	0	5	3	0	0	0	0	0	0		0.14848	952920	0.571429
ADPRH	1	0	0	0	0	0	0	0	0	0	0	1	1	0		0.23481	3848900	0.214286
ADPRHL1	1	0	0	2	0	0	0	3	3	3	0	5	0	0		0.57173	1832000	1.21429
ADPRHL2	28	77	12	53	44	55	51	33	99	43	20	49	47	24		9.6002	806400	45.3571
ADPRM	71	83	90	122	131	85	127	131	204	66	99	183	122	101		16.093	503490	115.357
ADRA1A	8	5	4	7	2	5	6	6	6	6	4	3	6	4		5.5184	3651700	5.14286
ADRA1B	3	0	0	0	3	1	0	0	0	0	4	0	1	0		0.34153	1313000	0.857143
ADRA1D	0	0	0	0	0	0	0	0	0	0	0	0	0	0		0	0	0
ADRA2A	0	0	0	0	0	0	0	0	2	0	0	0	1	0		0.14855	3452400	0.214286
ADRA2B	0	0	0	0	0	0	0	0	0	0	0	0	0	0		0	0	0
ADRA2C	11	14	1	14	11	9	11	10	5	8	4	10	5	3		3.9293	1722000	8.28571
ADRB1	0	0	0	0	0	0	0	1	0	0	0	0	0	1		0.1544	3506300	0.142857
ADRB2	0	0	0	0	0	0	0	0	0	0	0	0	0	0		0	0	0
ADRB3	0	0	0	0	0	0	0	0	1	0	0	0	0	0		0.071429	5583300	0.0714286
ADRBK1	8	22	8	20	23	29	14	9	27	22	20	30	31	13		9.8947	1859500	19.7143
ADRBK2	14	19	3	8	8	6	12	3	11	16	14	5	10	4		3.1969	1199600	9.5
ADRM1	39	69	22	81	56	35	83	55	117	87	74	68	49	43		12.337	726400	62.7143
ADSL	229	300	167	313	384	288	299	268	487	355	296	533	423	252		50.662	564120	328.143
ADSS	119	123	31	55	101	87	104	71	99	61	39	71	98	67		7.2429	323140	80.4286
ADSSL1	1	1	3	4	0	1	10	5	5	1	1	3	1	2		1.1542	1498300	2.71429
ADTRP	7	6	14	11	24	16	10	1	33	22	9	7	16	2		2.4264	688310	12.7143
AEBP1	170	142	62	147	181	185	126	120	180	119	103	94	154	125		12.988	338620	136.286
AEBP2	64	88	19	68	59	32	55	49	72	48	31	27	37	17		5.7897	440590	47.5714
AEN	65	132	32	85	98	54	83	70	107	73	48	108	90	40		19.338	923020	77.5
AES	46	39	16	39	36	31	47	38	47	34	32	38	34	27		16.615	1645100	36
AFAP1	186	165	142	183	170	143	199	175	247	177	106	181	100	152		11.94	250430	166.143
AFAP1-AS1	0	0	0	0	0	0	0	0	1	0	0	7	0	0		0.088944	707680	0.571429
AFAP1L1	1	5	5	3	11	5	1	4	3	1	3	5	3	1		1.7661	1697000	3.64286
AFAP1L2	3	7	0	0	0	1	0	0	4	0	0	3	5	0		0.50389	1230100	1.64286
AFF1	100	92	22	80	75	59	42	56	80	62	31	50	57	91		5.2599	290420	64.0714
AFF2	5	11	2	19	3	2	8	5	22	5	0	2	7	1		1.344	797290	6.57143
AFF3	49	7	7	10	2	7	7	20	3	2	8	8	11	15		0.59334	165380	11.1429
AFF4	127	203	143	163	153	135	185	141	195	119	148	105	95	107		9.7317	233820	144.214
AFG3L1P	2	6	5	9	10	1	4	6	2	4	10	10	2	14		2.1288	1203900	6.07143
AFG3L2	194	167	105	188	238	178	167	143	268	168	140	197	195	164		33.017	657340	179.429
AFM	0	0	0	0	0	0	0	0	0	0	0	0	0	0		0	0	0
AFMID	49	74	24	64	96	68	82	66	94	57	77	70	102	57		34.353	1800100	70
AFP	8	6	9	0	8	12	5	16	21	1	4	7	1	4		1.6538	791850	7.28571
AFTPH	59	44	16	43	49	30	82	36	74	33	25	42	35	38		6.8992	578370	43.2857
AGA	184	232	75	161	268	164	281	174	292	235	193	344	247	260		22.166	364970	222.143
AGAP1	68	92	43	77	60	58	69	50	95	80	23	52	38	24		7.3061	438920	59.2143
AGAP11	0	0	0	0	0	0	1	0	0	1	0	1	0	0		0.24945	4471800	0.214286
AGAP2	0	0	0	0	0	0	0	0	0	0	0	0	0	0		0	0	0
AGAP2-AS1	0	0	0	1	1	2	0	1	0	0	1	0	1	2		0.68037	3674600	0.642857
AGAP3	27	11	4	16	10	18	15	14	14	18	16	4	23	18		3.4831	807880	14.8571
AGAP4	0	0	0	0	0	0	0	0	0	0	0	0	0	0		0	0	0
AGAP5	0	0	0	0	0	0	0	0	0	0	0	0	0	0		0	0	0
AGAP6	0	0	0	0	0	0	0	0	0	0	0	0	0	0		0	0	0
AGAP7	0	0	0	0	0	0	0	0	0	0	0	0	0	0		0	0	0
AGAP8	0	0	0	0	0	0	0	0	0	0	0	0	0	0		0	0	0
AGAP9	0	0	0	0	0	0	0	0	0	1	0	0	0	0		0.071429	3384000	0.0714286
AGBL1	0	0	0	0	0	0	0	0	0	0	0	0	0	0		0	0	0
AGBL1-AS1	0	0	0	0	0	0	0	0	0	0	0	0	0	0		0	0	0
AGBL2	0	0	0	0	0	0	0	0	0	0	0	0	0	0		0	0	0
AGBL3	0	0	6	0	0	0	0	0	0	0	0	3	1	2		0.15592	451820	0.857143
AGBL4	0	0	0	0	0	0	0	0	0	0	0	0	0	0		0	0	0
AGBL5	17	14	6	24	17	22	26	8	8	11	12	20	38	27		4.4533	887860	17.8571
AGER	0	0	0	0	0	0	0	2	0	0	0	0	0	0		0.071429	1698700	0.142857
AGFG1	84	138	50	92	51	61	127	94	149	45	84	47	96	38		7.9017	344890	82.5714
AGFG2	0	3	0	0	0	0	0	0	1	0	1	0	0	0		0.17938	2079500	0.357143
AGGF1	53	88	9	33	62	38	45	50	48	35	29	18	44	37		5.6148	484570	42.0714
AGK	24	54	30	41	59	56	68	45	73	47	45	54	70	31		28.451	2083000	49.7857
AGL	54	38	12	27	25	22	21	27	69	31	12	36	29	27		4.3242	510070	30.7143
AGMAT	5	4	3	3	5	5	4	5	9	9	5	13	3	6		5.8985	3767400	5.64286
AGMO	4	0	4	6	1	3	7	2	7	2	2	0	2	1		1.5372	1769400	2.92857
AGO1	30	49	7	44	31	31	42	37	79	33	26	37	61	22		11.378	1140500	37.7857
AGO2	43	13	5	2	2	19	6	15	16	2	11	7	14	18		0.85777	228270	12.3571
AGO3	11	15	16	10	6	12	18	16	33	3	10	4	20	12		3.3594	884860	13.2857
AGO4	15	30	8	16	16	9	10	22	21	20	4	16	20	21		6.7456	1490900	16.2857
AGPAT1	103	95	91	102	115	100	91	121	140	87	48	101	81	95		10.421	369860	97.8571
AGPAT2	5	2	3	9	11	7	8	2	9	12	7	13	3	5		4.6079	2440700	6.85714
AGPAT3	17	29	5	11	14	6	5	32	21	11	28	13	34	6		2.6505	580880	16.5714
AGPAT4	18	14	21	5	26	36	24	16	48	28	29	34	39	9		5.3508	774610	24.7857
AGPAT4-IT1	0	4	2	1	4	1	4	2	3	1	4	0	0	1		1.5274	2820300	1.92857
AGPAT5	36	79	12	79	57	78	149	40	68	63	42	90	71	39		5.089	294590	64.5
AGPAT6	16	28	26	21	21	22	24	15	24	27	10	16	9	18		4.1927	717450	19.7857
AGPAT9	0	0	0	0	7	0	0	0	0	0	0	0	0	0		0.071428	607200	0.5
AGPS	162	127	56	131	158	131	136	115	165	119	105	74	139	97		13.074	378770	122.5
AGR2	0	0	0	0	0	0	0	0	0	0	0	0	0	0		0	0	0
AGR3	0	0	0	0	0	0	0	0	0	0	0	0	0	0		0	0	0
AGRN	0	2	0	3	1	0	0	2	3	2	2	0	4	1		1.2012	3249100	1.42857
AGRP	0	0	0	0	0	0	0	0	0	0	0	0	0	0		0	0	0
AGT	14	74	42	62	86	51	52	54	125	36	43	99	74	44		11.116	680760	61.1429
AGTPBP1	16	10	3	9	21	2	25	19	10	28	21	23	24	9		3.4818	801600	15.7143
AGTR1	0	0	0	0	0	0	0	0	0	0	0	0	0	0		0	0	0
AGTR2	0	0	0	0	0	0	0	0	0	0	0	0	0	0		0	0	0
AGTRAP	153	111	51	110	161	107	147	149	178	169	128	161	173	154		17.351	446080	139.429
AGXT	0	0	0	0	0	0	0	0	0	0	0	0	0	0		0	0	0
AGXT2	0	0	0	0	0	0	0	0	0	0	0	0	0	0		0	0	0
AHCTF1	12	12	3	4	15	15	11	9	12	6	3	9	10	4		4.6042	1880700	8.92857
AHCTF1P1	0	0	0	0	0	0	0	0	0	0	0	0	0	0		0	0	0
AHCY	148	302	123	272	355	253	274	233	434	238	209	367	305	290		68.082	923330	271.643
AHCYL1	127	196	90	157	140	143	131	132	171	129	126	136	171	128		42.193	1060000	141.214
AHCYL2	9	9	4	6	8	15	10	6	11	6	8	5	7	3		5.7758	2683900	7.64286
AHDC1	12	12	4	14	8	21	8	6	9	11	13	15	9	9		5.6358	1843700	10.7857
AHI1	43	132	34	137	141	94	116	142	140	123	74	95	145	37		10.017	359420	103.786
AHNAK	981	1481	760	1203	1029	1130	1322	957	1765	810	877	665	969	730		17.571	59623	1048.5
AHNAK2	28	76	44	85	54	101	87	56	90	67	43	61	51	35		9.3805	537120	62.7143
AHR	129	219	131	197	203	180	158	154	230	130	124	177	171	132		27.919	595080	166.786
AHRR	6	12	7	3	1	0	3	1	6	1	2	1	22	2		0.73708	533260	4.78571
AHSA1	61	112	61	68	89	67	61	70	155	94	47	61	92	67		15.78	719240	78.9286
AHSA2	16	5	3	15	22	22	14	20	32	11	5	7	12	33		2.6882	627870	15.5
AHSG	0	0	0	0	0	0	0	0	0	0	0	0	0	0		0	0	0
AHSP	0	0	0	0	0	0	0	0	0	0	0	0	0	0		0	0	0
AICDA	15	7	1	5	4	2	6	4	10	0	4	0	2	2		0.80568	634170	4.42857
AIDA	109	132	85	154	122	88	145	127	134	112	103	69	82	54		10.46	337600	108.286
AIF1	0	1	0	1	0	2	0	0	1	0	0	1	0	0		0.37698	3502800	0.428571
AIF1L	0	0	0	0	0	0	0	0	0	0	0	0	0	0		0	0	0
AIFM1	49	78	45	57	45	77	65	39	70	34	36	58	80	70		10.968	672940	57.3571
AIFM2	51	18	5	39	21	5	34	32	40	25	16	21	28	17		2.5416	360990	25.1429
AIFM3	4	0	0	0	0	0	0	0	0	0	0	0	0	0		0.071428	650820	0.285714
AIG1	101	230	82	115	180	156	152	157	238	156	106	245	177	178		33.443	753320	162.357
AIM1	0	1	6	2	3	1	3	3	0	3	4	2	0	0		0.61295	922850	2
AIM1L	0	0	0	0	0	0	0	0	0	0	0	0	0	0		0	0	0
AIM2	0	0	1	0	0	0	0	0	0	0	0	0	0	0		0.071429	1837500	0.0714286
AIMP1	312	404	178	433	437	349	407	300	488	281	327	513	454	350		76.643	743350	373.786
AIMP2	0	1	0	2	0	1	0	0	1	0	3	0	2	0		0.44499	2321400	0.714286
AIP	23	36	23	28	74	64	31	41	40	20	50	49	28	57		6.2703	552450	40.2857
AIPL1	9	23	7	10	11	9	15	10	31	13	13	11	14	8		12.325	3485500	13.1429
AIRE	1	0	1	0	0	0	0	0	2	1	0	0	0	0		0.34543	3056800	0.357143
AIRN	0	0	0	0	0	3	0	5	0	6	0	0	0	0		0.2319	786670	1
AJAP1	0	0	0	0	0	0	0	0	0	0	0	0	0	0		0	0	0
AJUBA	38	41	25	78	46	28	44	32	90	38	47	26	65	31		9.7027	785040	44.9286
AK1	151	172	78	181	231	147	107	116	176	121	134	107	188	123		17.959	441490	145.143
AK2	193	361	158	312	373	294	321	230	488	264	216	262	259	215		57.316	741760	281.857
AK3	109	125	50	129	98	88	116	108	186	116	82	162	136	107		39.048	1235100	115.143
AK4	167	358	108	293	268	168	335	267	411	167	190	212	212	138		18.624	291880	235.286
AK5	3	16	0	9	10	7	2	13	10	6	7	13	4	8		3.2916	1620400	7.71429
AK7	0	0	0	0	0	0	0	0	0	0	0	0	0	0		0	0	0
AK8	2	0	0	0	2	0	0	2	2	1	3	0	1	0		0.6583	2518500	0.928571
AK9	51	23	24	81	63	69	91	33	101	52	33	74	65	45		9.7773	623160	57.5
AKAP1	6	8	1	7	2	7	4	16	9	24	1	10	8	5		1.4104	662650	7.71429
AKAP10	28	12	8	32	27	18	15	25	30	13	13	12	22	17		5.8682	1074100	19.4286
AKAP11	74	158	47	105	73	78	107	57	122	75	85	95	89	86		20.939	845630	89.3571
AKAP12	135	179	83	161	154	120	204	179	189	113	149	111	150	122		24.494	595500	146.357
AKAP13	199	128	65	90	117	109	142	100	169	95	74	83	132	91		5.7841	178090	113.857
AKAP14	0	0	7	3	0	0	0	0	4	0	5	0	3	0		0.26698	489320	1.57143
AKAP17A	43	35	24	49	25	15	39	21	35	18	44	36	40	16		5.5011	609600	31.4286
AKAP2	1	0	1	1	1	0	0	1	2	1	0	1	0	6		0.42974	1323800	1.07143
AKAP3	0	0	0	0	0	3	5	1	1	0	0	4	4	0		0.47273	1459700	1.28571
AKAP4	0	0	0	0	0	0	0	0	0	0	0	0	0	0		0	0	0
AKAP5	11	39	4	10	26	28	27	5	27	10	3	9	10	7		2.3311	574970	15.4286
AKAP6	5	8	9	9	5	1	5	13	26	13	2	1	20	11		2.1999	865800	9.14286
AKAP7	0	0	0	3	0	1	8	0	24	5	2	9	11	1		0.63754	609910	4.57143
AKAP8	13	36	24	31	56	15	49	23	22	26	26	31	27	23		7.1358	884290	28.7143
AKAP8L	7	23	4	36	22	9	34	20	41	40	27	40	37	40		4.6394	641120	27.1429
AKAP9	356	524	272	480	435	382	609	517	770	353	355	327	404	297		23.836	197700	434.357
AKIP1	32	36	35	18	40	41	44	45	33	23	21	56	29	23		6.5053	662790	34
AKIRIN1	62	101	19	96	69	81	47	39	86	56	58	90	63	62		12.672	698210	66.3571
AKIRIN2	43	42	18	35	18	36	23	29	69	34	16	28	44	26		8.2467	901100	32.9286
AKNA	2	11	13	2	9	5	9	6	17	8	2	10	33	11		1.533	555930	9.85714
AKNAD1	0	0	0	0	0	0	0	2	0	0	0	1	0	0		0.12566	2159900	0.214286
AKR1A1	181	449	191	392	550	387	375	357	547	347	408	407	551	394		38.793	358440	395.429
AKR1B1	223	337	97	273	370	322	413	360	614	280	268	428	362	381		27.532	302790	337.714
AKR1B10	9	28	8	5	2	3	7	6	27	4	3	13	2	15		1.7144	666320	9.42857
AKR1B15	0	0	0	0	0	0	0	0	0	0	0	0	0	0		0	0	0
AKR1C1	21	21	15	12	23	23	22	13	46	26	15	23	31	22		13.713	2214200	22.3571
AKR1C2	6	13	12	12	13	17	15	10	21	13	7	12	9	21		6.271	1701800	12.9286
AKR1C3	176	409	174	332	521	339	479	296	564	321	275	541	459	330		39.331	391300	372.571
AKR1C4	0	0	0	0	0	0	0	0	0	0	0	0	0	0		0	0	0
AKR1C6P	0	0	0	1	0	0	1	0	1	0	0	1	0	0		0.35915	5354100	0.285714
AKR1CL1	0	0	0	0	0	0	0	0	0	0	0	0	0	0		0	0	0
AKR1D1	9	1	1	5	5	3	5	2	7	3	5	8	3	2		2.2192	1889900	4.21429
AKR1E2	0	0	2	1	4	8	5	0	4	0	0	0	1	0		0.48628	984380	1.78571
AKR7A2	155	188	90	231	201	208	237	162	380	248	208	251	220	167		45.62	793470	210.429
AKR7A2P1	0	0	0	0	0	0	0	0	0	0	0	0	0	0		0	0	0
AKR7A3	1	0	0	1	0	0	0	0	1	0	0	6	0	0		0.18252	1165500	0.642857
AKR7L	0	0	0	0	0	0	0	0	1	0	8	0	0	0		0.082558	432970	0.642857
AKT1	12	25	23	28	20	13	19	15	22	29	28	21	27	9		5.3903	896990	20.7857
AKT1S1	8	5	6	15	11	5	12	13	14	0	5	32	10	4		2.4219	900010	10
AKT2	12	13	6	10	15	18	12	18	12	18	17	18	15	12		13.921	3523000	14
AKT3	135	159	66	164	97	84	100	154	111	88	79	59	72	81		6.6767	224090	103.5
AKTIP	105	137	41	98	161	94	120	110	138	54	157	190	91	181		8.2828	249720	119.786
ALAD	46	78	55	62	88	112	88	48	100	34	43	65	59	53		8.7836	470430	66.5
ALAS1	95	169	73	202	205	105	121	121	203	103	105	138	106	119		22.487	613540	133.214
ALAS2	0	0	2	0	0	0	0	0	0	1	0	0	1	0		0.15392	1323500	0.285714
ALB	0	0	0	0	0	0	0	0	0	0	0	0	0	0		0	0	0
ALCAM	143	134	94	192	144	147	146	138	231	150	83	84	80	90		10.504	279820	132.571
ALDH16A1	5	4	1	7	6	3	6	2	5	8	1	1	1	5		2.503	2270200	3.92857
ALDH18A1	200	256	108	335	156	195	248	222	259	198	143	162	198	136		13.348	236320	201.143
ALDH1A1	0	2	1	4	4	3	3	10	14	6	16	2	6	3		1.1749	830290	5.28571
ALDH1A2	18	15	2	8	15	8	12	5	2	2	0	7	5	3		1.3259	640720	7.28571
ALDH1A3	0	7	11	11	10	16	3	7	27	2	8	0	1	5		1.2975	598520	7.71429
ALDH1B1	50	40	20	51	27	69	30	27	54	40	39	27	25	31		5.9177	545540	37.8571
ALDH1L1	0	0	0	0	1	0	0	0	0	0	0	0	0	0		0.071429	4250400	0.0714286
ALDH1L1-AS1	0	0	0	0	0	0	0	0	0	0	0	0	0	0		0	0	0
ALDH1L1-AS2	0	0	0	0	0	0	0	0	0	0	0	0	0	0		0	0	0
ALDH1L2	299	225	153	234	177	193	203	193	291	133	123	189	255	126		7.644	133870	199.571
ALDH2	61	72	42	88	113	122	110	78	70	55	35	74	90	58		10.441	489330	76.2857
ALDH3A1	0	0	0	0	0	0	0	0	0	0	0	0	0	0		0	0	0
ALDH3A2	51	84	41	62	80	75	67	45	68	54	41	68	91	67		24.566	1372400	63.8571
ALDH3B1	23	48	4	17	19	15	24	9	22	14	16	16	14	20		4.2	822950	18.6429
ALDH3B2	0	0	0	0	0	0	0	0	0	0	0	0	0	0		0	0	0
ALDH4A1	2	0	0	1	0	3	0	2	5	0	0	1	0	1		0.63769	2256000	1.07143
ALDH5A1	3	21	3	2	5	4	4	18	12	3	3	6	5	11		1.5756	812950	7.14286
ALDH6A1	107	99	60	89	130	125	157	94	158	114	83	127	120	96		32.005	1031500	111.357
ALDH7A1	118	194	88	209	214	130	163	172	271	103	153	233	171	137		48.691	1059100	168.286
ALDH8A1	1	2	0	1	3	0	0	0	0	0	0	2	0	1		0.59081	3161400	0.714286
ALDH9A1	134	207	132	240	287	269	228	207	334	205	205	345	239	180		52.581	832750	229.429
ALDOA	1921	3120	1288	2586	3099	2240	3487	2900	4963	2724	2471	3773	3067	2403		110.22	141720	2860.14
ALDOB	0	0	0	0	0	0	0	0	0	0	0	0	0	0		0	0	0
ALDOC	22	45	25	50	45	37	38	43	91	37	64	48	49	32		16.978	1391600	44.7143
ALG1	9	7	2	17	5	14	9	7	18	10	18	6	9	8		4.1323	1503000	9.92857
ALG10	4	13	5	0	4	8	3	0	13	5	1	0	3	6		1.4968	1150100	4.64286
ALG10B	8	32	30	13	34	17	10	2	33	11	15	12	4	6		1.392	294150	16.2143
ALG11	22	27	19	5	18	23	23	24	17	11	12	22	37	6		4.071	743820	19
ALG12	1	1	1	2	17	9	11	6	10	5	6	12	2	8		2.1775	1275700	6.5
ALG13	114	112	61	135	135	91	147	97	188	119	87	174	88	100		29.34	902770	117.714
ALG14	107	254	76	158	169	149	213	148	337	130	141	239	248	154		34.045	705220	180.214
ALG1L	0	0	0	0	1	0	0	0	0	2	0	0	0	0		0.12725	2155900	0.214286
ALG1L2	0	0	0	0	0	0	0	0	0	0	0	0	0	0		0	0	0
ALG1L9P	8	4	1	1	1	0	2	1	10	2	2	1	0	0		0.60152	922620	2.35714
ALG2	78	76	13	53	39	65	55	51	62	38	37	41	44	35		5.6764	412880	49.0714
ALG3	32	36	21	59	70	49	56	61	46	42	51	45	69	51		18.437	1345300	49.1429
ALG5	191	502	256	353	533	473	430	373	704	383	421	568	534	391		45.587	382000	436.571
ALG6	29	22	16	20	40	15	8	14	14	12	31	39	23	20		4.727	759020	21.6429
ALG8	89	139	76	131	139	94	108	138	218	111	156	171	155	121		43.154	1185500	131.857
ALG9	36	39	9	31	20	15	26	29	36	23	34	20	41	17		7.2425	967510	26.8571
ALK	0	0	0	6	1	0	0	0	0	0	0	0	0	0		0.093436	694830	0.5
ALKBH1	15	24	14	27	36	30	28	39	39	29	35	26	16	32		13.181	1691200	27.8571
ALKBH2	36	69	37	70	62	91	92	53	125	29	33	69	43	56		10.081	598350	61.7857
ALKBH3	19	18	20	14	49	17	30	34	49	24	36	35	39	24		10.654	1321300	29.1429
ALKBH3-AS1	0	0	0	0	0	0	0	0	0	0	0	0	0	0		0	0	0
ALKBH4	15	25	2	9	29	20	9	27	17	34	28	33	7	22		3.698	678150	19.7857
ALKBH5	215	247	89	213	182	238	175	228	379	173	125	165	221	143		17.211	313260	199.5
ALKBH6	1	0	0	2	0	0	0	0	0	1	1	2	0	0		0.47497	3338800	0.5
ALKBH7	56	103	44	92	80	63	107	109	117	67	44	105	83	80		24.798	1096000	82.1429
ALKBH8	45	50	20	33	29	28	52	30	63	20	13	11	10	14		3.7062	442520	29.8571
ALLC	0	0	0	0	0	0	0	0	0	0	0	0	0	0		0	0	0
ALMS1	25	7	1	18	1	4	24	15	17	20	5	7	6	7		1.4122	442940	11.2143
ALMS1P	0	0	0	0	0	0	0	0	0	0	0	0	0	0		0	0	0
ALOX12	0	3	0	0	2	2	0	0	2	0	0	1	3	1		0.72365	2966900	1
ALOX12B	0	0	0	0	0	0	0	0	0	0	0	0	0	0		0	0	0
ALOX12P2	0	0	0	0	0	0	0	0	0	0	0	0	0	0		0	0	0
ALOX15	0	0	0	0	0	0	0	0	0	0	0	0	0	0		0	0	0
ALOX15B	0	0	0	0	0	0	0	0	0	0	0	0	0	0		0	0	0
ALOX15P1	0	0	0	0	0	0	0	0	0	0	0	0	0	0		0	0	0
ALOX5	0	0	0	0	0	0	0	0	0	0	0	0	0	0		0	0	0
ALOX5AP	46	58	15	48	37	43	41	67	144	39	15	55	38	63		5.6867	422180	50.6429
ALOXE3	0	0	0	0	0	0	0	0	0	0	0	0	0	0		0	0	0
ALPI	0	0	0	0	0	0	0	0	0	0	0	0	0	0		0	0	0
ALPK1	39	16	17	45	37	50	34	10	31	34	18	29	17	27		4.701	566410	28.8571
ALPK2	146	101	43	62	77	137	111	89	130	62	96	61	70	85		5.548	213480	90.7143
ALPK3	0	1	0	7	5	5	2	0	0	0	1	0	2	3		0.6366	1256500	1.85714
ALPL	0	1	0	0	0	0	0	0	0	0	0	0	0	0		0.071429	4182700	0.0714286
ALPP	3	2	1	4	5	4	3	0	7	5	4	0	1	0		2.0052	2642100	2.78571
ALPPL2	0	0	0	0	0	0	0	0	0	0	0	0	0	0		0	0	0
ALS2	55	59	32	43	48	38	60	43	68	59	23	43	42	37		12.809	975580	46.4286
ALS2CL	0	0	1	0	0	0	0	1	0	0	1	0	0	0		0.22762	2771300	0.214286
ALS2CR11	12	18	12	24	5	41	27	9	10	10	28	20	4	19		2.5902	518010	17.0714
ALS2CR12	0	0	0	7	21	11	0	0	2	3	7	11	0	0		0.52923	462930	4.42857
ALX1	0	0	0	0	0	0	0	0	0	0	0	0	0	0		0	0	0
ALX3	0	0	0	0	0	0	0	0	0	0	0	2	0	0		0.071429	2214600	0.142857
ALX4	0	0	0	0	0	0	1	0	0	0	0	0	0	0		0.071429	3850900	0.0714286
ALYREF	9	12	8	3	2	10	12	11	6	13	0	3	4	6		2.2077	1038200	7.07143
AMACR	1	0	0	0	8	1	1	4	0	0	1	5	0	2		0.56083	1291000	1.64286
AMBN	0	0	0	0	0	0	0	0	0	0	0	0	0	0		0	0	0
AMBP	1	0	0	0	0	0	0	0	0	0	0	0	0	0		0.071429	2603300	0.0714286
AMBRA1	4	9	1	11	7	10	15	5	9	4	16	9	24	6		2.7163	1092500	9.28571
AMD1	43	74	57	106	136	89	82	95	94	68	115	129	124	94		17.012	653970	93.2857
AMDHD1	0	0	0	0	0	0	0	0	0	0	0	0	0	0		0	0	0
AMDHD2	0	3	0	1	4	0	2	0	2	0	0	0	0	0		0.40012	1993200	0.857143
AMELX	0	0	0	0	0	0	0	0	0	0	0	0	0	0		0	0	0
AMELY	0	0	0	0	0	0	0	0	0	0	0	0	0	0		0	0	0
AMER1	3	1	1	0	1	0	0	0	1	4	1	2	5	3		0.96437	2082800	1.57143
AMER2	0	0	0	0	0	0	0	0	0	0	0	0	0	0		0	0	0
AMER3	0	1	0	1	0	0	0	0	0	0	0	1	0	1		0.36143	4766700	0.285714
AMFR	177	154	93	169	146	126	161	117	187	167	89	152	100	113		12.863	324350	139.357
AMH	1	0	0	1	0	0	0	1	0	0	0	0	0	0		0.24619	3616500	0.214286
AMHR2	0	0	0	0	0	0	0	0	0	0	0	0	0	0		0	0	0
AMICA1	0	0	1	0	0	0	0	0	0	0	0	0	0	0		0.071429	1837500	0.0714286
AMIGO1	0	2	0	3	0	8	0	0	0	1	0	0	7	0		0.29653	733530	1.5
AMIGO2	172	95	49	74	80	88	122	127	117	87	71	127	106	98		5.9451	205790	100.929
AMIGO3	1	0	0	1	0	0	0	0	1	2	0	0	0	0		0.29532	2893700	0.357143
AMMECR1	27	11	3	21	26	31	22	16	28	14	12	28	4	23		3.9837	757230	19
AMMECR1L	22	21	14	26	38	28	42	10	39	22	28	25	18	10		8.6544	1279200	24.5
AMN	0	0	0	0	0	0	0	0	0	0	0	0	0	0		0	0	0
AMN1	69	37	28	52	80	79	77	60	89	71	60	101	78	54		18.295	987300	66.7857
AMOT	0	9	0	3	1	1	3	1	2	7	0	4	4	10		0.7949	919250	3.21429
AMOTL1	76	108	35	94	71	113	133	92	129	88	79	37	87	63		12.653	528750	86.0714
AMOTL2	0	0	0	0	0	0	0	0	0	0	0	0	0	0		0	0	0
AMPD1	0	0	0	0	0	0	0	0	0	0	0	0	0	0		0	0	0
AMPD2	13	30	24	25	15	9	19	23	21	19	9	8	10	14		3.0967	611420	17.0714
AMPD3	0	0	1	4	1	0	2	0	0	5	0	1	2	1		0.59662	1700800	1.21429
AMPH	0	0	0	0	1	0	0	0	0	0	0	0	0	0		0.071429	4250400	0.0714286
AMT	4	3	0	0	0	0	2	4	4	0	1	0	0	0		0.48757	1371200	1.28571
AMTN	0	0	0	0	0	0	0	0	0	0	0	0	0	0		0	0	0
AMY1A	0	0	0	0	0	0	0	0	0	0	0	0	0	0		0	0	0
AMY1B	0	0	0	0	0	0	0	0	0	0	0	0	0	0		0	0	0
AMY1C	0	0	0	0	0	0	0	0	0	0	0	0	0	0		0	0	0
AMY2A	0	0	0	0	0	0	0	0	0	0	0	0	0	0		0	0	0
AMY2B	2	2	4	3	1	4	1	0	5	0	0	3	2	1		1.0335	1742800	2
AMZ1	5	5	0	3	0	0	0	0	6	10	0	4	0	0		0.48007	757500	2.35714
AMZ2	271	283	118	246	367	305	287	260	453	331	318	447	325	295		39.293	464630	307.571
AMZ2P1	75	53	43	73	112	110	75	92	85	118	76	171	124	103		11.993	458740	93.5714
ANAPC1	12	19	4	23	32	11	13	21	31	39	23	23	21	24		6.0042	1047400	21.1429
ANAPC10	123	195	55	146	235	176	174	117	223	204	146	177	261	184		22.159	470590	172.571
ANAPC11	1298	2316	1108	2160	2529	1855	2166	1948	3379	1792	1982	2399	2591	1892		224.4	389530	2101.07
ANAPC13	288	560	229	465	634	532	463	410	884	470	391	693	726	607		33.927	238460	525.143
ANAPC15	17	39	11	32	33	17	25	23	44	11	32	33	35	27		16.413	2243000	27.0714
ANAPC16	483	817	306	739	915	841	818	666	1007	691	789	1072	869	721		70.812	337350	766.714
ANAPC1P1	0	1	0	2	2	0	0	1	3	2	0	0	1	0		0.75392	3607700	0.857143
ANAPC2	7	0	1	0	0	1	1	0	2	0	1	4	0	0		0.28566	746190	1.21429
ANAPC4	34	21	5	16	30	31	22	19	39	18	17	43	37	16		6.2935	935630	24.8571
ANAPC5	186	232	76	261	294	182	263	192	357	165	227	312	260	282		27.29	426580	234.929
ANAPC7	46	35	20	39	48	25	33	45	55	33	32	40	31	25		14.233	1400200	36.2143
ANG	65	175	139	206	311	196	150	198	291	173	240	225	311	208		13.817	242160	206.286
ANGEL1	4	5	1	10	9	10	10	3	2	19	12	4	26	18		1.7378	651900	9.5
ANGEL2	26	52	15	43	52	47	44	43	52	33	17	70	39	22		14.759	1384000	39.6429
ANGPT1	216	267	101	203	264	246	153	189	196	159	151	184	231	118		15.516	288700	191.286
ANGPT2	4	19	4	5	0	1	27	6	2	11	5	8	1	3		1.0041	522900	6.85714
ANGPT4	0	0	0	0	0	0	1	0	0	0	0	0	0	0		0.071429	3850900	0.0714286
ANGPTL1	96	141	62	122	126	147	174	132	207	78	84	270	96	61		10.467	302090	128.286
ANGPTL2	13	37	29	53	42	17	37	46	46	31	22	42	45	20		8.2645	867550	34.2857
ANGPTL3	2	0	2	0	0	0	0	0	0	0	0	4	0	0		0.24685	1252200	0.571429
ANGPTL4	147	213	60	202	221	146	230	217	285	269	204	353	212	134		18.379	328720	206.643
ANGPTL5	0	0	0	3	0	0	0	0	8	0	0	1	0	0		0.17448	984060	0.857143
ANGPTL6	0	0	0	0	0	0	0	0	0	0	0	0	0	0		0	0	0
ANGPTL7	0	0	0	0	0	0	0	0	0	0	0	0	0	0		0	0	0
ANHX	0	0	0	0	1	0	0	0	0	0	0	0	0	0		0.071429	4250400	0.0714286
ANK1	0	0	0	4	0	4	0	0	0	1	0	0	3	8		0.31047	739240	1.42857
ANK2	23	46	11	25	16	30	67	28	34	18	31	33	18	17		5.12	655850	28.3571
ANK3	185	236	146	205	208	164	167	121	167	141	82	144	142	131		8.8919	192730	159.929
ANKAR	6	10	3	27	6	7	11	13	12	10	4	5	10	5		2.5399	1003800	9.21429
ANKDD1A	3	1	0	1	5	0	20	1	16	3	2	2	6	13		0.6921	515130	5.21429
ANKDD1B	0	2	0	6	0	0	0	4	2	0	0	0	0	1		0.30704	1079200	1.07143
ANKEF1	0	0	0	0	0	0	0	0	0	2	0	0	0	0		0.071429	1692000	0.142857
ANKFN1	0	0	0	0	0	0	0	0	0	0	0	0	0	0		0	0	0
ANKFY1	64	79	47	52	47	59	95	58	88	34	53	53	60	59		12.06	699360	60.5714
ANKH	116	135	65	122	128	96	79	79	103	102	80	105	110	52		14.088	507500	98
ANKHD1	19	19	23	15	17	32	15	21	43	14	13	21	28	5		4.3114	744810	20.3571
ANKHD1-EIF4EBP3	0	0	0	0	0	0	0	0	3	0	0	0	0	0		0.071429	1861100	0.214286
ANKIB1	108	120	43	98	84	64	102	105	204	80	91	57	84	72		12.361	478650	93.7143
ANKK1	1	0	1	1	1	3	0	0	0	0	0	1	0	3		0.56189	2239500	0.785714
ANKLE1	9	3	2	2	2	6	7	6	10	1	2	3	1	4		1.8153	1535600	4.14286
ANKLE2	71	60	14	55	56	44	32	40	58	23	45	40	17	17		4.0046	349550	40.8571
ANKMY1	0	0	3	0	2	2	1	0	0	0	0	0	1	0		0.25741	1127800	0.642857
ANKMY2	60	63	73	60	131	125	107	82	146	94	98	134	104	45		12.394	471000	94.4286
ANKRA2	82	84	17	77	113	94	112	68	101	41	52	130	126	68		10.207	455460	83.2143
ANKRD1	253	513	152	396	258	181	291	243	424	164	263	380	249	116		10.509	138450	277.357
ANKRD10	61	55	34	93	54	105	103	77	66	64	31	51	57	63		7.8397	422570	65.2857
ANKRD11	1450	1339	863	1015	1890	1109	1376	1288	1859	1024	1180	1828	1561	931		23.832	63778	1336.64
ANKRD12	367	410	229	391	429	339	499	302	679	405	425	443	372	339		46.413	415490	402.071
ANKRD13A	40	63	24	85	58	87	78	58	94	62	68	58	61	38		17.445	1017800	62.4286
ANKRD13B	1	0	3	4	1	2	0	0	2	2	0	2	1	1		0.83379	1976600	1.35714
ANKRD13C	48	57	22	72	43	60	62	64	68	46	42	68	51	47		25.591	1719900	53.5714
ANKRD13D	1	4	0	10	0	1	14	1	0	3	4	9	4	1		0.78806	801070	3.71429
ANKRD16	4	13	1	7	2	17	8	6	11	7	6	5	10	3		2.8297	1474500	7.14286
ANKRD17	144	211	36	157	193	144	181	132	160	115	114	78	157	143		12.513	323060	140.357
ANKRD18A	0	4	0	0	0	1	0	0	1	0	0	1	0	0		0.20457	1730200	0.5
ANKRD18B	0	1	0	0	0	0	1	2	4	2	0	0	1	0		0.51565	2735400	0.785714
ANKRD18DP	0	0	0	0	0	0	0	0	0	0	0	0	0	0		0	0	0
ANKRD19P	0	2	0	2	5	2	0	5	0	1	0	4	2	8		0.68765	1128900	2.21429
ANKRD2	0	0	0	0	0	0	0	0	0	0	0	0	4	0		0.071428	1023700	0.285714
ANKRD20A1	0	0	0	0	0	0	0	0	0	0	0	0	0	0		0	0	0
ANKRD20A11P	0	0	0	0	0	0	0	0	0	0	0	0	0	0		0	0	0
ANKRD20A12P	11	9	2	9	4	15	7	12	28	9	16	25	10	6		4.0815	1319200	11.6429
ANKRD20A19P	0	1	0	0	0	0	2	3	0	1	0	1	0	1		0.4512	2542100	0.642857
ANKRD20A2	0	0	0	0	0	0	0	0	0	0	0	0	0	0		0	0	0
ANKRD20A3	0	0	0	0	0	0	0	0	8	0	0	0	0	0		0.071428	697910	0.571429
ANKRD20A4	0	0	0	0	0	0	0	0	0	0	0	0	0	0		0	0	0
ANKRD20A5P	0	0	0	0	0	0	0	0	1	0	0	2	0	0		0.12709	2821200	0.214286
ANKRD20A8P	1	0	0	3	0	0	0	0	0	0	0	0	0	0		0.13405	1553800	0.285714
ANKRD20A9P	40	30	11	48	24	19	33	28	48	19	28	31	20	16		6.5151	831360	28.2143
ANKRD22	1	0	0	3	0	6	0	0	7	0	3	0	1	0		0.44456	1151700	1.5
ANKRD23	0	0	0	0	0	0	0	0	0	0	0	0	0	0		0	0	0
ANKRD24	0	0	0	0	0	0	0	0	0	0	0	0	0	0		0	0	0
ANKRD26	87	115	12	65	49	43	70	67	71	71	25	63	54	26		4.4578	277820	58.4286
ANKRD26P1	0	0	0	0	0	0	0	0	0	0	0	0	0	0		0	0	0
ANKRD26P3	0	0	0	0	0	0	0	0	0	0	0	0	0	0		0	0	0
ANKRD27	22	18	6	17	12	23	15	12	24	13	9	19	7	5		4.912	1222500	14.4286
ANKRD28	19	34	20	10	21	25	41	38	70	11	18	31	18	28		5.9064	787610	27.4286
ANKRD29	1	3	4	2	0	0	0	2	0	0	2	2	0	1		0.51736	1246100	1.21429
ANKRD30A	0	1	0	0	0	0	0	0	0	0	0	0	0	0		0.071429	4182700	0.0714286
ANKRD30B	0	3	0	0	2	3	0	0	0	3	4	19	4	0		0.35387	523220	2.71429
ANKRD30BL	0	0	0	0	0	0	0	0	0	0	0	0	0	0		0	0	0
ANKRD30BP2	2	3	1	6	4	3	3	0	4	0	1	3	0	2		1.9357	3140600	2.28571
ANKRD30BP3	0	0	0	0	0	0	0	0	0	0	0	0	0	0		0	0	0
ANKRD31	0	0	0	0	0	0	0	0	0	0	0	0	0	0		0	0	0
ANKRD32	57	37	29	31	28	19	41	68	51	20	21	29	25	37		3.7244	362030	35.2143
ANKRD33	0	0	0	0	0	0	0	0	0	0	0	0	0	0		0	0	0
ANKRD33B	3	11	0	9	20	0	23	5	10	4	6	11	28	5		1.4211	582160	9.64286
ANKRD34A	0	0	4	0	1	0	2	0	1	0	2	0	0	1		0.2472	853370	0.785714
ANKRD34B	0	0	0	0	0	0	0	0	0	0	0	0	0	0		0	0	0
ANKRD34C	0	0	0	0	0	0	0	0	0	0	0	0	0	0		0	0	0
ANKRD35	7	1	4	1	4	8	7	4	1	4	10	17	13	4		2.1865	1252300	6.07143
ANKRD36	62	112	19	48	59	37	48	60	78	65	65	59	53	32		9.2827	593450	56.9286
ANKRD36B	51	74	18	27	30	15	39	47	76	48	33	50	27	17		5.6767	525090	39.4286
ANKRD36BP1	14	27	12	9	15	11	34	10	30	8	25	24	9	7		4.3738	945510	16.7857
ANKRD36BP2	0	0	0	0	0	0	0	0	0	0	0	0	0	0		0	0	0
ANKRD37	12	29	6	14	11	2	23	24	21	5	9	15	14	3		3.2629	901400	13.4286
ANKRD39	24	55	8	15	38	22	20	8	28	34	25	50	22	54		3.7225	470780	28.7857
ANKRD40	40	43	19	71	59	65	53	55	95	50	42	62	67	36		26.334	1796200	54.0714
ANKRD42	22	10	6	22	39	24	30	27	27	10	14	21	23	18		7.2839	1267900	20.9286
ANKRD44	51	87	40	52	37	39	53	40	123	43	34	75	40	46		10.716	717850	54.2857
ANKRD45	1	0	0	3	1	3	1	0	2	2	3	0	1	1		1.1756	3269200	1.28571
ANKRD46	40	55	23	38	64	62	54	48	60	22	17	36	83	58		8.435	646960	47.1429
ANKRD49	45	68	41	89	83	44	107	74	97	23	57	84	72	82		12.367	647930	69
ANKRD50	96	90	61	115	71	72	73	45	136	60	36	45	44	58		5.7939	283480	71.5714
ANKRD52	5	1	5	4	3	4	4	7	7	4	3	8	9	4		4.5171	3222700	4.85714
ANKRD53	0	0	0	0	0	0	0	0	0	0	0	0	0	0		0	0	0
ANKRD54	18	6	9	9	18	19	9	8	13	10	3	5	13	1		2.4276	827410	10.0714
ANKRD55	1	3	2	0	4	11	3	11	9	1	3	8	5	0		1.2754	1098700	4.35714
ANKRD6	36	37	20	21	14	29	13	14	37	25	30	12	32	44		4.3135	565990	26
ANKRD61	1	0	0	0	0	0	0	0	0	0	0	0	0	0		0.071429	2603300	0.0714286
ANKRD62	3	6	2	4	1	3	8	2	2	12	3	2	2	0		1.2845	1254400	3.57143
ANKRD62P1-PARP4P3	1	6	0	0	1	0	3	0	0	0	1	0	4	0		0.41634	1414400	1.14286
ANKRD63	0	0	0	0	0	0	0	0	0	0	0	0	0	0		0	0	0
ANKRD65	0	0	0	1	0	2	0	0	1	0	0	0	0	0		0.19152	2573600	0.285714
ANKRD66	0	0	0	0	0	0	0	0	0	0	0	0	0	0		0	0	0
ANKRD7	0	0	0	1	3	6	0	0	1	7	0	0	4	8		0.46689	764820	2.14286
ANKRD9	0	0	0	0	0	2	1	0	0	0	0	0	2	0		0.22585	2366100	0.357143
ANKS1A	12	26	21	0	11	5	11	2	11	9	12	2	5	3		0.94416	324270	9.28571
ANKS1B	0	11	0	0	0	0	0	0	0	0	1	0	0	0		0.089716	427050	0.857143
ANKS3	2	6	8	15	20	8	11	11	21	6	3	5	13	0		2.7481	1112000	9.21429
ANKS4B	5	3	1	6	6	8	3	3	5	6	2	11	10	7		4.0769	2753700	5.42857
ANKS6	4	18	1	10	5	10	4	21	15	9	8	1	9	8		2.3867	1003300	8.78571
ANKUB1	0	0	0	0	0	0	0	0	0	0	0	0	0	0		0	0	0
ANKZF1	10	42	7	30	26	9	14	20	24	4	14	12	6	3		2.6044	615960	15.7857
ANLN	0	2	1	10	6	1	11	7	11	0	2	11	7	9		1.7219	1200800	5.57143
ANO1	1	0	1	1	0	0	0	0	0	4	0	3	0	0		0.36474	1667500	0.714286
ANO10	16	20	0	18	14	17	7	6	15	18	15	15	7	12		4.066	1152700	12.8571
ANO2	0	0	0	0	4	6	0	0	0	0	0	0	0	0		0.13967	722660	0.714286
ANO3	0	0	0	0	0	0	0	0	0	0	0	0	0	0		0	0	0
ANO4	0	4	0	0	0	0	0	0	1	3	0	0	0	0		0.18824	1303400	0.571429
ANO5	0	0	0	0	0	0	0	0	0	0	0	0	0	0		0	0	0
ANO6	147	159	44	110	76	96	116	118	173	106	113	63	118	49		7.8875	265500	106.286
ANO7	4	6	0	3	0	1	4	3	6	4	8	8	8	4		2.4766	2193600	4.21429
ANO8	1	1	0	1	1	4	0	0	0	1	1	4	2	0		0.75404	2450600	1.14286
ANO9	0	0	0	0	0	0	0	0	0	0	0	0	0	0		0	0	0
ANP32A	76	97	65	116	84	78	117	58	140	87	95	57	121	59		15.645	623040	89.2857
ANP32A-IT1	17	17	1	6	5	4	8	5	14	8	12	13	5	1		1.8941	834580	8.28571
ANP32AP1	0	0	0	0	0	0	0	0	0	0	0	0	0	0		0	0	0
ANP32B	214	241	120	273	227	136	202	171	288	242	177	193	203	225		21.469	366480	208
ANP32C	0	0	0	0	0	0	0	0	0	0	0	0	0	0		0	0	0
ANP32D	0	0	0	0	0	0	0	0	0	0	0	0	0	0		0	0	0
ANP32E	311	528	275	373	374	400	510	393	488	388	306	339	550	316		29.099	260870	396.5
ANPEP	2	6	1	1	2	7	3	4	12	3	7	7	0	6		2.4862	2143900	4.35714
ANTXR1	210	283	159	368	297	350	254	185	302	257	164	303	255	190		19.299	269610	255.5
ANTXR2	276	186	132	249	229	192	176	194	208	192	190	264	228	189		13.633	229070	207.5
ANXA1	3373	5653	2435	5159	6032	5370	5467	5020	8839	4186	4033	6646	6227	4668		155.29	109170	5222
ANXA10	0	0	0	6	1	4	3	0	0	0	0	0	0	0		0.26351	961210	1
ANXA11	44	44	24	35	49	58	42	35	59	47	35	35	51	41		21.428	1777200	42.7857
ANXA13	0	0	0	7	0	0	0	0	0	0	0	0	0	0		0.071428	520320	0.5
ANXA2	2821	5222	2136	4602	5328	4244	5014	4499	7415	3803	4007	6309	5415	4428		163.48	128710	4660.21
ANXA2P1	0	0	0	0	0	0	1	0	0	0	0	0	0	0		0.071429	3850900	0.0714286
ANXA2P2	1	0	0	0	0	0	0	0	0	0	1	1	0	0		0.2397	3642800	0.214286
ANXA2P3	0	0	0	0	0	0	0	0	0	0	0	0	0	0		0	0	0
ANXA2R	34	37	30	15	47	25	27	24	49	26	40	36	28	23		8.0948	898530	31.5
ANXA3	32	37	30	46	58	20	33	49	91	20	15	110	69	31		5.0101	409790	45.7857
ANXA4	476	643	264	549	655	617	689	662	869	486	461	667	791	431		66.35	409920	590
ANXA5	12242	20818	8821	18525	21698	17407	19754	17236	29421	15398	15860	22675	22006	16835		431.47	85048	18478.3
ANXA6	87	135	75	144	147	122	190	116	185	140	134	139	165	122		57.328	1522300	135.786
ANXA7	439	825	350	728	788	655	558	674	983	498	541	824	691	510		96.461	542630	647.429
ANXA8	0	0	0	0	0	0	0	0	0	0	0	0	0	0		0	0	0
ANXA8L1	0	0	0	0	0	0	0	0	0	0	0	0	0	0		0	0	0
ANXA8L2	0	0	0	0	0	0	0	0	0	0	0	0	0	0		0	0	0
ANXA9	0	0	0	1	0	0	0	0	2	0	0	0	0	0		0.15167	3355700	0.214286
AOAH	0	0	0	1	0	0	0	0	0	0	0	0	0	0		0.071429	3642300	0.0714286
AOAH-IT1	0	0	0	0	0	0	0	0	0	0	0	0	0	0		0	0	0
AOC1	0	0	0	0	0	0	0	0	0	0	0	0	0	0		0	0	0
AOC2	0	0	0	0	0	0	0	0	0	0	2	0	0	0		0.071429	1606200	0.142857
AOC3	0	0	0	0	0	0	0	1	0	0	1	1	0	0		0.24764	4169900	0.214286
AOC4P	1	0	1	0	0	0	3	3	1	1	0	1	0	1		0.73863	2862100	0.857143
AOX1	0	7	0	0	4	0	10	3	0	0	1	9	1	1		0.54827	852470	2.57143
AOX2P	0	0	0	0	0	0	0	0	0	0	0	0	0	0		0	0	0
AP1AR	92	96	53	21	81	58	43	47	76	45	37	58	71	56		5.0811	295260	59.5714
AP1B1	12	13	4	11	5	5	6	12	18	5	0	6	9	1		2.6298	1259700	7.64286
AP1B1P1	0	0	0	0	0	0	0	0	0	0	0	0	0	0		0	0	0
AP1G1	85	146	71	113	80	90	125	125	208	93	81	75	99	86		19.213	655200	105.5
AP1G2	14	8	2	5	11	6	9	2	14	8	2	0	6	2		1.7691	1005400	6.35714
AP1M1	13	16	8	28	12	6	3	8	13	6	14	4	13	4		2.5645	846590	10.5714
AP1M2	4	0	0	0	1	7	0	0	0	0	0	0	0	0		0.17358	634420	0.857143
AP1S1	3	9	3	5	6	13	2	5	8	5	1	7	2	5		2.9517	2022000	5.28571
AP1S2	18	22	2	18	33	24	32	17	22	18	4	24	6	3		3.3001	714130	17.3571
AP1S3	13	22	8	11	11	13	15	13	24	12	10	10	7	6		10.134	2918100	12.5
AP2A1	3	2	3	0	0	0	2	0	3	0	4	3	2	1		0.92183	1829800	1.64286
AP2A2	24	17	26	15	13	20	9	14	13	5	17	15	17	10		2.0999	440050	15.3571
AP2B1	89	132	74	86	99	134	105	97	172	89	84	124	77	65		20.359	714090	101.929
AP2M1	135	223	106	196	177	138	195	162	290	168	157	173	197	162		83.821	1708000	177.071
AP2S1	146	283	122	238	384	201	357	250	431	269	219	369	268	225		44.446	611600	268.714
AP3B1	127	307	101	196	218	206	256	232	305	144	151	213	169	144		30.446	562630	197.786
AP3B2	0	0	0	0	0	0	0	0	0	0	0	0	0	0		0	0	0
AP3D1	100	73	39	65	66	56	90	77	113	66	37	29	41	50		5.9748	325600	64.4286
AP3M1	126	155	21	144	114	138	110	137	138	101	73	144	141	76		11.146	353480	115.571
AP3M2	41	66	23	58	82	52	68	30	72	46	44	100	48	56		19.339	1267700	56.1429
AP3S1	183	514	145	493	416	283	436	316	654	330	401	563	402	322		28.442	272090	389.857
AP3S2	12	8	2	8	5	6	9	7	12	7	0	8	7	6		3.7869	1977400	6.92857
AP4B1	40	39	9	37	25	22	22	41	55	26	17	29	32	24		7.846	956830	29.8571
AP4B1-AS1	10	6	4	10	5	2	4	7	13	1	5	5	8	8		3.5719	2008100	6.28571
AP4E1	76	66	59	77	69	40	45	43	77	42	59	99	52	56		7.5024	423140	61.4286
AP4M1	17	19	10	23	24	0	23	18	23	10	11	6	18	18		5.293	1199200	15.7143
AP4S1	51	63	35	22	28	23	50	48	57	42	26	43	32	33		6.6606	586190	39.5
AP5B1	2	26	1	4	1	5	7	16	10	12	8	6	3	5		1.4126	696690	7.57143
AP5M1	92	70	66	83	119	64	62	71	122	90	45	63	96	68		10.65	470880	79.3571
AP5S1	24	38	21	36	39	22	33	30	95	32	28	22	37	20		10.88	1187300	34.0714
AP5Z1	5	15	2	10	10	10	0	13	17	13	1	1	10	2		2.2534	1088900	7.78571
APAF1	41	44	42	27	51	26	36	27	85	29	39	21	13	44		4.5361	419160	37.5
APBA1	10	3	2	7	4	2	7	4	4	2	2	8	7	4		2.3879	1775600	4.71429
APBA2	1	0	0	1	11	0	1	0	6	0	2	0	1	2		0.38739	890240	1.78571
APBA3	1	3	1	4	1	4	1	5	3	7	1	8	0	0		1.3048	1721600	2.78571
APBB1	5	16	11	3	9	10	4	11	14	16	10	14	16	4		4.0386	1392800	10.2143
APBB1IP	0	3	0	5	0	0	0	6	5	0	0	7	0	0		0.44666	987560	1.85714
APBB2	94	148	61	131	114	164	123	99	236	155	99	133	141	76		25.456	735350	126.714
APBB3	6	0	0	2	4	1	5	8	2	6	3	6	6	1		1.5841	1589800	3.57143
APC	150	262	64	170	136	143	256	131	251	126	124	106	142	102		11.91	281100	154.5
APC2	0	1	1	0	6	1	0	0	0	0	1	0	0	0		0.26411	1320400	0.714286
APCDD1	0	0	0	0	0	0	0	0	0	0	0	0	0	0		0	0	0
APCDD1L	24	20	17	16	12	22	17	7	27	9	5	8	9	5		2.5158	606420	14.1429
APCDD1L-AS1	7	14	9	12	11	2	0	23	6	12	2	1	8	6		1.5676	654520	8.07143
APCS	0	0	0	0	0	0	0	0	0	0	0	0	0	0		0	0	0
APEH	45	32	25	22	34	27	31	13	24	22	17	45	38	11		4.3732	549230	27.5714
APEX1	351	640	428	651	770	496	589	609	802	531	500	1041	837	510		29.716	171970	625.357
APEX2	29	66	30	32	58	22	57	46	72	56	15	58	54	54		11.275	885380	46.3571
APH1A	40	67	24	57	56	54	59	39	50	16	46	51	60	36		16.695	1286200	46.7857
APH1B	31	70	29	65	77	115	61	38	72	55	92	86	119	68		7.9521	413230	69.8571
API5	136	175	64	178	195	169	201	149	245	155	142	225	179	171		78.781	1689200	170.286
APIP	65	205	143	116	174	156	197	108	310	121	165	239	217	135		12.26	265470	167.929
APITD1	33	33	25	35	74	40	53	40	40	18	50	77	56	57		9.9401	790850	45.0714
APITD1-CORT	1	4	0	0	3	0	0	0	6	2	0	0	1	0		0.51745	1831200	1.21429
APLF	3	18	1	12	12	5	17	14	15	1	8	23	7	5		2.8395	1100900	10.0714
APLN	0	7	0	3	11	7	4	1	4	1	1	6	3	1		1.2198	1398700	3.5
APLNR	0	0	0	0	0	0	0	0	0	0	0	0	0	0		0	0	0
APLP1	18	11	2	14	11	6	12	17	6	5	7	19	11	13		3.4421	1124800	10.8571
APLP2	310	522	228	502	497	349	649	515	562	467	452	465	669	342		34.425	267210	466.357
APMAP	55	48	26	75	77	71	61	70	64	76	43	38	57	52		14.076	859230	58.0714
APOA1	0	0	0	7	6	11	8	0	0	5	1	1	7	0		0.68616	776570	3.28571
APOA1BP	58	103	34	74	90	43	66	58	135	72	60	80	64	65		34.755	1785400	71.5714
APOA2	1	0	0	0	0	0	0	0	0	0	0	0	0	0		0.071429	2603300	0.0714286
APOA4	0	0	0	0	0	0	0	0	0	0	0	0	0	0		0	0	0
APOA5	0	0	0	0	0	0	0	0	0	0	0	0	0	0		0	0	0
APOB	0	0	0	0	0	0	0	0	0	0	0	0	0	0		0	0	0
APOBEC1	0	0	0	0	0	0	0	0	0	0	0	0	0	0		0	0	0
APOBEC2	1	0	0	0	0	0	4	0	3	0	0	1	0	0		0.25875	1657200	0.642857
APOBEC3A	5	13	2	8	11	9	8	6	19	5	7	12	8	7		13.155	5871200	8.57143
APOBEC3A_B	0	0	0	0	0	0	0	0	0	0	0	0	0	0		0	0	0
APOBEC3B	0	0	0	0	1	0	0	0	0	0	0	0	0	0		0.071429	4250400	0.0714286
APOBEC3C	131	100	61	94	160	135	120	130	173	102	103	238	156	93		17.424	492810	128.286
APOBEC3D	4	11	5	5	15	6	11	12	15	12	12	10	8	6		10.373	4027800	9.42857
APOBEC3F	15	5	4	6	10	8	19	8	25	6	8	17	7	6		4.003	1437100	10.2857
APOBEC3G	9	3	4	1	12	10	13	9	7	15	3	4	26	4		2.0391	850210	8.57143
APOBEC3H	0	0	5	0	0	0	0	0	2	0	2	2	0	0		0.16602	559600	0.785714
APOBEC4	1	0	0	0	0	0	0	0	0	0	0	2	0	0		0.1536	2573100	0.214286
APOBR	0	0	0	0	0	0	0	0	0	0	0	0	0	0		0	0	0
APOC1	1	2	0	2	4	2	8	3	0	7	2	5	6	6		1.747	1864300	3.42857
APOC1P1	8	5	5	2	0	4	9	10	6	3	5	4	2	3		2.1405	1508100	4.71429
APOC2	0	0	0	0	0	0	0	0	0	0	0	0	0	0		0	0	0
APOC3	0	0	0	0	0	0	0	0	0	0	0	0	0	0		0	0	0
APOC4	0	0	0	0	0	0	0	0	0	0	0	0	0	0		0	0	0
APOC4-APOC2	0	0	0	0	0	0	0	0	0	0	0	0	0	0		0	0	0
APOD	41	46	21	35	26	20	27	37	39	48	38	77	35	27		8.5256	821370	36.9286
APOE	0	14	0	2	7	0	13	7	7	8	18	19	2	16		1.2349	573770	8.07143
APOF	0	0	0	0	1	0	0	0	1	0	0	0	0	0		0.15151	5119000	0.142857
APOH	0	0	0	0	0	0	0	0	0	0	0	0	0	0		0	0	0
APOL1	62	86	40	84	82	61	88	94	119	60	68	124	72	51		36.294	1698300	77.9286
APOL2	55	73	46	62	80	39	103	101	145	81	78	96	62	43		14.938	715550	76
APOL3	0	7	3	3	9	7	7	12	2	6	3	6	3	5		2.772	1900600	5.21429
APOL4	0	1	5	0	0	1	5	0	3	0	0	1	0	0		0.24807	653330	1.14286
APOL5	0	0	0	0	0	0	0	0	0	0	0	0	0	0		0	0	0
APOL6	54	90	52	71	63	113	80	88	124	54	58	109	57	82		16.099	736660	78.2143
APOLD1	14	7	3	13	9	0	21	16	7	7	14	5	12	2		2.1888	830050	9.28571
APOM	24	18	3	29	13	12	17	12	26	6	11	9	15	10		3.4938	866900	14.6429
APOO	46	69	15	82	72	99	70	42	77	75	58	65	70	74		11.712	653090	65.2857
APOOL	84	94	17	85	132	162	148	77	238	89	120	90	83	64		7.2138	255920	105.929
APOOP5	0	0	0	0	0	0	0	0	0	0	0	0	0	0		0	0	0
APOPT1	81	166	64	160	240	149	138	114	221	137	112	152	133	124		34.94	904290	142.214
APP	345	405	131	340	299	327	371	429	411	268	237	308	343	291		20.475	228070	321.786
APPBP2	102	138	57	127	100	93	95	93	113	86	46	112	67	75		14.764	563530	93.1429
APPL1	91	147	62	178	123	94	152	88	163	134	123	110	88	146		17.248	508240	121.357
APPL2	41	85	28	53	40	61	48	33	47	30	57	53	55	46		13.634	1001200	48.3571
APRT	154	299	139	287	349	200	169	242	404	254	206	298	291	208		49.376	721490	250
APTX	122	107	68	93	221	166	142	70	138	98	172	146	164	103		11.255	310980	129.286
AQP1	1	5	6	10	1	10	10	5	6	8	4	4	7	6		3.2565	1894500	5.92857
AQP10	0	0	0	0	0	0	0	0	0	0	1	0	0	0		0.071429	3212300	0.0714286
AQP11	8	1	0	1	7	2	0	0	1	1	0	0	0	2		0.32845	662510	1.64286
AQP12A	0	0	0	0	0	0	0	0	0	0	0	0	0	0		0	0	0
AQP12B	0	0	0	0	0	0	0	0	0	0	0	0	0	0		0	0	0
AQP2	0	0	0	0	0	0	0	0	0	0	0	0	0	0		0	0	0
AQP3	3	0	1	0	1	0	1	0	7	0	2	0	2	5		0.65988	1498000	1.57143
AQP4	0	0	0	0	0	0	0	0	0	0	0	0	0	0		0	0	0
AQP4-AS1	3	6	0	3	2	0	7	1	3	0	0	3	2	0		0.88651	1612600	2.14286
AQP5	0	0	0	0	0	0	0	0	0	0	0	0	0	0		0	0	0
AQP6	0	6	2	4	10	1	6	3	6	3	0	2	3	2		1.9865	2225100	3.42857
AQP7	0	0	0	0	0	0	1	0	0	0	0	0	0	0		0.071429	3850900	0.0714286
AQP7P1	0	0	0	0	0	0	0	0	0	0	0	0	0	0		0	0	0
AQP7P3	1	0	1	1	0	0	1	0	1	1	0	2	2	6		0.47486	1382200	1.14286
AQP8	0	0	0	0	0	0	0	0	0	0	0	0	0	0		0	0	0
AQP9	0	0	0	1	0	0	0	0	0	0	0	0	0	0		0.071429	3642300	0.0714286
AQPEP	0	1	1	0	1	0	7	1	0	0	0	0	0	0		0.20974	937910	0.785714
AQR	51	40	40	53	31	38	35	30	72	25	43	47	53	26		7.5371	630100	41.7143
AR	10	1	4	7	6	13	33	4	0	24	2	28	8	12		1.3353	434580	10.8571
ARAF	42	68	31	53	79	46	46	42	50	46	28	54	39	41		19.656	1476100	47.5
ARAP1	3	36	12	8	10	10	2	16	24	5	9	5	26	10		2.1055	610450	12.5714
ARAP2	7	9	11	0	1	0	1	0	0	0	7	2	0	0		0.33221	333340	2.71429
ARAP3	9	1	0	4	4	7	1	4	3	1	0	2	6	2		0.91538	1015100	3.14286
ARC	0	0	0	0	0	0	0	0	0	0	0	0	0	0		0	0	0
ARCN1	325	417	162	385	394	319	442	255	554	284	237	253	295	268		25.262	279070	327.857
AREG	0	0	0	0	0	0	0	0	0	0	0	1	0	0		0.071429	4429100	0.0714286
AREL1	38	39	3	28	74	44	74	19	64	33	22	29	39	21		4.296	431760	37.6429
ARF1	277	546	189	392	474	400	432	347	672	403	326	544	359	364		102.78	922550	408.929
ARF3	43	79	34	48	45	66	56	52	91	58	34	37	65	49		20.573	1365300	54.0714
ARF4	2729	4649	1809	3941	4619	3938	4189	3672	6393	3209	3232	4661	4217	3635		271.93	253660	3920.93
ARF5	50	85	38	77	62	66	66	63	73	82	51	64	62	45		29.576	1667600	63.1429
ARF6	89	131	79	116	109	110	99	75	190	105	111	83	94	84		21.99	742720	105.357
ARFGAP1	8	7	8	19	8	15	13	17	17	34	11	26	13	3		3.14	791800	14.2143
ARFGAP2	38	55	14	64	67	53	54	45	62	31	44	71	54	42		25.176	1872100	49.5714
ARFGAP3	334	520	242	638	411	377	523	449	675	389	381	390	426	282		28.794	241010	431.214
ARFGEF1	51	61	59	61	43	45	54	55	85	47	67	40	45	16		5.6065	370690	52.0714
ARFGEF2	88	96	42	117	33	70	101	44	79	65	47	51	44	28		4.9153	266170	64.6429
ARFIP1	112	180	50	218	151	99	150	135	207	112	101	131	180	98		19.238	514780	137.429
ARFIP2	8	20	16	19	23	20	24	32	26	17	17	25	29	8		9.2837	1645200	20.2857
ARFRP1	2	9	6	3	13	12	1	1	6	8	0	9	11	5		2.0684	1210700	6.14286
ARG1	0	0	0	0	0	0	0	0	0	0	0	0	0	0		0	0	0
ARG2	7	18	13	15	34	27	10	13	22	22	38	28	45	21		4.7219	760750	22.3571
ARGFX	10	7	6	6	7	3	6	3	12	5	4	3	2	5		3.1072	1887600	5.64286
ARGFXP2	0	0	0	0	0	0	0	0	0	0	0	4	0	0		0.071429	1107300	0.285714
ARGLU1	277	352	140	288	293	178	326	300	428	256	225	214	279	137		19.302	264140	263.786
ARHGAP1	128	181	86	151	151	157	119	107	198	104	136	146	91	84		20.49	556360	131.357
ARHGAP10	15	39	22	30	23	22	25	32	32	15	31	13	34	12		7.4618	1065900	24.6429
ARHGAP11A	22	36	10	17	5	7	29	24	22	20	13	18	17	18		5.5392	1063600	18.4286
ARHGAP11B	0	0	0	0	0	0	0	0	0	0	0	0	0	0		0	0	0
ARHGAP12	67	60	29	66	55	62	57	59	108	63	59	77	71	64		33.222	1867900	64.0714
ARHGAP15	0	0	0	0	0	0	0	0	0	0	0	0	0	1		0.071429	3104400	0.0714286
ARHGAP17	17	12	4	37	29	27	42	29	40	34	19	28	10	18		5.7644	861920	24.7143
ARHGAP18	229	220	61	111	174	168	106	103	191	173	130	153	200	93		7.1853	170040	150.857
ARHGAP19	2	5	0	7	11	6	15	11	5	1	8	4	8	13		2.0727	1111900	6.85714
ARHGAP19-SLIT1	0	0	0	0	0	0	0	0	0	0	0	0	0	0		0	0	0
ARHGAP20	5	12	10	14	2	5	14	8	4	2	7	4	0	0		1.3547	718490	6.21429
ARHGAP21	135	184	70	107	113	98	125	83	109	117	106	100	86	52		9.5712	316730	106.071
ARHGAP22	12	16	1	19	22	7	9	11	15	34	15	17	15	6		2.9516	767450	14.2143
ARHGAP23	26	44	11	27	30	15	23	18	34	18	13	35	23	14		10.766	1672300	23.6429
ARHGAP24	67	69	62	32	143	60	71	70	80	44	71	102	92	80		8.6536	409570	74.5
ARHGAP25	5	3	0	0	0	0	5	0	5	0	4	0	1	0		0.48654	1077600	1.64286
ARHGAP26	42	35	4	27	32	24	33	15	46	23	25	21	16	36		4.7575	635980	27.0714
ARHGAP26-AS1	0	0	0	0	0	0	0	0	0	0	0	0	0	0		0	0	0
ARHGAP27	0	3	0	0	0	0	1	0	0	0	0	0	0	0		0.12322	1765900	0.285714
ARHGAP28	15	7	15	11	32	24	19	0	12	13	7	17	10	10		2.7433	688130	13.7143
ARHGAP29	148	265	156	293	276	223	264	199	291	192	222	258	239	194		48.956	761250	230
ARHGAP30	0	0	0	1	0	0	0	0	0	0	0	1	1	0		0.25115	4722500	0.214286
ARHGAP31	14	26	7	10	15	24	20	20	31	11	7	16	11	9		7.6487	1784800	15.7857
ARHGAP32	8	22	3	23	14	27	15	5	21	2	0	9	16	2		1.8711	597810	11.9286
ARHGAP33	0	0	0	0	0	0	0	0	0	0	0	0	0	0		0	0	0
ARHGAP35	80	103	35	55	101	49	41	50	74	55	53	72	61	46		10.659	609050	62.5
ARHGAP36	0	0	0	0	0	0	0	0	0	0	0	0	0	0		0	0	0
ARHGAP39	2	0	0	0	5	0	1	0	0	0	0	0	1	0		0.2377	1359100	0.642857
ARHGAP4	0	0	0	0	0	0	0	0	0	0	0	0	0	0		0	0	0
ARHGAP40	0	0	0	0	0	0	0	0	0	0	0	0	0	0		0	0	0
ARHGAP42	0	9	0	2	1	5	0	3	2	4	0	1	3	9		0.73635	964570	2.78571
ARHGAP44	0	0	0	1	5	0	4	0	1	0	1	1	0	0		0.34357	1500400	0.928571
ARHGAP5	298	430	130	313	282	314	300	251	349	205	197	238	330	194		18.701	245660	273.643
ARHGAP5-AS1	3	14	7	16	35	29	14	23	17	31	25	26	24	32		4.65	794880	21.1429
ARHGAP6	10	12	10	30	19	17	7	7	2	5	13	11	9	0		2.0835	658420	10.8571
ARHGAP8	0	0	0	0	0	0	0	0	0	0	0	0	0	0		0	0	0
ARHGAP9	0	0	0	2	2	1	0	1	0	0	0	0	1	1		0.60107	3869900	0.571429
ARHGDIA	12	25	24	14	36	13	17	18	34	22	21	33	23	19		7.0972	1131500	22.2143
ARHGDIB	37	93	28	85	102	122	81	56	144	84	116	121	124	73		13.182	542360	90.4286
ARHGDIG	0	0	0	0	0	0	0	0	1	0	0	0	1	0		0.15061	4981000	0.142857
ARHGEF1	7	8	0	3	0	2	6	0	0	0	0	1	1	1		0.48539	812500	2.07143
ARHGEF10	67	78	41	38	27	35	29	42	67	17	27	16	21	11		2.422	223980	36.8571
ARHGEF10L	3	0	0	9	6	5	1	3	4	0	7	2	2	3		1.2847	1444700	3.21429
ARHGEF11	3	8	1	10	1	13	2	10	15	5	4	12	9	2		2.5729	1450300	6.78571
ARHGEF12	201	189	100	174	73	161	141	171	191	126	98	142	111	93		7.5355	186010	140.786
ARHGEF15	0	0	0	0	0	0	0	0	0	0	0	0	0	0		0	0	0
ARHGEF16	0	0	0	0	0	0	0	0	0	0	0	0	0	0		0	0	0
ARHGEF17	38	23	9	30	29	27	21	54	40	21	15	24	23	32		4.8526	624840	27.5714
ARHGEF18	7	2	1	7	2	7	11	0	15	19	9	9	10	5		1.99	987730	7.42857
ARHGEF19	0	2	3	0	0	3	0	0	4	3	1	2	0	3		0.79244	1753900	1.5
ARHGEF2	107	73	58	64	132	110	122	90	137	58	51	95	91	96		11.653	451390	91.7143
ARHGEF25	0	0	3	0	0	1	1	0	0	1	0	0	0	0		0.16563	934260	0.428571
ARHGEF26	5	8	8	12	8	2	20	33	25	14	3	14	1	2		1.456	480100	11.0714
ARHGEF26-AS1	3	1	0	1	0	0	1	0	1	1	0	1	0	0		0.37936	2022400	0.642857
ARHGEF28	28	23	22	21	25	5	25	12	22	17	21	35	10	12		3.9222	677240	19.8571
ARHGEF3	45	40	25	30	51	74	42	41	55	45	68	43	67	71		8.3731	589980	49.7857
ARHGEF3-AS1	0	0	0	0	0	0	0	0	0	0	0	0	0	0		0	0	0
ARHGEF33	9	7	0	0	0	0	0	0	3	0	0	0	1	0		0.18394	435550	1.42857
ARHGEF34P	0	0	0	0	0	0	0	0	0	0	0	0	0	0		0	0	0
ARHGEF35	5	3	4	0	3	0	3	0	3	0	6	1	3	0		0.7999	1158900	2.21429
ARHGEF37	25	34	9	13	21	20	7	12	40	14	7	18	13	9		4.3136	915130	17.2857
ARHGEF38	0	0	0	0	2	0	0	0	0	0	0	0	0	0		0.071429	2125200	0.142857
ARHGEF38-IT1	0	0	0	0	0	0	0	0	0	0	0	0	0	0		0	0	0
ARHGEF39	5	4	1	3	5	3	9	2	6	7	0	3	2	2		2.3292	2299200	3.71429
ARHGEF4	0	0	0	4	9	0	0	0	2	0	2	0	0	0		0.23607	787570	1.21429
ARHGEF40	21	17	10	15	13	30	12	13	24	16	12	23	37	15		6.5871	1274800	18.4286
ARHGEF5	2	0	0	0	0	1	0	0	2	1	0	0	7	3		0.37956	1209900	1.14286
ARHGEF6	24	54	21	55	47	31	20	18	54	13	19	41	52	53		6.4086	651180	35.8571
ARHGEF7	45	32	15	45	35	27	13	21	28	35	36	43	27	8		4.8105	577440	29.2857
ARHGEF9	17	31	7	43	17	37	43	26	40	36	46	18	46	16		5.9485	718960	30.2143
ARID1A	78	34	26	40	40	35	41	56	39	53	26	45	20	40		3.906	324090	40.9286
ARID1B	80	51	27	46	112	62	66	80	89	53	42	41	62	50		8.5408	496750	61.5
ARID2	52	63	29	58	63	43	50	37	59	26	30	22	52	27		9.7802	795870	43.6429
ARID3A	6	4	0	11	5	3	2	6	2	1	0	0	4	2		1.0416	1130400	3.28571
ARID3B	0	0	0	0	0	0	1	2	0	0	0	0	0	0		0.13166	2172700	0.214286
ARID3C	0	0	0	0	0	0	0	0	0	0	0	0	0	0		0	0	0
ARID4A	89	126	75	79	55	52	117	52	89	58	61	86	69	53		6.6311	303230	75.7857
ARID4B	180	238	75	208	220	157	274	143	273	185	192	277	239	94		22.797	425710	196.786
ARID5A	0	3	2	10	3	3	7	4	17	1	2	3	9	1		1.5479	1329900	4.64286
ARID5B	1589	2176	1095	1915	2267	2020	1813	1750	3025	1101	1306	2514	2160	1484		44.745	86809	1872.5
ARIH1	34	80	10	32	35	43	26	28	46	47	29	25	25	34		6.409	659030	35.2857
ARIH2	100	145	72	138	167	83	157	92	188	151	71	135	103	88		22.315	670270	120.714
ARIH2OS	19	21	11	4	14	5	12	9	4	8	5	6	5	3		1.7746	651880	9
ARL1	400	789	330	759	798	611	788	614	1019	712	556	779	786	635		140.32	749240	684
ARL10	4	3	0	7	1	0	9	5	5	5	0	0	3	0		0.98781	1221100	3
ARL11	7	4	2	1	3	1	8	8	9	1	6	7	3	1		2.1207	1761900	4.35714
ARL13A	0	0	0	0	0	0	0	0	0	0	0	0	0	0		0	0	0
ARL13B	53	144	50	51	118	43	89	119	112	64	66	89	102	77		12.484	539650	84.0714
ARL14	0	0	0	0	0	0	0	0	0	0	0	0	0	0		0	0	0
ARL14EP	164	212	99	196	251	221	227	138	233	194	179	171	164	155		35.183	676220	186
ARL14EPL	0	0	0	0	0	0	0	0	0	0	0	0	0	0		0	0	0
ARL15	8	4	17	24	26	19	35	5	31	11	20	41	12	17		3.8183	714380	19.2857
ARL16	18	40	26	49	40	22	37	28	58	42	50	23	34	30		10.921	1097300	35.5
ARL17A	21	22	6	36	30	19	29	35	48	29	35	18	34	15		9.4216	1290400	26.9286
ARL17B	0	0	0	0	0	0	0	0	0	0	0	0	0	0		0	0	0
ARL2	32	84	36	96	96	97	85	73	156	100	73	103	111	108		19.769	817920	89.2857
ARL2-SNX15	4	1	0	2	3	4	0	0	1	4	1	3	3	1		1.2439	2288000	1.92857
ARL2BP	132	170	115	220	145	160	168	226	287	119	180	127	167	178		17.401	360860	171
ARL3	335	699	251	482	772	534	550	604	778	586	540	651	636	459		78.587	510510	562.643
ARL4A	196	160	80	112	188	125	166	138	180	149	122	146	165	124		15.009	362270	146.5
ARL4C	27	54	36	30	34	35	44	27	49	42	39	38	45	15		9.3269	891260	36.7857
ARL4D	50	26	21	32	61	41	29	29	62	58	25	52	34	50		8.3164	726360	40.7143
ARL5A	82	135	35	89	64	92	90	55	133	56	52	59	78	85		12.38	567800	78.9286
ARL5B	0	7	0	17	10	8	20	13	4	0	2	8	6	1		1.0616	594510	6.85714
ARL5C	0	0	0	0	0	0	0	0	0	0	0	0	0	0		0	0	0
ARL6	30	27	7	15	7	16	8	21	57	23	15	36	31	14		4.3196	733900	21.9286
ARL6IP1	695	1055	406	944	1148	941	1171	856	1511	951	939	1322	1207	865		151.15	554080	1000.79
ARL6IP4	85	127	102	153	178	164	156	113	196	103	92	158	147	84		21.5	581920	132.714
ARL6IP5	987	2008	891	1498	2105	1787	1674	1320	2260	1583	1559	2208	1763	1499		97.83	214940	1653
ARL6IP6	17	52	19	49	43	58	51	53	45	37	43	80	57	29		13.772	1117900	45.2143
ARL8A	4	4	1	5	5	4	8	4	8	4	3	5	8	1		6.6537	5488900	4.57143
ARL8B	166	121	86	202	123	180	176	177	301	127	158	219	181	153		23.365	496960	169.286
ARL9	0	0	2	0	0	0	0	3	0	0	0	2	0	1		0.28828	1470200	0.571429
ARMC1	93	219	69	111	191	137	182	128	243	110	117	143	164	78		28.378	740930	141.786
ARMC10	75	78	22	75	36	45	42	46	67	63	39	54	33	47		7.0431	482580	51.5714
ARMC12	0	3	0	4	1	0	3	3	1	18	3	0	1	0		0.28972	390410	2.64286
ARMC2	8	12	0	6	3	9	14	4	5	0	0	4	0	25		0.69999	382700	6.42857
ARMC3	0	0	0	0	0	0	0	0	0	0	0	0	0	0		0	0	0
ARMC4	0	0	0	0	0	0	0	0	0	0	0	0	0	0		0	0	0
ARMC5	1	1	0	1	1	1	0	1	1	1	0	1	4	0		0.94814	3905600	0.928571
ARMC6	2	7	0	1	0	0	7	0	4	1	7	2	5	4		1.035	1356000	2.85714
ARMC7	4	11	0	4	2	2	6	6	6	1	0	1	2	0		1.1002	1312900	3.21429
ARMC8	92	130	76	145	127	132	129	125	194	92	83	185	138	122		47.173	1350200	126.429
ARMC9	36	45	15	71	89	45	94	54	77	68	48	84	61	41		13.2	830090	59.1429
ARMCX1	28	30	22	61	32	23	40	26	56	31	35	33	20	40		9.9343	1035700	34.0714
ARMCX2	53	57	13	61	44	42	78	31	66	26	16	73	55	21		6.1534	503620	45.4286
ARMCX3	358	692	170	584	615	498	626	509	786	379	453	545	569	424		49.807	357220	514.857
ARMCX4	28	24	6	7	10	16	12	8	1	1	14	4	2	4		1.1168	374750	9.78571
ARMCX5	12	16	8	31	19	22	13	28	40	17	22	36	18	21		11.025	1878100	21.6429
ARMCX5-GPRASP2	8	5	15	12	10	0	0	7	13	9	2	8	7	13		1.3542	566720	7.78571
ARMCX6	178	228	69	165	189	170	137	144	253	158	100	215	155	112		22.456	503990	162.357
ARMS2	4	6	0	0	0	0	0	0	4	0	0	0	5	0		0.33986	969370	1.35714
ARNT	53	82	30	86	102	87	90	86	147	50	69	64	92	51		26.243	1249200	77.7857
ARNT2	44	53	21	34	38	39	66	28	53	50	31	45	40	50		14.455	1218500	42.2857
ARNTL	20	23	10	18	15	13	4	13	20	15	9	31	18	16		7.2546	1608300	16.0714
ARNTL2	33	37	19	38	31	17	45	21	54	24	16	14	21	31		7.7193	960820	28.6429
ARPC1A	709	1148	410	1018	1224	776	1016	992	1581	1106	884	1467	1230	849		86.167	308300	1029.29
ARPC1B	54	87	45	51	69	60	118	91	122	72	59	73	88	70		22.612	1079100	75.6429
ARPC2	971	1681	874	1390	1686	1137	1453	1386	2362	1449	1064	1644	1387	1115		91.453	237010	1399.93
ARPC3	1923	3536	1717	3340	3632	2747	3262	2879	4778	2808	2672	3841	3439	2616		345.88	407960	3085
ARPC4	151	228	91	193	174	209	209	235	324	165	155	216	224	166		62.841	1168500	195.714
ARPC4-TTLL3	0	0	0	0	0	0	0	0	0	0	0	0	0	0		0	0	0
ARPC5	978	1496	673	1179	1553	1304	1210	1123	1604	1106	1055	1417	1125	1032		109.88	328120	1203.93
ARPC5L	48	46	23	49	73	51	50	59	94	15	48	74	67	52		16.129	1107100	53.5
ARPP19	205	240	90	272	269	348	318	233	336	201	262	243	220	237		21.9	318470	248.143
ARPP21	44	71	19	50	57	13	65	41	45	21	31	33	33	18		5.8791	551100	38.6429
ARR3	0	0	0	0	0	0	0	0	0	0	0	0	0	0		0	0	0
ARRB1	13	21	4	12	29	8	11	10	18	6	12	20	21	8		6.5791	1791400	13.7857
ARRB2	0	3	0	3	0	0	0	0	3	2	2	0	1	1		0.74872	2716900	1.07143
ARRDC1	0	0	0	1	0	3	1	0	1	1	0	14	0	2		0.23574	579390	1.64286
ARRDC2	4	0	0	1	7	2	2	3	15	13	1	1	4	3		0.88712	859070	4
ARRDC3	177	132	81	90	141	143	135	156	196	128	103	170	118	85		12.128	323960	132.5
ARRDC3-AS1	4	4	3	4	0	0	3	1	10	2	2	5	0	1		1.5635	2035700	2.78571
ARRDC4	36	49	30	86	42	36	27	14	85	9	33	58	37	35		4.6981	414590	41.2143
ARRDC5	0	0	0	1	0	0	0	0	0	0	0	0	0	0		0.071429	3642300	0.0714286
ARSA	45	67	23	60	47	31	59	60	97	50	47	71	38	21		15.481	1115400	51.1429
ARSB	49	44	22	65	60	57	55	28	60	21	20	18	47	32		6.6333	574690	41.2857
ARSD	2	4	18	9	12	5	7	18	1	5	1	1	10	8		0.83917	360220	7.21429
ARSE	2	1	7	0	0	2	1	0	0	10	6	0	0	0		0.3659	488440	2.07143
ARSF	1	0	0	0	0	0	1	0	0	0	0	0	0	0		0.1483	3224800	0.142857
ARSG	6	0	8	2	8	6	3	5	0	10	3	0	0	1		0.89232	721420	3.71429
ARSH	0	0	0	0	0	0	0	0	0	0	0	0	0	0		0	0	0
ARSI	2	1	0	3	4	0	1	0	0	2	0	0	3	3		0.90491	2380500	1.35714
ARSJ	31	20	10	4	18	16	27	13	22	14	26	11	36	8		3.3172	635900	18.2857
ARSK	42	90	19	66	36	84	42	68	62	33	45	46	31	41		7.0202	500830	50.3571
ART1	0	0	0	0	0	0	0	0	0	0	0	0	0	0		0	0	0
ART3	0	0	0	0	0	0	0	0	0	0	0	6	0	0		0.071428	738180	0.428571
ART4	18	10	2	9	20	40	25	24	17	18	3	35	47	12		2.4425	453320	20
ART5	0	0	0	1	0	0	0	0	0	0	0	0	0	0		0.071429	3642300	0.0714286
ARTN	0	0	0	0	0	0	0	0	0	0	0	0	0	0		0	0	0
ARV1	27	38	31	54	20	32	45	23	48	42	38	62	46	50		10.59	938900	39.7143
ARVCF	0	8	6	7	4	2	0	1	0	0	1	1	1	2		0.57731	780970	2.35714
ARX	0	0	0	0	0	0	0	0	0	0	0	0	0	0		0	0	0
AS3MT	18	7	6	11	10	6	14	10	23	10	11	14	8	3		4.4984	1494100	10.7857
ASAH1	338	596	332	629	897	661	699	494	966	613	676	1211	835	643		26.805	143910	685
ASAH2	0	0	0	2	1	0	1	2	1	0	0	0	0	0		0.38303	2959600	0.5
ASAH2B	0	0	0	0	0	0	0	0	0	0	0	0	0	0		0	0	0
ASAP1	85	148	54	84	121	81	128	92	150	75	68	111	86	84		34.601	1286900	97.6429
ASAP1-IT1	8	0	9	5	13	11	16	1	30	6	1	16	0	6		1.6819	711610	8.71429
ASAP2	122	112	39	92	80	40	96	39	76	97	56	61	55	76		5.0824	238360	74.3571
ASAP3	11	21	5	25	7	15	28	29	8	28	11	7	9	26		3.0643	650190	16.4286
ASB1	24	19	3	20	18	18	23	22	27	24	25	24	25	8		7.8584	1434900	20
ASB10	0	0	0	0	0	0	0	0	0	0	0	0	0	0		0	0	0
ASB11	5	4	0	2	7	1	6	7	7	4	5	5	2	0		2.3292	2234300	3.92857
ASB12	0	0	0	0	0	0	0	0	0	0	0	0	0	0		0	0	0
ASB13	3	7	0	5	2	1	4	3	7	0	16	9	8	6		1.1812	868610	5.07143
ASB14	9	0	0	4	1	3	1	1	1	0	2	0	0	0		0.29688	591340	1.57143
ASB15	0	0	0	0	0	0	0	0	0	0	0	0	0	0		0	0	0
ASB16	1	4	0	2	0	0	1	2	2	9	1	5	1	1		0.64351	1160600	2.07143
ASB16-AS1	15	13	14	19	13	18	11	9	46	13	18	15	15	27		5.7168	1160000	17.5714
ASB17	0	0	0	0	0	0	0	0	0	0	0	0	0	0		0	0	0
ASB18	0	0	0	0	0	0	0	0	0	0	0	0	0	0		0	0	0
ASB2	0	1	0	0	0	0	0	0	0	2	0	0	0	0		0.12793	2157700	0.214286
ASB3	7	30	1	24	27	31	15	15	30	20	21	28	26	18		6.9406	1260900	20.9286
ASB4	0	0	2	0	0	0	0	0	1	1	0	0	0	0		0.14345	1284900	0.285714
ASB5	0	4	0	0	0	0	0	0	0	0	0	0	0	0		0.071428	1045700	0.285714
ASB6	30	20	13	32	26	12	40	26	58	25	22	18	27	26		9.6727	1308300	26.7857
ASB7	31	20	1	69	28	14	14	12	32	24	4	11	11	13		1.3417	242440	20.2857
ASB8	113	210	86	128	181	154	156	143	156	170	85	152	142	69		19.253	497380	138.929
ASB9	0	0	0	0	0	0	0	0	1	0	0	0	0	0		0.071429	5583300	0.0714286
ASB9P1	0	0	0	0	0	0	0	0	0	0	0	0	4	0		0.071428	1023700	0.285714
ASCC1	39	86	65	74	145	94	75	64	105	60	36	115	84	69		10.63	483560	79.3571
ASCC2	4	12	2	7	3	5	26	10	19	18	26	22	21	22		2.4731	649780	14.0714
ASCC3	203	259	113	315	245	176	292	322	297	173	172	217	200	122		14.663	237890	221.857
ASCL1	0	0	0	0	0	0	0	0	0	0	0	0	0	0		0	0	0
ASCL2	0	0	0	0	0	0	0	0	0	0	0	0	0	0		0	0	0
ASCL3	0	0	0	0	0	0	0	0	0	0	0	0	0	0		0	0	0
ASCL4	0	0	0	0	0	0	0	0	0	0	0	0	0	0		0	0	0
ASCL5	0	0	0	0	0	0	0	0	0	0	0	0	0	0		0	0	0
ASF1A	163	170	111	192	231	167	149	245	163	124	144	136	213	163		15.329	317200	169.357
ASF1B	0	0	0	0	0	0	0	0	0	0	0	0	0	0		0	0	0
ASGR1	0	2	0	0	0	0	0	4	0	0	0	0	0	0		0.1281	1083300	0.428571
ASGR2	0	0	0	0	0	0	0	0	0	0	0	0	0	0		0	0	0
ASH1L	157	257	85	162	173	183	207	200	235	93	78	166	172	123		15.517	343390	163.643
ASH1L-AS1	9	2	5	4	0	1	2	0	2	0	0	0	0	0		0.33911	531860	1.78571
ASH2L	81	65	24	70	112	65	98	93	176	127	74	65	82	57		10.297	447160	84.9286
ASIC1	1	0	1	2	0	4	4	0	0	1	0	2	0	1		0.75821	2229200	1.14286
ASIC2	0	0	0	0	0	0	0	0	0	0	0	0	0	0		0	0	0
ASIC3	0	0	0	0	1	0	0	0	3	0	0	0	0	1		0.21944	2806300	0.357143
ASIC4	0	0	0	0	0	0	0	0	0	0	0	0	0	0		0	0	0
ASIC5	0	0	0	0	0	0	0	0	0	0	0	0	0	0		0	0	0
ASIP	0	6	0	0	3	0	0	0	0	2	0	0	0	0		0.20857	1069100	0.785714
ASL	2	3	1	24	6	1	2	7	11	3	6	13	5	1		0.92961	588700	6.07143
ASMT	1	0	0	0	4	0	0	0	0	0	0	0	0	0		0.12832	1355600	0.357143
ASMTL	9	13	9	13	7	10	26	9	20	6	9	13	11	9		6.534	2001700	11.7143
ASMTL-AS1	3	1	0	8	3	2	1	0	1	2	1	4	0	1		0.80761	1518000	1.92857
ASNA1	4	4	4	7	16	9	14	12	7	8	3	24	12	9		4.1771	1625700	9.5
ASNS	407	362	222	319	596	372	415	371	661	380	294	665	547	357		28.968	247440	426.286
ASNSD1	156	212	127	213	292	195	195	156	351	126	194	249	197	169		40.455	726010	202.286
ASPA	0	5	6	0	1	4	0	4	4	0	5	1	4	6		0.89455	1005300	2.85714
ASPDH	0	0	0	0	0	0	0	0	0	0	0	0	0	0		0	0	0
ASPG	0	0	0	0	0	0	0	0	0	0	0	0	0	0		0	0	0
ASPH	426	593	257	659	635	488	790	728	1024	539	463	737	643	397		41.199	253300	598.5
ASPHD1	1	0	3	3	0	0	2	0	5	0	0	3	0	0		0.4914	1394700	1.21429
ASPHD2	15	21	5	1	8	10	5	6	6	1	5	5	3	3		1.4013	715460	6.71429
ASPM	0	0	0	1	1	9	4	0	1	2	0	0	0	8		0.33767	626760	1.85714
ASPN	575	791	373	698	1049	745	434	436	667	520	453	451	685	690		13.457	77933	611.929
ASPRV1	0	1	0	0	0	0	1	0	0	0	0	7	0	0		0.12393	834490	0.642857
ASPSCR1	4	6	1	13	9	5	18	6	18	13	16	3	18	11		3.2153	1191600	10.0714
ASRGL1	0	0	0	0	0	0	5	0	0	13	0	1	1	1		0.16501	389430	1.5
ASS1	598	1042	506	903	1245	991	894	895	1423	931	960	1304	1244	792		116.5	433160	980.571
ASTE1	11	45	8	35	49	17	43	7	30	14	42	22	21	27		4.1558	581350	26.5
ASTL	0	0	0	0	0	0	0	0	0	0	0	0	0	0		0	0	0
ASTN1	0	0	0	0	0	0	0	0	0	0	0	0	0	0		0	0	0
ASTN2	24	14	7	7	5	10	28	21	38	15	19	22	10	3		3.1734	723620	15.9286
ASUN	134	148	129	99	205	180	167	220	358	192	151	157	190	168		16.859	338430	178.429
ASXL1	12	36	12	22	30	26	21	34	28	20	23	43	52	19		10.645	1453000	27
ASXL2	7	11	5	21	27	18	9	16	22	21	9	21	15	21		7.6357	1763600	15.9286
ASXL3	3	0	0	0	0	0	0	0	0	0	0	0	0	0		0.071428	867750	0.214286
ASZ1	2	0	0	0	0	0	0	0	0	0	0	0	0	0		0.071429	1301600	0.142857
ATAD1	189	294	80	252	302	252	237	247	334	222	151	234	349	220		32.867	502080	240.214
ATAD2	38	20	8	38	46	31	34	31	26	16	31	13	27	14		5.045	671810	26.6429
ATAD2B	43	16	22	16	13	11	36	43	51	23	43	5	41	21		3.0498	380440	27.4286
ATAD3A	0	3	0	1	1	1	0	1	0	0	1	0	0	0		0.50669	3335400	0.571429
ATAD3B	3	0	0	0	8	0	2	0	1	1	0	0	0	1		0.31296	1007100	1.14286
ATAD3C	6	10	3	9	5	6	9	4	12	5	3	7	6	4		11.155	6466900	6.35714
ATAD5	0	21	5	13	3	3	32	26	0	17	5	13	2	1		1.0067	359660	10.0714
ATAT1	8	8	7	7	11	6	4	7	22	4	5	5	18	4		4.0426	1787600	8.28571
ATCAY	23	10	6	9	7	9	10	14	27	11	9	19	9	9		3.7527	1088900	12.2857
ATE1	24	40	23	51	70	47	51	20	67	12	45	38	28	9		5.8449	573840	37.5
ATF1	10	28	7	32	30	28	16	11	21	13	15	33	24	38		5.3119	889110	21.8571
ATF2	157	157	75	151	127	105	118	182	164	113	70	84	138	47		7.635	223870	120.571
ATF3	19	19	14	23	16	9	10	12	9	6	7	18	22	19		4.4024	1037000	14.5
ATF4	1202	1311	515	1098	1159	791	1209	1080	1647	832	709	1372	1121	837		26.104	88919	1063.07
ATF5	58	88	70	117	117	93	71	83	106	91	70	92	88	66		19.905	813660	86.4286
ATF6	258	347	200	315	395	308	380	332	404	308	207	397	321	209		46.012	527760	312.929
ATF6B	11	28	9	15	29	21	21	21	47	12	17	46	20	15		10.273	1755500	22.2857
ATF7	110	100	49	114	126	83	118	93	148	141	62	100	136	74		18.44	640110	103.857
ATF7IP	74	75	13	73	61	74	79	46	85	34	65	56	75	84		8.6019	487220	63.8571
ATF7IP2	12	14	0	1	3	2	0	0	2	1	2	2	12	0		0.46989	463810	3.64286
ATG10	20	24	32	37	43	24	36	20	31	22	16	26	40	17		5.8313	731820	27.7143
ATG12	364	600	278	542	532	515	451	548	811	381	431	713	679	395		72.836	513770	517.143
ATG13	105	116	38	82	89	64	113	78	164	99	81	136	119	78		23.145	870860	97.2857
ATG14	92	76	25	109	89	72	93	87	118	101	48	41	60	26		6.6006	321840	74.0714
ATG16L1	21	12	18	13	13	32	8	27	37	26	13	21	13	13		4.374	792630	19.0714
ATG16L2	0	0	0	0	0	0	0	0	2	0	0	0	0	0		0.071429	2791600	0.142857
ATG2A	0	0	2	0	2	0	1	0	0	0	0	4	0	2		0.39658	1649500	0.785714
ATG2B	23	38	20	66	40	35	18	28	47	35	22	43	42	29		10.73	1117200	34.7143
ATG3	278	575	285	379	529	302	471	479	701	236	417	323	366	187		13.912	127480	394.857
ATG4A	60	78	14	86	78	47	103	88	72	61	55	88	110	64		12.204	625500	71.7143
ATG4B	16	19	6	7	23	24	19	14	33	25	21	5	38	21		5.8188	1094800	19.3571
ATG4C	85	102	22	86	102	74	60	46	83	75	62	63	61	58		11.521	593750	69.9286
ATG4D	0	0	0	1	0	3	1	1	2	0	0	0	0	0		0.34193	2313600	0.571429
ATG5	60	108	34	91	122	93	120	56	99	40	71	82	78	73		17.104	775450	80.5
ATG7	43	32	14	29	49	31	15	25	48	54	34	66	48	59		6.4184	589550	39.0714
ATG9A	25	34	9	31	28	21	36	18	33	21	18	21	21	20		16.431	2484500	24
ATG9B	0	0	4	0	0	0	0	0	0	0	0	0	0	0		0.071428	459370	0.285714
ATHL1	0	0	0	0	0	0	0	0	1	0	0	0	0	1		0.14134	3947700	0.142857
ATIC	167	219	150	252	278	244	255	212	300	155	157	358	271	189		34.906	549420	229.071
ATL1	14	12	16	4	4	6	7	6	6	4	20	16	6	6		1.4719	517310	9.07143
ATL2	12	24	8	22	18	15	35	15	29	20	28	30	17	6		8.2482	1528000	19.9286
ATL3	32	41	36	51	32	60	57	19	70	32	38	47	52	23		9.2422	780390	42.1429
ATM	178	216	62	101	165	80	132	134	176	74	102	123	106	89		7.8782	227390	124.143
ATMIN	116	65	33	49	52	83	68	56	146	73	94	62	62	37		5.1168	255530	71.1429
ATN1	3	0	1	5	3	7	2	7	12	13	4	4	0	6		1.6387	1241100	4.78571
ATOH1	0	0	0	0	0	0	0	0	0	0	0	0	0	0		0	0	0
ATOH7	0	0	0	0	0	0	0	0	0	0	0	0	0	0		0	0	0
ATOH8	2	2	1	2	5	4	4	2	11	3	23	3	18	3		0.71427	446900	5.92857
ATOX1	641	1112	511	1020	1261	1062	1294	965	1672	1066	964	1311	1390	865		132.4	448900	1081
ATP10A	27	6	15	29	8	22	20	22	36	16	15	5	14	9		3.4175	671550	17.4286
ATP10B	0	0	0	0	0	0	0	0	0	0	0	0	0	0		0	0	0
ATP10D	504	355	174	389	337	183	379	404	530	290	375	410	352	271		9.9785	100230	353.786
ATP11A	11	8	9	25	21	27	20	11	12	15	23	16	11	10		5.7628	1291400	15.6429
ATP11B	47	70	40	58	43	43	41	37	61	19	37	45	42	12		6.5059	538550	42.5
ATP11C	30	28	9	43	31	17	15	14	92	34	33	11	22	21		3.8164	500980	28.5714
ATP12A	0	0	0	0	0	0	0	0	0	0	0	0	0	0		0	0	0
ATP13A1	0	3	8	4	4	3	3	3	5	3	4	2	0	1		0.84329	877410	3.07143
ATP13A2	0	0	5	0	0	0	4	2	1	1	0	1	1	0		0.26326	696310	1.07143
ATP13A3	705	1029	284	922	594	585	809	610	1031	755	480	377	602	430		12.103	66335	658.071
ATP13A4	0	0	0	0	0	0	0	0	0	0	0	0	0	0		0	0	0
ATP13A5	0	0	0	0	0	0	0	0	0	0	0	0	0	0		0	0	0
ATP1A1	232	171	120	185	223	201	240	120	324	171	147	213	210	208		17.602	317540	197.5
ATP1A1OS	6	6	1	2	2	9	3	10	10	16	12	5	15	9		2.3827	1126200	7.57143
ATP1A2	10	5	3	5	5	5	5	10	11	4	7	4	3	1		3.0188	1902000	5.57143
ATP1A3	0	0	0	0	0	0	0	0	0	0	0	0	0	0		0	0	0
ATP1A4	0	0	0	0	0	0	0	0	0	0	0	0	0	0		0	0	0
ATP1B1	27	74	14	63	70	39	38	85	62	26	37	62	54	23		6.9591	539140	48.1429
ATP1B2	5	4	4	8	1	6	3	5	15	11	1	6	2	1		2.2218	1561900	5.14286
ATP1B3	152	205	56	137	171	139	105	157	148	124	107	150	163	101		18.905	496790	136.786
ATP1B4	2	4	4	4	3	6	3	3	12	4	2	2	4	1		3.3248	3137300	3.85714
ATP2A1	0	0	0	0	0	0	0	0	0	0	0	0	1	0		0.071429	4094900	0.0714286
ATP2A2	63	57	34	48	33	53	67	75	70	80	45	37	50	55		9.4177	597120	54.7857
ATP2A3	1	1	0	0	0	0	0	1	0	0	0	0	0	1		0.35722	4034100	0.285714
ATP2B1	362	247	135	228	291	197	222	229	301	175	178	208	264	177		8.5476	130760	229.571
ATP2B2	0	0	0	0	0	0	0	0	0	0	0	0	0	0		0	0	0
ATP2B3	0	0	0	0	0	0	3	0	0	0	0	0	0	0		0.071429	1283600	0.214286
ATP2B4	387	617	323	493	535	395	585	451	706	496	452	474	449	351		47.994	357840	479.571
ATP2C1	86	86	24	105	51	79	75	88	53	65	72	74	70	39		8.3511	427350	69.0714
ATP2C2	3	0	2	0	1	0	0	0	1	2	3	0	0	0		0.45034	1508300	0.857143
ATP4A	0	0	0	0	0	0	0	0	0	0	0	0	0	0		0	0	0
ATP4B	0	0	0	0	0	0	0	0	0	0	0	0	0	0		0	0	0
ATP5A1	1032	1637	707	1431	1762	1721	1544	1275	2237	1403	1496	1988	1914	1413		116.63	275930	1540
ATP5B	680	972	507	921	1129	826	957	802	1480	824	731	1138	1021	897		220.21	868980	920.357
ATP5C1	1590	2886	1397	2477	3047	2733	2860	2677	4100	2509	2514	3594	3244	2520		164.48	219850	2724.86
ATP5D	13	11	10	10	19	8	13	16	23	8	5	14	11	5		6.9755	2113000	11.8571
ATP5E	238	351	170	331	381	294	348	273	449	248	267	377	340	296		208.62	2421800	311.643
ATP5EP2	1	0	0	1	0	0	0	1	0	0	0	0	0	0		0.24619	3616500	0.214286
ATP5F1	1071	1958	750	1779	2272	1862	1836	1639	2590	1548	1634	2470	2155	1707		103.17	209790	1805.07
ATP5G1	317	720	351	595	699	666	703	468	1045	621	484	688	824	550		55.382	325180	623.643
ATP5G2	1275	1884	1011	1695	2413	1667	1876	1734	2878	1953	1926	2792	2072	1749		98.8	186740	1923.21
ATP5G3	1438	2402	1080	2071	2620	1742	2512	2125	3246	1880	2048	2465	2406	1853		241.54	411880	2134.86
ATP5H	1212	2068	923	1774	2292	1778	2101	1941	3187	1826	1525	2532	2057	1822		175.68	333350	1931.29
ATP5I	826	1399	590	1191	1519	1261	1209	1163	1878	1235	1156	1493	1452	1224		226.13	655030	1256.86
ATP5J	2271	3952	1795	3642	4274	3385	3344	3432	5282	3531	3097	4568	4294	3323		260.88	264830	3585
ATP5J2	442	849	403	723	981	761	756	702	1230	717	668	912	906	700		178.98	851830	767.857
ATP5J2-PTCD1	4	3	7	8	3	2	6	5	6	3	8	2	5	5		2.5848	1781000	4.78571
ATP5L	1830	3119	1317	2824	3637	2671	2915	2623	4301	2654	2448	3799	3406	2459		294.51	377650	2857.36
ATP5L2	0	1	1	0	0	1	1	0	3	1	1	1	0	0		0.95717	4950300	0.714286
ATP5O	1490	2496	1175	2532	2440	2215	2323	2191	3299	2181	2027	2762	2452	2042		312.11	500550	2258.93
ATP5S	30	106	24	80	72	46	71	36	84	149	79	109	72	69		5.4553	273270	73.3571
ATP5SL	34	45	31	53	71	76	56	29	100	40	65	38	58	60		12.591	841740	54
ATP6AP1	127	110	41	158	145	165	126	125	253	110	112	145	134	174		15.933	423150	137.5
ATP6AP1L	17	26	22	26	68	34	21	19	31	38	24	28	34	39		6.9816	812200	30.5
ATP6AP2	552	950	441	791	1004	950	850	750	1432	853	788	1031	884	910		96.956	405200	870.429
ATP6V0A1	33	23	14	29	17	28	43	24	56	25	39	40	30	20		11.365	1364800	30.0714
ATP6V0A2	32	25	9	31	22	16	34	25	55	28	14	15	14	6		4.7605	749090	23.2857
ATP6V0A4	0	0	0	0	0	0	0	1	0	0	0	0	0	0		0.071429	3397300	0.0714286
ATP6V0B	156	251	145	174	253	171	249	194	322	192	204	225	305	175		48.123	804140	215.429
ATP6V0C	9	22	9	20	15	16	16	17	29	7	13	19	12	16		18.295	4255900	15.7143
ATP6V0CP3	0	0	0	0	0	0	0	0	0	0	0	0	0	0		0	0	0
ATP6V0D1	71	107	43	87	99	74	112	102	135	85	84	115	124	106		60.542	2289800	96
ATP6V0D2	0	0	0	0	0	3	0	0	1	2	3	1	0	1		0.43873	1959700	0.785714
ATP6V0E1	2292	4208	1973	4033	4830	4224	4466	3786	6559	3798	3473	5270	4947	4061		117.4	103880	4137.14
ATP6V0E2	0	7	1	7	9	13	3	6	5	2	0	5	7	4		1.7151	1316500	4.92857
ATP6V0E2-AS1	0	2	0	0	2	0	0	0	1	0	0	0	0	0		0.21561	2676500	0.357143
ATP6V1A	206	196	127	208	198	188	211	190	274	173	144	181	196	168		28.731	534370	190
ATP6V1B1	0	0	0	0	0	0	0	0	0	0	0	0	0	0		0	0	0
ATP6V1B2	49	53	31	72	61	97	66	57	87	36	38	80	40	49		11.968	739420	58.2857
ATP6V1C1	87	169	60	149	91	101	197	106	188	86	68	193	108	86		14.29	436080	120.643
ATP6V1C2	0	0	0	0	0	0	1	0	0	0	0	1	0	1		0.24636	4270700	0.214286
ATP6V1D	490	622	242	624	630	529	636	528	998	499	460	856	660	585		73.578	452390	597.071
ATP6V1E1	527	922	380	853	812	618	864	709	1321	607	632	1057	820	650		117.24	559940	769.429
ATP6V1E2	3	2	3	0	2	2	0	1	9	8	1	0	3	1		0.97919	1376600	2.5
ATP6V1F	694	1083	532	972	1331	1094	996	916	1688	951	1031	1463	1360	1058		98.994	333640	1083.5
ATP6V1G1	1345	2536	1040	2031	2568	1965	1937	1860	3091	1930	1703	2924	2165	1767		190.29	337400	2061.57
ATP6V1G2	1	3	0	1	1	5	1	0	0	0	1	1	5	0		0.61515	1688800	1.35714
ATP6V1G2-DDX39B	0	0	0	0	0	0	0	0	0	0	0	0	0	0		0	0	0
ATP6V1G3	0	0	0	0	1	0	0	7	0	0	0	0	0	0		0.089075	543210	0.571429
ATP6V1H	49	61	31	75	97	67	85	52	112	44	51	65	73	55		36.051	2019400	65.5
ATP7A	58	49	29	36	39	27	31	20	42	10	28	47	26	34		4.4282	449810	34
ATP7B	6	13	7	0	0	7	7	4	12	4	7	7	3	3		2.3302	1414300	5.71429
ATP8A1	12	0	0	0	5	8	0	2	0	2	2	5	1	0		0.39598	489980	2.64286
ATP8A2	0	0	0	0	0	0	0	0	0	0	0	0	1	0		0.071429	4094900	0.0714286
ATP8B1	34	49	10	58	57	66	49	36	31	27	15	34	24	18		4.8271	483330	36.2857
ATP8B2	20	47	16	36	30	22	36	29	52	23	36	20	39	13		14.022	1714900	29.9286
ATP8B3	0	0	0	0	0	0	0	0	0	0	0	0	0	0		0	0	0
ATP8B4	3	6	5	11	7	11	10	16	13	4	10	2	9	10		4.4898	1904200	8.35714
ATP8B5P	0	1	0	0	0	0	0	0	0	0	0	0	0	0		0.071429	4182700	0.0714286
ATP9A	55	23	10	61	42	52	56	25	49	42	28	34	28	31		5.2976	493460	38.2857
ATP9B	1	17	3	7	12	6	11	2	24	10	10	8	6	7		3.933	1724500	8.85714
ATPAF1	12	27	14	28	3	18	14	14	29	15	12	26	12	3		4.6129	1020900	16.2143
ATPAF2	1	11	8	20	34	30	14	14	29	24	28	39	33	22		5.043	856910	21.9286
ATPIF1	142	478	128	306	374	267	329	285	588	340	297	437	377	297		34.96	393730	331.786
ATR	43	73	24	70	55	19	59	34	53	45	16	42	51	55		8.35	658460	45.6429
ATRAID	745	1415	604	1098	1449	1284	1119	1017	1518	1177	1046	1544	1375	1153		104.07	319110	1181.71
ATRIP	0	0	1	0	0	0	5	0	0	0	1	0	0	2		0.26842	1343000	0.642857
ATRN	55	45	1	28	23	33	29	32	50	61	14	33	33	51		3.0875	319090	34.8571
ATRNL1	1	0	0	0	0	0	0	9	1	1	0	0	0	2		0.17678	596050	1
ATRX	411	662	233	419	442	362	422	510	754	385	362	458	499	263		30.702	252870	441.571
ATXN1	135	154	55	115	75	100	102	59	189	102	69	119	138	79		11.527	391140	106.5
ATXN10	35	90	43	109	36	66	54	83	87	42	71	62	85	49		9.9073	543370	65.1429
ATXN1L	2	14	16	27	29	25	17	16	18	13	13	9	12	20		4.1965	889440	16.5
ATXN2	82	46	15	44	60	93	49	75	65	92	59	65	48	49		5.5663	326890	60.1429
ATXN2L	11	7	2	13	4	7	12	6	10	7	4	6	15	10		4.4524	1961200	8.14286
ATXN3	15	3	3	8	13	8	11	5	12	1	3	4	16	7		2.3048	1058200	7.78571
ATXN3L	0	0	0	0	0	0	0	0	0	0	0	0	0	0		0	0	0
ATXN7	22	24	6	28	17	24	44	21	56	16	56	38	58	23		4.4513	536530	30.9286
ATXN7L1	2	2	0	7	15	4	2	7	7	0	4	15	9	8		1.7305	1147500	5.85714
ATXN7L2	0	3	0	0	0	4	0	3	0	4	4	0	0	0		0.48657	1309000	1.28571
ATXN7L3	4	19	3	14	2	7	2	11	4	3	5	5	4	5		1.9717	1116700	6.28571
ATXN7L3B	66	86	37	91	102	85	91	85	126	103	65	126	117	53		42.052	1752000	88.0714
ATXN8OS	0	0	0	0	0	0	0	0	0	0	0	0	1	0		0.071429	4094900	0.0714286
AUH	1	6	15	1	13	0	0	3	3	2	2	7	4	2		0.42119	307910	4.21429
AUNIP	0	2	2	0	0	1	0	0	2	0	0	0	1	0		0.32078	1823300	0.571429
AUP1	99	88	56	136	111	119	117	102	140	77	63	114	62	68		15.69	580140	96.5714
AURKA	1	9	0	16	2	1	6	5	4	3	9	3	2	8		1.1793	874920	4.92857
AURKAIP1	48	59	63	74	117	45	112	50	162	88	55	119	127	89		11.278	477860	86.2857
AURKAPS1	0	0	0	0	0	0	3	0	0	0	0	1	0	0		0.11433	1592900	0.285714
AURKB	0	0	0	0	0	0	0	0	0	0	1	2	0	0		0.14889	2732400	0.214286
AURKC	0	0	1	0	0	0	0	0	3	1	0	2	0	0		0.34802	2664500	0.5
AUTS2	1	0	2	6	0	0	2	0	2	0	0	5	1	0		0.51456	1341400	1.35714
AVEN	59	72	22	77	44	47	81	60	52	40	25	26	49	43		7.2664	517790	49.7857
AVIL	0	0	3	5	2	1	8	5	2	7	6	0	0	0		0.93177	1123200	2.78571
AVL9	0	6	3	3	0	5	1	1	9	0	1	21	4	6		0.77831	703460	4.28571
AVP	0	0	0	0	0	0	0	0	0	0	0	0	0	0		0	0	0
AVPI1	13	20	10	33	31	5	16	16	14	23	19	24	16	7		5.7651	1174700	17.6429
AVPR1A	2	5	3	1	1	2	4	2	4	3	1	2	0	1		2.16	3356400	2.21429
AVPR1B	0	0	0	0	0	0	0	0	0	0	0	0	0	0		0	0	0
AVPR2	0	0	0	0	0	0	0	0	0	0	0	0	0	0		0	0	0
AWAT1	0	0	0	0	0	0	0	0	0	0	0	0	0	0		0	0	0
AWAT2	0	0	0	2	0	0	0	0	0	0	0	0	0	0		0.071429	1821100	0.142857
AXDND1	0	0	0	0	0	0	0	0	0	0	0	2	0	1		0.14987	2711900	0.214286
AXIN1	4	2	10	11	10	5	4	5	5	13	4	7	4	6		2.1099	1082700	6.42857
AXIN2	0	0	1	3	5	7	6	8	10	3	3	11	4	0		1.7513	1572900	4.35714
AXL	137	166	78	132	158	110	150	128	267	98	75	119	121	75		16.951	476660	129.571
AZGP1	0	0	0	0	0	0	1	0	0	0	0	0	0	0		0.071429	3850900	0.0714286
AZGP1P1	0	0	0	0	0	0	0	0	0	0	0	0	0	0		0	0	0
AZI1	2	4	0	9	2	1	0	0	0	3	0	1	0	6		0.53712	939340	2
AZI2	255	270	93	221	319	331	299	251	437	299	296	400	389	214		28.869	363840	291
AZIN1	201	254	117	206	321	213	244	242	391	168	213	263	250	196		76.266	1185600	234.214
AZU1	0	0	0	0	0	0	0	0	0	0	0	0	0	0		0	0	0
B2M	7427	13866	5614	13288	15944	14233	13173	11088	18390	12378	12757	17855	16199	12457		77.488	21440	13190.6
B3GALNT1	30	23	14	34	18	24	33	6	47	22	30	26	31	11		7.1305	1030700	24.9286
B3GALNT2	67	64	39	36	57	36	20	22	66	17	23	29	50	6		2.774	254650	38
B3GALT1	0	0	0	0	0	0	0	0	0	0	0	0	0	0		0	0	0
B3GALT2	1	21	0	6	1	18	18	14	4	0	1	7	10	0		0.85513	453020	7.21429
B3GALT4	3	2	0	0	2	0	0	1	1	3	0	0	0	3		0.5866	1854900	1.07143
B3GALT5	0	0	0	0	0	0	0	0	0	0	0	0	0	0		0	0	0
B3GALT6	11	18	28	9	27	7	24	9	18	14	10	23	15	18		2.2394	456620	16.5
B3GALTL	0	5	0	15	13	33	9	2	10	24	6	14	9	12		1.1779	402400	10.8571
B3GAT1	0	0	0	0	0	0	0	0	0	0	0	0	0	0		0	0	0
B3GAT2	0	0	0	0	0	0	0	0	0	0	0	0	0	0		0	0	0
B3GAT3	1	16	4	3	10	8	13	3	7	5	5	8	7	7		3.8886	2075300	6.92857
B3GNT1	30	18	8	20	46	28	22	12	41	13	15	28	44	11		5.1809	802000	24
B3GNT2	8	22	6	8	16	17	11	21	17	36	17	22	14	25		4.3133	901140	17.1429
B3GNT3	0	0	0	0	0	0	0	0	0	0	0	0	0	0		0	0	0
B3GNT4	0	0	0	0	0	0	0	1	0	0	0	1	0	0		0.15169	4082900	0.142857
B3GNT5	0	13	5	4	13	2	4	1	15	12	14	7	1	7		1.8658	982840	7
B3GNT6	2	1	0	0	2	1	2	3	5	6	1	2	1	6		1.1278	1797700	2.28571
B3GNT7	1	0	1	2	4	10	4	0	4	5	0	1	2	10		0.77041	860940	3.14286
B3GNT8	2	0	0	0	0	2	0	0	0	0	0	0	0	0		0.15164	1565100	0.285714
B3GNT9	0	0	0	8	0	2	5	0	2	1	3	7	0	2		0.6456	1144800	2.14286
B3GNTL1	1	0	4	0	6	4	3	4	0	0	1	0	0	3		0.74376	1242100	1.85714
B4GALNT1	0	0	0	0	0	0	0	0	0	0	0	0	0	0		0	0	0
B4GALNT2	0	0	0	0	0	0	0	0	0	0	0	0	0	0		0	0	0
B4GALNT3	0	0	0	0	0	0	0	0	0	0	0	0	0	0		0	0	0
B4GALNT4	0	0	4	0	0	0	0	0	0	0	0	9	0	0		0.15455	514070	0.928571
B4GALT1	311	376	221	367	362	381	484	376	682	292	328	433	303	238		34.406	338480	368.143
B4GALT2	19	13	25	24	19	30	8	28	21	19	25	16	12	17		3.7599	631230	19.7143
B4GALT3	84	128	53	147	181	173	122	91	166	103	110	204	130	139		22.179	619750	130.786
B4GALT4	125	185	82	109	164	126	208	158	330	132	184	206	192	164		31.953	693980	168.929
B4GALT5	26	22	10	48	20	40	25	23	35	24	35	30	32	12		7.3378	966320	27.2857
B4GALT6	4	0	8	6	2	10	8	11	25	2	4	9	5	14		2.0454	943800	7.71429
B4GALT7	25	11	7	9	14	24	16	10	46	14	18	9	22	9		3.95	860740	16.7143
B9D1	44	54	35	107	124	55	80	51	111	79	47	101	79	48		14.729	750410	72.5
B9D2	11	2	1	4	1	2	3	1	13	3	10	4	14	0		1.0037	743770	4.92857
BAALC	3	0	0	2	0	0	0	0	5	0	0	0	0	0		0.22944	1236800	0.714286
BAAT	0	5	0	0	0	0	0	0	0	0	0	0	0	0		0.071428	836540	0.357143
BABAM1	55	90	33	110	76	72	57	66	80	71	80	101	70	68		24.738	1210500	73.5
BACE1	127	109	32	140	66	74	78	78	96	59	73	39	69	54		4.819	216500	78.1429
BACE1-AS	1	3	5	5	0	0	5	1	2	1	2	3	4	1		1.0067	1403600	2.35714
BACE2	198	325	113	247	184	155	248	172	317	168	112	220	186	181		19.7	352820	201.857
BACH1	300	365	199	291	289	262	305	296	277	306	131	396	312	191		15.397	194180	280
BACH2	0	0	0	1	1	0	3	3	5	0	1	0	0	1		0.58923	2229000	1.07143
BAD	133	165	56	122	142	100	157	152	190	161	137	185	193	164		28.69	706080	146.929
BAG1	44	25	3	31	14	35	42	10	43	37	14	38	21	29		3.4871	458380	27.5714
BAG2	129	105	53	55	179	140	125	100	191	167	79	171	206	105		11.335	320800	128.929
BAG3	30	49	31	48	52	39	77	50	94	45	46	28	40	42		15.841	1193700	47.9286
BAG4	43	98	52	117	83	83	83	72	95	44	39	50	29	37		6.7576	364560	66.0714
BAG5	141	236	172	131	206	154	189	148	188	169	177	134	220	173		11.169	221790	174.143
BAG6	63	71	29	85	95	58	54	43	80	34	65	39	91	34		10.435	627060	60.0714
BAGE	0	0	0	0	1	1	0	0	0	1	0	0	1	1		0.50476	5079400	0.357143
BAGE2	0	0	0	0	0	0	0	0	0	0	0	0	0	0		0	0	0
BAGE3	0	0	0	0	0	0	0	0	0	0	0	0	0	0		0	0	0
BAGE4	0	0	0	0	0	0	0	0	0	0	0	0	0	0		0	0	0
BAGE5	0	0	0	0	0	0	0	0	0	0	0	0	0	0		0	0	0
BAHCC1	0	0	0	0	3	1	1	2	10	1	6	0	2	2		0.63798	1287800	2
BAHD1	36	16	11	4	16	5	30	22	7	12	8	5	10	7		1.3674	333780	13.5
BAI1	0	0	0	0	0	0	0	0	0	0	0	0	0	0		0	0	0
BAI2	0	0	0	5	0	1	1	1	5	1	0	1	0	0		0.41398	1593200	1.07143
BAI3	0	0	0	0	0	0	0	0	2	0	0	0	0	0		0.071429	2791600	0.142857
BAIAP2	3	6	1	4	0	1	6	1	15	1	9	5	3	0		1.2523	1250400	3.92857
BAIAP2-AS1	17	17	7	5	5	8	19	8	10	11	16	12	12	3		3.6058	1167900	10.7143
BAIAP2L1	5	14	3	7	10	4	15	7	9	4	7	8	0	7		4.3943	2250100	7.14286
BAIAP2L2	0	0	0	0	0	0	0	0	0	0	0	0	0	0		0	0	0
BAIAP3	0	0	0	0	0	0	0	0	0	0	0	0	0	0		0	0	0
BAK1	1	2	1	5	3	0	7	0	1	8	8	2	2	0		0.88386	1097300	2.85714
BAMBI	48	51	24	76	38	39	35	30	52	59	29	35	26	24		6.6329	578030	40.4286
BANCR	0	0	0	0	0	0	0	0	0	0	0	0	0	0		0	0	0
BANF1	670	1098	590	986	1334	1132	1097	934	1626	1009	1028	1484	1436	1264		57.881	187490	1120.57
BANF2	0	0	0	0	0	0	0	0	0	0	0	0	0	0		0	0	0
BANK1	1	0	0	0	7	0	0	3	0	0	2	1	0	0		0.30613	1139100	1
BANP	0	16	0	12	10	4	1	18	15	1	17	10	4	2		1.1888	586840	7.85714
BAP1	22	26	3	13	16	7	18	10	19	9	10	8	34	7		3.0639	782050	14.4286
BARD1	18	4	15	18	27	14	1	21	11	20	14	1	13	24		2.6186	598470	14.3571
BARHL1	0	0	0	0	0	0	0	0	0	0	0	0	0	0		0	0	0
BARHL2	0	0	0	0	0	0	0	0	0	0	0	0	0	0		0	0	0
BARX1	0	0	0	0	0	0	0	0	0	0	0	0	0	0		0	0	0
BARX2	0	0	0	0	0	0	0	0	0	0	0	0	0	0		0	0	0
BASP1	122	87	37	75	68	87	104	72	117	101	87	39	93	72		7.8263	331240	82.9286
BASP1P1	0	0	0	0	0	0	0	0	0	0	0	0	0	0		0	0	0
BATF	0	0	0	0	0	0	0	0	0	0	0	0	0	0		0	0	0
BATF2	0	0	0	1	0	0	0	0	0	0	0	0	1	0		0.15415	4160000	0.142857
BATF3	2	3	0	4	0	2	0	0	4	1	0	1	0	0		0.67194	2133300	1.21429
BAX	11	19	6	7	11	15	9	4	18	14	9	25	12	15		7.589	2211700	12.5
BAZ1A	58	72	27	92	36	49	61	62	82	40	50	51	67	41		13.397	854170	56.2857
BAZ1B	145	151	48	116	91	166	138	153	240	119	96	116	102	66		10.607	308550	124.786
BAZ2A	69	52	37	76	41	54	34	41	76	25	58	43	44	38		6.6971	473260	49.1429
BAZ2B	75	76	64	74	81	90	106	85	168	48	53	72	106	72		14.739	632340	83.5714
BBC3	2	3	1	0	1	4	1	0	4	0	2	1	1	0		1.1504	2923000	1.42857
BBIP1	141	235	76	198	217	196	227	174	253	211	132	187	224	142		54.38	1062700	186.643
BBOX1	0	0	0	0	0	0	0	0	0	0	3	0	0	0		0.071428	1070800	0.214286
BBS1	10	28	9	14	33	12	14	35	44	3	41	23	46	15		3.4066	546320	23.3571
BBS10	48	24	5	14	15	24	41	30	50	33	22	37	43	23		4.2108	523430	29.2143
BBS12	28	50	14	45	70	29	43	42	47	32	61	36	74	18		8.1827	715660	42.0714
BBS2	38	54	31	42	104	58	50	78	54	41	54	52	85	59		12.352	773770	57.1429
BBS4	74	81	29	110	133	77	88	81	124	66	61	142	100	71		23.318	976040	88.3571
BBS5	3	2	0	6	1	5	9	4	2	8	4	4	11	6		2.3176	1803800	4.64286
BBS7	57	68	41	55	60	84	73	55	52	46	49	65	65	33		14.265	872570	57.3571
BBS9	38	5	14	11	25	8	5	35	2	24	5	5	9	15		1.1886	262340	14.3571
BBX	380	462	230	400	431	384	414	325	618	314	358	366	446	299		50.562	468210	387.643
BCAM	0	0	0	0	0	0	0	0	0	0	0	0	1	0		0.071429	4094900	0.0714286
BCAN	0	0	0	0	0	0	0	0	0	0	0	0	0	0		0	0	0
BCAP29	171	293	185	268	199	191	252	156	249	155	224	263	269	155		16.172	263410	216.429
BCAP31	639	875	450	964	1005	952	1148	933	1722	892	805	1380	1066	897		84.661	317090	980.571
BCAR1	2	8	8	13	9	5	36	12	20	13	16	14	23	5		2.6869	754370	13.1429
BCAR3	24	15	4	8	15	9	24	4	22	26	23	13	12	13		3.1869	748570	15.1429
BCAR4	0	0	0	0	0	0	0	0	0	0	0	0	0	0		0	0	0
BCAS1	1	8	2	0	5	4	2	1	8	6	4	5	0	1		1.993	2240400	3.35714
BCAS2	228	362	143	321	472	358	261	237	467	328	302	392	380	319		51.43	574760	326.429
BCAS3	19	12	4	11	19	5	10	6	35	6	34	24	8	6		2.037	532060	14.2143
BCAS4	9	11	1	1	6	3	11	4	1	5	2	13	2	3		1.6785	1180700	5.14286
BCAT1	571	599	277	560	707	576	640	598	943	392	451	550	409	336		22.565	150240	543.5
BCAT2	47	49	21	22	46	39	60	42	91	35	20	63	32	30		10.419	900160	42.6429
BCCIP	315	533	275	345	527	456	449	350	619	382	390	521	564	343		71.133	592160	433.5
BCDIN3D	26	60	12	58	45	51	51	48	60	30	26	48	55	32		17.021	1470600	43
BCDIN3D-AS1	11	12	0	8	3	0	2	4	9	18	7	10	0	4		1.1877	682880	6.28571
BCHE	0	0	0	0	0	0	1	0	0	0	0	0	1	0		0.15459	4295200	0.142857
BCKDHA	17	37	16	21	27	29	7	17	53	21	39	47	33	19		8.261	1110100	27.3571
BCKDHB	7	20	1	8	27	7	19	11	27	18	17	13	21	10		5.4348	1421500	14.7143
BCKDK	33	26	28	17	42	17	10	25	49	19	20	33	14	19		4.3387	599970	25.1429
BCL10	76	93	79	71	86	79	61	53	112	86	79	80	72	83		10.542	459380	79.2857
BCL11A	0	0	0	0	0	0	1	0	0	0	0	0	0	0		0.071429	3850900	0.0714286
BCL11B	0	0	0	0	0	0	0	0	0	0	0	0	0	0		0	0	0
BCL2	4	11	0	0	7	8	0	2	10	1	3	3	10	4		1.5217	1316400	4.5
BCL2A1	0	0	0	5	0	0	0	0	0	0	0	4	0	0		0.14744	906950	0.642857
BCL2L1	2	2	4	5	4	4	5	0	3	10	0	10	4	1		1.5543	1425900	3.85714
BCL2L10	0	0	0	0	0	0	0	0	0	0	0	0	0	0		0	0	0
BCL2L11	15	21	17	9	10	13	25	2	16	0	21	19	17	3		2.2563	578830	13.4286
BCL2L12	0	24	1	0	2	5	9	3	8	5	2	4	12	3		0.89851	636070	5.57143
BCL2L13	92	93	25	85	85	77	74	77	98	70	97	97	69	70		16.713	757760	79.2143
BCL2L14	0	0	0	0	0	0	0	0	0	0	0	0	0	0		0	0	0
BCL2L15	25	12	6	14	13	8	24	28	23	17	16	14	10	7		3.8006	865890	15.5
BCL2L2	16	38	5	49	49	45	49	48	51	40	11	18	20	21		4.6397	527600	32.8571
BCL2L2-PABPN1	0	0	0	0	0	0	0	0	0	0	0	0	0	0		0	0	0
BCL3	8	0	5	1	1	4	1	5	3	6	3	3	3	1		1.1489	1133700	3.14286
BCL6	3	26	8	31	12	14	16	9	28	17	7	8	12	30		3.096	715300	15.7857
BCL6B	0	0	0	0	0	0	0	1	0	0	0	0	0	0		0.071429	3397300	0.0714286
BCL7A	11	10	0	4	3	4	1	5	2	4	4	1	1	2		0.96545	887610	3.71429
BCL7B	38	79	25	69	27	60	55	56	83	38	68	45	67	29		12.301	844500	52.7857
BCL7C	7	13	7	7	27	9	8	10	24	10	11	3	10	5		4.7203	1613500	10.7857
BCL9	12	13	10	28	22	14	22	9	6	16	11	5	21	5		4.3041	1083800	13.8571
BCL9L	25	23	8	24	12	20	30	13	30	37	14	13	21	16		5.9638	1040400	20.4286
BCLAF1	403	570	246	528	662	550	552	436	836	379	452	639	502	486		100.73	710320	517.214
BCMO1	0	0	0	0	0	0	1	0	0	0	0	0	0	0		0.071429	3850900	0.0714286
BCO2	2	1	0	1	0	0	0	2	12	0	4	0	3	0		0.45825	1069700	1.78571
BCOR	78	53	63	26	36	51	40	53	86	49	90	40	24	23		2.8233	184940	50.8571
BCORL1	6	2	9	7	1	4	4	4	9	1	5	4	5	3		1.4822	1048800	4.57143
BCORP1	0	0	0	0	0	0	0	0	0	0	0	1	2	0		0.13367	2620400	0.214286
BCR	18	3	2	11	19	15	30	18	16	5	10	9	10	32		2.0829	521200	14.1429
BCRP2	0	0	0	0	0	0	0	0	0	0	0	0	0	0		0	0	0
BCRP3	0	0	1	1	0	0	0	0	0	0	0	0	0	0		0.13738	2349000	0.142857
BCS1L	20	31	22	38	47	32	35	39	45	58	46	85	46	55		9.614	809840	42.7857
BCYRN1	0	0	0	0	0	0	0	0	0	0	0	0	0	0		0	0	0
BDH1	16	16	2	5	3	7	13	14	21	9	10	7	3	6		2.8236	1083800	9.42857
BDH2	180	288	106	239	289	286	219	199	374	241	261	400	356	270		39.348	544010	264.857
BDKRB1	0	0	0	0	0	4	0	0	3	0	2	0	0	0		0.21674	1298800	0.642857
BDKRB2	0	0	0	0	0	0	0	8	3	0	0	1	0	0		0.12423	557800	0.857143
BDNF	111	162	81	148	209	100	217	230	304	102	39	248	191	88		8.8051	206670	159.286
BDNF-AS	5	8	1	9	6	21	7	4	4	10	1	35	13	5		1.2862	528010	9.21429
BDP1	197	350	128	275	209	187	303	228	372	246	228	239	176	153		26.358	405040	235.071
BEAN1	1	0	0	5	4	0	0	0	2	0	0	0	0	0		0.26043	1193000	0.857143
BECN1	33	25	14	35	23	23	34	31	42	43	20	30	29	22		12.648	1561300	28.8571
BEGAIN	0	0	8	0	0	0	0	0	0	0	0	0	0	0		0.071428	229680	0.571429
BEND2	1	5	2	2	7	2	6	7	6	1	3	7	2	1		2.9832	3034000	3.71429
BEND3	0	1	0	3	2	2	8	0	9	1	8	0	1	0		0.57712	913880	2.5
BEND3P3	23	3	0	6	4	2	5	3	14	14	4	2	4	0		0.56293	325280	6
BEND4	0	0	0	0	0	0	0	0	0	0	0	0	0	0		0	0	0
BEND5	0	1	0	2	0	0	5	12	1	0	1	2	3	0		0.30438	584280	1.92857
BEND6	26	10	9	10	6	3	14	5	4	2	5	4	6	2		0.89032	374310	7.57143
BEND7	13	6	2	2	6	2	9	18	5	14	3	0	1	1		0.94182	544090	5.85714
BEST1	2	6	0	1	2	5	2	2	3	4	0	0	11	4		1.1451	1428700	3
BEST2	0	0	0	0	0	0	0	0	0	0	0	0	0	0		0	0	0
BEST3	0	0	0	0	0	0	0	0	4	0	3	0	0	0		0.15169	1286800	0.5
BEST4	0	0	0	0	0	0	0	0	0	0	0	0	0	0		0	0	0
BET1	269	518	173	449	454	295	508	430	740	280	332	489	459	423		42.402	377090	415.643
BET1L	33	77	36	85	62	63	61	78	168	65	76	64	62	49		15.684	830910	69.9286
BEX1	4	2	3	12	4	0	0	11	8	0	11	12	2	3		1.2942	899560	5.14286
BEX2	12	15	5	2	7	1	9	23	27	7	3	39	12	4		1.6034	517500	11.8571
BEX4	13	16	16	6	11	23	25	12	23	16	9	15	5	5		3.4864	865130	13.9286
BEX5	0	0	0	0	0	0	0	0	0	0	0	0	0	0		0	0	0
BFAR	92	101	77	137	147	120	90	117	214	153	85	166	116	94		27.038	800630	122.071
BFSP1	4	0	8	9	9	5	10	4	2	17	0	0	1	3		1.0014	628220	5.14286
BFSP2	0	0	0	0	0	0	0	0	0	0	0	0	0	0		0	0	0
BGLAP	0	0	0	0	0	0	0	0	0	0	0	0	0	0		0	0	0
BGN	540	657	322	555	622	531	499	532	701	443	395	537	716	388		34.858	234440	531.286
BHLHA15	0	0	0	0	0	0	0	0	0	0	0	0	0	0		0	0	0
BHLHA9	0	0	0	0	0	0	0	0	0	0	0	0	0	0		0	0	0
BHLHB9	8	20	8	17	16	3	12	5	23	6	6	9	16	10		5.8529	1904200	11.3571
BHLHE22	0	0	0	0	0	1	0	0	0	0	1	0	0	0		0.15462	3575500	0.142857
BHLHE23	0	0	0	0	0	0	0	0	0	0	0	0	0	0		0	0	0
BHLHE40	179	126	71	78	139	101	76	99	126	127	191	117	116	80		5.649	168160	116.143
BHLHE40-AS1	1	0	0	0	0	0	0	0	0	0	0	0	0	0		0.071429	2603300	0.0714286
BHLHE41	308	264	180	300	446	298	405	318	388	372	339	351	298	275		30.407	332900	324.429
BHMT	9	9	1	0	3	0	0	4	6	2	0	0	0	5		0.61868	765650	2.78571
BHMT2	8	11	2	2	5	1	12	1	11	2	7	9	4	5		2.4708	1602800	5.71429
BICC1	55	68	34	62	39	59	86	58	78	53	52	34	41	7		7.0333	481240	51.8571
BICD1	17	13	1	10	28	14	12	15	16	16	8	18	2	12		3.8991	1099100	13
BICD2	54	32	26	59	31	44	44	22	77	65	22	15	30	50		4.8646	416420	40.7857
BID	5	40	16	60	38	54	46	67	74	25	39	79	52	22		5.8638	501920	44.0714
BIK	0	0	0	0	0	0	0	0	0	2	0	0	0	0		0.071429	1692000	0.142857
BIN1	9	7	0	30	10	7	8	1	11	18	6	9	14	9		1.6989	631590	9.92857
BIN2	0	0	0	0	0	0	0	0	0	0	0	0	0	0		0	0	0
BIN3	70	103	50	54	154	130	56	122	142	99	91	132	118	124		14.093	493160	103.214
BIN3-IT1	5	4	1	4	4	3	6	4	4	2	2	3	2	3		5.3732	5724600	3.35714
BIRC2	157	127	88	157	105	134	130	111	180	47	95	158	119	122		10.269	292230	123.571
BIRC3	0	9	0	0	4	8	0	0	17	0	0	2	3	1		0.47249	661710	3.14286
BIRC5	2	3	0	0	8	4	2	0	2	0	1	0	1	1		0.68269	1517300	1.71429
BIRC6	151	212	38	132	107	115	123	175	174	90	117	120	135	95		10.501	298260	127.429
BIRC7	0	0	0	0	0	0	0	0	0	0	0	0	0	0		0	0	0
BIRC8	0	0	0	0	0	0	0	0	0	0	0	0	0	0		0	0	0
BIVM	43	67	18	52	39	27	25	24	40	58	36	27	58	32		7.6742	700550	39
BIVM-ERCC5	0	0	0	0	0	0	0	0	0	0	0	0	0	0		0	0	0
BLACAT1	0	0	0	0	0	0	0	0	0	0	0	0	0	0		0	0	0
BLACE	0	0	0	0	0	0	0	0	0	0	0	0	0	0		0	0	0
BLCAP	67	52	46	67	71	83	80	77	105	47	35	70	110	37		11.875	628940	67.6429
BLID	3	4	0	5	1	5	6	6	1	7	1	7	0	0		1.4412	1594900	3.28571
BLK	0	0	0	0	0	0	0	0	0	0	0	0	0	0		0	0	0
BLM	0	0	0	0	0	1	0	0	0	0	0	2	1	0		0.23206	3282100	0.285714
BLMH	42	42	21	53	53	23	41	45	39	50	52	32	46	24		11.584	1017300	40.2143
BLNK	0	1	0	0	2	0	0	0	1	0	0	4	0	0		0.23743	1855100	0.571429
BLOC1S1	89	182	55	112	145	121	137	122	146	103	90	159	197	113		35.431	1023600	126.5
BLOC1S1-RDH5	0	0	0	0	0	0	0	0	0	0	0	0	0	0		0	0	0
BLOC1S2	387	476	139	387	403	367	402	398	609	259	317	434	448	278		32.787	316550	378.857
BLOC1S3	16	42	31	51	45	30	59	40	59	35	22	43	35	32		12.741	1190100	38.5714
BLOC1S4	5	14	4	10	6	19	6	9	17	17	9	23	15	13		5.8037	1793200	11.9286
BLOC1S5	0	0	0	2	0	1	1	0	0	2	1	0	0	1		0.58082	3493900	0.571429
BLOC1S5-TXNDC5	0	0	0	0	0	0	0	0	0	0	0	0	0	0		0	0	0
BLOC1S6	157	211	81	186	160	162	206	187	210	152	157	199	104	136		28.34	614850	164.857
BLVRA	231	367	151	305	367	226	325	302	438	345	274	485	397	269		72.987	832510	320.143
BLVRB	59	87	40	64	132	88	41	61	91	63	53	101	71	53		16.103	813910	71.7143
BLZF1	85	63	10	51	54	44	71	70	89	80	39	35	36	40		4.7597	312630	54.7857
BMF	0	5	0	0	0	0	0	0	1	1	1	4	0	0		0.29563	1434900	0.857143
BMI1	0	0	0	0	2	0	4	0	0	0	0	1	0	0		0.17572	1417900	0.5
BMP1	20	33	0	35	15	29	29	35	23	7	9	29	20	17		3.649	630920	21.5
BMP10	0	0	0	0	0	0	0	0	0	0	0	0	0	0		0	0	0
BMP15	0	0	0	0	0	0	0	0	0	0	0	0	0	0		0	0	0
BMP2	1	3	2	5	1	0	1	0	3	1	0	0	2	3		1.0569	2331900	1.57143
BMP2K	4	4	8	14	12	3	7	13	6	1	5	6	1	2		1.7362	964140	6.14286
BMP3	1	0	0	0	0	1	3	1	2	0	0	1	0	1		0.6635	3495000	0.714286
BMP4	109	196	125	233	148	117	273	213	304	133	74	219	179	146		12.044	247770	176.357
BMP5	0	0	0	0	0	0	0	0	0	0	0	0	0	0		0	0	0
BMP6	20	30	11	41	23	26	37	21	42	26	28	37	22	12		14.932	2040300	26.8571
BMP7	2	9	1	1	3	4	6	3	4	5	4	7	3	0		2.9222	2961500	3.71429
BMP8A	10	4	1	1	1	1	0	0	4	0	0	1	1	2		0.33285	584210	1.85714
BMP8B	1	0	0	0	2	0	0	0	0	1	0	0	0	0		0.24252	2952000	0.285714
BMPER	0	0	0	3	0	5	8	1	0	0	0	6	0	0		0.37049	861520	1.64286
BMPR1A	28	27	31	26	18	22	24	17	43	25	29	37	26	24		6.5385	834350	26.9286
BMPR1B	0	0	0	0	0	0	0	0	0	0	0	0	0	0		0	0	0
BMPR2	237	234	122	239	140	233	240	169	277	134	127	135	144	95		8.1456	158930	180.429
BMS1	108	195	99	166	186	141	214	232	250	164	117	218	164	103		27.782	599500	168.357
BMS1P1	8	6	4	4	4	2	4	5	7	3	2	6	2	3		3.3099	2663900	4.28571
BMS1P2	1	2	1	6	3	3	2	3	0	5	2	2	1	2		2.3526	3472600	2.35714
BMS1P4	1	3	1	4	6	0	6	2	7	5	1	2	2	0		1.9116	2602200	2.85714
BMS1P5	6	5	5	7	4	4	5	3	10	5	4	1	6	6		5.4046	3676600	5.07143
BMS1P6	2	6	1	4	3	5	3	4	6	3	0	1	0	1		2.3964	3199100	2.78571
BMX	0	0	0	0	0	0	5	0	2	3	3	0	0	0		0.30738	1237700	0.928571
BNC1	1	3	7	11	9	4	41	26	17	3	11	12	5	0		0.97126	333190	10.7143
BNC2	19	55	19	30	33	38	42	23	57	31	26	30	57	24		16.81	1789300	34.5714
BNIP1	84	183	64	112	195	120	141	109	235	100	196	154	136	151		19.515	505220	141.429
BNIP2	73	39	45	96	71	51	90	78	98	74	46	52	64	25		8.26	452750	64.4286
BNIP3	498	875	311	754	789	628	921	822	1439	805	574	893	575	597		39.162	193230	748.643
BNIP3L	2409	4084	1837	3970	4393	3825	4127	3862	6110	3446	3193	4959	3931	3388		238.76	228150	3823.86
BNIPL	2	2	1	5	9	5	1	2	8	2	0	2	6	0		1.6667	2022000	3.21429
BOC	0	0	0	0	0	0	0	0	0	0	0	0	0	0		0	0	0
BOD1	52	55	36	102	64	73	46	34	84	54	32	30	60	50		8.1519	524240	55.1429
BOD1L1	145	225	86	191	121	184	234	99	291	172	121	115	138	89		12.51	287010	157.929
BOD1L2	0	0	0	0	0	0	0	0	0	0	0	0	0	0		0	0	0
BOK	11	14	2	3	0	6	5	4	12	6	3	7	6	17		1.746	901890	6.85714
BOK-AS1	0	0	0	0	0	0	0	0	0	0	0	0	0	0		0	0	0
BOLA1	4	7	3	12	15	13	22	8	9	11	23	27	21	7		3.5477	1012400	13
BOLA2	0	0	0	0	0	1	0	0	0	0	0	0	0	0		0.071429	3400100	0.0714286
BOLA2B	0	0	0	0	0	0	0	0	0	0	0	0	0	0		0	0	0
BOLA3	130	287	71	291	261	216	215	229	395	210	183	284	259	196		40.266	651260	230.5
BOLA3-AS1	14	26	16	19	14	25	14	10	19	27	18	24	18	10		7.8217	1504900	18.1429
BOLL	0	0	0	0	0	0	0	0	0	0	0	0	0	0		0	0	0
BOP1	4	4	3	10	0	7	2	5	12	2	8	1	1	10		1.908	1346200	4.92857
BORA	6	8	2	6	8	12	11	24	0	4	19	1	0	2		1.0393	480960	7.35714
BPESC1	0	0	0	0	0	0	0	0	0	0	0	0	0	0		0	0	0
BPGM	531	1118	374	802	991	918	796	632	1287	712	798	923	1156	669		61.181	268750	836.214
BPHL	6	39	2	18	25	11	13	10	19	15	21	8	4	22		2.8486	695520	15.2143
BPI	0	0	0	0	0	0	2	0	0	0	0	0	0	0		0.071429	1925400	0.142857
BPIFA1	0	0	0	0	0	0	0	0	0	0	0	0	0	0		0	0	0
BPIFA2	0	0	0	0	0	0	0	0	0	0	0	0	0	0		0	0	0
BPIFA3	0	0	0	0	0	0	0	0	0	0	0	0	0	0		0	0	0
BPIFA4P	0	0	0	0	0	0	0	0	0	0	0	0	0	0		0	0	0
BPIFB1	0	0	0	0	0	0	0	0	0	0	0	0	0	0		0	0	0
BPIFB2	0	0	0	0	0	0	0	0	0	0	0	0	0	0		0	0	0
BPIFB3	0	0	0	0	0	0	0	0	0	0	0	0	0	0		0	0	0
BPIFB4	0	0	0	0	0	0	0	0	0	0	0	0	0	0		0	0	0
BPIFB6	0	0	0	0	0	0	0	0	0	0	0	0	0	0		0	0	0
BPIFC	0	0	0	0	0	0	0	0	0	0	0	0	0	0		0	0	0
BPNT1	97	67	38	90	118	74	84	66	158	72	67	119	112	97		19.901	806780	89.9286
BPTF	174	206	58	167	205	119	153	107	233	120	151	96	148	121		14.359	353320	147
BPY2	0	0	0	0	0	0	0	0	0	0	0	0	0	0		0	0	0
BPY2B	0	0	0	0	0	0	0	0	0	0	0	0	0	0		0	0	0
BPY2C	0	0	0	0	0	0	0	0	0	0	0	0	0	0		0	0	0
BRAF	5	6	0	5	14	2	5	5	11	4	8	0	2	12		1.8149	1188600	5.64286
BRAP	8	15	10	29	21	37	51	25	25	9	3	26	33	36		3.1681	492350	23.4286
BRAT1	1	12	6	5	15	10	3	8	1	9	5	4	17	10		2.8556	1325300	7.57143
BRCA1	24	24	22	26	24	45	30	14	19	9	19	25	8	4		2.9902	488340	20.9286
BRCA2	9	18	4	9	16	10	1	13	14	5	2	12	9	6		4.4572	1801000	9.14286
BRCC3	98	155	63	190	106	143	145	142	225	179	86	134	107	109		18.468	498090	134.429
BRD1	10	27	14	22	29	52	11	14	28	33	12	29	26	21		4.4001	675350	23.4286
BRD2	89	102	53	71	63	44	55	58	92	69	57	49	53	42		7.7278	419050	64.0714
BRD3	26	35	22	52	25	13	36	31	59	25	23	25	14	39		7.005	820500	30.3571
BRD4	41	35	24	29	36	15	20	32	41	37	33	30	39	28		9.4058	1040900	31.4286
BRD7	82	85	26	87	48	67	53	61	111	42	61	80	63	42		11.42	637390	64.8571
BRD7P3	0	0	0	0	10	0	3	0	0	0	0	0	0	0		0.11955	534410	0.928571
BRD8	156	229	117	192	247	171	208	183	270	99	130	188	175	124		27.724	562030	177.786
BRD9	0	16	0	9	9	0	1	9	11	2	0	0	2	3		0.74643	681290	4.42857
BRDT	1	5	2	0	0	0	2	1	1	3	0	0	0	0		0.55783	1717400	1.07143
BRE	115	180	83	216	222	175	225	186	346	143	186	245	215	211		48.511	909760	196.286
BRE-AS1	0	0	0	0	0	0	0	0	0	2	0	0	0	0		0.071429	1692000	0.142857
BREA2	3	4	1	1	1	0	1	2	6	2	2	1	1	1		2.0879	4122000	1.85714
BRF1	1	6	1	1	0	2	1	6	6	1	5	0	1	2		1.2455	1923300	2.35714
BRF2	12	20	7	19	19	10	13	3	38	22	17	8	40	24		4.2897	883280	18
BRI3	64	108	32	85	103	86	112	85	136	101	75	105	110	102		49.49	1947500	93.1429
BRI3BP	0	0	0	0	5	0	0	0	1	0	0	3	0	0		0.17352	1195000	0.642857
BRICD5	0	0	0	0	0	0	0	0	0	0	0	0	0	0		0	0	0
BRIP1	20	22	7	15	13	10	16	19	26	21	16	15	15	5		8.1638	1869900	15.7143
BRIX1	231	384	249	311	581	419	325	289	553	403	354	523	576	446		24.83	222580	403.143
BRK1	1299	2210	884	1955	2457	1934	2356	2091	3334	2054	1649	2858	2493	1854		128.6	225250	2102
BRMS1	31	30	7	17	20	36	42	45	35	20	11	29	16	26		4.9643	685150	26.0714
BRMS1L	39	21	10	23	28	42	45	9	40	15	7	23	27	23		3.6681	523990	25.1429
BROX	87	115	100	171	122	120	87	84	141	73	68	110	126	96		10.055	328790	107.143
BRPF1	23	17	2	28	32	25	19	10	23	8	9	11	1	14		2.733	627700	15.8571
BRPF3	17	30	15	16	27	9	11	28	24	4	12	20	30	15		5.5939	1084000	18.4286
BRS3	0	0	0	0	0	0	0	0	0	0	0	0	0	0		0	0	0
BRSK1	0	0	0	0	0	0	0	1	0	0	0	0	0	0		0.071429	3397300	0.0714286
BRSK2	0	0	0	0	0	0	0	0	0	0	0	0	0	0		0	0	0
BRWD1	193	177	61	192	113	132	189	143	221	120	110	80	135	98		8.7625	222700	140.286
BRWD1-AS1	0	0	0	0	0	0	0	0	0	0	0	0	0	0		0	0	0
BRWD1-IT2	3	0	0	0	0	0	0	0	0	0	0	3	0	0		0.14348	1097800	0.428571
BRWD3	25	32	32	24	7	21	35	33	17	13	10	15	37	1		2.1318	329310	21.5714
BSCL2	0	0	0	0	0	0	0	0	1	0	0	0	0	0		0.071429	5583300	0.0714286
BSDC1	105	116	55	102	226	202	161	96	210	144	123	173	146	140		17.465	447060	142.786
BSG	48	149	30	87	163	105	78	108	118	98	134	182	127	111		12.286	414230	109.857
BSN	0	0	0	0	0	0	0	0	0	0	0	0	0	0		0	0	0
BSN-AS2	1	6	1	0	5	1	3	1	2	1	1	2	0	0		1.1402	2524500	1.71429
BSND	0	0	0	0	0	0	0	0	0	0	0	0	0	0		0	0	0
BSPH1	0	0	0	0	0	0	0	0	0	0	0	0	0	0		0	0	0
BSPRY	0	0	0	1	0	0	0	0	0	0	0	0	0	0		0.071429	3642300	0.0714286
BST1	13	30	2	47	19	14	17	9	23	15	6	12	22	22		2.7493	571080	17.9286
BST2	0	1	0	0	3	0	2	0	6	3	2	0	1	2		0.8563	2428500	1.42857
BSX	0	0	0	0	0	0	0	0	0	0	0	0	0	0		0	0	0
BTAF1	46	56	22	48	26	22	64	57	41	53	52	30	54	44		9.007	718410	43.9286
BTBD1	44	61	38	51	36	58	44	38	45	42	35	50	23	28		9.0743	740320	42.3571
BTBD10	179	190	135	174	208	161	181	181	210	134	145	242	238	178		25.966	501780	182.571
BTBD11	1	1	0	2	0	0	0	0	1	0	0	0	0	0		0.297	3076800	0.357143
BTBD16	0	0	0	0	0	0	0	0	0	0	0	0	0	0		0	0	0
BTBD17	0	0	0	0	0	0	0	0	0	0	0	0	0	0		0	0	0
BTBD18	0	0	0	0	0	0	0	0	0	0	0	0	0	0		0	0	0
BTBD19	0	0	0	0	0	0	0	0	1	2	0	0	0	2		0.20302	2009600	0.357143
BTBD2	0	4	1	0	3	3	5	2	1	0	0	1	1	2		1.1482	2564200	1.64286
BTBD3	24	11	2	34	14	13	18	9	24	5	3	22	10	15		2.3152	582300	14.5714
BTBD6	45	64	28	50	47	45	36	42	51	39	32	38	83	25		12.207	976110	44.6429
BTBD7	69	86	15	53	68	53	74	52	65	66	48	38	57	61		10.721	669670	57.5
BTBD8	0	2	0	0	0	0	1	3	1	0	0	1	0	8		0.22352	679860	1.14286
BTBD9	5	8	3	2	10	8	9	2	26	12	4	14	9	4		3.5987	1694000	8.28571
BTC	0	3	0	0	0	0	0	0	0	0	0	0	0	0		0.071429	1394200	0.214286
BTD	98	57	56	98	199	141	99	98	180	120	99	173	136	121		16.46	499560	119.643
BTF3	4205	8273	3387	7102	8852	6411	7573	6860	11211	7053	6321	9352	8444	6419		233.2	117880	7247.36
BTF3L4	584	700	415	597	849	662	660	509	893	721	696	1127	818	698		40.437	204640	709.214
BTF3P11	0	0	0	0	0	0	0	0	0	0	0	0	0	0		0	0	0
BTG1	162	155	44	139	97	80	93	126	122	53	52	121	150	92		6.1041	205290	106.143
BTG2	24	42	9	46	63	50	30	35	34	25	22	23	37	17		7.1733	807030	32.6429
BTG3	73	104	28	93	74	33	50	63	117	60	76	134	65	60		11.624	580930	73.5714
BTG4	0	0	0	0	0	0	0	0	0	0	0	0	0	0		0	0	0
BTK	0	0	0	0	0	0	0	0	0	0	0	0	0	0		0	0	0
BTLA	0	12	0	2	8	0	4	0	24	0	4	0	0	0		0.40548	477730	3.85714
BTN1A1	0	0	0	0	0	0	0	0	0	0	0	0	0	0		0	0	0
BTN2A1	94	74	51	75	83	111	128	48	96	64	76	137	78	78		11.816	491500	85.2143
BTN2A2	30	46	9	33	30	19	40	29	38	27	21	50	39	9		9.6954	1200300	30
BTN2A3P	4	1	0	0	6	2	2	0	4	0	1	16	3	1		0.54259	760410	2.85714
BTN3A1	7	13	6	24	34	17	13	15	38	23	12	17	27	13		7.98	1633300	18.5
BTN3A2	10	32	11	31	25	20	28	13	30	13	13	26	29	21		14.629	2502800	21.5714
BTN3A3	16	16	5	8	15	10	8	10	14	13	7	9	28	6		4.6372	1420300	11.7857
BTNL2	0	0	0	0	0	0	0	0	0	0	0	0	0	0		0	0	0
BTNL3	0	0	0	0	0	0	0	0	0	0	0	0	0	0		0	0	0
BTNL8	0	0	0	0	0	0	0	0	0	0	0	0	0	0		0	0	0
BTNL9	0	0	0	0	0	0	0	1	0	0	0	1	0	0		0.15169	4082900	0.142857
BTRC	24	67	20	17	15	21	36	20	38	43	15	20	31	15		4.4545	583760	27.2857
BUB1	0	0	0	0	4	2	3	0	3	0	2	0	0	0		0.48187	1945100	1
BUB1B	0	0	5	0	7	0	0	0	1	0	0	0	0	0		0.15814	486890	0.928571
BUB3	178	295	184	321	445	382	319	347	503	273	341	451	402	285		48.111	518900	337.571
BUD13	5	27	14	19	31	19	30	29	38	10	8	10	18	19		5.7932	1075000	19.7857
BUD31	159	242	96	218	236	166	261	175	323	174	175	239	194	140		83.134	1521600	199.857
BVES	28	23	16	14	5	8	20	17	32	4	14	33	8	13		2.9796	618940	16.7857
BVES-AS1	1	0	6	0	0	0	0	0	0	6	0	0	0	0		0.16453	424790	0.928571
BYSL	4	8	4	1	3	12	1	8	3	12	10	15	24	8		2.0719	912960	8.07143
BZRAP1	0	0	0	0	0	0	0	0	0	0	0	0	0	0		0	0	0
BZRAP1-AS1	0	0	0	0	0	0	3	0	0	0	0	0	0	0		0.071429	1283600	0.214286
BZW1	986	1642	692	1456	1652	1432	1561	1184	2031	1139	1201	1587	1332	1238		188.21	500000	1366.64
BZW2	153	153	87	189	198	187	154	89	198	107	122	193	161	169		20.351	471110	154.286
C10orf10	243	295	157	358	266	329	315	334	508	157	101	473	300	219		13.527	171140	289.643
C10orf105	0	0	0	0	0	0	0	0	0	0	0	0	0	0		0	0	0
C10orf107	0	0	0	5	1	0	0	0	0	1	0	1	1	1		0.2798	1453200	0.714286
C10orf11	0	0	0	0	1	2	1	0	0	0	0	0	0	6		0.16972	787840	0.714286
C10orf111	3	0	0	1	0	1	3	2	3	2	2	2	2	0		1.4525	3518300	1.5
C10orf113	0	0	0	0	0	0	0	0	0	0	0	0	0	0		0	0	0
C10orf114	0	1	0	0	0	0	0	0	0	1	1	1	2	1		0.61572	4579800	0.5
C10orf115	3	0	0	0	0	0	0	0	0	0	0	0	0	0		0.071428	867750	0.214286
C10orf118	137	231	82	180	220	120	303	244	350	139	133	98	217	99		10.557	213690	182.357
C10orf12	4	18	2	14	1	5	13	1	26	22	15	14	8	12		2.4595	840740	11.0714
C10orf120	0	0	0	0	0	0	0	0	0	0	0	0	0	0		0	0	0
C10orf126	0	0	0	0	0	0	0	1	0	0	0	0	0	0		0.071429	3397300	0.0714286
C10orf128	0	0	0	0	0	0	0	0	0	0	0	0	0	0		0	0	0
C10orf129	0	0	0	0	0	0	0	0	0	0	0	0	0	0		0	0	0
C10orf131	0	0	0	0	0	0	0	0	0	0	0	0	1	0		0.071429	4094900	0.0714286
C10orf137	31	41	3	24	10	30	26	32	33	13	7	42	20	16		3.895	614550	23.4286
C10orf2	8	12	9	4	21	7	0	7	5	2	11	11	7	4		2.2528	1004800	7.71429
C10orf25	0	7	2	7	7	0	0	3	6	4	5	11	10	1		1.8566	1597100	4.5
C10orf32	153	197	74	178	205	252	197	173	345	191	120	204	238	175		31.474	599000	193
C10orf32-AS3MT	16	13	7	10	9	11	10	9	18	7	7	12	5	7		6.3078	2204200	10.0714
C10orf35	0	0	0	1	1	8	0	3	0	0	0	0	0	1		0.20445	703640	1
C10orf40	0	0	0	0	0	0	0	0	0	0	0	0	0	0		0	0	0
C10orf53	0	0	0	0	0	0	0	0	0	0	0	0	0	0		0	0	0
C10orf54	1	1	0	1	4	2	1	0	1	14	2	6	0	1		0.38591	580800	2.42857
C10orf55	0	0	0	0	0	0	0	0	0	0	0	0	0	0		0	0	0
C10orf62	0	0	0	0	0	0	0	0	0	0	0	0	0	0		0	0	0
C10orf67	0	0	1	1	0	0	0	1	4	0	1	0	1	0		0.5228	3068800	0.642857
C10orf68	1	2	16	4	1	6	5	7	0	5	5	1	6	8		0.59103	354690	4.78571
C10orf71	0	0	0	0	0	0	0	0	0	0	0	0	0	0		0	0	0
C10orf76	18	12	12	23	15	26	9	11	19	12	18	10	17	16		6.3801	1406700	15.5714
C10orf82	0	0	0	0	0	0	0	0	0	0	0	0	0	0		0	0	0
C10orf85	3	0	0	0	0	0	0	0	1	0	0	0	0	0		0.095333	1002400	0.285714
C10orf88	6	13	7	8	11	5	7	13	18	19	13	0	12	1		3.1818	1195500	9.5
C10orf90	0	4	0	1	0	2	1	0	7	0	0	0	0	0		0.33758	1418200	1.07143
C10orf91	0	0	0	0	0	0	0	0	0	0	0	0	0	0		0	0	0
C10orf95	0	0	0	0	0	0	0	0	0	0	0	0	0	0		0	0	0
C10orf99	0	0	0	0	0	0	0	0	0	0	0	0	0	0		0	0	0
C11orf1	38	82	98	87	143	88	100	74	160	140	76	115	111	88		8.637	307040	100
C11orf16	0	0	0	0	0	0	0	0	0	0	0	0	0	0		0	0	0
C11orf21	0	0	0	0	0	0	0	0	0	0	0	0	0	0		0	0	0
C11orf24	25	66	19	34	40	27	56	38	79	45	36	63	50	41		25.031	2105600	44.2143
C11orf30	19	38	4	22	31	18	30	24	31	31	21	31	16	20		12.047	1860700	24
C11orf31	129	485	134	348	450	271	369	317	621	357	310	483	352	214		24.138	262790	345.714
C11orf34	3	0	1	0	0	0	0	0	0	0	0	0	0	0		0.13459	1110600	0.285714
C11orf35	0	0	0	0	0	0	0	0	0	0	0	0	0	1		0.071429	3104400	0.0714286
C11orf40	0	0	0	0	0	0	0	0	0	0	0	0	0	0		0	0	0
C11orf42	0	0	0	0	0	0	0	0	0	0	0	0	0	0		0	0	0
C11orf44	0	1	0	1	0	0	0	0	0	0	0	0	0	0		0.15391	4195000	0.142857
C11orf45	0	1	0	2	0	0	1	0	0	0	2	0	3	0		0.40835	2379000	0.642857
C11orf48	230	381	147	354	410	346	293	309	478	325	402	367	374	352		52.36	556860	340.571
C11orf49	19	44	31	48	61	37	64	35	89	60	63	39	55	33		12.969	975220	48.4286
C11orf52	0	0	0	0	0	0	0	0	0	0	0	0	0	0		0	0	0
C11orf53	0	0	0	0	0	0	0	0	0	0	0	0	0	0		0	0	0
C11orf54	56	100	12	44	86	42	50	48	108	52	61	70	77	45		12.514	773360	60.7857
C11orf57	69	135	54	153	100	122	184	117	175	162	61	112	80	88		11.706	369790	115.143
C11orf58	1945	2952	1346	2620	3305	2581	3028	2566	3940	2450	2534	3709	3191	2548		346.07	455060	2765.36
C11orf63	1	2	0	12	25	14	1	5	8	11	10	14	1	2		1.1905	600970	7.57143
C11orf65	0	0	0	0	0	5	0	5	2	0	0	1	0	0		0.22785	904630	0.928571
C11orf68	20	10	5	36	20	9	27	4	23	14	9	12	18	10		3.1526	740500	15.5
C11orf70	77	84	24	106	104	75	72	59	136	62	79	138	98	99		17.447	743150	86.6429
C11orf71	3	1	0	6	4	10	0	7	26	0	5	11	1	8		1.122	766300	5.85714
C11orf73	609	832	384	785	927	770	663	680	1073	750	652	1028	886	796		107.16	500630	773.929
C11orf74	156	336	163	181	320	294	205	251	265	242	235	414	305	308		20.85	284250	262.5
C11orf80	4	1	0	1	3	0	1	0	4	9	0	19	2	0		0.40615	509060	3.14286
C11orf82	9	0	0	0	0	0	0	0	3	0	0	5	0	0		0.14957	408700	1.21429
C11orf83	64	88	22	56	44	46	110	106	76	33	60	40	74	36		5.7132	336970	61.0714
C11orf84	0	3	1	3	1	1	2	1	3	0	1	3	0	0		1.5094	4265300	1.35714
C11orf85	0	0	0	0	0	0	0	0	0	0	0	0	0	0		0	0	0
C11orf86	0	0	0	0	0	0	0	0	0	0	0	0	0	0		0	0	0
C11orf87	0	0	0	0	0	0	0	0	0	0	0	0	0	0		0	0	0
C11orf88	0	1	0	0	0	0	0	0	0	2	0	0	0	0		0.12793	2157700	0.214286
C11orf91	1	3	1	2	3	0	1	0	1	5	2	1	2	2		1.6731	3445800	1.71429
C11orf92	2	2	2	0	0	1	2	0	3	0	1	2	1	0		1.0171	3034500	1.14286
C11orf93	0	0	0	0	0	0	0	0	0	3	7	0	0	0		0.12818	585360	0.714286
C11orf94	0	0	0	0	0	0	0	0	0	0	0	0	0	0		0	0	0
C11orf95	25	6	23	15	15	24	9	10	34	3	24	16	12	11		2.177	447710	16.2143
C11orf96	13	15	11	14	16	19	7	19	8	20	16	8	16	13		7.0664	1723600	13.9286
C12orf10	146	178	121	163	248	203	190	163	264	169	140	198	198	134		49.068	979010	179.643
C12orf23	254	478	121	462	239	324	495	278	492	236	224	213	211	169		8.9756	109440	299.714
C12orf29	75	121	79	105	95	126	75	71	180	113	71	133	100	111		18.146	623750	103.929
C12orf36	0	0	0	0	0	0	0	0	0	0	0	1	0	2		0.12187	1961000	0.214286
C12orf39	0	0	0	0	0	0	0	0	0	0	0	0	0	0		0	0	0
C12orf4	87	61	52	125	114	95	102	58	102	46	58	72	94	52		10.302	458120	79.8571
C12orf40	0	0	0	0	0	0	0	0	0	0	0	0	0	0		0	0	0
C12orf42	0	0	0	0	0	0	0	0	0	0	0	0	0	0		0	0	0
C12orf43	18	18	12	31	16	31	31	23	38	16	28	25	13	25		11.416	1754700	23.2143
C12orf44	51	54	17	64	62	43	60	87	79	53	35	39	52	38		10.907	755160	52.4286
C12orf45	111	95	40	114	166	83	99	93	244	135	82	163	167	105		16.913	519830	121.214
C12orf49	17	19	2	3	7	6	3	9	25	5	22	4	7	17		1.7445	599810	10.4286
C12orf5	164	210	73	130	179	154	140	107	166	97	127	163	126	118		18.199	465440	139.571
C12orf50	0	0	0	0	0	0	0	0	0	0	0	0	0	0		0	0	0
C12orf52	1	13	4	18	26	8	18	13	20	7	6	10	5	7		3.5013	1200400	11.1429
C12orf54	0	0	0	0	0	0	0	0	0	0	0	0	0	0		0	0	0
C12orf56	0	0	0	0	0	0	0	0	0	0	0	0	0	0		0	0	0
C12orf57	1112	1913	808	1425	1730	1365	1589	1566	2182	1282	1406	1787	1700	1253		276.87	664920	1508.43
C12orf60	17	0	8	3	18	0	0	4	17	10	1	12	7	0		0.94288	473980	6.92857
C12orf61	3	2	9	0	2	0	1	4	0	3	1	0	3	0		0.33998	459140	2
C12orf65	115	148	79	173	141	115	143	114	215	120	103	114	150	77		31.959	893150	129.071
C12orf66	0	9	0	4	6	5	0	7	4	4	0	4	10	0		1.1937	1243800	3.78571
C12orf68	0	3	0	0	0	2	1	6	2	8	0	4	3	5		0.76152	1146400	2.42857
C12orf71	0	0	4	1	0	0	0	0	0	0	0	0	0	0		0.0909	519120	0.357143
C12orf73	22	15	14	76	35	18	23	29	43	13	33	38	67	35		3.7235	411780	32.9286
C12orf74	0	0	0	0	0	0	0	0	0	0	0	0	0	0		0	0	0
C12orf75	68	69	59	89	91	90	83	46	80	46	130	68	67	118		6.5425	286000	78.8571
C12orf76	3	12	6	6	2	7	2	0	0	8	0	12	3	0		1.1328	891520	4.35714
C12orf77	1	1	0	2	0	0	0	0	2	1	0	0	0	0		0.45722	3505500	0.5
C12orf79	0	4	0	0	0	1	0	0	0	0	1	0	0	8		0.17437	589850	1
C12orf80	0	0	1	0	0	1	0	0	7	0	0	0	0	0		0.1768	1183100	0.642857
C13orf35	0	0	0	0	0	0	0	0	0	0	0	0	0	0		0	0	0
C13orf45	0	0	0	0	0	0	0	0	0	0	0	0	0	0		0	0	0
C14orf1	113	143	94	200	216	142	150	184	239	187	184	223	237	208		32.156	643140	180
C14orf105	19	24	11	17	11	16	19	13	28	15	14	14	5	5		6.4831	1524300	15.0714
C14orf119	466	813	328	704	700	538	611	668	970	703	521	757	775	669		98.692	543290	658.786
C14orf132	14	53	21	37	36	69	47	32	49	37	28	38	35	26		8.9406	869500	37.2857
C14orf142	52	65	27	83	33	55	51	56	89	38	42	89	67	39		15.87	1028900	56.1429
C14orf159	44	39	18	42	48	38	40	31	86	44	29	46	60	70		10.773	864050	45.3571
C14orf166	914	1423	680	1329	1717	1112	1333	1286	2011	1317	1214	1557	1421	1131		309.66	854420	1317.5
C14orf166B	0	0	0	0	0	0	0	0	0	0	0	0	0	0		0	0	0
C14orf169	1	32	1	5	11	19	3	10	10	2	12	14	4	4		1.264	529910	9.14286
C14orf177	0	0	0	0	0	0	0	0	0	0	0	0	0	0		0	0	0
C14orf178	3	4	3	3	3	1	2	4	9	2	2	3	3	0		3.2279	3930500	3
C14orf180	0	0	0	0	0	0	0	0	0	0	0	1	0	0		0.071429	4429100	0.0714286
C14orf182	1	1	0	9	5	2	1	1	0	0	3	1	4	2		0.78236	1336800	2.14286
C14orf183	0	0	0	0	0	0	0	0	0	0	0	0	0	0		0	0	0
C14orf2	868	1524	665	1245	1532	1057	1337	1225	1878	1299	1194	1592	1400	1097		368.66	1047100	1279.5
C14orf23	18	13	9	18	18	20	13	14	19	13	10	10	11	8		8.8712	2243600	13.8571
C14orf28	18	5	2	4	12	7	9	5	15	7	3	15	7	2		1.8848	867510	7.92857
C14orf37	0	13	13	11	1	3	2	8	7	1	0	3	3	0		0.54841	380950	4.64286
C14orf39	0	0	0	0	0	0	0	0	0	0	0	0	0	0		0	0	0
C14orf64	0	0	0	0	0	0	1	0	2	0	0	0	0	0		0.1503	3405500	0.214286
C14orf79	0	4	15	12	8	6	16	2	8	0	6	0	4	5		0.77634	407180	6.14286
C14orf80	0	2	0	7	6	0	1	0	0	2	0	5	0	0		0.42693	1032100	1.64286
C14orf93	7	4	5	0	4	4	1	3	9	9	8	8	6	4		2.8358	1895200	5.14286
C15orf26	0	0	0	0	0	0	0	0	0	0	0	0	0	0		0	0	0
C15orf27	0	0	0	0	0	0	0	0	0	0	0	0	0	0		0	0	0
C15orf32	0	0	0	0	0	0	0	0	0	0	0	0	0	0		0	0	0
C15orf37	0	0	2	0	1	15	2	0	12	0	11	6	1	0		0.45408	473450	3.57143
C15orf38	0	5	0	2	0	1	6	1	2	1	4	4	5	0		1.057	1869900	2.21429
C15orf38-AP3S2	1	7	0	3	5	4	3	4	1	6	2	2	1	2		2.141	2699100	2.92857
C15orf39	3	4	0	3	6	4	4	2	8	8	5	14	3	4		2.7145	2149100	4.85714
C15orf40	190	211	127	233	273	181	252	144	313	171	209	308	256	168		45.615	760540	216.857
C15orf41	6	18	2	19	2	9	9	16	30	13	18	22	21	12		4.9597	1339000	14.0714
C15orf43	0	0	0	0	0	0	0	0	0	0	0	0	0	0		0	0	0
C15orf48	12	44	10	17	17	21	79	53	108	15	19	101	16	9		1.7424	186450	37.2143
C15orf52	3	8	11	14	6	7	5	2	16	7	3	5	3	3		1.7144	890650	6.64286
C15orf53	0	0	0	0	0	0	0	0	0	0	0	0	0	0		0	0	0
C15orf54	10	0	1	0	0	0	0	5	8	0	0	0	0	0		0.22779	437440	1.71429
C15orf56	0	0	0	0	0	0	0	0	0	0	0	0	0	0		0	0	0
C15orf57	119	82	67	88	136	101	96	58	110	110	98	144	110	80		14.197	499990	99.9286
C15orf59	0	0	0	0	0	0	0	0	0	0	0	0	0	1		0.071429	3104400	0.0714286
C15orf60	0	0	0	0	0	0	0	0	0	0	0	0	0	0		0	0	0
C15orf61	35	33	11	36	62	34	50	37	58	50	45	44	64	49		15.475	1303600	43.4286
C15orf62	0	0	0	0	4	0	0	0	0	0	0	0	0	1		0.1209	1339900	0.357143
C15orf65	29	84	19	63	111	55	40	46	81	68	58	116	62	23		8.1958	506630	61.0714
C16orf11	0	0	0	0	0	0	0	0	0	0	0	0	0	0		0	0	0
C16orf13	32	109	28	66	132	86	51	73	102	99	40	69	93	56		10.4	521680	74
C16orf3	0	0	0	0	0	0	0	0	0	0	0	0	0	0		0	0	0
C16orf45	66	84	47	56	38	40	96	62	65	46	62	60	67	26		8.1361	488660	58.2143
C16orf46	4	4	0	1	0	1	6	7	7	22	0	0	0	1		0.3752	355950	3.78571
C16orf47	0	0	0	0	0	0	0	0	0	0	0	0	0	0		0	0	0
C16orf52	13	49	33	42	45	32	51	26	11	17	56	35	48	20		4.5738	465400	34.1429
C16orf54	0	0	0	0	0	0	1	0	1	0	0	0	0	0		0.1489	4751000	0.142857
C16orf55	3	8	2	4	6	1	5	5	16	8	2	1	1	5		2.6109	2069700	4.78571
C16orf58	20	20	10	18	24	21	24	14	47	19	22	24	24	11		19.801	3433800	21.2857
C16orf59	0	2	0	0	0	0	0	3	0	0	1	0	0	1		0.28531	2002600	0.5
C16orf62	113	174	70	142	159	161	119	137	249	103	141	139	195	88		36.341	934590	142.143
C16orf70	2	8	14	15	13	10	6	8	3	3	1	6	0	12		1.2187	545360	7.21429
C16orf71	0	0	0	0	0	0	0	1	0	0	0	0	0	1		0.1544	3506300	0.142857
C16orf72	99	64	24	54	40	36	63	53	81	42	33	47	46	55		4.4473	296580	52.6429
C16orf74	0	0	1	1	1	1	0	0	1	9	4	1	0	2		0.38747	860760	1.5
C16orf78	0	0	0	0	0	0	0	0	0	0	0	0	0	0		0	0	0
C16orf80	53	86	15	63	76	77	89	75	100	55	90	114	96	65		17.863	879330	75.2857
C16orf82	0	0	0	0	0	0	0	0	0	0	0	0	0	0		0	0	0
C16orf86	0	1	0	1	0	3	0	0	1	0	0	4	1	0		0.38136	1961200	0.785714
C16orf87	91	119	82	118	136	127	70	95	105	181	185	159	119	136		9.4543	267620	123.071
C16orf89	0	2	0	4	15	2	2	4	12	21	8	12	4	2		0.89927	557900	6.28571
[truncated: 21,897 more rows]
