# Supplementary material for: A Mechanistic Beta-Binomial Probability Model for mRNA Sequencing Data
Source: PLoS One. 2016 Jun 21;11(6):e0157828. doi: 10.1371/journal.pone.0157828 (PMC4915702; doi:10.1371/journal.pone.0157828)
Supplement: S2 Table — (XLSX) [file pone.0157828.s005.xlsx]

## Sheet: Sheet1
S2 Table. Raw Unique UMI Count Data
Gene	CTRL.1.A4	CTRL.1.A8	CTRL.1.A9	CTRL.1.A10	CTRL.1.B11	CTRL.1.B12	CTRL.1.C9	CTRL.1.C10	CTRL.1.C11	CTRL.1.E3	CTRL.1.E4	CTRL.1.F11	CTRL.1.H9	CTRL.1.H10	SOR.A.6.5.1.C12	SOR.A.7.3.1.E5	SOR.A.7.4.1.E6	SOR.A.8.2.1.F12	a	b	CTRL µ	SOR µ
A1BG	11	27	15	31	26	13	19	27	34	20	27	21	23	16	41	43	26	47	15.053	838210	22.1429	39.25
A1BG-AS1	0	1	1	2	3	0	2	2	4	0	0	0	0	0	3	2	2	1	0.81065	998110	1.07143	2
A1CF	0	0	0	0	0	0	0	1	0	0	0	1	0	0	0	0	0	0	0.15159	1433400	0.142857	0
A2M	6	9	6	2	10	9	8	4	7	10	8	14	4	5	6	5	8	5	5.6616	930850	7.28571	6
A2M-AS1	0	0	0	0	0	2	0	0	4	1	0	2	2	0	1	1	0	2	0.4613	885700	0.785714	1
A2ML1	9	6	4	12	7	5	8	7	10	4	7	8	8	4	8	3	4	5	8.4533	1456000	7.07143	5
A2MP1	0	0	0	0	0	0	0	0	0	0	0	0	0	0	0	0	0	0	0	0	0	0
A3GALT2	0	0	0	0	0	0	0	0	0	0	0	0	0	0	0	0	0	0	0	0	0	0
A4GALT	0	2	1	1	0	3	3	1	5	2	2	2	6	1	0	1	1	0	2.0643	1312500	2.07143	0.5
A4GNT	0	0	0	0	0	0	0	0	0	0	0	0	0	0	0	0	0	0	0	0	0	0
AA06	0	0	0	0	0	0	0	0	0	0	0	0	0	0	0	0	0	0	0	0	0	0
AAAS	15	26	15	22	29	18	29	22	36	20	14	28	25	27	44	31	33	53	28.697	1524200	23.2857	40.25
AACS	6	4	0	5	3	4	10	8	6	0	3	3	8	2	13	3	4	11	2.0215	581750	4.42857	7.75
AACSP1	0	0	0	0	0	0	0	0	0	0	0	0	0	0	0	0	0	0	0	0	0	0
AADAC	0	0	0	0	0	0	1	0	2	0	0	0	0	0	0	0	0	0	0.15099	1158000	0.214286	0
AADACL2	0	0	0	0	0	0	0	0	0	0	0	0	0	0	0	0	0	0	0	0	0	0
AADACL3	0	0	0	0	0	0	0	0	0	0	0	0	0	0	0	0	0	0	0	0	0	0
AADACL4	0	0	0	0	0	0	0	0	0	0	0	0	0	0	0	0	0	0	0	0	0	0
AADAT	1	2	0	2	1	0	5	2	4	1	2	1	0	1	5	1	2	1	1.3397	1120400	1.57143	2.25
AAED1	6	8	3	10	4	9	8	8	12	8	6	10	11	5	7	15	9	10	20.688	3369600	7.71429	10.25
AAGAB	39	25	24	33	52	55	46	40	87	43	42	57	84	36	61	45	64	34	15.84	418830	47.3571	51
AAK1	38	46	10	43	41	28	38	32	58	37	24	31	25	16	97	26	34	58	10.706	403300	33.3571	53.75
AAMDC	69	117	47	112	126	107	125	132	186	116	116	183	133	123	64	92	72	46	56.429	589090	120.857	68.5
AAMP	8	31	11	20	32	21	28	26	36	18	27	38	19	26	31	21	12	45	17.605	915540	24.3571	27.25
AANAT	0	0	0	0	0	0	0	0	0	0	0	0	0	0	0	0	0	0	0	0	0	0
AAR2	19	36	28	30	49	28	37	27	43	43	41	70	57	43	46	32	36	45	12.522	391090	39.3571	39.75
AARD	1	1	0	1	5	4	1	3	8	1	1	2	3	2	3	1	2	2	1.8704	1093800	2.35714	2
AARS	19	34	18	29	31	34	26	26	24	30	24	28	39	27	95	36	48	61	26.274	1145100	27.7857	60
AARS2	7	5	4	18	8	6	3	6	9	5	6	7	8	4	6	2	5	5	4.0706	725570	6.85714	4.5
AARSD1	0	0	0	0	0	0	0	0	0	1	0	0	1	0	0	0	0	0	0.15156	1351100	0.142857	0
AASDH	10	19	9	10	11	13	6	16	23	18	8	16	11	9	18	11	12	32	9.7145	932910	12.7857	18.25
AASDHPPT	56	82	29	75	81	68	72	73	116	69	68	79	98	74	90	68	73	94	112.94	1905700	74.2857	81.25
AASS	14	20	7	19	13	9	9	20	23	6	10	10	8	9	17	10	11	14	6.7217	654670	12.6429	13
AATF	13	15	11	7	14	15	13	11	19	8	15	6	22	14	36	22	31	35	7.5912	691770	13.0714	31
AATK	0	0	0	0	0	0	0	0	1	0	0	0	0	0	0	0	0	0	0.071429	1911500	0.0714286	0
AATK-AS1	0	0	0	0	0	0	0	0	0	0	0	0	0	0	0	0	0	0	0	0	0	0
ABAT	1	4	0	0	0	1	0	1	3	3	1	0	0	0	9	1	2	4	0.60938	793550	1	4
ABCA1	187	215	137	223	329	291	332	276	546	178	170	280	208	141	153	109	110	76	16.236	81616	250.929	112
ABCA10	7	16	5	6	8	4	14	11	15	8	2	13	6	12	6	5	2	7	5.9663	821070	9.07143	5
ABCA11P	2	8	2	6	6	5	4	6	9	3	4	4	8	7	5	9	7	5	10.907	2635900	5.28571	6.5
ABCA12	0	0	0	0	0	0	0	0	0	0	0	0	0	0	0	0	0	0	0	0	0	0
ABCA13	4	1	1	3	5	3	4	1	10	5	2	0	4	0	7	2	1	3	2.022	843810	3.07143	3.25
ABCA17P	0	1	0	0	0	0	0	0	0	0	0	0	0	1	0	0	0	0	0.15102	1305300	0.142857	0
ABCA2	1	1	1	1	2	2	1	3	4	0	2	1	0	0	2	0	1	0	1.8151	1668100	1.35714	0.75
ABCA3	0	1	0	0	1	0	0	0	2	0	1	1	0	1	1	1	0	2	0.65865	1875300	0.5	1
ABCA4	2	6	2	2	2	3	1	4	1	3	2	3	5	1	0	0	0	0	3.9057	1781000	2.64286	0
ABCA5	8	17	5	15	11	10	15	8	19	11	6	20	11	6	27	16	16	32	14.704	1625500	11.5714	22.75
ABCA6	17	30	9	31	28	16	29	20	30	18	12	36	22	16	10	4	15	7	19.725	1115100	22.4286	9
ABCA7	0	0	0	0	1	0	0	0	0	0	0	0	0	0	1	0	1	0	0.071429	1420200	0.0714286	0.5
ABCA8	38	49	20	43	58	45	29	27	54	31	33	40	42	38	55	38	36	45	24.195	762950	39.0714	43.5
ABCA9	43	56	25	39	46	45	61	56	74	37	28	74	54	25	114	85	64	104	20.236	534570	47.3571	91.75
ABCB1	0	0	0	0	0	0	0	0	0	0	0	0	0	0	0	0	0	0	0	0	0	0
ABCB10	5	11	3	14	3	9	5	9	9	10	1	6	2	5	8	1	8	4	3.3909	634920	6.57143	5.25
ABCB11	0	0	0	0	0	0	0	0	0	0	0	0	0	0	0	0	0	0	0	0	0	0
ABCB4	0	0	0	0	0	0	0	0	0	0	0	0	0	0	0	0	0	0	0	0	0	0
ABCB5	11	4	5	14	4	1	9	8	13	3	6	6	8	5	11	6	7	4	3.0551	527710	6.92857	7
ABCB6	10	15	6	13	18	19	13	13	17	18	13	18	16	8	17	6	11	16	23.23	2054500	14.0714	12.5
ABCB7	11	16	9	21	21	14	19	13	22	14	16	19	22	21	23	22	14	10	32.736	2379800	17	17.25
ABCB8	3	6	0	5	3	2	3	5	4	1	3	3	1	1	6	1	0	0	2.7331	1231800	2.85714	1.75
ABCB9	0	1	0	0	0	1	0	0	1	1	0	0	0	0	0	0	0	1	0.35296	1681200	0.285714	0.25
ABCC1	18	21	14	21	19	29	18	28	30	27	13	19	18	12	34	6	21	15	10.993	648010	20.5	19
ABCC10	4	4	5	4	2	8	5	7	7	3	3	3	6	4	1	0	5	5	4.2993	1083300	4.64286	2.75
ABCC11	0	0	0	0	0	0	0	0	1	0	0	0	0	0	0	0	0	0	0.071429	1911500	0.0714286	0
ABCC12	0	0	0	0	0	0	0	0	0	0	0	0	0	0	0	0	0	0	0	0	0	0
ABCC13	2	0	0	3	0	2	1	0	2	1	1	0	1	1	3	1	0	0	1.0154	1230900	1	1
ABCC2	0	0	0	0	0	0	0	0	1	0	0	0	0	2	1	0	0	0	0.11329	666700	0.214286	0.25
ABCC3	2	3	0	3	4	5	4	1	4	3	4	4	1	2	5	2	2	1	3.8681	1738100	2.85714	2.5
ABCC4	4	12	2	6	9	7	16	10	12	5	7	9	8	4	23	5	11	10	6.8664	1117800	7.92857	12.25
ABCC5	6	7	5	8	11	8	13	11	19	8	12	24	12	11	12	5	9	13	11.265	1293600	11.0714	9.75
ABCC5-AS1	0	0	0	0	0	0	0	0	0	0	0	0	0	0	0	0	0	0	0	0	0	0
ABCC6	0	0	0	0	0	0	1	0	1	2	1	0	0	1	0	0	0	0	0.40009	1139000	0.428571	0
ABCC6P1	0	0	0	0	0	0	0	0	0	0	0	0	0	0	0	0	0	0	0	0	0	0
ABCC6P2	0	0	0	0	0	0	0	0	0	0	0	0	0	0	0	0	0	0	0	0	0	0
ABCC8	0	0	0	0	0	0	0	0	0	0	0	0	0	0	0	0	0	0	0	0	0	0
ABCC9	3	2	0	3	1	2	3	1	1	1	0	2	1	1	2	0	1	1	1.5795	1297000	1.5	1
ABCD1	1	3	0	0	0	2	1	1	1	0	0	0	1	0	3	0	0	2	0.63644	1153200	0.714286	1.25
ABCD2	0	0	0	0	0	0	0	0	0	0	0	0	0	0	0	0	0	0	0	0	0	0
ABCD3	27	37	16	35	40	29	33	28	57	26	32	25	25	27	25	27	17	17	33.026	1310900	31.2143	21.5
ABCD4	6	11	3	16	11	19	13	15	26	6	12	15	16	9	22	6	13	28	9.6249	983460	12.7143	17.25
ABCE1	67	98	41	85	90	90	89	90	110	65	76	109	108	88	118	93	79	96	99.438	1430300	86.1429	96.5
ABCF1	63	131	45	117	119	87	121	115	190	95	92	117	117	77	148	98	96	152	78.317	936310	106.143	123.5
ABCF2	34	47	26	38	51	48	70	45	85	31	43	56	56	55	67	52	45	52	27.679	705030	48.9286	54
ABCF3	12	18	5	20	11	8	11	15	20	22	7	25	10	12	22	16	11	22	7.5658	677760	14	17.75
ABCG1	1	1	3	1	2	1	4	5	5	0	3	4	7	3	5	3	6	3	2.1529	922290	2.85714	4.25
ABCG2	0	0	0	0	1	0	0	0	2	0	0	1	0	2	0	0	0	0	0.28783	948770	0.428571	0
ABCG4	0	0	0	0	0	0	0	0	0	0	0	0	0	0	0	0	0	0	0	0	0	0
ABCG5	0	0	0	0	0	0	0	0	0	0	0	0	0	0	0	0	0	0	0	0	0	0
ABCG8	0	0	0	0	0	0	0	0	0	0	0	0	0	0	0	0	0	0	0	0	0	0
ABHD1	1	0	0	0	0	0	0	0	0	0	0	0	1	0	0	0	0	0	0.14327	1088800	0.142857	0
ABHD10	13	27	6	28	23	15	26	12	26	17	13	19	27	16	41	13	22	40	16.93	1125700	19.1429	29
ABHD11	5	3	2	6	9	4	7	9	12	5	4	12	4	5	14	2	1	5	7.7818	1602100	6.21429	5.5
ABHD12	2	9	1	1	6	2	3	7	3	8	4	7	5	6	13	15	10	8	3.2837	903350	4.57143	11.5
ABHD12B	0	0	0	0	0	0	0	1	0	1	0	0	1	0	1	0	0	0	0.24927	1448100	0.214286	0.25
ABHD13	19	30	16	15	35	23	25	24	25	19	16	28	30	18	26	12	13	20	20.024	1060100	23.0714	17.75
ABHD14A	2	10	1	3	4	5	4	4	3	3	1	4	6	3	8	3	10	2	4.1219	1397700	3.78571	5.75
ABHD14A-ACY1	0	0	0	0	0	0	0	0	0	0	0	0	0	0	0	0	0	0	0	0	0	0
ABHD14B	15	11	6	14	13	16	10	15	21	7	6	15	20	10	29	18	11	28	10.298	1000900	12.7857	21.5
ABHD15	11	12	2	15	4	8	10	13	16	4	12	9	11	5	9	1	4	8	5.3776	717180	9.42857	5.5
ABHD16A	7	4	4	9	6	13	12	9	18	5	5	16	13	9	15	6	10	16	8.6632	1184000	9.28571	11.75
ABHD16B	0	1	0	1	1	0	1	0	0	2	2	0	0	0	0	0	0	0	0.50896	1088800	0.571429	0
ABHD17A	4	5	4	3	6	6	9	4	12	7	5	8	11	5	4	5	7	4	11.315	2229100	6.35714	5
ABHD17B	7	4	1	7	5	4	4	7	11	1	3	6	5	4	10	2	3	6	4.2667	1102400	4.92857	5.25
ABHD17C	4	10	3	1	10	6	7	3	7	10	11	10	9	5	6	5	1	5	5.3557	972270	6.85714	4.25
ABHD2	22	20	18	21	14	13	15	21	25	23	10	24	15	14	27	16	19	12	6.2048	399850	18.2143	18.5
ABHD3	2	0	0	0	1	0	1	1	0	2	1	0	2	0	1	0	0	2	0.65486	1054400	0.714286	0.75
ABHD4	78	74	27	67	94	71	88	68	123	72	54	103	89	59	180	96	106	139	29.297	483060	76.2143	130.25
ABHD5	17	22	13	28	27	19	21	25	18	22	14	29	31	15	46	22	19	25	21.632	1230600	21.5	28
ABHD6	0	7	3	2	1	5	2	2	2	2	3	4	1	3	15	0	5	12	2.0249	910570	2.64286	8
ABHD8	0	3	1	0	3	3	4	1	0	1	2	0	2	1	3	2	0	3	1.4587	1179100	1.5	2
ABI1	42	60	28	60	54	69	54	56	96	42	41	73	57	52	97	74	72	84	57.893	1292100	56	81.75
ABI2	30	43	16	26	31	33	38	27	53	26	16	32	26	21	36	23	34	30	18.64	775700	29.8571	30.75
ABI3	0	0	0	0	0	0	0	0	0	0	0	0	0	0	0	0	0	0	0	0	0	0
ABI3BP	77	87	35	92	85	69	95	80	128	53	67	111	78	65	138	94	90	94	38.151	594770	80.1429	104
ABL1	18	14	5	17	15	20	14	17	15	10	7	15	14	11	42	12	11	28	8.3995	748650	13.7143	23.25
ABL2	31	43	16	25	25	22	22	20	44	17	30	24	27	19	74	19	24	34	11.445	536370	26.0714	37.75
ABLIM1	94	120	47	92	96	109	105	74	165	68	58	105	98	60	98	48	53	59	22.772	308220	92.2143	64.5
ABLIM2	1	0	0	0	0	1	0	1	0	0	0	0	1	1	1	2	0	2	0.49151	1548800	0.357143	1.25
ABLIM3	8	12	5	15	16	13	19	17	28	10	12	19	15	6	52	18	34	30	16.638	1540400	13.9286	33.5
ABO	0	0	0	0	0	0	0	0	0	0	0	0	0	0	0	0	0	0	0	0	0	0
ABR	5	9	8	11	13	10	6	8	9	9	3	10	14	7	20	8	15	18	7.5475	1048300	8.71429	15.25
ABRA	0	1	0	0	0	0	0	0	0	0	0	0	0	0	0	0	0	0	0.071429	1445400	0.0714286	0
ABRACL	35	59	20	44	61	51	41	62	67	45	43	56	61	43	70	54	46	36	59.428	1512300	49.1429	51.5
ABT1	8	11	6	20	24	14	12	17	29	25	20	17	12	20	17	10	20	12	8.9224	664790	16.7857	14.75
ABTB1	1	0	0	2	1	0	1	1	2	0	0	2	1	0	6	1	2	0	1.036	1802900	0.785714	2.25
ABTB2	0	2	1	2	4	2	3	3	5	1	3	2	0	1	4	0	4	3	2.9216	1826500	2.07143	2.75
ACAA1	4	7	3	10	1	9	11	9	13	13	4	18	10	10	14	4	4	8	5.333	775650	8.71429	7.5
ACAA2	61	80	40	74	86	86	77	84	118	73	73	110	104	61	67	69	67	88	119.31	1846600	80.5	72.75
ACACA	15	6	7	13	8	6	14	9	15	13	5	7	11	7	24	7	8	10	4.7382	576900	9.71429	12.25
ACACB	5	4	2	3	1	1	2	2	0	0	3	2	1	2	3	2	3	6	1.4085	770590	2	3.5
ACAD10	3	3	1	6	2	1	4	5	7	1	2	4	4	2	2	1	0	3	4.3663	1748500	3.21429	1.5
ACAD11	1	0	0	0	0	1	0	0	2	0	0	1	1	0	1	0	0	0	0.4757	1526400	0.428571	0.25
ACAD8	1	9	4	8	6	10	3	7	15	7	9	6	9	3	7	4	4	7	5.9347	1091900	6.92857	5.5
ACAD9	12	17	4	11	12	11	5	7	13	2	4	11	7	4	15	2	7	9	4.2138	613850	8.57143	8.25
ACADL	4	1	0	1	7	3	2	1	1	0	1	3	0	1	6	1	1	3	0.82661	572180	1.78571	2.75
ACADM	42	77	27	69	62	74	75	57	91	54	54	85	73	59	79	64	44	64	102.62	2005700	64.2143	62.75
ACADS	0	0	0	0	0	0	0	0	1	0	2	1	3	1	0	1	1	1	0.36245	853870	0.571429	0.75
ACADSB	8	9	4	7	7	6	10	3	6	5	5	4	7	5	11	4	2	6	7.321	1423100	6.14286	5.75
ACADVL	39	37	20	35	24	29	34	30	50	30	25	46	31	29	70	20	29	52	16.936	628010	32.7857	42.75
ACAN	0	0	0	0	0	0	0	0	0	0	0	0	0	0	0	0	0	0	0	0	0	0
ACAP1	0	6	1	3	2	2	3	4	6	4	3	7	5	2	3	3	7	1	4.5505	1765000	3.42857	3.5
ACAP2	68	59	21	70	59	38	71	59	99	51	46	73	58	46	186	114	117	114	16.528	353030	58.4286	132.75
ACAP3	0	5	0	0	1	1	1	0	1	1	1	1	1	0	5	1	1	1	0.5771	857990	0.928571	2
ACAT1	69	100	57	93	116	101	97	80	137	82	70	124	133	87	121	83	104	144	73.946	954110	96.1429	113
ACAT2	4	5	3	2	7	3	4	4	6	4	5	3	5	1	10	9	4	6	6.8896	2092200	4	7.25
ACBD3	32	67	27	69	31	42	53	50	72	37	31	30	48	23	122	60	90	93	12.043	340880	43.7143	91.25
ACBD4	6	1	1	1	0	2	2	1	1	4	4	3	3	0	2	5	7	0	0.99348	537720	2.07143	3.5
ACBD5	30	45	12	36	29	20	39	25	51	21	24	39	18	22	28	28	22	30	14.144	604780	29.3571	27
ACBD6	23	42	18	21	36	24	22	21	26	30	14	36	30	25	33	28	26	27	14.603	676450	26.2857	28.5
ACBD7	11	6	4	9	6	8	10	6	16	6	5	6	9	5	9	4	4	3	6.9396	1113800	7.64286	5
ACCS	1	2	0	1	1	0	1	0	2	0	0	2	3	1	0	0	3	2	1.2438	1724000	1	1.25
ACCSL	0	0	0	0	0	0	0	0	0	0	0	0	0	0	0	0	0	0	0	0	0	0
ACD	5	4	1	5	5	4	1	3	4	5	3	4	2	2	5	5	4	7	4.5184	1608000	3.42857	5.25
ACE	0	0	0	0	0	0	0	0	0	0	0	0	0	0	0	0	0	0	0	0	0	0
ACE2	0	1	1	0	0	0	0	0	0	0	0	1	1	0	1	0	0	0	0.28208	1067900	0.285714	0.25
ACER1	0	0	0	0	0	0	0	0	0	0	0	0	0	0	0	0	0	1	0	0	0	0.25
ACER2	0	0	0	0	0	0	0	0	2	0	0	0	0	1	0	0	0	0	0.15412	1092900	0.214286	0
ACER3	2	6	0	4	4	5	2	6	7	6	2	1	4	4	3	3	5	3	3.509	1196800	3.78571	3.5
ACHE	0	0	0	0	0	0	0	0	0	0	0	0	0	0	0	0	0	0	0	0	0	0
ACIN1	62	94	38	86	88	77	84	79	145	65	99	80	83	57	92	81	71	85	43.846	674660	81.2143	82.25
ACLY	36	50	26	63	45	47	47	38	86	53	43	53	45	36	50	9	19	21	39.653	1032500	47.7143	24.75
ACMSD	0	0	0	0	0	0	0	0	0	0	0	1	0	0	0	0	0	0	0.071429	1559900	0.0714286	0
ACN9	24	41	22	47	57	73	39	53	62	36	49	65	69	48	53	61	45	46	18.96	484670	48.9286	51.25
ACO1	9	29	12	23	33	17	20	27	36	17	20	28	27	9	19	25	17	20	16.809	976480	21.9286	20.25
ACO2	2	7	3	6	8	6	5	4	11	8	6	12	4	6	13	11	7	6	10.681	2165300	6.28571	9.25
ACOT1	0	1	0	2	0	0	0	0	0	0	0	0	0	0	0	0	0	1	0.13214	824740	0.214286	0.25
ACOT11	0	0	0	0	0	0	0	0	0	1	0	0	0	0	0	0	0	0	0.071429	1122500	0.0714286	0
ACOT12	0	0	0	0	0	0	0	0	0	0	0	0	0	0	0	0	0	0	0	0	0	0
ACOT13	71	139	57	116	132	142	116	125	178	116	102	179	158	116	205	270	238	236	92.989	936490	124.786	237.25
ACOT2	6	10	1	2	4	4	1	1	4	5	7	6	6	5	7	4	6	4	2.8783	800290	4.42857	5.25
ACOT4	0	0	0	0	0	1	0	1	1	1	0	3	1	1	2	2	1	1	0.66617	1409300	0.642857	1.5
ACOT6	0	1	0	0	0	0	0	0	1	0	0	0	0	0	0	0	0	0	0.15136	1744000	0.142857	0
ACOT7	9	5	9	9	6	5	12	12	12	8	9	6	6	8	14	4	6	4	4.7472	659380	8.28571	7
ACOT8	10	9	3	8	9	14	9	8	14	8	7	11	8	10	6	7	8	8	12.934	1751100	9.14286	7.25
ACOT9	37	86	32	60	70	65	56	73	111	62	57	79	59	67	96	102	82	91	55.724	1069800	65.2857	92.75
ACOX1	40	57	22	64	50	38	46	36	60	42	36	41	44	24	52	31	16	29	22.573	650950	42.8571	32
ACOX2	3	6	5	7	11	18	9	6	14	9	10	14	17	11	17	13	10	17	6.8161	856370	10	14.25
ACOX3	12	9	7	13	8	11	12	14	16	6	12	4	15	11	10	3	0	5	8.5775	956740	10.7143	4.5
ACOXL	0	0	0	0	0	0	0	0	0	0	0	1	0	0	0	0	0	0	0.071429	1559900	0.0714286	0
ACP1	207	459	150	355	425	376	376	362	624	322	316	483	486	342	359	385	374	455	125.4	422650	377.357	393.25
ACP2	7	7	4	3	5	6	11	12	8	9	6	11	2	4	11	3	3	2	4.9213	872380	6.78571	4.75
ACP5	0	0	0	0	0	0	0	0	0	0	0	0	0	0	0	0	0	0	0	0	0	0
ACP6	2	3	1	1	3	3	0	0	3	3	1	3	1	1	3	1	0	3	2.6133	1815400	1.78571	1.75
ACPL2	0	4	2	9	4	8	6	3	8	4	6	7	10	7	8	6	6	4	4.6273	1066200	5.57143	6
ACPP	0	1	0	0	0	0	0	0	0	0	1	0	0	0	0	0	0	0	0.15159	1328200	0.142857	0
ACPT	0	0	0	0	0	0	0	0	0	0	0	0	0	0	0	0	0	0	0	0	0	0
ACR	0	0	0	0	0	0	0	0	0	0	0	0	0	0	0	0	0	0	0	0	0	0
ACRBP	0	0	0	0	0	0	1	0	0	0	0	0	0	0	0	0	0	0	0.071429	1283400	0.0714286	0
ACRC	1	2	0	2	3	0	3	1	2	1	0	0	4	1	5	0	3	4	1.4245	1332200	1.42857	3
ACRV1	0	0	0	0	0	0	0	0	1	0	0	0	0	1	1	0	0	0	0.14188	1368900	0.142857	0.25
ACSBG1	0	1	0	0	0	0	0	0	1	0	0	0	0	0	0	1	0	0	0.15136	1744000	0.142857	0.25
ACSBG2	0	0	0	0	0	0	0	0	0	0	0	0	1	0	0	0	0	1	0.071429	1471400	0.0714286	0.25
ACSF2	7	5	5	8	4	6	14	2	7	17	7	9	13	4	7	5	11	14	3.1535	490010	7.71429	9.25
ACSF3	2	0	0	0	2	3	0	1	4	0	2	0	2	2	2	0	0	3	1.0348	1020700	1.28571	1.25
ACSL1	32	36	19	30	29	45	28	27	48	20	30	41	44	32	37	25	29	31	20.777	774030	32.9286	30.5
ACSL3	26	39	18	40	38	35	44	26	35	25	47	35	43	26	95	56	72	63	20.649	742070	34.0714	71.5
ACSL4	33	45	25	37	40	30	28	31	45	45	35	34	36	20	57	24	32	49	15.672	546450	34.5714	40.5
ACSL5	0	0	0	0	0	2	1	0	1	0	0	0	0	0	0	0	0	2	0.19301	910050	0.285714	0.5
ACSL6	15	9	6	16	11	8	19	9	21	11	8	10	11	10	14	5	8	5	8.144	849850	11.7143	8
ACSM1	0	0	0	0	0	0	0	0	0	0	0	0	0	0	0	0	0	0	0	0	0	0
ACSM2A	0	0	0	0	0	0	0	0	0	0	0	0	0	0	0	1	0	0	0	0	0	0.25
ACSM2B	0	0	0	0	0	0	0	0	0	0	0	0	0	0	0	0	0	0	0	0	0	0
ACSM3	0	1	0	0	0	0	0	1	0	0	0	1	0	0	0	0	1	0	0.24897	1604500	0.214286	0.25
ACSM4	0	0	0	0	0	0	0	0	0	0	0	0	0	0	0	0	0	0	0	0	0	0
ACSM5	0	0	0	0	0	1	0	2	2	0	0	1	1	1	0	2	0	0	0.56872	1371100	0.571429	0.5
ACSS1	0	0	1	0	0	0	0	1	2	0	0	1	0	0	0	0	0	3	0.31102	1033700	0.357143	0.75
ACSS2	4	6	3	6	9	13	6	4	9	7	3	6	8	4	12	7	6	6	6.623	1317600	6.28571	7.75
ACSS3	1	1	0	1	0	0	0	1	0	2	0	0	1	1	1	2	1	0	0.73007	1490200	0.571429	1
ACTA1	0	0	0	0	0	0	0	0	0	0	0	0	0	0	0	0	0	0	0	0	0	0
ACTA2	4242	6982	3560	6255	7415	6528	5671	5175	8454	5276	5742	5891	7877	6113	402	380	299	471	69.309	13960	6084.36	388
ACTB	1619	2508	1187	2447	2346	2089	1816	1570	2541	1728	1693	1554	2009	1592	544	323	369	280	32.338	20657	1907.07	379
ACTBL2	0	0	0	0	1	1	2	0	0	1	0	0	0	0	0	0	0	0	0.32168	1129600	0.357143	0
ACTC1	0	0	2	2	1	1	0	0	0	2	0	0	1	0	0	0	0	0	0.40882	641580	0.642857	0
ACTG1	3044	4830	2459	4522	5657	4938	4120	3828	6395	4507	4293	4658	5536	4249	1740	1300	1282	1161	90.18	24667	4502.57	1370.75
ACTG1P4	0	0	0	0	0	0	0	0	0	0	0	0	0	0	0	0	0	0	0	0	0	0
ACTG2	3	3	1	2	1	3	0	3	5	3	2	3	4	3	1	0	0	0	5.2586	2534400	2.57143	0.25
ACTL10	0	0	0	1	1	0	1	1	1	0	1	0	0	0	0	0	0	0	0.66663	2061400	0.428571	0
ACTL6A	38	91	32	82	76	61	68	64	116	57	63	95	85	69	83	77	65	93	93.683	1666500	71.2143	79.5
ACTL6B	0	0	0	0	0	0	0	0	0	0	0	0	0	0	0	0	0	0	0	0	0	0
ACTL7A	0	0	0	0	0	0	0	0	0	0	0	0	0	0	0	0	0	0	0	0	0	0
ACTL7B	0	0	0	0	0	0	0	0	0	0	0	0	0	0	0	0	0	0	0	0	0	0
ACTL8	0	0	0	0	0	0	0	0	0	0	0	0	0	0	0	1	0	0	0	0	0	0.25
ACTL9	0	0	0	0	0	0	0	0	0	0	0	0	0	0	0	0	0	0	0	0	0	0
ACTN1	222	303	123	252	260	236	233	229	396	216	190	218	236	192	183	107	137	121	49.032	256660	236.143	137
ACTN1-AS1	0	0	0	0	0	0	0	0	0	0	1	0	0	0	0	0	1	0	0.071429	1103800	0.0714286	0.25
ACTN2	0	0	0	0	0	1	0	0	0	0	0	0	0	0	0	0	0	0	0.071429	1199800	0.0714286	0
ACTN3	0	0	0	0	0	0	0	0	0	0	0	0	0	0	0	0	0	0	0	0	0	0
ACTN4	56	79	34	57	94	55	54	61	115	45	48	79	71	42	23	25	20	29	31.839	629380	63.5714	24.25
ACTR10	124	194	86	149	197	140	147	141	243	133	170	229	201	165	161	174	141	145	84.613	635650	165.643	155.25
ACTR1A	64	118	41	95	103	87	90	105	144	104	74	98	93	71	58	75	65	57	69.962	951740	91.9286	63.75
ACTR1B	11	12	12	18	22	18	12	20	29	14	7	7	20	12	32	12	25	25	8.6409	690840	15.2857	23.5
ACTR2	140	220	83	178	195	163	202	176	281	148	150	171	150	133	154	122	140	121	65.637	478310	170.714	134.25
ACTR3	103	111	57	111	95	89	100	106	127	80	89	93	124	63	66	42	53	64	24.469	309330	96.2857	56.25
ACTR3B	0	2	0	4	0	1	1	2	3	2	2	2	3	4	1	3	2	3	1.6894	1184200	1.85714	2.25
ACTR3BP2	0	0	0	0	0	0	0	0	0	0	0	0	0	0	0	0	0	0	0	0	0	0
ACTR3BP5	0	0	0	0	0	0	0	0	0	0	0	0	0	0	0	0	0	0	0	0	0	0
ACTR3C	0	0	1	0	1	0	0	0	0	0	0	0	0	0	0	0	0	0	0.12932	757640	0.142857	0
ACTR5	2	2	1	3	2	1	3	2	2	0	2	1	1	1	4	2	4	2	3.6451	2673800	1.64286	3
ACTR6	33	42	12	35	63	41	41	31	55	38	34	42	51	45	29	56	23	30	24.303	759330	40.2143	34.5
ACTR8	13	26	11	16	14	15	17	10	20	21	20	21	13	11	30	25	21	36	13.007	969400	16.2857	28
ACTRT1	0	0	0	0	0	0	0	0	0	0	0	0	0	0	0	0	0	0	0	0	0	0
ACTRT2	0	0	0	0	0	0	0	0	0	0	0	0	0	0	0	0	0	0	0	0	0	0
ACTRT3	1	2	1	1	0	2	2	0	4	0	0	2	5	1	1	0	1	1	1.3788	1211500	1.5	0.75
ACVR1	17	39	11	37	24	31	26	26	30	15	25	27	27	27	71	26	38	43	20.851	1002400	25.8571	44.5
ACVR1B	6	5	1	2	3	3	6	3	7	3	6	2	1	3	8	1	1	10	3.016	1005500	3.64286	5
ACVR1C	0	0	0	0	0	0	0	0	2	1	0	0	1	0	1	0	0	0	0.24403	1305600	0.285714	0.25
ACVR2A	43	43	21	35	36	26	56	49	59	18	17	29	27	15	16	9	7	17	5.8686	212170	33.8571	12.25
ACVR2B	3	2	0	2	1	4	2	7	10	2	3	3	3	2	13	0	1	7	2.1573	903060	3.14286	5.25
ACVR2B-AS1	0	1	0	0	2	0	0	0	1	1	0	0	0	0	0	1	1	1	0.30942	1232700	0.357143	0.75
ACVRL1	0	2	0	0	1	2	0	0	0	3	0	0	1	0	1	0	0	0	0.3647	718430	0.642857	0.25
ACY1	0	0	0	0	0	0	0	0	0	0	0	0	0	0	0	0	0	0	0	0	0	0
ACY3	0	0	0	0	0	0	0	0	0	0	0	0	0	0	0	0	0	0	0	0	0	0
ACYP1	5	6	5	7	11	5	8	6	14	9	7	8	11	13	7	17	8	10	10.241	1535900	8.21429	10.5
ACYP2	16	43	17	29	34	26	32	23	46	23	22	39	28	22	32	34	36	20	42.131	1853200	28.5714	30.5
ADA	0	1	2	0	0	2	2	3	7	4	0	1	3	3	2	2	5	3	1.3075	813750	2	3
ADAD1	0	0	0	0	0	0	0	0	0	0	0	0	0	0	0	0	0	0	0	0	0	0
ADAD2	0	0	0	0	0	0	0	0	0	0	0	0	0	0	0	0	0	0	0	0	0	0
ADAL	13	10	5	9	7	8	11	7	6	11	7	19	13	15	11	6	11	3	6.1436	730770	10.0714	7.75
ADAM10	35	58	33	38	42	39	67	44	68	27	53	39	38	39	20	10	15	18	13.455	368060	44.2857	15.75
ADAM11	0	0	0	0	0	1	0	0	0	0	0	0	0	0	0	0	0	0	0.071429	1199800	0.0714286	0
ADAM12	50	45	18	42	16	31	35	31	64	21	20	23	17	16	42	9	17	19	4.2334	167410	30.6429	21.75
ADAM15	2	4	0	3	3	3	2	3	4	3	2	3	1	1	9	1	1	2	5.2422	2799400	2.42857	3.25
ADAM17	34	28	23	20	34	18	20	27	35	19	25	37	25	14	110	41	64	99	6.8863	319280	25.6429	78.5
ADAM18	0	0	0	0	0	0	0	0	0	0	0	0	0	0	0	0	0	0	0	0	0	0
ADAM19	13	6	6	7	4	4	7	7	11	6	2	3	7	1	3	1	2	5	2.0176	387950	6	2.75
ADAM1A	2	1	0	3	1	2	2	0	2	1	2	1	1	2	2	0	0	1	2.2464	1941500	1.42857	0.75
ADAM2	0	0	0	0	0	0	0	0	0	0	0	0	0	0	0	0	0	0	0	0	0	0
ADAM20	1	0	0	0	1	0	0	0	0	0	0	0	0	0	0	0	0	0	0.14458	1084300	0.142857	0
ADAM20P1	0	0	0	1	0	0	0	0	0	0	0	0	0	0	0	0	0	0	0.071429	1289300	0.0714286	0
ADAM21	0	3	2	4	5	2	6	0	3	3	5	1	1	1	0	0	0	2	1.7782	845860	2.57143	0.5
ADAM21P1	0	0	0	0	0	0	0	0	0	0	0	0	0	0	0	0	0	0	0	0	0	0
ADAM22	0	0	0	1	0	0	0	0	0	0	0	1	1	1	2	0	0	0	0.36061	1669400	0.285714	0.5
ADAM23	3	1	0	6	1	2	4	3	7	3	1	3	1	0	1	3	1	3	1.6681	875220	2.5	2
ADAM28	0	0	0	0	0	0	0	0	0	0	1	1	0	0	0	0	0	0	0.14964	1354200	0.142857	0
ADAM29	0	0	0	0	0	0	0	0	0	0	0	0	0	0	0	0	0	0	0	0	0	0
ADAM30	0	0	0	0	0	0	0	0	0	0	0	0	0	0	0	0	0	0	0	0	0	0
ADAM32	1	0	0	0	0	0	1	2	0	0	0	0	0	0	1	0	0	0	0.22637	875290	0.285714	0.25
ADAM33	4	2	0	0	0	2	1	1	2	1	0	1	2	4	1	1	1	2	0.76427	630560	1.42857	1.25
ADAM3A	0	0	0	0	0	0	0	0	0	0	0	0	0	0	0	0	0	0	0	0	0	0
ADAM5	0	0	0	0	0	0	0	0	0	0	0	0	0	0	0	0	0	0	0	0	0	0
ADAM6	0	0	0	0	0	0	0	0	0	0	0	0	0	0	0	0	0	0	0	0	0	0
ADAM7	0	0	0	0	0	0	0	0	0	0	0	0	0	0	0	0	0	0	0	0	0	0
ADAM8	0	1	0	0	0	0	1	0	0	0	0	0	0	0	1	0	0	0	0.15413	1466900	0.142857	0.25
ADAM9	102	117	40	99	97	99	112	81	156	69	77	106	106	80	73	72	78	48	30.056	390720	95.7857	67.75
ADAMDEC1	0	0	0	0	0	0	0	0	0	0	0	0	0	0	0	0	0	0	0	0	0	0
ADAMTS1	42	82	38	85	50	47	68	59	94	48	41	32	58	59	69	51	51	49	14.812	316010	57.3571	55
ADAMTS10	1	0	1	1	2	0	0	1	1	0	3	0	0	0	1	0	0	1	0.59791	918620	0.714286	0.5
ADAMTS12	13	18	10	25	18	15	15	26	37	16	13	21	19	12	14	1	2	6	18.845	1284500	18.4286	5.75
ADAMTS13	0	0	0	1	0	2	3	1	2	0	1	0	0	2	5	2	2	0	0.68867	1022700	0.857143	2.25
ADAMTS14	0	1	0	0	0	0	0	0	1	0	0	0	1	0	1	1	0	1	0.24857	1836800	0.214286	0.75
ADAMTS15	1	0	0	0	0	1	0	0	0	0	0	0	0	0	1	1	1	0	0.15	1052100	0.142857	0.75
ADAMTS16	0	0	0	0	0	0	0	0	0	0	0	0	0	0	0	0	1	0	0	0	0	0.25
ADAMTS17	6	9	1	3	6	3	6	8	3	2	1	5	0	2	3	0	7	3	2.0491	642500	3.92857	3.25
ADAMTS18	0	0	0	1	0	0	0	0	0	0	0	0	0	0	0	0	0	0	0.071429	1289300	0.0714286	0
ADAMTS19	1	0	0	0	0	0	0	0	0	0	0	0	0	0	0	0	0	0	0.071428	860090	0.0714286	0
ADAMTS2	25	42	17	49	39	34	35	32	43	23	17	23	40	25	18	12	10	14	18.171	710130	31.7143	13.5
ADAMTS20	0	0	0	0	0	0	0	0	0	0	0	0	0	0	0	0	0	0	0	0	0	0
ADAMTS3	3	6	2	2	2	2	5	4	6	0	2	3	1	6	0	3	1	3	2.8628	1113000	3.14286	1.75
ADAMTS4	11	8	7	12	9	9	9	9	14	13	10	12	11	6	17	2	8	6	13.139	1578400	10	8.25
ADAMTS5	31	84	18	49	38	36	69	47	71	44	35	74	38	32	62	11	25	33	14.528	388520	47.5714	32.75
ADAMTS6	15	14	8	14	14	12	14	9	19	18	5	11	10	12	7	12	11	5	8.7625	844410	12.5	8.75
ADAMTS7	2	4	0	5	2	2	3	4	5	2	1	1	1	2	1	1	1	1	2.9141	1555900	2.42857	1
ADAMTS8	0	0	0	0	0	0	0	0	0	2	0	0	0	0	0	0	0	0	0.071428	561270	0.142857	0
ADAMTS9	0	0	0	0	0	0	0	1	0	0	0	0	0	0	1	0	0	0	0.071429	1191300	0.0714286	0.25
ADAMTS9-AS2	0	0	1	0	0	1	0	1	2	0	0	0	4	0	0	0	0	0	0.36979	726800	0.642857	0
ADAMTSL1	2	2	3	6	5	5	2	1	5	2	1	5	3	2	3	1	2	2	3.5556	1386300	3.14286	2
ADAMTSL2	2	5	0	3	3	1	2	3	3	5	2	2	2	2	10	1	2	2	3.2598	1661600	2.5	3.75
ADAMTSL3	15	15	8	12	9	6	11	4	19	8	13	11	18	12	7	3	10	11	6.6913	703610	11.5	7.75
ADAMTSL4	2	1	2	1	1	2	1	2	3	2	0	2	3	1	0	0	2	0	2.7	1929300	1.64286	0.5
ADAMTSL5	2	2	2	7	8	3	1	2	4	3	1	4	4	2	8	4	5	6	3.1433	1225400	3.21429	5.75
ADAP1	0	0	0	0	0	0	0	0	0	0	0	0	2	1	0	0	0	0	0.1486	909590	0.214286	0
ADAP2	0	1	0	1	0	0	0	0	0	0	0	0	0	0	0	0	0	0	0.15418	1470900	0.142857	0
ADAR	53	52	38	73	46	42	59	50	80	43	44	54	46	38	90	34	40	47	15.555	366120	51.2857	52.75
ADARB1	2	5	2	2	5	3	4	4	7	3	4	3	1	3	11	5	1	6	9.6258	3496000	3.42857	5.75
ADARB2	0	1	0	0	0	0	1	2	1	1	0	0	0	0	0	0	0	1	0.39655	1216400	0.428571	0.25
ADARB2-AS1	0	0	0	0	0	0	0	0	0	0	0	0	0	0	0	0	0	0	0	0	0	0
ADAT1	26	18	11	19	26	18	21	23	18	13	14	17	21	16	18	7	16	22	9.2527	592480	18.6429	15.75
ADAT2	5	3	1	3	5	2	6	5	7	0	5	10	6	5	7	4	5	3	3.9565	1124000	4.5	4.75
ADAT3	0	0	0	0	0	0	0	0	2	0	0	0	0	0	0	0	0	0	0.071428	955770	0.142857	0
ADC	0	1	0	0	2	1	0	0	0	0	0	3	3	3	0	0	0	0	0.51488	744720	0.928571	0
ADCK1	6	3	3	0	4	4	2	2	3	3	0	9	5	6	6	0	4	1	2.0136	663740	3.57143	2.75
ADCK2	4	1	5	3	3	3	4	4	9	6	3	7	8	2	18	5	14	11	3.5273	954520	4.42857	12
ADCK3	3	2	1	3	3	5	3	3	2	2	2	6	2	1	17	2	3	2	4.7297	2150400	2.71429	6
ADCK4	4	3	1	7	1	3	2	1	2	4	1	3	1	1	3	2	4	8	1.8069	887930	2.42857	4.25
ADCK5	0	0	2	0	2	0	0	0	0	3	0	3	1	0	1	0	0	0	0.38473	535700	0.785714	0.25
ADCY1	1	0	0	0	1	1	1	1	3	2	1	0	1	1	1	3	0	5	1.6269	2236600	0.928571	2.25
ADCY10	0	0	0	0	0	0	0	0	0	0	0	0	2	0	0	0	0	0	0.071428	735710	0.142857	0
ADCY10P1	1	0	0	0	1	1	0	0	0	0	0	0	0	0	0	0	0	0	0.23924	1240400	0.214286	0
ADCY2	0	0	0	0	1	0	1	0	0	0	0	1	0	0	1	0	0	0	0.25121	1655600	0.214286	0.25
ADCY3	2	2	2	0	3	4	3	3	6	1	2	3	6	2	5	0	2	2	4.3385	1954300	2.78571	2.25
ADCY4	0	0	0	0	0	0	0	0	0	0	0	0	0	0	0	0	0	0	0	0	0	0
ADCY5	1	0	1	2	0	1	1	0	2	1	1	1	1	1	0	0	0	0	2.312	2915100	0.928571	0
ADCY6	20	16	6	10	18	14	14	5	13	19	10	16	15	14	16	8	5	13	6.0859	539710	13.5714	10.5
ADCY7	21	34	14	30	19	30	34	13	36	19	12	27	27	19	12	3	4	7	13.771	712700	23.9286	6.5
ADCY8	0	0	0	0	0	0	0	0	0	0	0	0	0	0	0	0	0	0	0	0	0	0
ADCY9	6	6	1	5	7	11	2	3	8	5	3	5	3	9	16	5	4	13	3.1969	748230	5.28571	9.5
ADCYAP1	0	0	0	0	0	0	0	0	0	0	0	0	0	0	0	0	0	0	0	0	0	0
ADCYAP1R1	0	0	0	0	0	0	0	0	0	0	0	0	0	0	0	0	0	0	0	0	0	0
ADD1	46	55	26	66	53	50	43	51	64	39	42	38	46	44	52	34	30	34	25.744	661810	47.3571	37.5
ADD2	0	0	0	0	0	0	0	0	0	0	0	0	0	0	0	0	0	0	0	0	0	0
ADD3	143	204	58	171	161	140	215	181	263	120	126	184	151	127	163	98	92	105	31.882	250120	160.286	114.5
ADD3-AS1	2	4	1	0	2	1	3	1	4	1	0	0	1	2	2	1	2	1	1.8238	1441300	1.57143	1.5
ADGB	0	0	0	0	0	0	0	0	0	0	0	0	0	0	0	0	0	0	0	0	0	0
ADH1A	0	0	0	0	0	0	0	0	0	1	0	0	0	0	0	0	0	0	0.071429	1122500	0.0714286	0
ADH1B	1	5	4	2	3	3	6	2	5	5	8	11	7	8	1	1	0	0	3.2343	788430	5	0.5
ADH1C	0	1	0	1	0	0	0	0	0	0	1	1	0	2	0	0	0	2	0.38734	1113500	0.428571	0.5
ADH4	0	0	0	1	0	0	1	0	1	0	0	0	0	0	0	0	1	0	0.24395	1643600	0.214286	0.25
ADH5	202	347	142	323	342	284	315	297	462	288	270	458	403	268	456	536	454	409	242.76	971900	314.357	463.75
ADH6	0	0	1	0	1	0	0	0	0	0	0	1	0	0	0	0	0	0	0.19706	910300	0.214286	0
ADH7	0	0	0	0	0	0	0	0	0	0	0	0	0	0	0	0	0	0	0	0	0	0
ADHFE1	5	1	0	0	5	1	3	3	5	3	6	7	2	1	3	3	4	3	1.5651	659710	3	3.25
ADI1	19	38	9	40	39	37	14	38	36	28	24	39	26	33	46	26	29	40	13.588	568690	30	35.25
ADIG	0	0	0	0	0	0	0	0	0	0	0	0	0	0	0	0	0	0	0	0	0	0
ADIPOQ	9	8	3	5	5	7	9	8	12	7	6	9	9	4	6	6	1	3	11.437	1963100	7.21429	4
ADIPOQ-AS1	3	0	0	2	1	0	0	0	3	1	2	1	1	0	1	1	0	0	0.64079	791380	1	0.5
ADIPOR1	52	70	34	71	64	57	63	47	89	62	49	50	70	56	71	59	62	58	43.343	892130	59.5714	62.5
ADIPOR2	15	13	2	11	12	15	13	2	18	8	6	9	5	6	11	8	13	7	3.5536	461470	9.64286	9.75
ADIRF	8	24	8	21	16	14	15	18	27	21	24	28	28	17	15	18	12	12	18.76	1234600	19.2143	14.25
ADK	32	51	23	35	62	64	47	53	66	42	50	51	48	53	97	79	80	64	29.905	763640	48.3571	80
ADM	15	25	10	26	35	26	33	32	59	30	35	52	28	23	34	75	72	17	18.312	768350	30.6429	49.5
ADM2	11	13	8	8	12	9	11	11	11	12	4	18	11	15	24	10	11	22	9.0908	992530	11	16.75
ADM5	0	0	0	0	0	0	0	0	0	0	0	0	0	0	0	0	0	0	0	0	0	0
ADNP	25	16	11	20	14	20	10	20	24	16	15	19	15	8	44	13	19	12	6.4589	462540	16.6429	22
ADNP2	9	22	8	13	15	13	11	12	23	11	13	14	12	12	34	2	4	31	32.358	2996700	13.4286	17.75
ADO	10	17	6	9	10	14	11	11	16	12	10	11	16	8	33	6	12	11	26.46	2839300	11.5	15.5
ADORA1	0	0	2	0	0	0	0	0	0	0	0	0	0	0	0	0	0	0	0.071428	296650	0.142857	0
ADORA2A	0	0	0	0	0	0	0	0	0	0	0	0	0	0	0	0	0	0	0	0	0	0
ADORA2A-AS1	1	3	0	4	0	2	1	2	1	0	2	0	1	1	3	2	0	2	1.1931	1159300	1.28571	1.75
ADORA2B	6	14	6	19	10	16	13	17	19	15	10	15	13	14	43	33	40	34	17.539	1636000	13.3571	37.5
ADORA3	0	0	0	0	0	0	0	0	0	0	0	0	0	0	0	0	0	0	0	0	0	0
ADPGK	7	18	7	21	13	14	18	11	15	11	6	9	16	12	20	6	7	13	11.687	1139200	12.7143	11.5
ADPGK-AS1	0	0	0	0	0	0	1	1	0	0	0	0	0	0	0	0	0	0	0.15451	1336400	0.142857	0
ADPRH	1	0	0	0	0	0	0	0	0	0	0	1	1	0	1	1	0	2	0.22926	1292500	0.214286	1
ADPRHL1	1	0	0	2	0	0	0	2	1	1	0	1	0	0	1	3	2	2	0.54224	1177400	0.571429	2
ADPRHL2	11	22	4	20	16	19	18	15	31	17	8	19	19	10	29	15	17	32	16.822	1330800	16.3571	23.25
ADPRM	16	24	25	30	38	24	38	37	54	24	28	45	44	31	97	52	53	70	16.842	636300	32.7143	68
ADRA1A	7	4	4	7	2	5	6	5	6	6	4	3	6	4	3	3	2	3	5.5959	1320100	4.92857	2.75
ADRA1B	1	0	0	0	1	1	0	0	0	0	2	0	1	0	0	0	0	1	0.40988	1105300	0.428571	0.25
ADRA1D	0	0	0	0	0	0	0	0	0	0	0	0	0	0	0	0	0	0	0	0	0	0
ADRA2A	0	0	0	0	0	0	0	0	1	0	0	0	1	0	0	0	0	0	0.15176	1766500	0.142857	0
ADRA2B	0	0	0	0	0	0	0	0	0	0	0	0	0	0	0	0	0	0	0	0	0	0
ADRA2C	5	6	1	9	3	3	7	4	4	3	3	6	4	2	8	0	6	13	4.4117	1287900	4.28571	6.75
ADRB1	0	0	0	0	0	0	0	1	0	0	0	0	0	1	0	0	0	0	0.15431	1222400	0.142857	0
ADRB2	0	0	0	0	0	0	0	0	0	0	0	0	0	0	0	0	0	0	0	0	0	0
ADRB3	0	0	0	0	0	0	0	0	1	0	0	0	0	0	0	0	0	0	0.071429	1911500	0.0714286	0
ADRBK1	5	18	5	14	16	12	8	9	13	14	10	19	21	7	10	8	11	12	12.086	1263800	12.2143	10.25
ADRBK2	9	12	3	6	8	6	8	2	10	8	8	4	9	4	15	5	14	4	6.2287	1103500	6.92857	9.5
ADRM1	19	36	14	36	26	19	37	27	53	28	37	37	27	18	47	32	27	37	21.674	921970	29.5714	35.75
ADSL	78	114	50	116	130	98	97	93	170	121	98	170	140	89	114	112	89	93	77.666	874760	111.714	102
ADSS	32	28	9	17	34	28	25	21	30	20	15	24	39	24	57	32	37	47	9.8164	489810	24.7143	43.25
ADSSL1	1	1	1	1	0	1	7	2	4	1	1	3	1	2	2	0	3	4	1.2989	881470	1.85714	2.25
ADTRP	1	3	3	4	8	6	4	1	7	5	3	3	4	2	2	2	1	3	4.2706	1380200	3.85714	2
AEBP1	88	93	40	90	115	93	78	78	117	82	73	65	107	74	123	52	75	84	27.556	396840	85.2143	83.5
AEBP2	22	27	5	22	19	11	19	25	26	16	12	11	15	8	40	21	33	38	6.3302	462830	17	33
AEN	25	48	15	43	40	22	39	28	51	31	23	43	39	18	71	44	35	54	27.689	1055700	33.2143	51
AES	28	23	11	21	21	23	24	27	30	20	21	27	26	20	25	19	20	13	18.649	986400	23	19.25
AFAP1	56	65	42	61	57	45	76	53	85	54	49	62	45	54	92	48	59	53	19.262	404340	57.4286	63
AFAP1-AS1	0	0	0	0	0	0	0	0	1	0	0	2	0	0	0	0	0	0	0.1283	994990	0.214286	0
AFAP1L1	1	2	1	3	2	3	1	2	2	1	1	2	1	1	13	4	9	8	5.7841	4340100	1.64286	8.5
AFAP1L2	1	2	0	0	0	1	0	0	2	0	0	1	2	0	0	2	0	1	0.62763	1367300	0.642857	0.75
AFF1	24	26	11	25	26	18	14	21	27	18	15	19	20	21	41	18	24	34	15.73	938360	20.3571	29.25
AFF2	1	3	2	4	1	1	1	4	5	3	0	2	5	1	6	10	1	3	2.4879	1325200	2.35714	5
AFF3	12	3	3	3	2	5	3	8	2	2	4	6	4	6	6	5	4	3	1.5036	371770	4.5	4.5
AFF4	41	77	46	69	58	55	76	58	85	44	56	44	35	43	132	19	56	98	12.69	272110	56.2143	76.25
AFG3L1P	1	3	3	2	5	1	3	3	2	2	4	4	2	3	6	1	0	0	3.8296	1664300	2.71429	1.75
AFG3L2	56	57	34	54	64	50	51	46	84	51	49	61	69	47	120	67	84	88	36.938	817950	55.2143	89.75
AFM	0	0	0	0	0	0	0	0	0	0	0	0	0	0	0	0	0	0	0	0	0	0
AFMID	30	40	14	33	53	34	36	29	52	30	34	34	51	30	16	17	17	18	40.173	1410200	35.7143	17
AFP	3	2	1	0	3	3	2	3	5	1	2	1	1	2	6	5	5	9	3.2852	1937300	2.07143	6.25
AFTPH	17	23	6	22	18	12	23	12	33	13	14	16	15	14	89	15	24	43	15.337	1139100	17	42.75
AGA	46	78	20	55	85	51	75	54	102	65	52	98	78	66	34	59	50	51	37.552	724720	66.0714	48.5
AGAP1	29	40	17	38	20	27	25	25	40	26	10	18	17	10	39	11	8	25	6.2658	310970	24.4286	20.75
AGAP11	0	0	0	0	0	0	1	0	0	1	0	1	0	0	1	0	0	0	0.2477	1500500	0.214286	0.25
AGAP2	0	0	0	0	0	0	0	0	0	0	0	0	0	0	0	0	0	0	0	0	0	0
AGAP2-AS1	0	0	0	1	1	1	0	1	0	0	1	0	1	2	3	0	1	2	0.70041	1487100	0.571429	1.5
AGAP3	12	4	2	7	7	9	8	7	8	8	12	3	10	7	35	8	12	18	3.9226	627920	7.42857	18.25
AGAP4	0	0	0	0	0	0	0	0	0	0	0	0	0	0	0	0	0	0	0	0	0	0
AGAP5	0	0	0	0	0	0	0	0	0	0	0	0	0	0	1	0	0	0	0	0	0	0.25
AGAP6	0	0	0	0	0	0	0	0	0	0	0	0	0	0	0	0	0	0	0	0	0	0
AGAP7	0	0	0	0	0	0	0	0	0	0	0	0	0	0	0	0	0	0	0	0	0	0
AGAP8	0	0	0	0	0	0	0	0	0	0	0	0	0	0	0	0	0	0	0	0	0	0
AGAP9	0	0	0	0	0	0	0	0	0	1	0	0	0	0	0	0	0	0	0.071429	1122500	0.0714286	0
AGBL1	0	0	0	0	0	0	0	0	0	0	0	0	0	0	0	0	0	0	0	0	0	0
AGBL1-AS1	0	0	0	0	0	0	0	0	0	0	0	0	0	0	0	0	0	0	0	0	0	0
AGBL2	0	0	0	0	0	0	0	0	0	0	0	0	0	0	1	0	0	1	0	0	0	0.5
AGBL3	0	0	1	0	0	0	0	0	0	0	0	1	1	1	0	1	0	0	0.2959	1053000	0.285714	0.25
AGBL4	0	0	0	0	0	0	0	0	0	0	0	0	0	0	0	0	0	0	0	0	0	0
AGBL5	7	9	2	12	8	8	10	5	6	8	7	10	15	11	13	4	7	5	8.9832	1327300	8.42857	7.25
AGER	0	0	0	0	0	0	0	1	0	0	0	0	0	0	0	0	0	1	0.071429	1191300	0.0714286	0.25
AGFG1	30	43	14	32	26	23	34	31	53	13	28	20	24	12	52	22	38	37	9.2269	419430	27.3571	37.25
AGFG2	0	1	0	0	0	0	0	0	1	0	1	0	0	0	1	1	0	0	0.23835	1573400	0.214286	0.5
AGGF1	20	29	4	17	23	18	18	17	17	11	13	10	14	14	26	10	13	25	7.4503	572710	16.0714	18.5
AGK	12	18	7	15	20	13	24	14	18	14	13	21	22	12	14	14	8	25	32.173	2524400	15.9286	15.25
AGL	16	13	4	8	10	7	6	12	17	12	4	12	10	7	10	5	10	9	4.9208	613140	9.85714	8.5
AGMAT	5	4	3	1	4	5	4	5	9	9	4	12	3	6	4	1	3	3	4.4802	1039200	5.28571	2.75
AGMO	3	0	3	4	1	3	7	2	7	1	2	0	2	1	2	0	0	2	1.5631	714290	2.57143	1
AGO1	12	26	4	17	12	14	18	16	33	14	12	19	20	12	11	4	6	6	18.158	1436600	16.3571	6.75
AGO2	10	3	2	2	2	6	3	3	9	2	3	4	4	7	18	3	3	7	1.7871	491780	4.28571	7.75
AGO3	4	6	3	7	4	7	6	6	9	3	4	2	5	4	13	4	7	9	10.76	2640700	5	8.25
AGO4	7	12	4	9	9	7	4	6	7	6	3	7	10	6	18	3	5	2	10.685	1891900	6.92857	7
AGPAT1	43	49	27	48	54	41	35	46	66	41	23	45	44	44	46	20	28	27	22.608	637880	43.2857	30.25
AGPAT2	3	2	3	6	5	4	4	2	6	7	5	7	2	1	8	4	3	9	4.5243	1350200	4.07143	6
AGPAT3	7	14	3	8	8	3	5	11	9	5	10	6	12	3	9	2	1	2	5.8059	975120	7.42857	3.5
AGPAT4	6	5	8	3	7	11	8	5	13	9	10	11	16	5	12	7	6	13	5.2367	754130	8.35714	9.5
AGPAT4-IT1	0	2	1	1	2	1	1	1	2	1	1	0	0	1	1	0	1	0	2.489	3036400	1	0.5
AGPAT5	15	22	4	20	16	18	45	16	26	21	12	25	25	18	15	5	11	14	6.2855	395350	20.2143	11.25
AGPAT6	8	12	6	12	8	11	17	9	14	17	4	9	7	7	18	2	4	6	6.8319	826390	10.0714	7.5
AGPAT9	0	0	0	0	1	0	0	0	0	0	0	0	0	0	2	0	1	4	0.071429	1420200	0.0714286	1.75
AGPS	52	45	16	39	51	40	40	46	58	32	36	33	43	29	39	27	19	23	13.021	399250	40	27
AGR2	0	0	0	0	0	0	0	0	0	0	0	0	0	0	0	0	0	0	0	0	0	0
AGR3	0	0	0	0	0	0	0	0	0	0	0	0	0	0	0	0	0	0	0	0	0	0
AGRN	0	2	0	3	1	0	0	2	3	2	2	0	4	1	1	2	1	1	1.2326	1158000	1.42857	1.25
AGRP	0	0	0	0	0	0	0	0	0	0	0	0	0	0	0	0	0	0	0	0	0	0
AGT	5	25	14	19	23	18	15	21	33	10	17	34	21	17	16	23	21	25	11.369	739040	19.4286	21.25
AGTPBP1	5	6	2	5	7	2	7	9	5	15	9	11	9	6	4	7	16	11	3.9074	686490	7	9.5
AGTR1	0	0	0	0	0	0	0	0	0	0	0	0	0	0	0	2	0	0	0	0	0	0.5
AGTR2	0	0	0	0	0	0	0	0	0	0	0	0	0	0	0	0	0	0	0	0	0	0
AGTRAP	55	55	25	48	64	56	62	55	79	62	52	69	71	62	77	76	55	54	40.736	862420	58.2143	65.5
AGXT	0	0	0	0	0	0	0	0	0	0	0	0	0	0	0	0	0	0	0	0	0	0
AGXT2	0	0	0	0	0	0	0	0	0	0	0	0	0	0	0	0	0	0	0	0	0	0
AHCTF1	7	8	1	4	8	6	5	7	8	5	2	4	5	4	30	6	16	13	5.808	1378400	5.28571	16.25
AHCTF1P1	0	0	0	0	0	0	0	0	0	0	0	0	0	0	0	0	0	0	0	0	0	0
AHCY	48	106	38	92	111	83	97	79	137	91	69	123	109	93	75	65	74	64	79.638	1105700	91.1429	69.5
AHCYL1	44	71	32	61	61	54	49	55	72	57	51	60	77	46	135	73	127	74	73.399	1600600	56.4286	102.25
AHCYL2	3	5	2	3	5	7	5	5	5	5	3	2	3	2	12	6	2	5	7.3029	2269100	3.92857	6.25
AHDC1	5	9	3	8	4	6	5	3	6	9	9	6	6	3	6	2	1	3	6.7337	1395600	5.85714	3
AHI1	21	44	14	39	33	28	37	36	50	30	27	28	42	15	129	64	74	111	27.718	1102200	31.7143	94.5
AHNAK	303	518	250	428	356	397	463	340	631	297	321	253	362	256	274	99	128	202	20.672	68513	369.643	175.75
AHNAK2	15	39	17	33	25	41	37	19	36	29	21	23	25	14	41	16	11	21	11.227	517630	26.7143	22.25
AHR	58	84	41	87	71	76	67	69	94	56	51	75	73	61	168	69	86	91	49.232	877800	68.7857	103.5
AHRR	2	3	1	1	1	0	1	1	1	1	2	1	6	1	3	3	1	1	1.5531	1204200	1.57143	2
AHSA1	23	45	19	27	37	27	31	27	54	42	24	27	37	26	62	31	40	73	24.743	961660	31.8571	51.5
AHSA2	6	4	2	7	8	6	8	7	13	4	5	5	7	15	19	4	3	21	4.1192	738760	6.92857	11.75
AHSG	0	0	0	0	0	0	0	0	0	0	0	0	0	0	0	0	0	0	0	0	0	0
AHSP	0	0	0	0	0	0	0	0	0	0	0	0	0	0	0	0	0	0	0	0	0	0
AICDA	3	5	1	4	2	2	5	4	6	0	2	0	2	2	7	2	2	2	2.891	1338900	2.71429	3.25
AIDA	44	54	37	65	52	36	56	59	55	41	39	34	48	28	108	55	60	56	11.638	300560	46.2857	69.75
AIF1	0	1	0	1	0	2	0	0	1	0	0	1	0	0	0	3	0	0	0.38018	1238200	0.428571	0.75
AIF1L	0	0	0	0	0	0	0	0	0	0	0	0	0	0	0	0	0	0	0	0	0	0
AIFM1	17	24	11	24	20	28	32	16	30	17	16	24	29	31	44	25	36	37	16.607	899390	22.7857	35.5
AIFM2	14	6	4	12	11	5	11	11	19	11	7	13	9	6	16	12	12	21	6.825	850890	9.92857	15.25
AIFM3	1	0	0	0	0	0	0	0	0	0	0	0	0	0	0	0	0	0	0.071428	860090	0.0714286	0
AIG1	34	67	26	36	59	46	46	52	73	46	34	75	54	50	48	63	51	69	46.69	1171100	49.8571	57.75
AIM1	0	1	2	2	1	1	1	3	0	1	2	2	0	0	9	2	1	5	1.0447	1013300	1.14286	4.25
AIM1L	0	0	0	0	0	0	0	0	0	0	0	0	0	0	0	0	0	0	0	0	0	0
AIM2	0	0	1	0	0	0	0	0	0	0	0	0	0	0	1	0	0	0	0.071428	593310	0.0714286	0.25
AIMP1	97	132	59	141	133	119	125	99	172	92	95	155	164	105	240	234	194	198	96.523	999040	120.571	216.5
AIMP2	0	1	0	1	0	1	0	0	1	0	1	0	1	0	0	0	1	0	0.66402	2108200	0.428571	0.25
AIP	7	15	8	13	24	21	12	15	15	11	21	18	14	21	17	13	13	9	9.5269	759380	15.3571	13
AIPL1	8	20	7	9	10	8	13	8	26	12	10	11	11	7	18	5	6	8	12.19	1345400	11.4286	9.25
AIRE	1	0	1	0	0	0	0	0	2	1	0	0	0	0	1	0	0	0	0.34166	999590	0.357143	0.25
AIRN	0	0	0	0	0	1	0	1	0	1	0	0	0	0	0	0	0	0	0.25295	1381300	0.214286	0
AJAP1	0	0	0	0	0	0	0	0	0	0	0	0	0	0	0	0	0	0	0	0	0	0
AJUBA	15	15	9	25	15	12	21	12	25	11	15	11	23	15	10	2	3	3	13.741	1054400	16	4.5
AK1	53	74	33	73	92	75	44	50	81	55	54	61	94	53	32	20	26	16	27.831	540330	63.7143	23.5
AK2	60	114	41	100	114	102	98	72	170	82	77	99	98	69	86	107	91	79	75.159	1028300	92.5714	90.75
AK3	51	59	24	63	48	41	47	46	69	51	40	63	51	41	62	40	37	48	33.532	833070	49.5714	46.75
AK4	68	159	54	127	118	81	149	113	190	75	81	104	99	66	81	24	40	58	22.2	264510	106	50.75
AK5	1	5	0	3	5	4	2	4	5	3	2	3	3	2	11	3	8	5	5.0998	2256800	3	6.75
AK7	0	0	0	0	0	0	0	0	0	0	0	0	0	0	0	0	0	0	0	0	0	0
AK8	2	0	0	0	1	0	0	2	1	1	3	0	1	0	0	0	2	1	0.53842	791810	0.785714	0.75
AK9	19	13	6	24	21	20	30	15	29	17	12	20	22	14	43	22	24	50	12.734	852260	18.7143	34.75
AKAP1	4	4	1	3	2	2	3	3	3	10	1	7	3	3	9	5	7	8	1.9635	686280	3.5	7.25
AKAP10	11	8	4	14	13	7	9	11	14	5	8	8	12	9	34	10	8	21	11.335	1471800	9.5	18.25
AKAP11	23	50	16	34	26	29	26	16	41	23	34	30	29	27	46	18	23	25	18.037	770880	28.8571	28
AKAP12	42	62	32	47	59	50	67	59	79	38	51	43	63	48	166	49	52	150	36.315	842580	52.8571	104.25
AKAP13	63	50	21	35	42	44	51	45	65	31	36	36	51	30	131	41	46	93	8.79	249130	42.8571	77.75
AKAP14	0	0	1	2	0	0	0	0	1	0	2	0	1	0	0	0	0	1	0.40036	896620	0.5	0.25
AKAP17A	14	13	4	10	7	10	11	7	14	4	16	13	14	5	69	13	23	50	5.49	666310	10.1429	38.75
AKAP2	1	0	1	1	1	0	0	1	2	1	0	1	0	1	0	0	0	1	1.3195	2129800	0.714286	0.25
AKAP3	0	0	0	0	0	1	1	1	1	0	0	1	3	0	2	0	0	0	0.46479	1150700	0.571429	0.5
AKAP4	0	0	0	0	0	0	0	0	0	0	0	0	0	0	0	0	0	0	0	0	0	0
AKAP5	11	16	4	8	12	8	15	5	20	9	3	9	8	5	9	2	8	9	6.0584	808920	9.5	7
AKAP6	3	3	3	4	2	1	4	6	6	4	1	1	5	3	3	1	2	2	3.7387	1357800	3.28571	2
AKAP7	0	0	0	3	0	1	4	0	5	2	1	3	4	1	1	1	3	1	1.1083	904780	1.71429	1.5
AKAP8	7	9	11	14	16	8	20	10	11	12	11	14	7	10	20	18	13	18	6.5906	682970	11.4286	17.25
AKAP8L	3	9	1	11	7	2	9	7	10	7	10	9	11	9	10	17	24	13	6.3286	1086600	7.5	16
AKAP9	103	170	71	140	130	123	159	153	240	90	106	116	137	96	308	123	191	238	34.539	328840	131	215
AKIP1	14	21	12	13	20	21	17	27	19	11	15	23	19	15	26	17	16	21	15.304	1052700	17.6429	20
AKIRIN1	21	28	6	37	28	27	21	20	40	20	28	34	27	26	45	15	22	22	19.585	957510	25.9286	26
AKIRIN2	8	21	5	12	9	14	7	11	22	11	7	9	19	6	30	12	17	17	9.645	1070300	11.5	19
AKNA	2	6	6	2	8	2	3	4	9	4	2	4	18	5	18	4	4	17	1.8534	427790	5.35714	10.75
AKNAD1	0	0	0	0	0	0	0	2	0	0	0	1	0	0	0	0	0	1	0.12547	757160	0.214286	0.25
AKR1A1	85	206	88	173	222	171	138	160	243	147	155	165	238	181	226	136	120	153	42.936	316580	169.429	158.75
AKR1B1	77	132	37	105	133	127	146	129	218	92	97	171	156	138	210	231	235	207	32.809	334320	125.571	220.75
AKR1B10	4	5	2	3	1	1	3	4	8	3	3	5	2	3	11	2	8	9	5.5362	2041600	3.35714	7.5
AKR1B15	0	0	0	0	0	0	0	0	0	0	0	0	0	0	0	0	0	0	0	0	0	0
AKR1C1	14	16	8	9	19	17	19	11	33	16	8	19	26	18	11	23	26	28	14.288	1082900	16.6429	22
AKR1C2	5	9	11	11	9	13	10	9	16	4	6	8	8	12	5	11	15	10	4.484	567080	9.35714	10.25
AKR1C3	72	169	80	140	197	144	202	137	235	135	127	236	206	142	67	112	97	62	44.645	355800	158.714	84.5
AKR1C4	0	0	0	0	0	0	0	0	0	0	0	0	0	0	0	0	0	0	0	0	0	0
AKR1C6P	0	0	0	1	0	0	1	0	1	0	0	1	0	0	0	0	0	0	0.35916	1849300	0.285714	0
AKR1CL1	0	0	0	0	0	0	0	0	0	0	0	0	0	0	0	0	0	0	0	0	0	0
AKR1D1	8	1	1	5	3	3	5	2	7	3	4	5	3	2	3	1	4	0	2.2385	732190	3.71429	2
AKR1E2	0	0	1	1	1	3	2	0	2	0	0	0	1	0	1	1	1	1	0.62844	983060	0.785714	1
AKR7A2	74	102	45	112	110	111	115	84	177	124	112	135	118	91	73	89	74	72	59.169	687320	107.857	77
AKR7A2P1	0	0	0	0	0	0	0	0	0	0	0	0	0	0	0	0	0	0	0	0	0	0
AKR7A3	1	0	0	1	0	0	0	0	1	0	0	5	0	0	1	0	1	0	0.20866	515500	0.571429	0.5
AKR7L	0	0	0	0	0	0	0	0	1	0	2	0	0	0	2	0	0	0	0.11418	684610	0.214286	0.5
AKT1	7	12	9	17	11	7	11	10	15	8	18	9	15	7	6	5	7	12	7.6406	828690	11.1429	7.5
AKT1S1	3	4	3	8	6	4	7	9	11	0	4	15	7	2	6	2	4	3	3.6014	791620	5.92857	3.75
AKT2	9	6	2	6	6	13	9	9	8	8	11	12	11	9	10	7	2	5	7.7423	1116700	8.5	6
AKT3	56	66	28	53	43	39	40	48	47	37	32	25	32	31	47	33	38	44	7.8465	225840	41.2143	40.5
AKTIP	29	42	10	35	37	29	33	28	43	20	36	49	32	39	35	23	36	54	20.645	784330	33	37
ALAD	17	33	14	25	35	38	32	16	38	15	22	30	33	25	26	10	18	12	20.813	976840	26.6429	16.5
ALAS1	35	56	25	60	65	36	42	43	63	41	42	45	44	43	79	64	65	74	42.343	1142400	45.7143	70.5
ALAS2	0	0	2	0	0	0	0	0	0	1	0	0	1	0	0	0	0	0	0.14893	421940	0.285714	0
ALB	0	0	0	0	0	0	0	0	0	0	0	0	0	0	0	0	0	0	0	0	0	0
ALCAM	42	43	31	73	48	51	48	49	89	50	27	38	41	38	54	42	36	47	14.437	370630	47.7143	44.75
ALDH16A1	3	2	1	4	2	2	4	1	4	2	1	1	1	3	2	0	2	2	3.6152	1978900	2.21429	1.5
ALDH18A1	52	75	27	93	47	67	72	67	87	61	48	50	64	47	92	49	51	69	21.241	428620	61.2143	65.25
ALDH1A1	0	1	1	2	2	3	1	3	5	1	7	1	1	2	4	5	4	0	1.2334	714740	2.14286	3.25
ALDH1A2	5	8	1	4	6	3	3	4	1	1	0	2	3	2	5	2	1	0	2.0582	819840	3.07143	2
ALDH1A3	0	5	2	6	6	7	2	3	11	2	2	0	1	3	14	2	6	8	2.0438	744530	3.57143	7.5
ALDH1B1	23	24	12	26	22	23	22	9	37	22	16	15	12	17	12	3	13	9	9.7524	593380	20	9.25
ALDH1L1	0	0	0	0	1	0	0	0	0	0	0	0	0	0	0	0	0	0	0.071429	1420200	0.0714286	0
ALDH1L1-AS1	0	0	0	0	0	0	0	0	0	0	0	0	0	0	0	0	0	0	0	0	0	0
ALDH1L1-AS2	0	0	0	0	0	0	0	0	0	0	0	0	0	0	0	0	0	0	0	0	0	0
ALDH1L2	91	86	50	86	75	81	77	76	119	57	54	80	111	52	145	63	72	80	16.255	253590	78.2143	90
ALDH2	17	27	22	30	41	41	31	27	28	20	20	35	39	18	23	19	26	33	12.495	538420	28.2857	25.25
ALDH3A1	0	0	0	0	0	0	0	0	0	0	0	0	0	0	0	0	0	0	0	0	0	0
ALDH3A2	21	29	10	26	24	22	26	22	27	29	17	26	33	22	45	35	33	25	33.561	1738000	23.8571	34.5
ALDH3B1	16	22	4	11	10	10	12	7	13	7	7	13	9	8	15	10	11	9	5.4098	626180	10.6429	11.25
ALDH3B2	0	0	0	0	0	0	0	0	0	0	0	0	0	0	0	0	0	0	0	0	0	0
ALDH4A1	1	0	0	1	0	1	0	1	1	0	0	1	0	1	0	0	0	1	0.83786	2056700	0.5	0.25
ALDH5A1	3	13	3	2	2	4	4	7	10	3	1	6	4	9	12	2	8	2	2.7474	680160	5.07143	6
ALDH6A1	61	65	36	60	66	55	74	58	93	60	46	73	68	53	124	62	76	71	42.414	838970	62	83.25
ALDH7A1	36	66	27	58	64	47	55	56	86	31	46	75	56	46	35	38	33	30	68.496	1611000	53.5	34
ALDH8A1	1	2	0	1	2	0	0	0	0	0	0	2	0	1	1	0	0	3	0.64993	1311100	0.642857	1
ALDH9A1	44	76	37	87	107	83	77	83	119	72	69	123	89	63	98	98	85	71	67.81	1061300	80.6429	88
ALDOA	879	1536	586	1259	1472	1173	1694	1394	2403	1268	1203	1861	1538	1147	776	840	769	624	106.74	97358	1386.64	752.25
ALDOB	0	0	0	0	0	0	0	0	0	0	0	0	0	0	0	0	0	0	0	0	0	0
ALDOC	9	22	13	22	20	20	17	23	42	19	31	22	21	17	4	12	6	10	14.424	844550	21.2857	8
ALG1	8	7	1	13	5	10	8	7	13	6	9	6	7	4	11	2	3	5	5.9268	1005900	7.42857	5.25
ALG10	1	3	3	0	3	3	1	0	3	4	1	0	2	1	1	0	1	1	1.207	767630	1.78571	0.75
ALG10B	4	11	6	5	13	11	2	2	12	6	10	5	2	3	9	4	6	7	2.957	545840	6.57143	6.5
ALG11	4	10	5	2	5	10	7	7	5	5	5	7	10	3	5	6	10	3	5.8368	1160700	6.07143	6
ALG12	1	1	1	1	6	5	7	4	5	3	4	5	2	6	5	3	0	2	3.1896	1100900	3.64286	2.5
ALG13	31	32	18	43	43	34	43	38	55	35	32	59	32	32	21	23	23	31	45.794	1511700	37.6429	24.5
ALG14	26	68	18	45	46	51	61	41	100	34	39	70	63	48	33	21	27	34	27.484	700190	50.7143	28.75
ALG1L	0	0	0	0	1	0	0	0	0	1	0	0	0	0	0	0	0	0	0.15233	1337100	0.142857	0
ALG1L2	0	0	0	0	0	0	0	0	0	0	0	0	0	0	0	0	0	0	0	0	0	0
ALG1L9P	6	2	1	1	1	0	2	1	5	2	2	1	0	0	2	0	1	3	0.70603	475830	1.71429	1.5
ALG2	27	29	10	18	19	21	20	21	23	16	16	20	15	14	73	13	31	43	9.5969	602080	19.2143	40
ALG3	18	23	9	27	30	22	27	23	27	17	18	19	29	22	23	36	31	29	35.036	1957000	22.2143	29.75
ALG5	51	123	64	88	128	116	105	102	155	91	103	145	126	99	220	123	130	181	51.961	605820	106.857	163.5
ALG6	7	10	8	7	8	8	3	7	7	4	9	15	9	9	5	10	15	4	5.6642	844080	7.92857	8.5
ALG8	31	63	30	67	67	51	52	63	91	47	68	77	76	56	50	37	45	45	54.156	1132800	59.9286	44.25
ALG9	15	18	8	13	11	10	10	13	17	11	11	13	17	7	17	10	15	11	12.962	1266500	12.4286	13.25
ALK	0	0	0	3	1	0	0	0	0	0	0	0	0	0	0	0	0	0	0.11598	535720	0.285714	0
ALKBH1	7	9	6	7	11	10	7	8	11	7	8	11	5	13	29	11	15	10	11.145	1561800	8.57143	16.25
ALKBH2	9	24	10	21	18	21	23	14	36	9	11	20	21	14	43	28	21	34	17.749	1261600	17.9286	31.5
ALKBH3	7	9	5	7	14	5	13	10	13	11	14	11	14	8	31	24	14	26	13.775	1691100	10.0714	23.75
ALKBH3-AS1	0	0	0	0	0	0	0	0	0	0	0	0	0	0	0	0	0	2	0	0	0	0.5
ALKBH4	5	3	2	8	12	6	4	8	10	10	11	12	3	5	4	3	1	4	5.0912	899700	7.07143	3
ALKBH5	77	95	33	86	70	101	77	89	139	69	53	67	76	50	197	56	105	118	18.703	301310	77.2857	119
ALKBH6	1	0	0	1	0	0	0	0	0	1	1	1	0	0	1	4	1	0	0.48652	1556500	0.357143	1.5
ALKBH7	18	31	10	23	25	22	25	26	37	24	12	25	28	19	46	38	25	55	42.266	2288100	23.2143	41
ALKBH8	10	19	6	11	8	10	16	12	20	4	5	5	7	5	20	9	7	11	5.2172	657540	9.85714	11.75
ALLC	0	0	0	0	0	0	0	0	0	0	0	0	0	0	0	0	0	0	0	0	0	0
ALMS1	6	4	1	6	1	1	7	5	8	7	3	4	4	4	7	2	5	8	3.477	985280	4.35714	5.5
ALMS1P	0	0	0	0	0	0	0	0	0	0	0	0	0	0	0	0	0	1	0	0	0	0.25
ALOX12	0	2	0	0	1	2	0	0	2	0	0	1	3	1	0	0	0	0	0.70397	1172100	0.857143	0
ALOX12B	0	0	0	0	0	0	0	0	0	0	0	0	0	0	0	0	0	0	0	0	0	0
ALOX12P2	0	0	0	0	0	0	0	0	0	0	0	0	0	0	0	0	0	0	0	0	0	0
ALOX15	0	0	0	0	0	0	0	0	0	0	0	0	0	0	0	0	0	1	0	0	0	0.25
ALOX15B	0	0	0	0	0	0	0	0	0	0	0	0	0	0	0	0	0	0	0	0	0	0
ALOX15P1	0	0	0	0	0	0	0	0	0	0	0	0	0	0	0	0	0	0	0	0	0	0
ALOX5	0	0	0	0	0	0	0	0	0	0	0	0	0	0	0	0	0	0	0	0	0	0
ALOX5AP	12	12	5	11	11	13	15	19	31	11	4	14	14	15	11	29	32	13	9.0643	860460	13.3571	21.25
ALOXE3	0	0	0	0	0	0	0	0	0	0	0	0	0	0	0	0	0	0	0	0	0	0
ALPI	0	0	0	0	0	0	0	0	0	0	0	0	0	0	0	0	0	0	0	0	0	0
ALPK1	16	6	5	11	13	19	9	6	13	11	10	12	7	11	38	15	16	31	4.9577	554960	10.6429	25
ALPK2	41	36	11	29	34	39	34	33	37	21	33	31	23	27	21	4	10	16	9.8512	390950	30.6429	12.75
ALPK3	0	1	0	4	1	1	1	0	0	0	1	0	2	2	1	0	0	0	0.65913	901860	0.928571	0.25
ALPL	0	1	0	0	0	0	0	0	0	0	0	0	0	0	0	1	0	1	0.071429	1445400	0.0714286	0.5
ALPP	3	1	1	3	4	4	3	0	7	4	4	0	1	0	5	1	3	0	1.8667	926420	2.5	2.25
ALPPL2	0	0	0	0	0	0	0	0	0	0	0	0	0	0	0	0	0	0	0	0	0	0
ALS2	17	22	11	13	20	14	21	14	24	19	9	19	21	14	21	11	10	14	18.479	1329800	17	14
ALS2CL	0	0	1	0	0	0	0	1	0	0	1	0	0	0	2	0	0	0	0.22145	903660	0.214286	0.5
ALS2CR11	4	7	3	5	3	12	5	3	4	6	7	5	2	6	0	0	0	2	3.8787	892140	5.14286	0.5
ALS2CR12	0	0	0	2	4	3	0	0	1	1	2	2	0	0	3	0	0	4	0.64341	791810	1.07143	1.75
ALX1	0	0	0	0	0	0	0	0	0	0	0	0	0	0	0	0	0	0	0	0	0	0
ALX3	0	0	0	0	0	0	0	0	0	0	0	1	0	0	0	0	0	0	0.071429	1559900	0.0714286	0
ALX4	0	0	0	0	0	0	1	0	0	0	0	0	0	0	0	0	0	0	0.071429	1283400	0.0714286	0
ALYREF	5	7	3	3	2	5	6	4	4	4	0	3	3	4	5	8	3	1	3.8423	1196000	3.78571	4.25
AMACR	1	0	0	0	2	1	1	3	0	0	1	1	0	1	0	0	0	0	0.79159	1207700	0.785714	0
AMBN	0	0	0	0	0	0	0	0	0	0	0	0	0	0	0	0	0	0	0	0	0	0
AMBP	1	0	0	0	0	0	0	0	0	0	0	0	0	0	0	0	0	0	0.071428	860090	0.0714286	0
AMBRA1	4	7	1	8	4	8	7	4	7	4	7	7	15	4	10	4	10	8	5.3056	1098100	6.21429	8
AMD1	15	35	20	37	48	32	38	34	36	29	29	49	46	31	50	41	28	33	31.895	1159600	34.2143	38
AMDHD1	0	0	0	0	0	0	0	0	0	0	0	0	0	0	0	0	0	1	0	0	0	0.25
AMDHD2	0	3	0	1	4	0	1	0	1	0	0	0	0	0	0	1	0	1	0.31427	631240	0.714286	0.5
AMELX	0	0	0	0	0	0	0	0	0	0	0	0	0	0	0	0	0	0	0	0	0	0
AMELY	0	0	0	0	0	0	0	0	0	0	0	0	0	0	0	0	0	0	0	0	0	0
AMER1	2	1	1	0	1	0	0	0	1	2	1	2	2	1	0	0	0	3	1.3615	1564100	1	0.75
AMER2	0	0	0	0	0	0	0	0	0	0	0	0	0	0	0	0	0	0	0	0	0	0
AMER3	0	1	0	1	0	0	0	0	0	0	0	1	0	1	1	0	0	0	0.36107	1664800	0.285714	0.25
AMFR	47	59	38	52	50	45	55	37	64	55	35	54	48	40	90	51	69	62	17.748	439750	48.5	68
AMH	1	0	0	1	0	0	0	1	0	0	0	0	0	0	1	0	0	1	0.24289	1224200	0.214286	0.5
AMHR2	0	0	0	0	0	0	0	0	0	0	0	0	0	0	0	0	0	0	0	0	0	0
AMICA1	0	0	1	0	0	0	0	0	0	0	0	0	0	0	0	0	0	0	0.071428	593310	0.0714286	0
AMIGO1	0	1	0	1	0	1	0	0	0	1	0	0	2	0	0	0	0	0	0.46779	1439100	0.428571	0
AMIGO2	70	38	21	33	38	39	55	38	48	33	32	45	52	34	116	67	55	60	5.7643	167450	41.1429	74.5
AMIGO3	1	0	0	1	0	0	0	0	1	1	0	0	0	0	0	0	0	0	0.33605	1403500	0.285714	0
AMMECR1	11	4	3	8	7	9	7	5	11	6	4	10	2	9	14	6	7	7	4.3707	767330	6.85714	8.5
AMMECR1L	10	9	5	12	15	10	9	5	18	7	10	9	8	5	24	4	6	20	11.173	1472200	9.42857	13.5
AMN	0	0	0	0	0	0	0	0	0	0	0	0	0	0	0	0	0	0	0	0	0	0
AMN1	22	18	8	19	30	29	24	19	34	24	21	35	22	16	21	27	24	24	19.701	1074800	22.9286	24
AMOT	0	1	0	1	1	1	1	1	2	1	0	1	2	4	0	1	0	1	0.92961	1060500	1.14286	0.5
AMOTL1	27	44	22	32	32	40	38	32	60	30	35	17	38	28	58	16	17	31	20.046	722190	33.9286	30.5
AMOTL2	0	0	0	0	0	0	0	0	0	0	0	0	0	0	0	0	0	0	0	0	0	0
AMPD1	0	0	0	0	0	0	0	0	0	0	0	0	0	0	0	0	0	0	0	0	0	0
AMPD2	6	15	9	12	8	7	9	12	15	8	5	7	8	7	19	6	13	22	7.0012	922020	9.14286	15
AMPD3	0	0	1	1	1	0	1	0	0	2	0	1	2	1	5	1	1	8	0.90494	1463900	0.714286	3.75
AMPH	0	0	0	0	1	0	0	0	0	0	0	0	0	0	0	0	0	0	0.071429	1420200	0.0714286	0
AMT	2	1	0	0	0	0	2	2	2	0	1	0	0	0	2	0	1	0	0.54226	925070	0.714286	0.75
AMTN	0	0	0	0	0	0	0	0	0	0	0	0	0	0	0	0	0	0	0	0	0	0
AMY1A	0	0	0	0	0	0	0	0	0	0	0	0	0	0	0	0	0	0	0	0	0	0
AMY1B	0	0	0	0	0	0	0	0	0	0	0	0	0	0	0	0	0	0	0	0	0	0
AMY1C	0	0	0	0	0	0	0	0	0	0	0	0	0	0	0	0	0	0	0	0	0	0
AMY2A	0	0	0	0	0	0	0	0	0	0	0	0	0	0	0	0	0	0	0	0	0	0
AMY2B	1	2	1	1	1	1	1	0	3	0	0	3	1	1	1	1	1	0	2.0621	2323600	1.14286	0.75
AMZ1	3	2	0	2	0	0	0	0	3	2	0	1	0	0	0	1	0	3	0.48654	654020	0.928571	1
AMZ2	77	94	40	88	125	111	96	91	158	99	111	147	129	109	103	124	98	96	49.614	590390	105.357	105.25
AMZ2P1	35	31	23	34	51	46	38	38	40	49	38	83	55	50	42	47	36	47	15.153	425120	43.6429	43
ANAPC1	5	7	2	11	11	8	7	6	11	9	7	7	5	7	14	9	15	17	13.639	2329800	7.35714	13.75
ANAPC10	37	52	17	49	55	42	42	42	61	40	33	50	64	44	97	93	90	65	60.458	1688800	44.8571	86.25
ANAPC11	393	726	334	680	769	599	652	658	1041	571	624	808	823	619	534	645	560	420	258.07	486620	664.071	539.75
ANAPC13	99	206	79	174	205	174	155	150	291	160	128	241	244	198	121	153	143	133	53.821	381160	178.857	137.5
ANAPC15	11	24	10	23	25	14	18	18	33	10	23	24	23	21	8	9	3	5	25.157	1600800	19.7857	6.25
ANAPC16	174	287	105	290	300	290	287	252	367	233	246	390	309	249	323	289	318	246	121.11	564240	269.929	294
ANAPC1P1	0	1	0	2	2	0	0	1	2	1	0	0	1	0	0	0	1	0	0.77657	1529700	0.714286	0.25
ANAPC2	1	0	1	0	0	1	1	0	1	0	1	1	0	0	0	0	0	1	0.71565	1534100	0.5	0.25
ANAPC4	9	10	3	6	13	11	11	6	13	7	6	21	15	6	16	10	10	10	8.5244	1118300	9.78571	11.5
ANAPC5	70	123	44	114	133	92	104	97	178	80	107	142	119	114	149	119	114	123	80.471	938080	108.357	126.25
ANAPC7	15	19	8	17	18	13	12	13	19	15	12	18	13	12	15	14	16	8	29.37	2466400	14.5714	13.25
ANG	20	62	37	60	78	64	38	63	81	49	74	79	92	56	111	110	76	84	16.146	330450	60.9286	95.25
ANGEL1	3	3	1	3	3	4	3	2	2	4	4	2	6	6	6	1	3	2	4.709	1725800	3.28571	3
ANGEL2	14	16	3	20	19	16	20	17	25	12	10	21	17	8	15	8	10	15	14.055	1159100	15.5714	12
ANGPT1	60	82	27	62	80	83	39	57	56	50	44	54	71	42	21	9	14	14	13.988	296990	57.6429	14.5
ANGPT2	3	10	4	4	0	1	7	3	2	4	4	4	1	3	8	1	1	3	2.0891	675170	3.57143	3.25
ANGPT4	0	0	0	0	0	0	1	0	0	0	0	0	0	0	0	0	0	0	0.071429	1283400	0.0714286	0
ANGPTL1	26	33	11	27	27	33	38	35	60	21	25	65	24	23	10	29	16	14	12.997	519710	32	17.25
ANGPTL2	10	15	13	23	20	7	15	19	18	15	15	22	22	9	33	27	47	33	10.369	792930	15.9286	35
ANGPTL3	1	0	1	0	0	0	0	0	0	0	0	1	0	0	1	0	0	0	0.21626	867710	0.214286	0.25
ANGPTL4	59	96	26	82	102	76	103	102	138	107	91	160	87	68	63	68	47	60	22.463	308830	92.6429	59.5
ANGPTL5	0	0	0	1	0	0	0	0	1	0	0	1	0	0	0	0	0	1	0.2453	1770400	0.214286	0.25
ANGPTL6	0	0	0	0	0	0	0	0	0	0	0	0	0	0	0	0	0	0	0	0	0	0
ANGPTL7	0	0	0	0	0	0	0	0	0	0	0	0	0	0	0	1	1	0	0	0	0	0.5
ANHX	0	0	0	0	1	0	0	0	0	0	0	0	0	0	0	0	0	0	0.071429	1420200	0.0714286	0
ANK1	0	0	0	2	0	1	0	0	0	1	0	0	1	2	2	0	0	0	0.41564	1001400	0.5	0.5
ANK2	14	15	4	15	8	12	20	13	15	7	12	15	10	9	28	21	13	33	9.1433	935170	12.0714	23.75
ANK3	55	88	42	67	70	60	56	47	69	38	29	53	53	40	49	18	26	38	11.989	265010	54.7857	32.75
ANKAR	2	5	1	9	2	4	6	5	1	4	1	3	6	2	7	2	2	3	2.8105	961700	3.64286	3.5
ANKDD1A	2	1	0	1	3	0	5	1	6	2	1	1	3	3	2	1	5	1	1.7111	1092300	2.07143	2.25
ANKDD1B	0	1	0	2	0	0	0	1	1	0	0	0	0	1	1	0	0	0	0.41866	1292900	0.428571	0.25
ANKEF1	0	0	0	0	0	0	0	0	0	1	0	0	0	0	0	0	0	0	0.071429	1122500	0.0714286	0
ANKFN1	0	0	0	0	0	0	0	0	0	0	0	0	0	0	0	0	0	0	0	0	0	0
ANKFY1	26	27	13	26	24	24	34	25	35	13	16	19	22	19	34	13	14	23	13.571	718250	23.0714	21
ANKH	42	54	27	45	49	36	31	26	40	27	30	36	47	23	22	8	20	11	11.5	378280	36.6429	15.25
ANKHD1	10	12	8	7	8	13	9	10	15	8	6	11	12	5	29	5	7	9	9.7009	1223800	9.57143	12.5
ANKHD1-EIF4EBP3	0	0	0	0	0	0	0	0	1	0	0	0	0	0	1	0	0	0	0.071429	1911500	0.0714286	0.25
ANKIB1	38	46	16	39	33	31	31	31	58	29	35	28	31	32	67	31	42	61	19.925	716950	34.1429	50.25
ANKK1	1	0	1	1	1	2	0	0	0	0	0	1	0	1	0	0	0	0	0.72221	1336800	0.571429	0
ANKLE1	5	3	1	2	2	6	7	5	10	1	2	3	1	4	1	0	2	1	2.5614	865450	3.71429	1
ANKLE2	23	30	6	26	22	16	14	17	21	9	18	13	14	8	46	12	18	37	5.8697	427190	16.9286	28.25
ANKMY1	0	0	1	0	1	1	1	0	0	0	0	0	1	0	1	1	1	2	0.41133	1230000	0.357143	1.25
ANKMY2	20	22	21	20	39	37	35	20	44	31	32	41	42	19	49	47	30	50	15.619	635980	30.2143	44
ANKRA2	37	32	9	28	34	37	37	32	41	19	22	47	38	31	84	18	22	54	13.18	518990	31.7143	44.5
ANKRD1	111	204	60	183	115	90	132	102	182	78	103	165	120	61	20	12	10	17	14.195	146150	121.857	14.75
ANKRD10	22	22	13	26	20	27	30	29	34	25	13	21	24	15	78	20	47	61	16.416	874830	22.9286	51.5
ANKRD11	356	361	230	292	483	310	337	363	495	276	321	463	451	261	518	130	107	601	27.318	93603	357.071	339
ANKRD12	91	123	60	112	131	106	139	95	195	111	120	130	120	105	238	96	108	177	85.714	909380	117	154.75
ANKRD13A	19	26	10	37	25	34	31	30	40	29	29	22	29	24	54	20	27	35	24.221	1093800	27.5	34
ANKRD13B	1	0	1	2	1	2	0	0	2	2	0	2	1	1	3	0	2	0	1.7327	1942400	1.07143	1.25
ANKRD13C	14	18	7	19	13	12	16	18	18	14	17	25	15	10	34	11	18	24	22.497	1802000	15.4286	21.75
ANKRD13D	1	1	0	2	0	1	5	1	0	2	2	4	3	1	3	5	1	5	1.4048	1086600	1.64286	3.5
ANKRD16	4	7	1	5	2	10	3	5	10	6	4	3	5	1	15	9	4	7	3.4789	940530	4.71429	8.75
ANKRD17	45	63	12	50	57	50	70	47	58	37	43	30	54	37	146	46	82	77	14.038	375600	46.6429	87.75
ANKRD18A	0	1	0	0	0	1	0	0	1	0	0	1	0	0	1	0	1	1	0.3577	1862000	0.285714	0.75
ANKRD18B	0	1	0	0	0	0	1	1	1	1	0	0	1	0	1	0	1	3	0.66512	2114300	0.428571	1.25
ANKRD18DP	0	0	0	0	0	0	0	0	0	0	0	0	0	0	0	0	0	0	0	0	0	0
ANKRD19P	0	2	0	1	2	1	0	2	0	1	0	3	2	1	4	0	0	1	1.3196	1652300	1.07143	1.25
ANKRD2	0	0	0	0	0	0	0	0	0	0	0	0	1	0	0	0	0	0	0.071429	1471400	0.0714286	0
ANKRD20A1	0	0	0	0	0	0	0	0	0	0	0	0	0	0	0	0	0	0	0	0	0	0
ANKRD20A11P	0	0	0	0	0	0	0	0	0	0	0	0	0	0	0	0	0	0	0	0	0	0
ANKRD20A12P	5	4	2	6	3	9	3	6	13	4	8	10	5	5	7	14	3	12	6.5273	1391900	5.92857	9
ANKRD20A19P	0	1	0	0	0	0	2	2	0	1	0	1	0	1	0	0	0	1	0.55526	1216700	0.571429	0.25
ANKRD20A2	0	0	0	0	0	0	0	0	0	0	0	0	0	0	0	0	0	0	0	0	0	0
ANKRD20A3	0	0	0	0	0	0	0	0	1	0	0	0	0	0	0	0	0	0	0.071429	1911500	0.0714286	0
ANKRD20A4	0	0	0	0	0	0	0	0	0	0	0	0	0	0	0	0	0	0	0	0	0	0
ANKRD20A5P	0	0	0	0	0	0	0	0	1	0	0	1	0	0	0	0	0	0	0.15293	1839100	0.142857	0
ANKRD20A8P	1	0	0	1	0	0	0	0	0	0	0	0	0	0	0	0	0	2	0.14788	1068100	0.142857	0.5
ANKRD20A9P	34	23	8	36	23	17	28	27	40	15	22	25	18	13	34	8	22	28	6.4159	337380	23.5	23
ANKRD22	1	0	0	1	0	1	0	0	2	0	2	0	1	0	0	0	0	0	0.56858	1261600	0.571429	0
ANKRD23	0	0	0	0	0	0	0	0	0	0	0	0	0	0	1	0	0	0	0	0	0	0.25
ANKRD24	0	0	0	0	0	0	0	0	0	0	0	0	0	0	0	0	0	2	0	0	0	0.5
ANKRD26	24	34	3	25	16	15	21	24	25	22	13	21	16	8	41	21	19	27	5.7806	381080	19.0714	27
ANKRD26P1	0	0	0	0	0	0	0	0	0	0	0	0	0	0	0	0	0	0	0	0	0	0
ANKRD26P3	0	0	0	0	0	0	0	0	0	0	0	0	0	0	0	0	0	0	0	0	0	0
ANKRD27	10	6	2	3	3	7	5	7	6	2	5	5	4	3	10	3	4	6	2.6798	654170	4.85714	5.75
ANKRD28	11	13	8	4	12	14	13	11	25	8	5	12	9	11	46	21	18	28	8.204	907220	11.1429	28.25
ANKRD29	1	2	1	2	0	0	0	2	0	0	1	1	0	1	0	0	1	2	1.0278	1448100	0.785714	0.75
ANKRD30A	0	1	0	0	0	0	0	0	0	0	0	0	0	0	0	0	0	0	0.071429	1445400	0.0714286	0
ANKRD30B	0	1	0	0	1	2	0	0	0	2	2	5	1	0	0	1	0	1	0.56654	752420	1	0.5
ANKRD30BL	0	0	0	0	0	0	0	0	0	0	0	0	0	0	0	0	0	0	0	0	0	0
ANKRD30BP2	2	3	1	5	3	3	3	0	4	0	1	3	0	2	7	0	1	1	2.3239	1373200	2.14286	2.25
ANKRD30BP3	0	0	0	0	0	0	0	0	0	0	0	0	0	0	0	0	0	0	0	0	0	0
ANKRD31	0	0	0	0	0	0	0	0	0	0	0	0	0	0	0	0	0	0	0	0	0	0
ANKRD32	10	7	4	9	7	6	14	14	13	7	8	9	9	9	23	15	9	16	9.4291	1277900	9	15.75
ANKRD33	0	0	0	0	0	0	0	0	0	0	0	0	0	0	0	0	0	0	0	0	0	0
ANKRD33B	2	2	0	3	4	0	6	3	2	1	3	4	3	1	9	0	5	3	2.2171	1183300	2.42857	4.25
ANKRD34A	0	0	1	0	1	0	1	0	1	0	2	0	0	1	0	2	0	0	0.50748	1104600	0.5	0.5
ANKRD34B	0	0	0	0	0	0	0	0	0	0	0	0	0	0	0	0	0	0	0	0	0	0
ANKRD34C	0	0	0	0	0	0	0	0	0	0	0	0	0	0	0	0	0	0	0	0	0	0
ANKRD35	4	1	2	1	2	4	4	1	1	2	4	4	3	2	1	4	2	3	2.8743	1316100	2.5	2.5
ANKRD36	28	44	8	23	21	20	27	27	33	30	28	20	20	11	58	27	19	94	8.0035	406770	24.2857	49.5
ANKRD36B	23	42	10	21	19	11	27	30	35	24	17	25	13	10	29	11	15	49	7.4413	421870	21.9286	26
ANKRD36BP1	4	10	6	7	12	5	13	5	18	5	14	15	4	6	5	7	4	4	5.4879	779920	8.85714	5
ANKRD36BP2	0	0	0	0	0	0	0	0	0	0	0	0	0	0	0	0	0	0	0	0	0	0
ANKRD37	8	14	4	8	10	2	12	14	12	4	4	10	6	3	6	2	1	7	4.5676	722710	7.92857	4
ANKRD39	8	14	3	7	10	7	4	4	12	10	7	11	7	12	12	13	8	7	7.843	1176900	8.28571	10
ANKRD40	24	23	12	39	35	28	27	30	47	31	22	36	40	23	62	23	39	36	38.132	1606800	29.7857	40
ANKRD42	9	5	5	7	11	5	14	9	10	5	7	6	7	8	12	3	2	5	7.2874	1131000	7.71429	5.5
ANKRD44	24	34	15	26	17	22	18	20	40	17	14	25	21	15	38	8	10	13	13.079	729570	22	17.25
ANKRD45	1	0	0	3	1	3	1	0	1	1	2	0	1	1	1	0	1	1	1.1191	1273200	1.07143	0.75
ANKRD46	10	21	5	17	19	24	16	14	17	10	8	13	31	18	20	12	7	8	8.5642	679220	15.9286	11.75
ANKRD49	17	24	10	27	38	21	29	28	43	10	14	39	28	25	23	15	18	29	16.227	823550	25.2143	21.25
ANKRD50	34	29	21	39	23	25	25	21	51	19	16	15	18	24	27	2	12	20	6.2265	289030	25.7143	15.25
ANKRD52	3	1	4	4	2	4	4	4	4	4	3	3	6	3	5	1	2	3	4.5963	1517700	3.5	2.75
ANKRD53	0	0	0	0	0	0	0	0	0	0	0	0	0	0	0	0	0	0	0	0	0	0
ANKRD54	5	5	5	6	11	9	6	5	4	6	2	3	5	1	15	4	7	9	3.5284	797100	5.21429	8.75
ANKRD55	1	2	1	0	2	3	2	5	4	1	1	3	4	0	0	0	1	0	2.1464	1339900	2.07143	0.25
ANKRD6	13	17	6	9	9	13	6	9	12	11	12	9	12	14	11	7	10	4	8.9404	983730	10.8571	8
ANKRD61	1	0	0	0	0	0	0	0	0	0	0	0	0	0	0	0	0	0	0.071428	860090	0.0714286	0
ANKRD62	3	5	2	4	1	3	8	2	2	6	3	2	2	0	2	6	4	5	2.182	841830	3.07143	4.25
ANKRD62P1-PARP4P3	1	5	0	0	1	0	2	0	0	0	1	0	3	0	2	1	3	2	0.44751	637400	0.928571	2
ANKRD63	0	0	0	0	0	0	0	0	0	0	0	0	0	0	0	0	0	0	0	0	0	0
ANKRD65	0	0	0	1	0	1	0	0	1	0	0	0	0	0	0	0	0	0	0.24217	1590100	0.214286	0
ANKRD66	0	0	0	0	0	0	0	0	0	0	0	0	0	0	0	0	0	0	0	0	0	0
ANKRD7	0	0	0	1	1	1	0	0	1	2	0	0	2	3	0	0	0	1	0.54424	869700	0.785714	0.25
ANKRD9	0	0	0	0	0	2	1	0	0	0	0	0	2	0	0	1	4	1	0.22873	841530	0.357143	1.5
ANKS1A	4	10	8	0	4	4	6	2	8	5	5	2	4	2	5	4	2	6	1.5535	384370	4.57143	4.25
ANKS1B	0	2	0	0	0	0	0	0	0	0	1	0	0	0	0	0	0	0	0.14728	900540	0.214286	0
ANKS3	2	3	3	4	6	4	6	8	7	4	3	1	3	0	7	1	2	11	3.2481	1030400	3.85714	5.25
ANKS4B	5	3	1	5	5	4	2	3	5	4	2	9	6	5	4	1	2	2	5.674	1695100	4.21429	2.25
ANKS6	2	5	1	5	4	5	3	7	4	5	4	1	5	3	5	3	1	4	5.6636	1821100	3.85714	3.25
ANKUB1	0	0	0	0	0	0	0	0	0	0	0	0	0	0	0	0	0	0	0	0	0	0
ANKZF1	7	13	4	8	7	3	8	9	10	1	5	7	4	1	16	9	6	15	3.8874	776550	6.21429	11.5
ANLN	0	1	1	1	2	1	4	4	4	0	2	2	1	2	1	0	0	2	1.9021	1359300	1.78571	0.75
ANO1	1	0	1	1	0	0	0	0	0	1	0	1	0	0	1	1	0	0	0.42999	1167600	0.357143	0.5
ANO10	7	10	0	12	8	7	5	3	8	9	10	10	4	7	25	11	19	20	4.359	771190	7.14286	18.75
ANO2	0	0	0	0	1	1	0	0	0	0	0	0	0	0	0	0	1	0	0.15349	1397600	0.142857	0.25
ANO3	0	0	0	0	0	0	0	0	0	0	0	0	0	0	1	0	0	1	0	0	0	0.5
ANO4	0	1	0	0	0	0	0	0	1	1	0	0	0	0	0	0	0	0	0.23929	1590800	0.214286	0
ANO5	0	0	0	0	0	0	0	0	0	0	0	0	0	0	0	0	0	0	0	0	0	0
ANO6	54	54	14	33	35	40	36	44	60	35	35	32	38	19	53	38	28	54	7.9845	259620	37.7857	43.25
ANO7	2	3	0	2	0	1	3	3	3	3	4	6	6	2	1	1	1	2	2.7143	1297500	2.71429	1.25
ANO8	1	1	0	1	1	2	0	0	0	1	1	1	2	0	0	1	1	2	1.2677	2017200	0.785714	1
ANO9	0	0	0	0	0	0	0	0	0	0	0	0	0	0	0	0	0	0	0	0	0	0
ANP32A	35	48	28	60	38	42	59	35	66	40	40	31	63	27	24	40	49	24	17.891	502060	43.7143	34.25
ANP32A-IT1	11	12	1	6	4	3	6	3	12	8	10	10	5	1	4	0	3	3	2.4807	474830	6.57143	2.5
ANP32AP1	0	0	0	0	0	0	0	0	0	0	0	0	0	0	0	0	0	0	0	0	0	0
ANP32B	75	78	37	84	84	59	84	69	109	68	73	87	80	77	185	109	109	156	43.577	704680	76	139.75
ANP32C	0	0	0	0	0	0	0	0	0	0	0	0	0	0	0	0	0	0	0	0	0	0
ANP32D	0	0	0	0	0	0	0	0	0	0	0	0	0	0	0	0	0	0	0	0	0	0
ANP32E	93	175	79	122	123	114	163	126	173	117	98	122	163	100	44	74	53	38	40.428	393930	126.286	52.25
ANPEP	1	3	1	1	2	5	2	3	5	2	2	3	0	3	0	1	0	1	3.6081	1923000	2.35714	0.5
ANTXR1	87	122	52	142	114	123	106	87	135	95	73	129	115	72	89	37	67	50	39.566	473080	103.714	60.75
ANTXR2	102	76	55	88	84	76	72	76	99	66	73	118	93	79	154	59	88	102	14.947	217200	82.6429	100.75
ANXA1	1193	2078	813	1937	2161	2014	1960	1813	3101	1435	1464	2541	2322	1708	2171	1819	1454	1659	152.3	101550	1895.71	1775.75
ANXA10	0	0	0	2	1	1	1	0	0	0	0	0	0	0	1	1	2	3	0.31652	1145600	0.357143	1.75
ANXA11	24	27	10	25	26	26	22	21	34	25	20	22	32	30	49	27	38	48	25.052	1255100	24.5714	40.5
ANXA13	0	0	0	1	0	0	0	0	0	0	0	0	0	0	0	0	0	0	0.071429	1289300	0.0714286	0
ANXA2	1671	3096	1236	2771	3101	2569	2866	2646	4454	2251	2388	3785	3205	2642	1307	1454	1194	955	238.6	108740	2762.93	1227.5
ANXA2P1	0	0	0	0	0	0	1	0	0	0	0	0	0	0	0	0	0	0	0.071429	1283400	0.0714286	0
ANXA2P2	1	0	0	0	0	0	0	0	0	0	1	1	0	0	0	0	0	0	0.23651	1222000	0.214286	0
ANXA2P3	0	0	0	0	0	0	0	0	0	0	0	0	0	0	0	0	0	0	0	0	0	0
ANXA2R	7	10	8	7	14	5	10	5	14	5	11	12	10	8	9	13	9	5	8.4519	1141700	9	9
ANXA3	15	8	9	10	17	6	10	15	23	6	8	28	16	11	5	17	16	10	5.9277	564890	13	12
ANXA4	127	184	79	175	199	174	180	181	267	140	137	221	231	136	172	165	118	136	180.53	1306300	173.643	147.75
ANXA5	2848	5154	2004	4733	5020	4194	4591	4301	7101	3627	3771	5633	5414	3983	3108	3235	2636	2636	549.66	154940	4455.29	2903.75
ANXA6	54	85	40	92	96	77	100	74	125	87	89	95	104	75	62	34	45	37	103.62	1516000	85.2143	44.5
ANXA7	136	253	84	215	232	210	171	209	293	145	163	280	238	173	225	208	170	206	98.775	622680	200.143	202.25
ANXA8	0	0	0	0	0	0	0	0	0	0	0	0	0	0	0	0	0	0	0	0	0	0
ANXA8L1	0	0	0	0	0	0	0	0	0	0	0	0	0	0	0	0	0	0	0	0	0	0
ANXA8L2	0	0	0	0	0	0	0	0	0	0	0	0	0	0	0	1	0	0	0	0	0	0.25
ANXA9	0	0	0	1	0	0	0	0	1	0	0	0	0	0	0	0	0	0	0.14823	1597900	0.142857	0
AOAH	0	0	0	1	0	0	0	0	0	0	0	0	0	0	0	0	0	0	0.071429	1289300	0.0714286	0
AOAH-IT1	0	0	0	0	0	0	0	0	0	0	0	0	0	0	0	0	0	0	0	0	0	0
AOC1	0	0	0	0	0	0	0	0	0	0	0	0	0	0	0	0	0	0	0	0	0	0
AOC2	0	0	0	0	0	0	0	0	0	0	1	0	0	0	0	0	0	1	0.071429	1103800	0.0714286	0.25
AOC3	0	0	0	0	0	0	0	1	0	0	1	1	0	0	0	0	0	0	0.24696	1448800	0.214286	0
AOC4P	1	0	1	0	0	0	2	2	1	1	0	1	0	1	0	1	0	1	0.92367	1426000	0.714286	0.5
AOX1	0	3	0	0	3	0	2	1	0	0	1	2	1	1	0	0	0	0	0.89433	1206100	1	0
AOX2P	0	0	0	0	0	0	0	0	0	0	0	0	0	0	0	0	0	0	0	0	0	0
AP1AR	24	22	9	8	23	15	15	15	25	13	10	17	29	18	79	20	15	55	7.4348	524360	17.3571	42.25
AP1B1	4	8	2	4	5	2	3	3	5	4	0	4	6	1	0	3	2	2	4.0262	1393400	3.64286	1.75
AP1B1P1	0	0	0	0	0	0	0	0	0	0	0	0	0	0	0	0	0	0	0	0	0	0
AP1G1	37	68	29	51	41	49	57	49	78	38	40	37	45	37	50	26	32	27	28.126	738350	46.8571	33.75
AP1G2	7	4	1	4	6	5	5	2	10	5	2	0	4	2	3	5	3	2	2.6931	824450	4.07143	3.25
AP1M1	8	9	4	12	6	4	3	4	10	4	8	3	7	4	9	4	9	10	4.6148	906570	6.14286	8
AP1M2	1	0	0	0	1	1	0	0	0	0	0	0	0	0	0	0	0	0	0.23924	1240400	0.214286	0
AP1S1	1	4	2	2	3	6	1	3	4	4	1	5	2	4	0	4	3	3	3.8697	1588700	3	2.5
AP1S2	11	14	2	11	18	10	14	9	12	9	3	12	4	1	26	11	8	12	3.8462	526860	9.28571	14.25
AP1S3	11	20	7	9	9	11	13	11	18	11	8	10	7	4	13	4	7	11	8.6584	996720	10.6429	8.75
AP2A1	1	2	2	0	0	0	2	0	1	0	4	2	2	1	3	0	0	1	0.83508	769570	1.21429	1
AP2A2	14	11	10	11	7	12	4	9	10	2	11	12	14	8	25	10	18	22	3.8083	457710	9.64286	18.75
AP2B1	38	58	29	47	56	66	50	52	79	44	47	67	51	38	32	32	27	33	59.105	1420100	51.5714	31
AP2M1	95	145	71	131	127	100	128	111	186	109	106	114	140	112	93	86	87	53	75.893	781000	119.643	79.75
AP2S1	88	173	61	141	203	120	170	145	237	137	116	197	160	127	84	132	108	93	85.43	731290	148.214	104.25
AP3B1	41	94	26	60	60	56	71	63	103	48	55	69	59	52	105	76	62	77	54.588	1125100	61.2143	80
AP3B2	0	0	0	0	0	0	0	0	0	0	0	0	0	0	0	0	0	0	0	0	0	0
AP3D1	33	28	17	28	27	24	39	22	51	28	21	18	21	22	62	24	27	62	10.398	465300	27.0714	43.75
AP3M1	40	52	14	58	49	46	44	42	61	44	34	55	59	41	41	33	30	32	39.921	1098500	45.6429	34
AP3M2	14	18	9	17	22	19	19	13	28	20	14	31	18	16	32	30	26	41	38.662	2624600	18.4286	32.25
AP3S1	65	154	47	136	123	102	125	106	191	90	113	170	141	106	100	108	85	86	72.997	779780	119.214	94.75
AP3S2	12	7	2	7	5	6	9	7	11	7	0	8	6	6	7	6	4	5	3.2849	606960	6.64286	5.5
AP4B1	10	11	4	14	11	9	9	12	18	10	7	12	13	8	34	19	17	27	27.92	3318500	10.5714	24.25
AP4B1-AS1	7	6	4	10	4	1	3	5	12	1	5	4	7	8	6	4	3	2	3.395	749500	5.5	3.75
AP4E1	26	24	30	28	27	24	18	26	39	24	23	38	32	21	47	24	22	33	6.946	301810	27.1429	31.5
AP4M1	5	6	4	7	7	0	8	7	11	3	4	5	7	7	8	10	2	7	6.5094	1387500	5.78571	6.75
AP4S1	24	28	13	12	20	12	30	24	36	17	9	18	21	18	22	14	18	14	8.1271	493090	20.1429	17
AP5B1	2	14	1	4	1	5	4	9	9	5	3	4	3	1	11	2	1	4	2.0391	573790	4.64286	4.5
AP5M1	25	29	16	34	37	23	17	18	42	24	19	23	34	22	30	19	26	14	18.403	873700	25.9286	22.25
AP5S1	15	23	12	18	19	17	10	14	34	13	13	14	22	12	18	4	9	11	15.498	1137000	16.8571	10.5
AP5Z1	4	10	1	3	4	4	0	7	6	6	1	1	5	1	11	2	0	10	2.0279	676530	3.78571	5.75
APAF1	20	15	9	13	20	9	18	9	27	10	14	5	9	11	12	8	4	8	5.2435	466700	13.5	8
APBA1	4	1	2	4	2	2	5	3	3	2	1	3	2	3	2	0	1	4	3.7536	1661500	2.64286	1.75
APBA2	1	0	0	1	3	0	1	0	1	0	2	0	1	1	0	1	2	0	0.79685	1271700	0.785714	0.75
APBA3	1	1	1	4	1	2	1	3	2	4	1	4	0	0	16	0	4	9	1.7226	1182700	1.78571	7.25
APBB1	5	9	5	2	6	8	3	6	9	8	4	8	7	4	10	5	4	11	7.1687	1447400	6	7.5
APBB1IP	0	1	0	1	0	0	0	3	2	0	0	2	0	0	3	0	0	1	0.3616	801760	0.642857	1
APBB2	43	60	21	54	39	56	46	42	77	47	38	58	53	34	55	27	34	58	41.782	1092600	47.7143	43.5
APBB3	2	0	0	2	2	1	2	1	1	2	1	4	3	1	0	1	0	1	2.4053	1951200	1.57143	0.5
APC	37	68	21	54	45	44	65	41	77	38	43	36	45	36	92	35	51	50	27.409	736610	46.4286	57
APC2	0	1	1	0	1	1	0	0	0	0	1	0	0	0	2	0	0	2	0.41995	1219600	0.357143	1
APCDD1	0	0	0	0	0	0	0	0	0	0	0	0	0	0	0	0	0	0	0	0	0	0
APCDD1L	12	7	4	5	6	9	10	4	8	4	1	4	6	2	2	4	0	5	2.3187	467460	5.85714	2.75
APCDD1L-AS1	4	4	1	6	4	2	0	6	4	4	2	1	3	1	1	1	0	0	2.4962	1017300	3	0.5
APCS	0	0	0	0	0	0	0	0	0	0	0	0	0	0	0	0	0	0	0	0	0	0
APEH	19	17	12	12	15	16	9	9	11	11	10	22	15	8	20	11	11	20	5.5408	490390	13.2857	15.5
APEX1	87	178	84	159	184	141	144	150	222	129	128	234	208	125	145	112	111	120	86.347	699180	155.214	122
APEX2	14	21	10	13	20	15	19	17	23	19	8	21	20	21	9	8	8	11	21.176	1511400	17.2143	9
APH1A	18	26	14	21	30	28	25	20	27	7	21	21	25	22	35	27	25	18	15.541	871050	21.7857	26.25
APH1B	11	22	7	21	25	26	15	16	27	23	23	29	33	19	20	27	24	25	20.47	1221600	21.2143	24
API5	48	75	25	66	74	71	66	53	84	56	49	81	68	61	43	27	38	31	92.837	1853500	62.6429	34.75
APIP	16	39	25	30	33	37	46	29	68	25	38	48	47	28	67	68	55	46	19.49	671690	36.3571	59
APITD1	17	13	10	19	33	14	18	17	23	7	14	25	26	17	11	16	7	16	11.504	789560	18.0714	12.5
APITD1-CORT	1	3	0	0	2	0	0	0	4	2	0	0	1	0	0	2	0	2	0.5841	888820	0.928571	1
APLF	3	6	1	3	5	1	7	2	5	1	3	2	2	3	6	3	2	5	3.4705	1396700	3.14286	4
APLN	0	3	0	2	2	3	4	1	4	1	1	4	1	1	3	1	0	2	2.1216	1519100	1.92857	1.5
APLNR	0	0	0	0	0	0	0	0	0	0	0	0	0	0	0	0	0	0	0	0	0	0
APLP1	6	7	2	7	5	5	7	10	5	4	4	14	7	9	3	4	3	4	6.3857	1207400	6.57143	3.5
APLP2	133	205	91	205	200	149	249	208	237	181	196	193	285	152	204	154	167	241	41.807	270470	191.714	191.5
APMAP	24	24	11	27	31	36	32	28	33	30	23	18	26	27	14	12	17	14	18.268	843070	26.4286	14.25
APOA1	0	0	0	3	2	2	3	0	0	1	1	1	3	0	0	1	0	1	0.88676	1016200	1.14286	0.5
APOA1BP	15	32	12	28	32	14	25	22	39	21	20	26	22	29	37	33	26	21	27.626	1435500	24.0714	29.25
APOA2	1	0	0	0	0	0	0	0	0	0	0	0	0	0	0	0	0	0	0.071428	860090	0.0714286	0
APOA4	0	0	0	0	0	0	0	0	0	0	0	0	0	0	0	0	0	0	0	0	0	0
APOA5	0	0	0	0	0	0	0	0	0	0	0	0	0	0	0	0	0	0	0	0	0	0
APOB	0	0	0	0	0	0	0	0	0	0	0	0	0	0	0	0	0	0	0	0	0	0
APOBEC1	0	0	0	0	0	0	0	0	0	0	0	0	0	0	0	0	0	0	0	0	0	0
APOBEC2	1	0	0	0	0	0	2	0	1	0	0	1	0	0	1	0	0	0	0.29563	1065300	0.357143	0.25
APOBEC3A	5	12	2	8	9	9	7	5	18	4	7	10	8	7	12	5	6	9	13.042	2152000	7.92857	8
APOBEC3A_B	0	0	0	0	0	0	0	0	0	0	0	0	0	0	0	0	0	0	0	0	0	0
APOBEC3B	0	0	0	0	1	0	0	0	0	0	0	0	0	0	0	0	0	0	0.071429	1420200	0.0714286	0
APOBEC3C	51	47	23	42	65	55	50	54	71	43	41	85	68	34	84	80	42	78	25.687	615860	52.0714	71
APOBEC3D	4	8	5	5	12	6	8	11	15	10	12	10	7	6	9	6	9	6	10.571	1545300	8.5	7.5
APOBEC3F	8	5	3	6	8	7	10	5	10	5	2	14	6	5	11	4	4	7	6.6876	1246400	6.71429	6.5
APOBEC3G	4	2	1	1	5	7	2	4	3	6	2	3	8	3	5	2	1	4	2.9776	1001200	3.64286	3
APOBEC3H	0	0	1	0	0	0	0	0	2	0	1	1	0	0	0	0	0	0	0.31462	1029400	0.357143	0
APOBEC4	1	0	0	0	0	0	0	0	0	0	0	1	0	0	0	0	0	0	0.14101	1094400	0.142857	0
APOBR	0	0	0	0	0	0	0	0	0	0	0	0	0	0	0	0	0	0	0	0	0	0
APOC1	1	2	0	2	2	1	3	1	0	1	2	3	1	3	0	6	0	4	2.4574	1954200	1.57143	2.5
APOC1P1	7	4	5	2	0	4	8	8	6	3	5	4	1	2	7	2	7	2	1.9802	526980	4.21429	4.5
APOC2	0	0	0	0	0	0	0	0	0	0	0	0	0	0	0	0	0	0	0	0	0	0
APOC3	0	0	0	0	0	0	0	0	0	0	0	0	0	0	0	0	0	0	0	0	0	0
APOC4	0	0	0	0	0	0	0	0	0	0	0	0	0	0	0	0	0	0	0	0	0	0
APOC4-APOC2	0	0	0	0	0	0	0	0	0	0	0	0	0	0	0	0	0	0	0	0	0	0
APOD	22	28	17	20	15	15	15	24	25	28	17	40	23	16	13	26	23	18	9.2298	509610	21.7857	20
APOE	0	6	0	2	5	0	5	3	5	3	5	6	2	3	1	3	1	1	2.2791	954030	3.21429	1.5
APOF	0	0	0	0	1	0	0	0	1	0	0	0	0	0	1	0	0	0	0.15093	1721800	0.142857	0.25
APOH	0	0	0	0	0	0	0	0	0	0	0	0	0	0	0	0	0	0	0	0	0	0
APOL1	38	49	25	41	40	36	49	43	74	39	36	66	37	30	70	57	67	76	34.8	1002800	43.0714	67.5
APOL2	30	46	23	39	41	23	51	58	80	46	37	53	43	25	65	21	40	35	19.004	560170	42.5	40.25
APOL3	0	3	3	1	4	3	2	4	2	2	2	4	2	3	13	3	4	5	2.8865	1370500	2.5	6.25
APOL4	0	1	1	0	0	1	2	0	2	0	0	1	0	0	1	0	0	0	0.55624	1206100	0.571429	0.25
APOL5	0	0	0	0	0	0	0	0	0	0	0	0	0	0	0	0	0	0	0	0	0	0
APOL6	22	36	21	31	30	47	34	34	59	27	26	38	27	28	54	41	31	32	23.766	893400	32.8571	39.5
APOLD1	6	6	3	9	4	0	11	8	6	4	5	5	8	2	7	3	0	6	3.7843	841000	5.5	4
APOM	6	8	1	11	4	4	6	5	13	3	4	2	8	4	3	14	9	4	4.3897	1002900	5.64286	7.5
APOO	15	26	10	36	26	37	24	18	25	22	18	25	35	31	33	23	33	32	13.14	655290	24.8571	30.25
APOOL	30	32	11	28	43	42	47	30	79	32	36	28	30	21	17	20	31	20	12.679	461480	34.9286	22
APOOP5	0	0	0	0	0	0	0	0	0	0	0	0	0	0	0	0	0	0	0	0	0	0
APOPT1	41	72	27	79	91	62	70	61	102	55	58	69	61	50	113	124	97	83	67.101	1318000	64.1429	104.25
APP	151	174	60	136	140	144	143	171	190	130	106	143	166	120	251	134	159	153	27.206	237550	141	174.25
APPBP2	34	44	18	45	38	35	34	33	48	30	22	34	27	24	71	42	52	51	22.44	827770	33.2857	54
APPL1	35	65	24	67	47	28	56	39	66	55	46	47	42	55	100	47	49	73	19.571	502000	48	67.25
APPL2	14	30	11	23	19	24	20	12	22	14	19	23	23	19	27	16	10	20	25.302	1598100	19.5	18.25
APRT	51	105	39	106	105	76	59	82	136	77	68	113	97	72	48	71	56	56	64.128	956580	84.7143	57.75
APTX	40	38	28	29	63	48	38	29	50	32	48	41	53	35	52	42	44	61	14.514	428930	40.8571	49.75
AQP1	1	5	3	3	1	4	6	3	5	2	4	2	3	5	2	1	1	1	4.1268	1473200	3.35714	1.25
AQP10	0	0	0	0	0	0	0	0	0	0	1	0	0	0	0	0	0	0	0.071429	1103800	0.0714286	0
AQP11	2	1	0	1	1	1	0	0	1	1	0	0	0	1	3	1	2	1	0.72279	1318900	0.642857	1.75
AQP12A	0	0	0	0	0	0	0	0	0	0	0	0	0	0	0	0	0	0	0	0	0	0
AQP12B	0	0	0	0	0	0	0	0	0	0	0	0	0	0	0	0	0	0	0	0	0	0
AQP2	0	0	0	0	0	0	0	0	0	0	0	0	0	0	0	0	0	0	0	0	0	0
AQP3	2	0	1	0	1	0	1	0	1	0	1	0	1	2	0	0	0	1	0.74539	1103300	0.714286	0.25
AQP4	0	0	0	0	0	0	0	0	0	0	0	0	0	0	0	0	0	0	0	0	0	0
AQP4-AS1	3	5	0	3	2	0	7	1	2	0	0	3	2	0	2	1	0	0	0.83155	546440	2	0.75
AQP5	0	0	0	0	0	0	0	0	0	0	0	0	0	0	0	0	0	0	0	0	0	0
AQP6	0	6	2	3	10	1	6	3	6	3	0	2	3	2	1	1	4	2	1.8334	714890	3.35714	2
AQP7	0	0	0	0	0	0	1	0	0	0	0	0	0	0	0	0	0	0	0.071429	1283400	0.0714286	0
AQP7P1	0	0	0	0	0	0	0	0	0	0	0	0	0	0	0	0	0	0	0	0	0	0
AQP7P3	1	0	1	1	0	0	1	0	1	1	0	2	2	1	1	0	0	1	1.2905	1924800	0.785714	0.5
AQP8	0	0	0	0	0	0	0	0	0	0	0	0	0	0	0	0	1	0	0	0	0	0.25
AQP9	0	0	0	1	0	0	0	0	0	0	0	0	0	0	0	0	0	1	0.071429	1289300	0.0714286	0.25
AQPEP	0	1	1	0	1	0	2	1	0	0	0	0	0	0	1	0	0	2	0.4145	1059100	0.428571	0.75
AQR	15	16	13	18	16	13	17	12	29	11	16	15	20	12	35	12	22	15	14.674	1118900	15.9286	21
AR	3	1	2	3	2	4	7	2	0	7	2	8	5	2	14	1	4	19	2.4781	863400	3.42857	9.5
ARAF	16	27	12	24	25	21	16	22	24	17	12	24	22	14	31	13	19	21	29.868	1866200	19.7143	21
ARAP1	3	13	3	5	6	6	2	7	10	4	6	4	11	5	15	2	2	10	6.3913	1335800	6.07143	7.25
ARAP2	2	1	3	0	1	0	1	0	0	0	1	2	0	0	1	0	1	1	0.36354	433340	0.785714	0.75
ARAP3	1	1	0	2	2	4	1	2	2	1	0	2	3	2	1	0	1	1	2.2002	1738400	1.64286	0.75
ARC	0	0	0	0	0	0	0	0	0	0	0	0	0	0	0	0	0	0	0	0	0	0
ARCN1	95	127	50	146	119	106	135	96	177	100	84	95	111	89	184	102	133	229	38.494	437950	109.286	162
AREG	0	0	0	0	0	0	0	0	0	0	0	1	0	0	0	0	0	0	0.071429	1559900	0.0714286	0
AREL1	13	14	3	14	23	15	24	9	23	12	10	12	21	9	18	4	6	6	8.8287	783450	14.4286	8.5
ARF1	91	168	67	132	151	139	140	125	232	134	100	168	128	123	158	123	136	146	117.48	1086500	135.571	140.75
ARF3	18	35	17	25	24	25	31	26	46	28	20	21	29	29	27	15	16	13	28.096	1293400	26.7143	17.75
ARF4	791	1521	531	1291	1462	1236	1260	1209	2063	974	1010	1525	1400	1122	1756	1480	1393	1898	232.76	236640	1242.5	1631.75
ARF5	21	41	17	42	41	35	32	31	41	33	26	34	37	28	54	29	29	37	69.131	2613400	32.7857	37.25
ARF6	44	61	44	53	63	56	51	42	95	47	59	46	54	50	79	40	58	45	18.267	404460	54.6429	55.5
ARFGAP1	5	3	2	7	6	5	9	7	8	12	9	10	6	2	19	5	8	23	4.8821	931910	6.5	13.75
ARFGAP2	19	19	8	29	32	26	24	20	26	18	21	30	25	24	18	9	6	23	27.736	1504700	22.9286	14
ARFGAP3	88	183	75	175	136	138	160	146	204	120	126	138	139	102	231	167	132	176	56.614	509850	137.857	176.5
ARFGEF1	18	19	15	25	18	14	22	23	36	14	28	14	15	7	41	16	22	37	7.2009	454370	19.1429	29
ARFGEF2	25	29	14	31	10	20	37	21	30	19	24	18	24	12	76	16	35	59	8.3034	446610	22.4286	46.5
ARFIP1	33	59	16	65	41	42	49	36	84	36	36	49	63	41	67	42	46	65	30.368	834020	46.4286	55
ARFIP2	7	15	12	16	14	17	15	19	22	11	12	17	22	6	38	17	11	17	10.943	920650	14.6429	20.75
ARFRP1	2	4	2	1	4	6	1	1	5	5	0	4	7	2	1	4	0	3	2.5677	1029300	3.14286	2
ARG1	0	0	0	0	0	0	0	0	0	0	0	0	0	0	0	0	0	0	0	0	0	0
ARG2	5	11	5	9	14	13	7	7	11	11	13	13	20	8	35	23	24	32	11.352	1352200	10.5	28.5
ARGFX	7	6	4	6	6	3	5	3	11	5	4	3	2	3	7	1	4	3	4.6639	1151100	4.85714	3.75
ARGFXP2	0	0	0	0	0	0	0	0	0	0	0	1	0	0	0	0	0	0	0.071429	1559900	0.0714286	0
ARGLU1	66	86	41	76	71	56	87	76	117	64	60	59	70	50	55	17	19	56	28.887	507450	69.9286	36.75
ARHGAP1	69	97	45	83	76	85	67	58	117	62	66	77	58	48	89	31	67	58	24.165	411370	72	61.25
ARHGAP10	9	17	5	13	6	11	8	15	14	8	14	10	8	5	40	18	15	28	8.4549	1015400	10.2143	25.25
ARHGAP11A	11	10	7	7	4	6	17	11	14	6	8	11	6	11	8	1	5	3	5.6404	727890	9.21429	4.25
ARHGAP11B	0	0	0	0	0	0	0	0	0	0	0	0	0	0	0	0	0	0	0	0	0	0
ARHGAP12	21	24	8	22	19	20	16	22	38	20	14	24	23	23	45	14	18	24	23.867	1420100	21	25.25
ARHGAP15	0	0	0	0	0	0	0	0	0	0	0	0	0	1	0	0	0	0	0.071429	1077700	0.0714286	0
ARHGAP17	6	7	2	13	12	9	16	12	16	10	6	12	6	8	26	10	9	20	9.0351	1197000	9.64286	16.25
ARHGAP18	63	58	19	42	56	48	37	31	65	44	37	53	54	28	32	48	30	38	10.214	277320	45.3571	37
ARHGAP19	1	2	0	2	3	4	6	2	2	1	1	1	2	3	1	1	4	1	1.9207	1143000	2.14286	1.75
ARHGAP19-SLIT1	0	0	0	0	0	0	0	0	0	0	0	0	0	0	0	0	0	0	0	0	0	0
ARHGAP20	3	4	3	5	1	3	5	3	4	1	3	2	0	0	3	0	1	2	2.1832	961390	2.64286	1.5
ARHGAP21	51	69	23	49	53	42	44	33	47	42	38	41	33	26	66	15	24	38	12.106	347750	42.2143	35.75
ARHGAP22	4	8	1	9	10	5	3	6	8	9	4	9	6	4	14	6	6	13	7.1685	1501900	6.14286	9.75
ARHGAP23	11	15	8	13	11	12	13	8	13	10	6	13	9	9	16	3	5	6	14.201	1587000	10.7857	7.5
ARHGAP24	24	26	17	13	45	21	26	30	26	20	24	35	35	27	80	36	34	39	13.186	607850	26.3571	47.25
ARHGAP25	1	1	0	0	0	0	1	0	2	0	1	0	1	0	0	0	1	2	0.64879	1725000	0.5	0.75
ARHGAP26	28	21	3	21	15	11	24	8	31	15	17	13	14	20	39	19	27	29	4.0641	291840	17.2143	28.5
ARHGAP26-AS1	0	0	0	0	0	0	0	0	0	0	0	0	0	0	0	0	0	0	0	0	0	0
ARHGAP27	0	2	0	0	0	0	1	0	0	0	0	0	0	0	5	0	0	1	0.14183	918070	0.214286	1.5
ARHGAP28	4	3	5	6	8	5	7	0	8	6	3	5	6	4	2	2	0	4	4.6209	1109600	5	2
ARHGAP29	46	113	52	97	97	79	96	78	106	78	88	95	104	65	107	45	44	65	51.07	740470	85.2857	65.25
ARHGAP30	0	0	0	1	0	0	0	0	0	0	0	1	1	0	0	0	0	0	0.25115	1677300	0.214286	0
ARHGAP31	8	10	3	5	9	10	8	4	7	5	2	8	5	4	13	3	3	5	5.9745	1168500	6.28571	6
ARHGAP32	4	7	2	6	4	7	4	1	8	1	0	5	9	2	9	2	2	7	3.0821	930360	4.28571	5
ARHGAP33	0	0	0	0	0	0	0	0	0	0	0	0	0	0	0	0	1	0	0	0	0	0.25
ARHGAP35	32	41	16	30	43	29	24	24	30	21	27	34	29	26	47	9	12	34	18.214	764370	29	25.5
ARHGAP36	0	0	0	0	0	0	0	0	0	0	0	0	0	0	0	0	0	0	0	0	0	0
ARHGAP39	2	0	0	0	2	0	1	0	0	0	0	0	1	0	3	0	0	0	0.2737	737960	0.428571	0.75
ARHGAP4	0	0	0	0	0	0	0	0	0	0	0	0	0	0	1	0	0	0	0	0	0	0.25
ARHGAP40	0	0	0	0	0	0	0	0	0	0	0	0	0	0	0	0	0	0	0	0	0	0
ARHGAP42	0	2	0	2	1	3	0	1	1	3	0	1	1	2	6	1	2	6	1.0973	1150700	1.21429	3.75
ARHGAP44	0	0	0	1	2	0	2	0	1	0	1	1	0	0	2	0	1	0	0.54579	1314600	0.571429	0.75
ARHGAP5	88	116	37	90	89	86	101	72	115	69	66	72	106	67	238	127	166	163	26.311	387720	83.8571	173.5
ARHGAP5-AS1	1	2	2	7	9	7	4	7	4	9	7	7	8	5	7	8	3	1	4.9214	1084600	5.64286	4.75
ARHGAP6	4	5	3	7	5	4	3	2	2	2	5	4	3	0	1	4	5	2	3.4118	1153000	3.5	3
ARHGAP8	0	0	0	0	0	0	0	0	0	0	0	0	0	0	0	0	1	0	0	0	0	0.25
ARHGAP9	0	0	0	1	1	1	0	1	0	0	0	0	1	1	2	0	0	0	0.68281	2008200	0.428571	0.5
ARHGDIA	5	18	13	12	23	13	9	14	25	12	18	21	20	15	20	11	14	12	9.6961	769840	15.5714	14.25
ARHGDIB	15	36	12	29	38	46	29	23	44	31	40	41	49	25	3	10	9	5	17.133	663090	32.7143	6.75
ARHGDIG	0	0	0	0	0	0	0	0	1	0	0	0	1	0	0	0	0	0	0.15176	1766500	0.142857	0
ARHGEF1	2	5	0	1	0	1	3	0	0	0	0	1	1	1	0	1	4	2	0.60952	712310	1.07143	1.75
ARHGEF10	21	20	13	19	12	13	10	12	22	8	8	6	9	7	25	2	6	14	3.4119	309380	12.8571	11.75
ARHGEF10L	2	0	0	4	2	3	1	2	3	0	4	2	2	3	8	1	1	5	1.888	1179300	2	3.75
ARHGEF11	2	7	1	5	1	5	2	6	7	4	3	5	7	2	8	0	1	6	5.294	1686000	4.07143	3.75
ARHGEF12	55	60	34	62	30	47	50	57	70	36	34	48	39	35	56	33	28	38	10.844	277430	46.9286	38.75
ARHGEF15	0	0	0	0	0	0	0	0	0	0	0	0	0	0	0	0	0	0	0	0	0	0
ARHGEF16	0	0	0	0	0	0	0	0	0	0	0	0	0	0	0	0	0	0	0	0	0	0
ARHGEF17	13	13	7	12	12	11	9	22	19	11	9	9	14	13	13	2	2	2	9.7944	955210	12.4286	4.75
ARHGEF18	2	1	1	4	2	3	3	0	8	4	5	4	4	4	8	2	6	10	3.8679	1533000	3.21429	6.5
ARHGEF19	0	1	1	0	0	1	0	0	3	1	1	1	0	1	4	0	0	5	0.95187	1635900	0.714286	2.25
ARHGEF2	36	32	15	20	41	43	30	29	54	23	13	34	42	33	113	39	57	38	11.044	431030	31.7857	61.75
ARHGEF25	0	0	2	0	0	1	1	0	0	1	0	0	0	0	1	0	1	0	0.2082	496180	0.357143	0.5
ARHGEF26	3	5	2	7	6	2	5	11	6	5	3	4	1	2	6	2	3	6	3.1073	866950	4.42857	4.25
ARHGEF26-AS1	2	1	0	1	0	0	1	0	1	1	0	1	0	0	2	0	2	2	0.53587	1132100	0.571429	1.5
ARHGEF28	11	9	5	8	8	4	12	5	11	9	8	12	3	7	25	15	9	18	6.2929	943160	8	16.75
ARHGEF3	12	17	7	15	21	28	24	17	23	14	20	18	18	17	26	15	17	19	17.2	1189700	17.9286	19.25
ARHGEF3-AS1	0	0	0	0	0	0	0	0	0	0	0	0	0	0	0	0	0	0	0	0	0	0
ARHGEF33	2	2	0	0	0	0	0	0	1	0	0	0	1	0	3	0	1	4	0.25263	720060	0.428571	2
ARHGEF34P	0	0	0	0	0	0	0	0	0	0	0	0	0	0	0	0	0	0	0	0	0	0
ARHGEF35	2	2	2	0	2	0	3	0	1	0	2	1	1	0	0	2	2	0	0.89265	862980	1.14286	1
ARHGEF37	13	13	3	4	4	9	4	9	16	6	2	9	6	7	9	0	1	5	3.1633	520250	7.5	3.75
ARHGEF38	0	0	0	0	1	0	0	0	0	0	0	0	0	0	0	0	0	0	0.071429	1420200	0.0714286	0
ARHGEF38-IT1	0	0	0	0	0	0	0	0	0	0	0	0	0	0	0	0	0	0	0	0	0	0
ARHGEF39	5	3	1	1	5	3	9	2	6	7	0	3	2	2	3	1	4	4	1.7897	633120	3.5	3
ARHGEF4	0	0	0	1	1	0	0	0	1	0	1	0	0	0	0	0	0	3	0.35354	1701600	0.285714	0.75
ARHGEF40	11	8	4	12	8	12	7	6	16	8	7	10	13	7	12	3	2	6	11.62	1563000	9.21429	5.75
ARHGEF5	1	0	0	0	0	1	0	0	1	1	0	0	3	2	6	1	0	2	0.51268	982590	0.642857	2.25
ARHGEF6	8	16	6	15	18	16	9	9	18	5	6	14	23	18	9	13	17	15	8.1902	800100	12.9286	13.5
ARHGEF7	16	16	8	16	14	14	8	11	14	14	11	12	13	7	20	11	7	17	9.9463	958060	12.4286	13.75
ARHGEF9	9	12	3	14	9	16	11	6	13	14	17	9	12	9	8	12	7	15	7.7949	873650	11	10.5
ARID1A	19	10	9	14	16	12	12	17	14	20	9	18	7	12	28	7	4	17	6.2075	540960	13.5	14
ARID1B	43	25	17	21	45	33	39	41	41	25	17	28	32	22	47	16	23	47	7.3938	291200	30.6429	33.25
ARID2	23	24	9	25	19	18	22	14	33	17	12	12	20	13	30	10	12	25	11.294	746490	18.6429	19.25
ARID3A	3	2	0	6	2	3	1	4	1	1	0	0	2	2	0	0	0	1	1.2102	763220	1.92857	0.25
ARID3B	0	0	0	0	0	0	1	1	0	0	0	0	0	0	0	0	2	1	0.15451	1336400	0.142857	0.75
ARID3C	0	0	0	0	0	0	0	0	0	0	0	0	0	0	0	0	0	0	0	0	0	0
ARID4A	24	36	19	22	19	17	38	18	34	16	23	34	30	18	73	45	58	73	11.198	548310	24.8571	62.25
ARID4B	54	87	22	74	71	51	87	55	92	52	60	79	76	41	119	33	45	101	32.237	632900	64.3571	74.5
ARID5A	0	3	2	4	2	3	5	2	6	1	2	3	4	1	30	9	11	22	3.7135	1765700	2.71429	18
ARID5B	407	617	292	552	613	609	482	474	835	293	352	655	615	422	822	502	423	464	40.789	98769	515.571	552.75
ARIH1	14	23	6	15	16	18	9	11	22	15	12	13	10	14	49	16	32	34	14.201	1240200	14.1429	32.75
ARIH2	31	43	22	48	52	31	48	27	61	54	24	50	42	33	82	21	38	61	22.045	677400	40.4286	50.5
ARIH2OS	8	8	7	3	9	4	4	9	4	3	3	6	3	3	12	9	11	8	2.3799	509030	5.28571	10
ARL1	144	330	111	303	301	267	268	268	419	254	218	333	314	231	386	266	267	359	140.38	661540	268.643	319.5
ARL10	2	2	0	4	1	0	2	3	3	1	0	0	1	0	0	1	1	2	0.99767	948090	1.35714	1
ARL11	7	4	2	1	2	1	8	4	9	1	4	7	2	1	4	2	2	7	1.8409	601010	3.78571	3.75
ARL13A	0	0	0	0	0	0	0	0	0	0	0	0	0	0	0	0	0	0	0	0	0	0
ARL13B	17	29	10	18	26	16	21	27	32	18	19	22	24	16	49	31	22	39	42.022	2486900	21.0714	35.25
ARL14	0	0	0	0	0	0	0	0	0	0	0	0	0	0	0	0	0	0	0	0	0	0
ARL14EP	47	65	33	68	76	65	69	45	79	58	55	57	61	51	136	124	122	108	52.583	1090000	59.2143	122.5
ARL14EPL	0	0	0	0	0	0	0	0	0	0	0	0	0	0	0	0	0	0	0	0	0	0
ARL15	3	1	5	9	11	6	11	3	9	4	6	12	5	5	10	22	16	16	4.7158	906130	6.42857	16
ARL16	8	15	11	19	17	14	13	12	21	17	19	10	20	13	32	32	23	24	14.242	1157900	14.9286	27.75
ARL17A	8	13	5	17	14	10	15	13	23	13	9	10	12	7	11	5	11	16	21.039	2205800	12.0714	10.75
ARL17B	0	0	0	0	0	0	0	0	0	0	0	0	0	0	0	0	0	0	0	0	0	0
ARL2	16	37	18	41	46	40	38	34	73	44	34	47	49	50	35	41	33	26	24.369	761120	40.5	33.75
ARL2-SNX15	3	1	0	2	3	3	0	0	1	4	1	2	2	1	0	0	2	0	1.2898	955140	1.64286	0.5
ARL2BP	36	65	28	74	55	56	61	78	90	46	53	51	61	55	69	31	40	52	33.697	724540	57.7857	48
ARL3	110	223	79	170	201	177	178	185	256	188	158	209	225	144	127	180	152	125	153.92	1079900	178.786	146
ARL4A	61	55	26	44	54	42	41	39	63	48	36	45	50	42	23	19	10	17	13.709	358890	46.1429	17.25
ARL4C	13	22	12	16	15	12	14	15	20	14	11	18	22	9	163	81	91	104	16.717	1339100	15.2143	109.75
ARL4D	18	13	7	17	22	18	15	14	26	24	13	21	16	19	24	11	15	11	14.808	1049300	17.3571	15.25
ARL5A	24	47	12	27	30	33	28	25	56	21	28	21	30	28	33	12	15	23	21.725	932340	29.2857	20.75
ARL5B	0	3	0	6	3	3	6	6	1	0	2	4	4	1	9	1	2	9	1.4635	692230	2.78571	5.25
ARL5C	0	0	0	0	0	0	0	0	0	0	0	0	0	0	0	0	0	0	0	0	0	0
ARL6	8	14	2	9	4	4	3	7	14	7	6	12	14	7	19	15	14	13	6.173	1000200	7.92857	15.25
ARL6IP1	176	293	109	291	294	273	326	258	441	264	261	371	357	253	314	259	233	273	139.38	621430	283.357	269.75
ARL6IP4	35	53	31	51	55	47	46	38	65	39	32	52	58	42	58	44	40	44	47.169	1259600	46	46.5
ARL6IP5	277	608	243	481	604	555	492	404	694	453	468	684	566	459	534	550	506	448	102.27	256700	499.143	509.5
ARL6IP6	5	16	10	13	13	13	12	19	18	8	14	21	13	8	26	10	5	24	10.846	1025600	13.0714	16.25
ARL8A	3	3	1	5	4	4	7	4	2	4	3	5	6	1	6	7	11	5	5.8672	1973200	3.71429	7.25
ARL8B	47	41	27	67	40	51	56	59	90	41	43	70	59	45	102	81	89	85	29.842	703780	52.5714	89.25
ARL9	0	0	1	0	0	0	0	1	0	0	0	1	0	1	0	0	0	0	0.30705	1050000	0.285714	0
ARMC1	29	63	23	46	60	43	60	44	78	40	39	50	56	35	73	42	55	67	76.62	2032000	47.5714	59.25
ARMC10	34	38	11	35	22	19	22	24	38	29	16	33	19	23	33	18	20	19	9.3548	442840	25.9286	22.5
ARMC12	0	1	0	1	1	0	1	1	1	5	2	0	1	0	1	1	0	1	0.47525	590950	1	0.75
ARMC2	1	3	0	4	1	4	5	3	3	0	0	1	0	7	3	3	1	0	0.91683	503390	2.28571	1.75
ARMC3	0	0	0	0	0	0	0	0	0	0	0	0	0	0	0	0	0	0	0	0	0	0
ARMC4	0	0	0	0	0	0	0	0	0	0	0	0	0	0	0	0	0	0	0	0	0	0
ARMC5	1	1	0	1	1	1	0	1	1	1	0	1	3	0	5	0	1	3	1.3579	2088800	0.857143	2.25
ARMC6	2	5	0	1	0	0	1	0	2	1	1	2	3	2	1	2	1	1	1.1433	1042100	1.42857	1.25
ARMC7	3	5	0	2	2	2	2	2	1	1	0	1	2	0	2	1	0	3	1.3643	1048000	1.64286	1.5
ARMC8	32	42	23	51	46	38	50	38	55	34	29	49	45	43	52	40	38	33	52.896	1586600	41.0714	40.75
ARMC9	18	20	11	33	32	26	34	16	39	28	25	40	24	16	27	30	25	23	20.653	1004600	25.8571	26.25
ARMCX1	7	12	8	20	15	9	10	8	18	11	11	9	12	13	55	21	43	47	12.555	1319800	11.6429	41.5
ARMCX2	20	22	5	22	18	14	25	14	28	10	7	22	17	11	26	9	14	20	8.5287	644360	16.7857	17.25
ARMCX3	105	214	64	189	180	154	171	156	245	123	136	171	193	125	189	145	160	190	102.16	811800	159	171
ARMCX4	8	5	4	5	6	8	4	3	1	1	5	2	2	2	5	6	5	6	1.9831	551420	4	5.5
ARMCX5	5	6	5	12	10	9	6	9	13	9	12	18	10	9	8	7	7	11	13.572	1778300	9.5	8.25
ARMCX5-GPRASP2	3	2	5	5	6	0	0	3	6	4	1	4	4	7	7	2	1	6	1.7797	575330	3.57143	4
ARMCX6	56	78	24	60	71	56	51	54	99	52	44	78	61	48	67	95	73	57	48.143	1018400	59.4286	73
ARMS2	1	2	0	0	0	0	0	0	1	0	0	0	1	0	0	0	0	0	0.31097	1161200	0.357143	0
ARNT	17	42	13	39	36	34	44	34	64	22	31	34	43	23	43	40	32	19	29.311	1106000	34	33.5
ARNT2	17	20	9	18	17	16	23	15	21	18	10	14	17	22	8	3	5	10	15.232	1090400	16.9286	6.5
ARNTL	6	8	5	7	5	9	2	8	10	6	6	8	9	8	26	15	9	18	10.919	1902700	6.92857	17
ARNTL2	15	25	14	18	17	7	26	14	23	17	11	12	14	14	53	15	30	15	7.7005	569050	16.2143	28.25
ARPC1A	171	311	105	272	333	219	267	261	426	265	238	375	328	242	145	128	103	123	132.54	616660	272.357	124.75
ARPC1B	23	36	19	24	31	28	47	35	52	29	23	30	35	30	13	11	14	13	26.499	1035700	31.5714	12.75
ARPC2	325	495	234	462	480	365	444	416	733	400	363	502	435	354	310	276	244	284	146.31	424380	429.143	278.5
ARPC3	529	985	431	944	975	796	858	849	1308	757	746	1109	1017	754	913	962	822	499	538.44	782850	861.286	799
ARPC4	73	124	46	95	88	102	106	115	154	71	85	110	102	74	80	65	58	57	62.781	815810	96.0714	65
ARPC4-TTLL3	0	0	0	0	0	0	0	0	0	0	0	0	0	0	0	0	0	0	0	0	0	0
ARPC5	206	340	157	295	342	321	272	263	396	245	247	338	292	263	229	158	163	151	128.97	561020	284.071	175.25
ARPC5L	21	26	7	25	26	24	24	25	34	8	21	26	26	23	24	26	28	26	18.406	1025800	22.5714	26
ARPP19	68	79	33	79	98	106	99	77	109	69	93	92	94	74	108	72	76	84	38.622	572750	83.5714	85
ARPP21	9	15	4	13	8	4	13	10	10	5	9	10	10	3	6	3	3	4	7.2971	1032000	8.78571	4
ARR3	0	0	0	0	0	0	0	0	0	0	0	0	0	0	0	0	0	0	0	0	0	0
ARRB1	8	8	3	4	7	5	4	6	8	3	6	7	10	3	7	0	1	5	7.2675	1527600	5.85714	3.25
ARRB2	0	1	0	2	0	0	0	0	2	1	1	0	1	1	0	0	2	1	0.79962	1672500	0.642857	0.75
ARRDC1	0	0	0	1	0	2	1	0	1	1	0	5	0	1	0	0	1	8	0.47676	761170	0.857143	2.25
ARRDC2	2	0	0	1	4	2	2	1	3	3	1	1	1	1	11	4	1	3	1.9186	1545600	1.57143	4.75
ARRDC3	62	52	25	43	67	50	66	64	90	52	41	78	51	40	124	119	134	96	19.433	431900	55.7857	118.25
ARRDC3-AS1	4	2	2	3	0	0	3	1	6	2	2	4	0	1	0	2	0	0	1.6683	929300	2.14286	0.5
ARRDC4	13	13	7	21	15	10	10	6	23	7	11	17	13	8	4	2	5	4	9.9315	998070	12.4286	3.75
ARRDC5	0	0	0	1	0	0	0	0	0	0	0	0	0	0	0	0	0	0	0.071429	1289300	0.0714286	0
ARSA	41	57	21	44	37	22	49	50	82	42	37	53	34	17	45	26	28	30	12.678	379380	41.8571	32.25
ARSB	24	28	11	31	23	32	25	19	30	12	15	14	22	16	14	7	13	11	10.142	575070	21.5714	11.25
ARSD	1	1	4	6	6	4	4	4	1	5	1	1	3	5	6	2	3	5	2.226	769750	3.28571	4
ARSE	1	1	1	0	0	1	1	0	0	3	2	0	0	0	0	0	1	1	0.63084	916440	0.714286	0.5
ARSF	1	0	0	0	0	0	1	0	0	0	0	0	0	0	1	0	0	1	0.14803	1067200	0.142857	0.5
ARSG	2	0	3	2	2	1	2	1	0	4	2	0	0	1	4	0	3	0	0.94195	663500	1.42857	1.75
ARSH	0	0	0	0	0	0	0	0	0	0	0	0	0	0	0	0	0	0	0	0	0	0
ARSI	1	1	0	1	2	0	1	0	0	2	0	0	2	2	0	0	0	1	0.96676	1379100	0.857143	0.25
ARSJ	9	6	3	3	3	6	7	6	9	5	12	5	13	3	12	5	5	14	3.5861	674250	6.42857	9
ARSK	13	24	7	18	16	27	17	22	28	13	13	18	11	13	36	21	30	33	13.926	1015200	17.1429	30
ART1	0	0	0	0	0	0	0	0	0	0	0	0	0	0	0	0	0	0	0	0	0	0
ART3	0	0	0	0	0	0	0	0	0	0	0	2	0	0	0	0	0	0	0.071428	779950	0.142857	0
ART4	6	6	1	4	5	12	6	7	7	8	2	14	11	8	1	1	2	0	4.3775	801500	6.92857	1
ART5	0	0	0	1	0	0	0	0	0	0	0	0	0	0	0	0	0	0	0.071429	1289300	0.0714286	0
ARTN	0	0	0	0	0	0	0	0	0	0	0	0	0	0	0	1	0	0	0	0	0	0.25
ARV1	12	14	6	21	10	10	18	8	14	13	14	16	19	19	12	9	11	22	10.908	963180	13.8571	13.5
ARVCF	0	5	1	2	2	2	0	1	0	0	1	1	1	1	3	2	1	3	1.0741	1092400	1.21429	2.25
ARX	0	0	0	0	0	0	0	0	0	0	0	0	0	0	0	0	0	0	0	0	0	0
AS3MT	18	7	6	10	10	6	14	10	22	10	10	13	8	3	11	5	6	6	4.0055	463380	10.5	7
ASAH1	121	223	104	225	292	230	219	185	346	192	218	379	300	236	253	272	294	252	44.681	242100	233.571	267.75
ASAH2	0	0	0	1	1	0	1	1	1	0	0	0	0	0	0	1	1	0	0.49821	1926000	0.357143	0.5
ASAH2B	0	0	0	0	0	0	0	0	0	0	0	0	0	0	0	0	0	0	0	0	0	0
ASAP1	30	53	17	39	41	36	39	42	63	27	30	45	35	30	66	27	42	49	59.616	1988900	37.6429	46
ASAP1-IT1	3	0	2	3	2	5	5	1	8	2	1	5	0	1	1	0	2	3	2.0324	932830	2.71429	1.5
ASAP2	55	46	15	44	40	23	38	22	35	35	27	31	32	30	96	33	47	58	5.9016	209700	33.7857	58.5
ASAP3	5	8	2	14	1	5	11	9	2	9	6	3	7	10	6	2	2	2	3.1343	569620	6.57143	3
ASB1	10	8	2	8	10	11	10	10	17	11	10	12	12	6	44	14	18	36	13.749	1777400	9.78571	28
ASB10	0	0	0	0	0	0	0	0	0	0	0	0	0	0	0	0	0	0	0	0	0	0
ASB11	5	4	0	2	6	1	6	7	7	4	5	5	2	0	3	4	1	3	2.2932	763280	3.85714	2.75
ASB12	0	0	0	0	0	0	0	0	0	0	0	0	0	0	0	0	0	0	0	0	0	0
ASB13	1	3	0	1	2	1	4	3	4	0	6	4	1	2	1	1	4	6	1.5068	860380	2.28571	3
ASB14	5	0	0	4	1	1	1	1	1	0	2	0	0	0	2	1	0	5	0.39727	386060	1.14286	2
ASB15	0	0	0	0	0	0	0	0	0	0	0	0	0	0	0	0	0	0	0	0	0	0
ASB16	1	3	0	2	0	0	1	1	2	7	1	3	1	1	0	0	0	0	0.68683	530460	1.64286	0
ASB16-AS1	9	11	8	10	9	11	9	7	26	9	6	6	11	13	19	12	10	20	8.0329	951860	10.3571	15.25
ASB17	0	0	0	0	0	0	0	0	0	0	0	0	0	0	0	0	0	0	0	0	0	0
ASB18	0	0	0	0	0	0	0	0	0	0	0	0	0	0	0	0	0	0	0	0	0	0
ASB2	0	1	0	0	0	0	0	0	0	1	0	0	0	0	0	0	0	0	0.15196	1344200	0.142857	0
ASB3	4	16	1	12	15	14	9	9	19	14	11	14	16	11	14	9	16	13	9.4581	1051400	11.7857	13
ASB4	0	0	1	0	0	0	0	0	1	1	0	0	0	0	0	0	0	0	0.19776	893290	0.214286	0
ASB5	0	2	0	0	0	0	0	0	0	0	0	0	0	0	0	0	0	0	0.071428	722690	0.142857	0
ASB6	17	15	9	20	18	10	20	17	29	20	13	14	15	15	29	10	23	15	16.537	1221500	16.5714	19.25
ASB7	11	4	1	13	9	10	6	7	13	8	3	5	4	6	12	5	7	8	3.3258	577080	7.14286	8
ASB8	35	69	19	48	56	52	48	41	54	47	30	45	44	27	73	35	43	59	26.052	739240	43.9286	52.5
ASB9	0	0	0	0	0	0	0	0	1	0	0	0	0	0	1	0	0	0	0.071429	1911500	0.0714286	0.25
ASB9P1	0	0	0	0	0	0	0	0	0	0	0	0	1	0	0	0	0	0	0.071429	1471400	0.0714286	0
ASCC1	16	35	21	28	47	38	28	23	39	27	18	53	36	26	45	25	35	34	16.429	658760	31.0714	34.75
ASCC2	2	6	1	6	3	2	7	5	8	8	11	9	5	4	17	3	6	14	3.5925	832660	5.5	10
ASCC3	64	82	28	95	71	51	79	84	102	44	57	62	62	44	126	81	81	106	17.737	333970	66.0714	98.5
ASCL1	0	0	0	0	0	0	0	0	0	0	0	0	0	0	0	0	0	0	0	0	0	0
ASCL2	0	0	0	0	0	0	0	0	0	0	0	0	0	0	0	0	0	0	0	0	0	0
ASCL3	0	0	0	0	0	0	0	0	0	0	0	0	0	0	0	0	0	0	0	0	0	0
ASCL4	0	0	0	0	0	0	0	0	0	0	0	0	0	0	0	0	0	0	0	0	0	0
ASCL5	0	0	0	0	0	0	0	0	0	0	0	0	0	0	0	0	0	0	0	0	0	0
ASF1A	37	42	24	45	55	50	39	65	52	40	38	43	54	43	32	33	54	29	25.285	688390	44.7857	37
ASF1B	0	0	0	0	0	0	0	0	0	0	0	0	0	0	0	0	0	0	0	0	0	0
ASGR1	0	1	0	0	0	0	0	1	0	0	0	0	0	0	0	1	0	0	0.1531	1399800	0.142857	0.25
ASGR2	0	0	0	0	0	0	0	0	0	0	0	0	0	0	0	0	0	0	0	0	0	0
ASH1L	43	80	25	60	64	73	66	66	81	32	36	57	61	35	116	58	68	77	21.115	476210	55.6429	79.75
ASH1L-AS1	1	2	2	1	0	1	2	0	1	0	0	0	0	0	1	0	0	0	0.50876	741340	0.714286	0.25
ASH2L	19	23	11	22	29	22	27	21	40	28	20	20	24	19	29	28	29	28	38.728	2071200	23.2143	28.5
ASIC1	1	0	1	2	0	2	1	0	0	1	0	1	0	1	0	1	0	0	0.97916	1473200	0.714286	0.25
ASIC2	0	0	0	0	0	0	0	0	0	0	0	0	0	0	0	0	0	0	0	0	0	0
ASIC3	0	0	0	0	1	0	0	0	1	0	0	0	0	1	0	0	1	1	0.23721	1541000	0.214286	0.5
ASIC4	0	0	0	0	0	0	0	0	0	0	0	0	0	0	0	0	0	0	0	0	0	0
ASIC5	0	0	0	0	0	0	0	0	0	0	0	0	0	0	0	0	0	0	0	0	0	0
ASIP	0	1	0	0	1	0	0	0	0	1	0	0	0	0	0	0	1	0	0.24873	1522700	0.214286	0.25
ASL	2	2	1	4	3	1	2	3	6	3	3	8	4	1	1	0	0	0	4.5535	1942200	3.07143	0.25
ASMT	1	0	0	0	1	0	0	0	0	0	0	0	0	0	0	0	1	0	0.14458	1084300	0.142857	0.25
ASMTL	7	7	4	7	5	6	11	5	9	2	4	7	5	4	7	3	6	8	6.8066	1398200	5.92857	6
ASMTL-AS1	2	1	0	6	3	2	1	0	1	2	1	4	0	1	3	1	3	1	1.1061	817950	1.71429	2
ASNA1	4	4	4	6	12	6	12	8	4	6	3	16	11	8	3	5	5	9	5.6479	945360	7.42857	5.5
ASNS	155	140	81	133	220	159	149	160	257	150	127	276	216	144	124	130	118	152	31.446	232280	169.071	131
ASNSD1	65	88	42	92	109	90	80	67	137	56	78	103	84	67	90	80	65	112	64.536	975180	82.7143	86.75
ASPA	0	1	1	0	1	3	0	1	1	0	2	1	1	2	1	1	0	1	1.1144	1307500	1	0.75
ASPDH	0	0	0	0	0	0	0	0	0	0	0	0	0	0	0	0	0	0	0	0	0	0
ASPG	0	0	0	0	0	0	0	0	0	0	0	0	0	0	0	0	0	0	0	0	0	0
ASPH	107	183	76	166	169	126	194	194	267	141	128	189	187	121	203	151	143	162	71.688	561360	160.571	164.75
ASPHD1	1	0	1	2	0	0	2	0	3	0	0	2	0	0	3	1	1	3	0.67804	1077600	0.785714	2
ASPHD2	4	4	1	1	4	6	1	2	3	1	3	4	2	2	2	2	5	3	2.8575	1285900	2.71429	3
ASPM	0	0	0	1	1	2	1	0	1	1	0	0	0	1	0	0	1	0	0.72269	1614300	0.571429	0.25
ASPN	169	239	106	213	292	214	140	128	197	149	144	143	228	208	94	128	84	47	15.587	103300	183.571	88.25
ASPRV1	0	1	0	0	0	0	1	0	0	0	0	2	0	0	1	1	0	0	0.22975	1168300	0.285714	0.5
ASPSCR1	3	4	1	6	6	3	6	3	10	4	5	1	7	5	9	1	5	10	6.8492	1922600	4.57143	6.25
ASRGL1	0	0	0	0	0	0	1	0	0	1	0	1	1	1	0	1	0	0	0.49981	1785700	0.357143	0.25
ASS1	194	372	161	318	403	356	314	307	497	306	322	450	440	271	255	310	254	195	145.3	542750	336.5	253.5
ASTE1	7	14	2	16	14	8	13	3	11	7	13	10	9	11	21	11	6	17	6.806	871930	9.85714	13.75
ASTL	0	0	0	0	0	0	0	0	0	0	0	0	0	0	0	0	0	0	0	0	0	0
ASTN1	0	0	0	0	0	0	0	0	0	0	0	0	0	0	0	0	0	0	0	0	0	0
ASTN2	18	11	6	6	5	9	20	13	22	6	8	12	7	1	12	5	10	11	2.6753	316600	10.2857	9.5
ASUN	31	45	37	36	48	59	44	52	88	42	37	47	56	40	65	60	58	49	18.005	466220	47.2857	58
ASXL1	9	18	6	11	14	15	12	14	19	10	10	19	20	13	19	6	8	12	44.487	4131000	13.5714	11.25
ASXL2	4	4	3	9	7	6	4	8	9	6	3	11	6	8	20	9	6	16	10.362	2056600	6.28571	12.75
ASXL3	1	0	0	0	0	0	0	0	0	0	0	0	0	0	0	1	0	0	0.071428	860090	0.0714286	0.25
ASZ1	1	0	0	0	0	0	0	0	0	0	0	0	0	0	1	0	0	0	0.071428	860090	0.0714286	0.25
ATAD1	49	90	25	65	89	71	72	80	100	70	53	74	111	73	123	112	70	65	39.568	683700	73	92.5
ATAD2	13	8	3	12	12	11	13	9	9	8	8	3	8	5	11	10	9	11	5.1547	711710	8.71429	10.25
ATAD2B	11	8	2	8	4	6	12	13	16	6	11	3	14	6	15	7	9	20	4.4514	644700	8.57143	12.75
ATAD3A	0	3	0	1	1	1	0	1	0	0	1	0	0	0	3	1	0	3	0.50544	1153600	0.571429	1.75
ATAD3B	1	0	0	0	3	0	2	0	1	1	0	0	0	1	2	0	0	1	0.5259	1026100	0.642857	0.75
ATAD3C	6	8	3	8	5	6	8	4	12	5	3	6	6	4	10	7	5	6	13.294	2779100	6	7
ATAD5	0	5	1	4	1	2	4	3	0	4	2	5	1	1	4	3	1	4	2.1668	1147200	2.35714	3
ATAT1	3	4	4	4	3	2	2	3	9	2	4	4	5	2	5	2	0	4	4.5409	1517700	3.64286	2.75
ATCAY	22	10	6	8	7	9	9	12	24	10	9	15	9	8	13	4	6	8	3.4046	363560	11.2857	7.75
ATE1	7	11	5	17	20	15	13	9	17	5	11	15	10	4	20	21	8	12	8.8881	994930	11.3571	15.25
ATF1	7	10	4	13	12	12	10	7	8	6	7	10	10	10	24	18	12	12	17.73	2425000	9	16.5
ATF2	47	52	19	48	43	40	43	67	65	37	23	38	54	18	68	63	55	58	9.9576	291150	42.4286	61
ATF3	12	3	6	12	10	4	7	8	7	3	7	13	17	10	334	66	111	221	4.099	574810	8.5	183
ATF4	437	539	204	448	444	344	432	445	653	318	287	552	468	319	938	738	623	797	32.091	94861	420.714	774
ATF5	36	40	37	65	58	46	42	38	62	39	40	55	56	38	48	38	43	48	19.216	499940	46.5714	44.25
ATF6	79	119	62	126	129	112	123	102	145	107	75	151	110	74	149	129	124	142	56.879	651910	108.143	136
ATF6B	9	18	5	10	19	14	14	13	24	9	12	25	14	9	11	5	8	7	21.396	1979700	13.9286	7.75
ATF7	25	44	11	34	32	31	32	31	44	37	24	41	46	28	38	30	21	19	43.896	1683700	32.8571	27
ATF7IP	26	20	6	28	23	21	23	14	33	13	22	19	26	22	14	22	29	14	10.541	619240	21.1429	19.75
ATF7IP2	2	3	0	1	3	2	0	0	2	1	1	1	4	0	5	1	1	1	1.3076	1207700	1.42857	2
ATG10	6	12	10	13	14	9	9	9	17	10	7	10	16	7	6	2	5	8	9.9881	1145600	10.6429	5.25
ATG12	133	224	99	210	185	203	179	195	309	149	153	249	255	150	253	225	206	184	112.79	735370	192.357	217
ATG13	41	47	16	39	37	31	44	40	64	31	37	51	44	37	106	25	46	59	34.305	1070300	39.9286	59
ATG14	28	29	10	30	31	25	37	31	43	26	15	19	20	10	43	39	41	49	9.4308	463980	25.2857	43
ATG16L1	6	6	7	8	4	8	4	8	15	9	5	6	8	6	23	3	3	17	6.4328	1076100	7.14286	11.5
ATG16L2	0	0	0	0	0	0	0	0	1	0	0	0	0	0	1	0	0	0	0.071429	1911500	0.0714286	0.25
ATG2A	0	0	1	0	2	0	1	0	0	0	0	1	0	2	2	1	0	2	0.42129	925940	0.5	1.25
ATG2B	7	13	8	19	15	14	11	13	17	9	9	8	15	15	11	3	9	12	14.32	1418100	12.3571	8.75
ATG3	108	228	98	146	214	142	184	184	275	87	153	127	159	86	149	146	126	170	17.431	138810	156.5	147.75
ATG4A	17	28	7	30	25	15	30	28	23	21	24	29	31	23	21	18	19	11	21.084	1115200	23.6429	17.25
ATG4B	7	9	2	5	9	11	8	7	12	13	11	4	13	9	8	7	4	12	7.1548	1034800	8.57143	7.75
ATG4C	17	26	5	24	23	17	20	15	21	17	10	16	23	19	33	25	34	37	15.662	1085200	18.0714	32.25
ATG4D	0	0	0	1	0	1	1	1	2	0	0	0	0	0	0	0	0	0	0.50526	1655100	0.428571	0
ATG5	19	31	14	29	30	27	31	14	30	13	16	22	25	21	40	35	35	32	17.593	941810	23	35.5
ATG7	16	15	6	16	24	12	9	13	24	19	12	31	23	18	25	21	11	19	12.075	894980	17	19
ATG9A	14	20	5	22	13	13	20	11	23	12	14	19	12	10	27	8	9	16	15.929	1348000	14.8571	15
ATG9B	0	0	1	0	0	0	0	0	0	0	0	0	0	0	0	0	0	1	0.071428	593310	0.0714286	0.25
ATHL1	0	0	0	0	0	0	0	0	1	0	0	0	0	1	1	0	0	1	0.14188	1368900	0.142857	0.5
ATIC	49	71	38	79	79	79	87	64	109	53	58	109	88	69	105	90	82	80	72.296	1226900	73.7143	89.25
ATL1	4	4	4	2	3	4	5	2	3	2	5	6	3	4	1	0	0	2	4.3218	1368600	3.64286	0.75
ATL2	5	11	2	6	7	9	12	6	8	7	12	9	7	3	32	16	21	25	6.9183	1168800	7.42857	23.5
ATL3	12	14	11	18	13	20	17	11	23	9	17	17	19	9	13	15	6	15	14.383	1170400	15	12.25
ATM	57	75	22	40	57	37	50	43	65	31	37	55	43	32	75	38	32	67	12.965	347970	46	53
ATMIN	21	26	12	26	22	24	27	17	47	24	24	22	22	17	45	11	19	18	27.923	1468900	23.6429	23.25
ATN1	2	0	1	5	3	5	2	6	6	5	2	2	0	5	6	2	2	6	2.3983	930370	3.14286	4
ATOH1	0	0	0	0	0	0	0	0	0	0	0	0	0	0	0	0	0	0	0	0	0	0
ATOH7	0	0	0	0	0	0	0	0	0	0	0	0	0	0	0	0	0	0	0	0	0	0
ATOH8	2	2	1	2	3	3	3	2	7	3	6	3	9	3	2	3	0	4	3.6512	1339200	3.5	2.25
ATOX1	247	446	197	407	489	419	466	395	657	371	378	555	544	366	375	411	323	346	236.48	702170	424.071	363.75
ATP10A	5	4	5	15	5	9	9	5	13	6	8	4	5	4	10	3	3	1	4.9255	862610	6.92857	4.25
ATP10B	0	0	0	0	0	0	0	0	0	0	0	0	0	0	0	0	0	0	0	0	0	0
ATP10D	112	97	43	103	90	59	104	94	136	76	100	116	110	62	225	179	158	176	16.121	213250	93	184.5
ATP11A	4	4	4	10	10	12	10	4	5	8	9	6	8	6	15	0	1	8	6.9408	1172800	7.14286	6
ATP11B	17	29	14	23	20	16	20	17	24	9	13	13	14	8	64	14	32	46	8.0213	572480	16.9286	39
ATP11C	7	10	4	7	10	6	7	6	18	8	7	6	7	5	23	5	9	16	16.074	2620000	7.71429	13.25
ATP12A	0	0	0	0	0	0	0	0	0	0	0	0	0	0	0	0	0	0	0	0	0	0
ATP13A1	0	1	3	2	4	3	3	2	3	2	3	2	0	1	7	0	2	2	1.8608	1045800	2.07143	2.75
ATP13A2	0	0	2	0	0	0	2	2	1	1	0	1	1	0	0	1	1	0	0.4701	704440	0.714286	0.5
ATP13A3	197	323	73	308	190	184	260	206	325	219	167	157	185	122	230	90	130	116	13.483	80892	208.286	141.5
ATP13A4	0	0	0	0	0	0	0	0	0	0	0	0	0	0	0	0	0	0	0	0	0	0
ATP13A5	0	0	0	0	0	0	0	0	0	0	0	0	0	0	0	0	0	0	0	0	0	0
ATP1A1	73	64	39	66	72	71	82	50	119	59	51	80	75	73	126	54	83	80	24.338	429740	69.5714	85.75
ATP1A1OS	2	2	1	2	2	3	1	3	4	4	2	3	5	3	2	2	0	3	7.3291	3451900	2.64286	1.75
ATP1A2	10	4	3	5	5	5	5	8	10	4	7	4	3	1	7	6	0	2	2.9195	656110	5.28571	3.75
ATP1A3	0	0	0	0	0	0	0	0	0	0	0	0	0	0	0	0	0	0	0	0	0	0
ATP1A4	0	0	0	0	0	0	0	0	0	0	0	0	0	0	0	0	0	0	0	0	0	0
ATP1B1	15	31	10	27	26	20	22	31	32	15	17	21	27	11	7	4	6	4	20.104	1161400	21.7857	5.25
ATP1B2	5	4	2	7	1	6	3	5	12	10	1	5	2	1	3	3	2	4	2.2832	624250	4.57143	3
ATP1B3	42	62	16	51	53	46	41	45	54	39	45	56	59	48	40	27	43	49	39.631	1050900	46.9286	39.75
ATP1B4	2	4	2	3	3	5	3	3	10	3	2	2	4	1	1	3	3	2	5.6725	2171600	3.35714	2.25
ATP2A1	0	0	0	0	0	0	0	0	0	0	0	0	1	0	1	0	0	0	0.071429	1471400	0.0714286	0.25
ATP2A2	27	31	18	16	24	28	31	31	29	24	21	20	24	22	35	11	9	39	12.4	596320	24.7143	23.5
ATP2A3	1	1	0	0	0	0	0	1	0	0	0	0	0	1	1	0	0	1	0.35381	1367600	0.285714	0.5
ATP2B1	103	77	33	80	77	70	74	68	98	49	58	74	88	59	161	59	79	91	10.653	180230	72	97.5
ATP2B2	0	0	0	0	0	0	0	0	0	0	0	0	0	0	0	0	0	0	0	0	0	0
ATP2B3	0	0	0	0	0	0	1	0	0	0	0	0	0	0	0	0	0	0	0.071429	1283400	0.0714286	0
ATP2B4	104	190	95	165	175	143	165	135	214	145	138	156	155	124	83	68	40	59	72.544	593410	150.286	62.5
ATP2C1	31	33	9	40	23	29	28	41	23	28	25	32	32	18	60	22	32	44	10.519	459850	28	39.5
ATP2C2	2	0	1	0	1	0	0	0	1	1	3	0	0	0	1	0	1	0	0.44722	707730	0.642857	0.5
ATP4A	0	0	0	0	0	0	0	0	0	0	0	0	0	0	0	0	0	0	0	0	0	0
ATP4B	0	0	0	0	0	0	0	0	0	0	0	0	0	0	0	0	0	0	0	0	0	0
ATP5A1	338	565	228	500	573	568	498	443	711	438	484	690	670	508	478	418	396	453	127.32	309200	515.286	436.25
ATP5B	293	459	200	398	498	372	401	365	669	361	352	525	460	393	359	335	304	305	308.17	940090	410.429	325.75
ATP5C1	338	655	289	575	682	628	571	594	938	509	535	763	729	523	552	651	578	511	215.35	454860	594.929	573
ATP5D	11	5	5	8	12	6	8	9	13	8	4	13	6	5	14	15	12	14	7.0335	1062000	8.07143	13.75
ATP5E	167	272	121	256	281	217	258	209	344	181	190	297	256	227	160	188	129	119	174.52	929410	234	149
ATP5EP2	1	0	0	1	0	0	0	1	0	0	0	0	0	0	0	1	0	0	0.24289	1224200	0.214286	0.25
ATP5F1	247	493	181	451	496	458	419	397	616	363	383	602	527	418	322	356	258	277	133.61	389690	432.214	303.25
ATP5G1	126	291	130	258	273	258	258	201	413	233	218	302	358	229	125	184	165	143	76.429	380100	253.429	154.25
ATP5G2	494	791	352	714	941	684	766	719	1160	720	778	1144	897	726	935	1160	915	739	120.84	194970	777.571	937.25
ATP5G3	343	651	274	573	684	506	630	573	875	479	553	677	677	470	365	469	357	276	246.7	543970	568.929	366.75
ATP5H	366	670	273	612	726	606	620	602	988	546	512	825	699	552	550	720	513	502	295.11	606240	614.071	571.25
ATP5I	494	850	337	792	895	781	716	725	1126	731	706	916	898	742	785	904	801	708	269.69	440900	764.929	799.5
ATP5J	506	921	400	885	976	840	776	807	1223	784	750	1113	1093	827	748	920	788	731	192.38	283400	850.071	796.75
ATP5J2	273	528	226	451	587	454	448	416	757	431	415	577	580	411	265	299	257	230	232.95	626380	468.143	262.75
ATP5J2-PTCD1	4	3	5	8	2	2	5	4	6	3	8	2	5	5	5	1	3	4	3.1214	808260	4.42857	3.25
ATP5L	723	1249	509	1132	1386	1144	1175	1114	1710	1073	980	1566	1432	1032	960	1080	935	824	326.06	353710	1158.93	949.75
ATP5L2	0	1	1	0	0	1	1	0	2	1	1	1	0	0	1	0	2	2	0.98775	1850200	0.642857	1.25
ATP5O	426	755	339	748	755	675	660	670	957	637	583	856	807	663	490	620	528	487	270.56	494950	680.786	531.25
ATP5S	10	34	6	27	27	15	20	10	30	38	24	34	37	24	18	10	9	22	7.3753	393800	24	14.75
ATP5SL	12	18	11	24	24	28	19	14	40	10	25	16	24	26	34	12	14	22	11.463	687220	20.7857	20.5
ATP6AP1	51	48	20	69	50	56	46	51	91	50	41	64	60	58	52	52	60	47	28.022	648230	53.9286	52.75
ATP6AP1L	7	9	9	10	20	11	8	8	13	11	11	8	14	13	6	2	6	8	9.0494	999440	10.8571	5.5
ATP6AP2	174	320	146	293	327	330	290	261	487	272	266	385	328	306	195	165	155	189	115.78	485330	298.929	176
ATP6V0A1	12	10	5	16	8	13	15	9	15	12	13	12	16	6	20	11	14	24	12.637	1341600	11.5714	17.25
ATP6V0A2	14	15	8	20	13	10	19	11	20	8	6	12	11	4	23	16	14	19	6.7631	680770	12.2143	18
ATP6V0A4	0	0	0	0	0	0	0	1	0	0	0	0	0	0	0	0	0	0	0.071429	1191300	0.0714286	0
ATP6V0B	65	93	52	83	100	78	96	78	129	86	80	96	126	72	190	106	113	146	79.308	1112300	88.1429	138.75
ATP6V0C	8	19	7	17	14	14	13	14	24	6	11	18	10	13	14	17	15	7	21.425	2011700	13.4286	13.25
ATP6V0CP3	0	0	0	0	0	0	0	0	0	0	0	0	0	0	0	0	0	0	0	0	0	0
ATP6V0D1	40	60	32	51	50	47	63	64	87	57	54	75	77	62	50	25	50	38	53.468	1130900	58.5	40.75
ATP6V0D2	0	0	0	0	0	3	0	0	1	2	2	1	0	1	6	1	1	3	0.46942	802820	0.714286	2.75
ATP6V0E1	644	1211	537	1187	1331	1238	1223	1111	1831	1056	989	1582	1463	1129	697	854	815	498	143.57	153090	1180.86	716
ATP6V0E2	0	4	1	3	3	6	3	2	4	2	0	2	5	4	5	2	0	1	2.6092	1210500	2.78571	2
ATP6V0E2-AS1	0	1	0	0	2	0	0	0	1	0	0	0	0	0	0	0	0	0	0.2034	1085500	0.285714	0
ATP6V1A	86	89	54	91	88	88	100	89	137	88	69	92	89	83	115	73	108	78	37.341	512410	88.7857	93.5
ATP6V1B1	0	0	0	0	0	0	0	0	0	0	0	0	0	0	0	0	0	0	0	0	0	0
ATP6V1B2	21	21	12	32	22	33	33	28	41	17	18	28	21	26	69	29	35	38	18.93	928390	25.2143	42.75
ATP6V1C1	32	63	22	53	28	44	64	38	73	29	25	67	40	33	61	51	72	70	15.966	461270	43.6429	63.5
ATP6V1C2	0	0	0	0	0	0	1	0	0	0	0	1	0	1	0	0	0	0	0.24623	1468100	0.214286	0
ATP6V1D	156	214	70	210	198	178	194	171	324	151	152	278	224	164	163	179	170	182	76.354	504840	191.714	173.5
ATP6V1E1	207	347	127	316	296	245	308	270	458	220	230	412	334	227	338	334	247	282	133.16	588920	285.5	300.25
ATP6V1E2	3	1	1	0	2	1	0	1	3	3	1	0	1	1	0	0	0	3	1.2573	1121000	1.28571	0.75
ATP6V1F	294	480	213	435	544	496	443	387	732	396	424	638	586	463	574	563	560	491	122.1	329020	466.5	547
ATP6V1G1	409	829	327	701	827	636	634	628	1046	624	577	959	773	612	539	534	530	417	231.5	425590	684.429	505
ATP6V1G2	1	2	0	1	1	3	1	0	0	0	1	1	1	0	2	1	0	0	0.93785	1377400	0.857143	0.75
ATP6V1G2-DDX39B	0	0	0	0	0	0	0	0	0	0	0	0	0	0	0	0	0	0	0	0	0	0
ATP6V1G3	0	0	0	0	1	0	0	1	0	0	0	0	0	0	0	0	0	1	0.15339	1391200	0.142857	0.25
ATP6V1H	19	33	16	29	36	26	37	25	47	22	25	25	27	21	71	43	38	51	42.528	1908800	27.7143	50.75
ATP7A	17	20	10	20	20	16	14	11	24	8	11	27	13	12	35	10	13	8	12.66	982150	15.9286	16.5
ATP7B	3	5	2	0	0	3	2	1	3	2	2	3	2	2	3	0	0	2	2.6527	1455400	2.14286	1.25
ATP8A1	1	0	0	0	2	1	0	1	0	1	1	2	1	0	1	0	1	1	1.0946	1915000	0.714286	0.75
ATP8A2	0	0	0	0	0	0	0	0	0	0	0	0	1	0	0	3	0	0	0.071429	1471400	0.0714286	0.75
ATP8B1	13	20	4	18	19	21	19	14	11	9	7	10	7	10	44	13	14	22	6.2037	588210	13	23.25
ATP8B2	16	27	11	25	18	14	27	16	31	13	19	13	27	9	14	7	8	12	13.186	862360	19	10.25
ATP8B3	0	0	0	0	0	0	0	0	0	0	0	0	0	0	0	0	0	0	0	0	0	0
ATP8B4	1	1	2	3	3	3	3	3	3	2	5	2	4	3	1	0	0	1	5.3912	2382100	2.71429	0.5
ATP8B5P	0	1	0	0	0	0	0	0	0	0	0	0	0	0	0	0	0	0	0.071429	1445400	0.0714286	0
ATP9A	20	15	5	19	15	19	21	8	19	19	9	14	13	9	25	12	6	13	6.4345	537960	14.6429	14
ATP9B	1	9	1	5	4	3	6	2	11	6	7	6	5	6	8	4	1	9	4.8721	1243000	5.14286	5.5
ATPAF1	6	12	5	13	3	6	5	7	13	6	6	10	7	2	27	4	10	8	6.3396	1092000	7.21429	12.25
ATPAF2	1	6	5	7	8	12	6	7	9	9	9	11	14	11	8	6	11	15	6.6186	996250	8.21429	10
ATPIF1	48	139	38	114	124	93	103	91	186	117	107	150	122	114	100	126	99	107	34.84	403330	110.429	108
ATR	13	24	6	27	14	12	18	10	20	17	6	15	16	15	32	10	13	24	9.3776	769990	15.2143	19.75
ATRAID	240	472	193	404	460	443	365	352	526	399	346	554	522	400	384	519	457	370	96.4	297020	405.429	432.5
ATRIP	0	0	1	0	0	0	2	0	0	0	1	0	0	1	1	1	1	0	0.33469	922810	0.357143	0.75
ATRN	19	15	1	18	16	18	15	15	24	20	5	11	11	16	24	13	11	13	4.8129	413530	14.5714	15.25
ATRNL1	1	0	0	0	0	0	0	3	1	1	0	0	0	1	0	0	0	0	0.3422	795440	0.5	0
ATRX	109	173	64	132	137	111	122	155	231	104	105	151	151	88	205	124	137	171	50.997	488790	130.929	159.25
ATXN1	32	49	23	39	21	32	39	26	59	30	25	30	49	27	74	32	32	72	16.598	593360	34.3571	52.5
ATXN10	20	37	14	41	18	33	20	33	33	18	29	25	33	25	35	25	29	32	15.161	687020	27.0714	30.25
ATXN1L	1	9	5	10	13	9	9	5	11	7	7	3	7	7	21	3	7	11	6.7639	1141600	7.35714	10.5
ATXN2	21	19	5	24	15	35	23	25	21	29	17	16	15	15	58	32	31	39	6.1947	377340	20	40
ATXN2L	7	7	2	10	4	7	10	5	7	4	4	4	11	7	19	25	15	22	6.4208	1246200	6.35714	20.25
ATXN3	7	3	3	3	7	6	8	3	5	1	2	3	9	3	7	7	2	7	3.062	817760	4.5	5.75
ATXN3L	0	0	0	0	0	0	0	0	0	0	0	0	0	0	0	0	0	0	0	0	0	0
ATXN7	10	12	3	8	8	8	9	7	21	7	12	14	15	7	17	8	5	15	12.181	1548400	10.0714	11.25
ATXN7L1	2	2	0	3	6	2	2	3	4	0	1	4	4	3	6	5	3	5	2.9086	1504300	2.57143	4.75
ATXN7L2	0	1	0	0	0	1	0	1	0	1	1	0	0	0	0	0	0	1	0.50932	1713400	0.357143	0.25
ATXN7L3	3	9	3	6	1	6	2	9	4	3	2	3	4	4	6	1	2	2	3.1995	910930	4.21429	2.75
ATXN7L3B	23	36	15	28	32	36	29	30	48	31	28	44	43	18	34	17	12	37	52.869	2107600	31.5	25
ATXN8OS	0	0	0	0	0	0	0	0	0	0	0	0	1	0	0	0	0	0	0.071429	1471400	0.0714286	0
AUH	1	4	3	1	5	0	0	3	2	1	1	3	3	2	16	3	3	6	1.576	901990	2.07143	7
AUNIP	0	2	2	0	0	1	0	0	1	0	0	0	1	0	1	1	1	0	0.26798	552460	0.5	0.75
AUP1	36	37	26	53	49	58	52	43	65	34	27	48	39	32	93	58	62	66	22.13	635430	42.7857	69.75
AURKA	1	4	0	3	1	1	4	2	3	1	4	2	1	5	2	4	0	2	1.8803	1041500	2.28571	2
AURKAIP1	16	25	12	27	39	25	36	22	49	36	24	36	39	23	39	23	35	32	28.667	1245400	29.2143	32.25
AURKAPS1	0	0	0	0	0	0	1	0	0	0	0	1	0	0	0	0	0	1	0.15307	1508900	0.142857	0.25
AURKB	0	0	0	0	0	0	0	0	0	0	1	2	0	0	0	0	0	0	0.1496	957200	0.214286	0
AURKC	0	0	1	0	0	0	0	0	1	1	0	2	0	0	2	0	1	2	0.30458	973200	0.357143	1.25
AUTS2	1	0	1	2	0	0	1	0	2	0	0	3	1	0	2	0	0	1	0.74961	1188800	0.785714	0.75
AVEN	20	29	10	41	23	23	33	25	26	20	13	12	21	24	21	10	17	16	9.3166	498850	22.8571	16
AVIL	0	0	2	2	1	1	2	1	2	2	1	0	0	0	1	0	0	1	0.88678	985980	1	0.5
AVL9	0	2	2	1	0	2	1	1	4	0	1	3	3	1	4	4	9	8	1.548	1297400	1.5	6.25
AVP	0	0	0	0	0	0	0	0	0	0	0	0	0	0	0	0	0	0	0	0	0	0
AVPI1	5	8	5	12	8	4	10	4	7	9	9	9	8	5	33	20	38	15	9.3959	1549800	7.35714	26.5
AVPR1A	2	4	3	1	1	2	4	2	4	3	1	2	0	1	2	0	0	1	2.0614	1111100	2.14286	0.75
AVPR1B	0	0	0	0	0	0	0	0	0	0	0	0	0	0	0	0	0	0	0	0	0	0
AVPR2	0	0	0	0	0	0	0	0	0	0	0	0	0	0	0	0	0	0	0	0	0	0
AWAT1	0	0	0	0	0	0	0	0	0	0	0	0	0	0	0	0	0	0	0	0	0	0
AWAT2	0	0	0	1	0	0	0	0	0	0	0	0	0	0	0	0	0	0	0.071429	1289300	0.0714286	0
AXDND1	0	0	0	0	0	0	0	0	0	0	0	1	0	1	1	0	0	0	0.14895	1329100	0.142857	0.25
AXIN1	2	2	6	4	3	3	1	4	3	5	2	3	3	3	10	3	2	4	1.5981	555810	3.14286	4.75
AXIN2	0	0	1	3	1	2	2	2	3	1	1	3	2	0	2	1	1	1	2.3427	2016000	1.5	1.25
AXL	92	98	47	89	102	73	97	79	168	64	54	90	80	53	52	32	29	22	18.251	268200	84.7143	33.75
AZGP1	0	0	0	0	0	0	1	0	0	0	0	0	0	0	0	0	0	0	0.071429	1283400	0.0714286	0
AZGP1P1	0	0	0	0	0	0	0	0	0	0	0	0	0	0	0	0	0	0	0	0	0	0
AZI1	1	1	0	3	1	1	0	0	0	2	0	1	0	2	2	0	2	2	0.79631	1115100	0.857143	1.5
AZI2	73	88	33	74	87	102	88	79	139	98	81	110	118	71	114	80	83	102	45.774	647320	88.6429	94.75
AZIN1	63	87	45	79	110	81	88	84	147	69	75	99	99	77	175	113	112	116	140.57	2043300	85.9286	129
AZU1	0	0	0	0	0	0	0	0	0	0	0	0	0	0	0	0	0	0	0	0	0	0
B2M	1774	3481	1378	3414	3837	3521	3165	2875	4715	3032	3082	4554	4260	3109	3719	3708	3304	3555	97.28	37097	3299.79	3571.5
B3GALNT1	10	12	3	12	6	13	14	5	19	10	7	13	15	6	3	2	7	6	9.8867	1216900	10.3571	4.5
B3GALNT2	24	18	10	17	25	19	13	10	27	9	10	15	19	5	20	10	14	15	5.1721	400650	15.7857	14.75
B3GALT1	0	0	0	0	0	0	0	0	0	0	0	0	0	0	0	0	0	0	0	0	0	0
B3GALT2	1	6	0	2	1	3	5	4	3	0	1	3	2	0	2	1	2	1	1.4152	858390	2.21429	1.5
B3GALT4	1	1	0	0	1	0	0	1	1	2	0	0	0	1	1	0	1	1	0.69443	1466200	0.571429	0.75
B3GALT5	0	0	0	0	0	0	0	0	0	0	0	0	0	0	0	0	0	0	0	0	0	0
B3GALT6	7	6	6	5	9	3	8	8	13	10	6	12	8	9	8	3	0	8	9.5263	1470500	7.85714	4.75
B3GALTL	0	5	0	5	7	10	4	2	5	6	4	6	5	5	8	1	0	4	2.6774	767080	4.57143	3.25
B3GAT1	0	0	0	0	0	0	0	0	0	0	0	0	0	0	0	0	0	0	0	0	0	0
B3GAT2	0	0	0	0	0	0	0	0	0	0	0	0	0	0	0	0	0	0	0	0	0	0
B3GAT3	1	9	3	3	6	5	10	2	6	3	3	6	6	3	10	5	2	5	4.3309	1168900	4.71429	5.5
B3GNT1	12	9	5	13	19	15	13	8	19	8	7	10	23	7	15	5	8	10	8.6617	909300	12	9.5
B3GNT2	3	7	2	4	7	5	6	7	7	10	5	10	9	7	10	4	4	8	10.049	1993500	6.35714	6.5
B3GNT3	0	0	0	0	0	0	0	0	0	0	0	0	0	0	0	0	0	0	0	0	0	0
B3GNT4	0	0	0	0	0	0	0	1	0	0	0	1	0	0	0	0	0	0	0.15159	1433400	0.142857	0
B3GNT5	0	5	3	1	3	1	3	1	3	2	2	3	1	2	13	3	8	13	1.9595	1095800	2.14286	9.25
B3GNT6	2	1	0	0	2	1	2	3	4	4	1	2	1	5	4	0	2	5	1.4787	920130	2	2.75
B3GNT7	1	0	1	1	2	3	2	0	4	5	0	1	1	3	0	0	1	3	1.2635	895990	1.71429	1
B3GNT8	1	0	0	0	0	1	0	0	0	0	0	0	0	0	1	0	0	0	0.15	1052100	0.142857	0.25
B3GNT9	0	0	0	4	0	1	3	0	2	1	1	3	0	2	4	0	1	1	0.80173	870410	1.21429	1.5
B3GNTL1	1	0	2	0	1	2	2	2	0	0	1	0	0	3	0	2	0	0	0.78613	795710	1	0.5
B4GALNT1	0	0	0	0	0	0	0	0	0	0	0	0	0	0	0	0	0	0	0	0	0	0
B4GALNT2	0	0	0	0	0	0	0	0	0	0	0	0	0	0	0	0	0	0	0	0	0	0
B4GALNT3	0	0	0	0	0	0	0	0	0	0	0	0	0	0	0	1	0	0	0	0	0	0.25
B4GALNT4	0	0	1	0	0	0	0	0	0	0	0	1	0	0	0	0	0	0	0.1253	754020	0.142857	0
B4GALT1	161	212	115	230	211	198	256	231	404	162	188	228	178	128	128	87	92	85	32.145	193540	207.286	98
B4GALT2	4	7	12	20	12	18	6	13	16	8	13	9	8	10	7	3	7	6	3.9121	414830	11.1429	5.75
B4GALT3	35	53	20	61	66	60	44	46	63	40	47	74	62	47	100	80	66	64	51.81	1267800	51.2857	77.5
B4GALT4	41	64	20	43	63	41	64	54	108	49	63	75	65	51	54	44	27	54	37.143	825980	57.2143	44.75
B4GALT5	7	13	7	11	11	12	14	12	16	11	14	13	12	6	25	6	8	14	25.698	2786700	11.3571	13.25
B4GALT6	2	0	1	4	2	5	3	2	6	1	1	4	4	3	2	3	3	0	3.7404	1762700	2.71429	2
B4GALT7	8	8	1	8	7	11	8	6	17	6	6	6	8	6	11	1	1	15	8.0752	1368400	7.57143	7
B9D1	16	30	12	43	47	24	37	24	48	28	17	41	37	29	4	13	5	7	20.65	853290	30.9286	7.25
B9D2	5	2	1	3	1	2	2	1	9	2	2	3	5	0	3	0	1	1	1.836	868350	2.71429	1.25
BAALC	3	0	0	1	0	0	0	0	2	0	0	0	0	0	1	0	1	0	0.15783	416140	0.428571	0.5
BAAT	0	1	0	0	0	0	0	0	0	0	0	0	0	0	0	0	0	0	0.071429	1445400	0.0714286	0
BABAM1	15	27	9	38	34	27	20	25	28	23	27	36	29	19	29	26	12	24	23.577	1163100	25.5	22.75
BACE1	42	49	14	52	25	31	30	29	46	29	27	20	31	18	49	19	36	24	7.4889	289000	31.6429	32
BACE1-AS	1	3	1	3	0	0	3	1	2	1	2	3	3	1	1	0	3	1	3.0121	2211800	1.71429	1.25
BACE2	69	110	44	97	82	75	87	72	137	79	54	93	76	58	167	85	91	100	42.423	652440	80.9286	110.75
BACH1	85	108	53	103	90	86	100	103	97	92	52	129	110	57	266	151	128	148	23.375	316980	90.3571	173.25
BACH2	0	0	0	1	1	0	1	2	2	0	1	0	0	1	8	2	0	2	0.77479	1591000	0.642857	3
BAD	29	49	16	40	35	32	34	44	50	41	38	52	50	38	52	41	36	25	52.993	1686000	39.1429	38.5
BAG1	15	12	2	18	6	14	20	6	23	19	7	15	10	13	38	16	24	16	4.7143	460370	12.8571	23.5
BAG2	33	34	12	23	55	51	27	28	46	41	28	55	63	41	70	71	48	61	11.43	374030	38.3571	62.5
BAG3	16	27	13	29	25	18	30	23	41	20	24	14	28	22	152	25	31	114	26.82	1409400	23.5714	80.5
BAG4	14	38	19	38	31	37	32	26	42	17	23	23	12	13	43	17	19	25	8.619	407090	26.0714	26
BAG5	50	75	58	38	72	47	56	52	71	53	63	51	71	59	96	56	68	113	9.0273	182750	58.2857	83.25
BAG6	21	31	17	32	34	22	23	18	30	18	29	20	33	14	46	26	36	29	15.109	753090	24.4286	34.25
BAGE	0	0	0	0	1	1	0	0	0	1	0	0	1	1	3	1	3	0	0.50404	1748400	0.357143	1.75
BAGE2	0	0	0	0	0	0	0	0	0	0	0	0	0	0	0	0	0	0	0	0	0	0
BAGE3	0	0	0	0	0	0	0	0	0	0	0	0	0	0	0	0	0	0	0	0	0	0
BAGE4	0	0	0	0	0	0	0	0	0	0	0	0	0	0	0	0	0	0	0	0	0	0
BAGE5	0	0	0	0	0	0	0	0	0	0	0	0	0	0	0	0	0	0	0	0	0	0
BAHCC1	0	0	0	0	2	1	1	1	3	1	3	0	2	2	0	0	0	1	1.0825	1236800	1.14286	0.25
BAHD1	5	6	6	2	7	1	8	8	3	4	6	2	5	2	12	3	3	9	2.4242	590810	4.64286	6.75
BAI1	0	0	0	0	0	0	0	0	0	0	0	0	0	0	0	0	0	0	0	0	0	0
BAI2	0	0	0	1	0	1	1	1	1	1	0	1	0	0	1	0	0	0	0.88443	2343900	0.5	0.25
BAI3	0	0	0	0	0	0	0	0	1	0	0	0	0	0	0	0	0	0	0.071429	1911500	0.0714286	0
BAIAP2	3	4	1	3	0	1	4	1	4	1	3	2	3	0	2	2	1	1	2.3833	1385600	2.14286	1.5
BAIAP2-AS1	8	10	6	4	5	5	11	5	8	7	8	8	9	3	5	3	1	7	6.1297	1051800	6.92857	4
BAIAP2L1	3	6	1	3	4	2	6	2	5	3	1	4	0	2	2	2	3	2	3.7098	1569000	3	2.25
BAIAP2L2	0	0	0	0	0	0	0	0	0	0	0	0	0	0	0	0	0	2	0	0	0	0.5
BAIAP3	0	0	0	0	0	0	0	0	0	0	0	0	0	0	0	0	0	0	0	0	0	0
BAK1	1	2	1	4	1	0	5	0	1	3	4	2	2	0	4	3	2	2	1.3346	873320	1.85714	2.75
BAMBI	18	21	7	29	14	12	11	13	23	22	15	14	16	9	9	11	5	3	7.7056	591080	16	7
BANCR	0	0	0	0	0	0	0	0	0	0	0	0	0	0	0	0	0	0	0	0	0	0
BANF1	246	451	212	394	507	436	413	349	620	384	398	559	564	444	308	363	315	242	91.101	266920	426.929	307
BANF2	0	0	0	0	0	0	0	0	0	0	0	0	0	0	0	0	0	0	0	0	0	0
BANK1	1	0	0	0	1	0	0	1	0	0	1	1	0	0	0	0	1	1	0.48152	1585000	0.357143	0.5
BANP	0	6	0	5	3	2	1	3	8	1	5	2	2	1	10	5	7	11	1.6317	807760	2.78571	8.25
BAP1	7	15	3	10	9	4	12	7	13	6	7	6	18	6	17	3	8	6	7.6863	1116700	8.78571	8.5
BARD1	7	2	4	6	8	6	1	3	5	6	3	1	5	5	1	4	1	3	2.9822	770230	4.42857	2.25
BARHL1	0	0	0	0	0	0	0	0	0	0	0	0	0	0	0	0	0	0	0	0	0	0
BARHL2	0	0	0	0	0	0	0	0	0	0	0	0	0	0	0	0	0	0	0	0	0	0
BARX1	0	0	0	0	0	0	0	0	0	0	0	0	0	0	0	0	0	0	0	0	0	0
BARX2	0	0	0	0	0	0	0	0	0	0	0	0	0	0	0	0	0	1	0	0	0	0.25
BASP1	40	46	14	33	31	44	44	36	56	41	35	26	48	39	45	25	32	24	17.272	557750	38.0714	31.5
BASP1P1	0	0	0	0	0	0	0	0	0	0	0	0	0	0	0	0	0	0	0	0	0	0
BATF	0	0	0	0	0	0	0	0	0	0	0	0	0	0	0	0	0	0	0	0	0	0
BATF2	0	0	0	1	0	0	0	0	0	0	0	0	1	0	0	0	0	0	0.15398	1481400	0.142857	0
BATF3	1	1	0	2	0	1	0	0	2	1	0	1	0	0	4	4	3	5	0.78823	1618700	0.642857	4
BAX	6	14	5	7	10	11	7	4	14	10	8	16	11	11	16	7	18	10	14.8	1937100	9.57143	12.75
BAZ1A	15	24	7	25	10	12	18	19	27	10	12	11	16	15	49	22	16	18	10.981	863690	15.7857	26.25
BAZ1B	42	56	16	51	35	60	50	57	91	47	38	42	47	30	155	48	65	101	17.609	468530	47.2857	92.25
BAZ2A	22	20	12	28	18	23	16	18	32	14	23	18	18	12	60	14	15	44	12.277	761430	19.5714	33.25
BAZ2B	32	21	19	25	32	34	30	26	44	21	17	27	40	26	42	20	29	47	13.342	574790	28.1429	34.5
BBC3	2	3	1	0	1	3	1	0	3	0	2	1	1	0	4	1	2	2	1.3226	1253500	1.28571	2.25
BBIP1	42	84	24	78	61	62	77	70	101	77	48	60	83	49	73	55	57	59	33.714	649620	65.4286	61
BBOX1	0	0	0	0	0	0	0	0	0	0	1	0	0	0	0	0	1	0	0.071429	1103800	0.0714286	0.25
BBS1	5	10	5	6	11	6	7	7	10	2	17	8	11	4	7	6	7	5	4.1224	651250	7.78571	6.25
BBS10	14	17	4	8	7	11	13	10	15	9	6	13	14	9	18	16	15	18	9.1632	1059300	10.7143	16.75
BBS12	8	14	7	17	17	8	11	15	12	10	14	12	19	7	23	11	14	14	14.857	1499200	12.2143	15.5
BBS2	10	19	10	16	24	24	14	17	21	13	15	22	27	20	38	16	31	25	22.442	1545500	18	27.5
BBS4	22	35	12	36	47	28	29	26	42	24	28	52	44	27	38	29	23	38	36.515	1436800	32.2857	32
BBS5	1	1	0	1	1	2	5	1	1	2	2	2	5	2	2	1	1	5	1.8068	1240600	1.85714	2.25
BBS7	15	26	13	25	21	24	20	23	20	16	15	23	30	14	25	20	13	24	24.815	1492100	20.3571	20.5
BBS9	8	4	6	6	8	6	5	10	2	13	4	3	5	5	7	6	7	4	2.8709	529050	6.07143	6
BBX	107	139	71	127	144	129	116	103	198	98	116	129	145	97	177	98	112	165	66.557	669470	122.786	138
BCAM	0	0	0	0	0	0	0	0	0	0	0	0	1	0	0	0	0	0	0.071429	1471400	0.0714286	0
BCAN	0	0	0	0	0	0	0	0	0	0	0	0	0	0	1	0	0	1	0	0	0	0.5
BCAP29	52	84	51	77	63	62	66	54	75	48	69	79	81	48	80	64	59	72	20.707	385590	64.9286	68.75
BCAP31	237	341	152	355	375	329	377	338	584	301	308	520	430	331	270	274	248	287	137.06	486390	355.571	269.75
BCAR1	2	5	6	6	8	5	10	6	13	6	7	8	10	4	19	3	7	8	7.7819	1409300	6.85714	9.25
BCAR3	8	7	3	5	5	4	6	2	9	4	5	6	6	6	26	7	5	21	7.0528	1577800	5.42857	14.75
BCAR4	0	0	0	0	0	0	0	0	0	0	0	0	0	0	0	0	0	0	0	0	0	0
BCAS1	1	7	2	0	5	4	2	1	7	6	4	5	0	1	5	1	2	3	2.099	830270	3.21429	2.75
BCAS2	77	115	46	107	153	132	99	99	161	96	97	147	140	98	252	191	176	198	77.352	869370	111.929	204.25
BCAS3	4	5	3	5	11	4	7	3	15	4	6	7	5	5	4	5	2	7	8.8045	1882800	6	4.5
BCAS4	2	3	1	1	2	2	3	4	1	3	1	6	2	1	11	2	10	3	3.5214	1905900	2.28571	6.5
BCAT1	183	211	94	194	221	198	220	215	333	137	147	203	186	129	219	148	165	153	33.772	220300	190.786	171.25
BCAT2	15	17	9	9	11	17	16	17	28	12	11	21	14	9	25	14	16	17	14.452	1214200	14.7143	18
BCCIP	78	139	61	103	140	131	117	97	164	93	98	154	170	87	117	94	99	90	71.28	766200	116.571	100
BCDIN3D	7	21	6	18	13	15	18	17	28	10	13	16	17	13	7	8	11	8	27.715	2338800	15.1429	8.5
BCDIN3D-AS1	9	6	0	7	3	0	2	2	5	6	4	5	0	4	4	1	0	3	1.2669	404060	3.78571	2
BCHE	0	0	0	0	0	0	1	0	0	0	0	0	1	0	0	0	3	0	0.15393	1477200	0.142857	0.75
BCKDHA	6	14	9	12	14	13	3	10	26	13	18	19	17	9	21	14	13	22	8.8035	843380	13.0714	17.5
BCKDHB	6	11	1	8	9	5	10	5	8	8	9	8	11	8	6	3	6	3	10.223	1694500	7.64286	4.5
BCKDK	11	12	4	7	19	10	6	10	18	8	10	14	8	7	11	6	4	6	10.278	1256100	10.2857	6.75
BCL10	22	23	16	27	32	23	20	21	34	24	27	31	26	29	69	21	32	37	28.581	1368500	25.3571	39.75
BCL11A	0	0	0	0	0	0	1	0	0	0	0	0	0	0	0	0	0	0	0.071429	1283400	0.0714286	0
BCL11B	0	0	0	0	0	0	0	0	0	0	0	0	0	0	0	0	0	0	0	0	0	0
BCL2	2	1	0	0	3	3	0	2	4	1	1	2	3	1	2	0	1	8	1.9544	1568200	1.64286	2.75
BCL2A1	0	0	0	2	0	0	0	0	0	0	0	1	0	0	3	2	0	2	0.12885	822880	0.214286	1.75
BCL2L1	2	2	3	4	3	3	4	0	3	5	0	6	3	1	6	3	1	10	2.3322	1006700	2.78571	5
BCL2L10	0	0	0	0	0	0	0	0	0	0	0	0	0	0	0	0	0	0	0	0	0	0
BCL2L11	4	8	7	4	4	6	6	2	4	0	7	8	4	1	25	7	13	4	1.9207	476220	4.64286	12.25
BCL2L12	0	7	1	0	2	4	4	2	4	3	1	3	3	1	5	1	7	4	2.1049	1106700	2.5	4.25
BCL2L13	26	33	13	31	32	27	34	26	40	26	30	32	30	21	46	22	22	27	60.316	2606000	28.6429	29.25
BCL2L14	0	0	0	0	0	0	0	0	0	0	0	0	0	0	0	0	0	0	0	0	0	0
BCL2L15	21	11	6	13	13	7	22	24	23	17	16	13	9	7	16	11	15	6	4.4742	374820	14.4286	12
BCL2L2	7	13	3	17	10	14	21	16	23	11	4	8	9	5	16	5	15	14	5.2097	582470	11.5	12.5
BCL2L2-PABPN1	0	0	0	0	0	0	0	0	0	0	0	0	0	0	0	0	0	0	0	0	0	0
BCL3	3	0	2	1	1	4	1	4	2	6	3	3	2	1	1	3	4	3	1.8467	887570	2.35714	2.75
BCL6	3	11	3	15	5	10	8	9	14	8	3	5	7	13	34	24	25	14	4.8477	748870	8.14286	24.25
BCL6B	0	0	0	0	0	0	0	1	0	0	0	0	0	0	0	0	0	0	0.071429	1191300	0.0714286	0
BCL7A	7	5	0	3	2	3	1	3	2	3	3	1	1	2	5	1	4	4	1.2237	557260	2.57143	3.5
BCL7B	14	23	7	21	11	22	19	19	28	12	20	19	18	12	33	14	12	26	20.527	1465300	17.5	21.25
BCL7C	2	7	5	6	9	4	6	6	11	6	3	2	8	3	6	2	2	3	5.8423	1299300	5.57143	3.25
BCL9	3	4	4	9	7	5	5	5	4	3	4	3	5	2	7	5	4	2	5.5596	1476000	4.5	4.5
BCL9L	16	12	6	19	10	12	20	6	22	22	10	12	14	11	14	4	5	4	6.6958	597080	13.7143	6.75
BCLAF1	121	186	76	167	191	191	182	161	267	127	149	207	174	149	265	130	164	206	149.29	1114800	167.714	191.25
BCMO1	0	0	0	0	0	0	1	0	0	0	0	0	0	0	0	0	0	0	0.071429	1283400	0.0714286	0
BCO2	1	1	0	1	0	0	0	1	3	0	3	0	3	0	0	3	1	0	0.61854	884030	0.928571	1
BCOR	16	11	8	8	13	13	9	13	20	18	22	12	7	9	15	0	4	9	5.414	501810	12.7857	7
BCORL1	3	1	4	3	1	2	3	1	3	1	1	2	3	1	1	1	2	5	1.3661	724150	2.07143	2.25
BCORP1	0	0	0	0	0	0	0	0	0	0	0	1	1	0	0	0	0	1	0.15461	1638900	0.142857	0.25
BCR	6	1	2	4	8	7	9	7	5	3	4	5	6	10	13	1	3	12	4.0263	881140	5.5	7.25
BCRP2	0	0	0	0	0	0	0	0	0	0	0	0	0	0	0	0	0	0	0	0	0	0
BCRP3	0	0	1	1	0	0	0	0	0	0	0	0	0	0	0	0	0	0	0.13348	759300	0.142857	0
BCS1L	11	16	8	18	22	19	16	17	19	22	21	34	28	19	28	23	26	23	19.291	1248100	19.2857	25
BCYRN1	0	0	0	0	0	0	0	0	0	0	0	0	0	0	0	0	0	0	0	0	0	0
BDH1	12	14	2	5	3	6	9	9	13	8	7	7	3	4	10	7	6	10	3.4424	580120	7.28571	8.25
BDH2	53	94	28	69	84	98	74	60	116	65	82	122	103	66	86	106	77	80	38.228	609140	79.5714	87.25
BDKRB1	0	0	0	0	0	1	0	0	1	0	1	0	0	0	2	1	1	0	0.23853	1476000	0.214286	1
BDKRB2	0	0	0	0	0	0	0	1	2	0	0	1	0	0	3	3	5	4	0.24139	1337500	0.285714	3.75
BDNF	39	57	22	45	55	28	68	66	99	30	17	73	64	27	135	118	74	92	9.9877	260630	49.2857	104.75
BDNF-AS	3	5	1	6	6	9	4	2	3	6	1	12	6	2	2	4	2	2	2.9664	810270	4.71429	2.5
BDP1	63	95	33	78	57	53	72	73	93	66	62	70	54	45	174	64	85	113	24.836	467500	65.2857	109
BEAN1	1	0	0	1	1	0	0	0	1	0	0	0	0	0	1	0	1	0	0.33115	1464500	0.285714	0.5
BECN1	11	11	6	13	10	7	10	13	15	12	11	10	11	13	14	10	13	14	17.385	1922100	10.9286	12.75
BEGAIN	0	0	1	0	0	0	0	0	0	0	0	0	0	0	0	0	0	0	0.071428	593310	0.0714286	0
BEND2	1	5	1	2	7	2	5	5	6	1	3	6	2	1	5	1	5	2	3.4242	1353100	3.35714	3.25
BEND3	0	1	0	1	2	2	2	0	1	1	3	0	1	0	5	1	0	3	0.90988	1167300	1	2.25
BEND3P3	7	3	0	5	4	2	4	3	8	8	3	2	4	0	5	1	4	5	1.6997	563330	3.78571	3.75
BEND4	0	0	0	0	0	0	0	0	0	0	0	0	0	0	0	0	0	0	0	0	0	0
BEND5	0	1	0	1	0	0	1	2	1	0	1	1	1	0	1	0	1	0	0.8982	1883800	0.642857	0.5
BEND6	6	6	6	4	4	2	5	3	4	2	4	4	1	2	9	11	14	8	1.9528	571490	3.78571	10.5
BEND7	4	4	1	1	2	2	3	3	2	3	1	0	1	1	12	8	6	10	2.0848	1214000	2	9
BEST1	2	3	0	1	2	2	2	1	1	1	0	0	4	2	5	2	1	1	1.7755	1494100	1.5	2.25
BEST2	0	0	0	0	0	0	0	0	0	0	0	0	0	0	0	0	0	0	0	0	0	0
BEST3	0	0	0	0	0	0	0	0	1	0	1	0	0	0	0	0	0	0	0.14281	1399000	0.142857	0
BEST4	0	0	0	0	0	0	0	0	0	0	0	0	0	0	0	0	0	0	0	0	0	0
BET1	80	143	48	135	127	87	149	129	202	86	99	152	129	110	200	164	147	161	56.428	597050	119.714	168
BET1L	18	36	16	38	32	32	29	34	67	26	31	30	25	22	60	14	10	35	26.522	1074500	31.1429	29.75
BEX1	1	2	1	2	1	0	0	3	3	0	2	2	1	2	0	0	0	1	2.207	1906800	1.42857	0.25
BEX2	4	4	3	1	3	1	2	8	7	3	2	14	2	3	6	20	12	10	1.9077	583970	4.07143	12
BEX4	8	12	9	3	3	10	9	7	11	10	5	11	5	5	10	11	20	13	3.7922	572610	7.71429	13.5
BEX5	0	0	0	0	0	0	0	0	0	0	0	0	0	0	0	0	0	0	0	0	0	0
BFAR	31	43	27	54	64	55	41	48	90	57	34	66	52	42	98	56	65	82	37.478	934220	50.2857	75.25
BFSP1	1	0	2	4	2	1	4	2	2	3	0	0	1	2	2	2	2	3	1.5778	1055500	1.71429	2.25
BFSP2	0	0	0	0	0	0	0	0	0	0	0	0	0	0	0	0	0	0	0	0	0	0
BGLAP	0	0	0	0	0	0	0	0	0	0	0	0	0	0	0	0	0	0	0	0	0	0
BGN	344	389	181	345	377	332	325	324	424	276	260	335	473	268	481	338	344	458	33.312	122790	332.357	405.25
BHLHA15	0	0	0	0	0	0	0	0	0	0	0	0	0	0	0	0	0	0	0	0	0	0
BHLHA9	0	0	0	0	0	0	0	0	0	0	0	0	0	0	0	0	0	0	0	0	0	0
BHLHB9	5	6	3	8	10	3	3	3	7	4	2	6	8	4	5	2	3	5	6.719	1631500	5.14286	3.75
BHLHE22	0	0	0	0	0	1	0	0	0	0	1	0	0	0	0	0	0	0	0.15445	1243100	0.142857	0
BHLHE23	0	0	0	0	0	0	0	0	0	0	0	0	0	0	0	0	0	0	0	0	0	0
BHLHE40	44	37	22	28	42	35	37	43	46	34	48	42	42	29	153	65	82	60	15.312	487800	37.7857	90
BHLHE40-AS1	1	0	0	0	0	0	0	0	0	0	0	0	0	0	0	0	0	0	0.071428	860090	0.0714286	0
BHLHE41	109	115	73	123	183	147	157	133	169	153	160	163	141	114	133	164	150	87	35.226	310940	138.571	133.5
BHMT	4	3	1	0	2	0	0	2	2	1	0	0	0	1	0	2	1	1	0.63379	617740	1.14286	1
BHMT2	6	5	2	2	5	1	5	1	9	2	7	9	4	4	7	5	5	3	3.3463	946850	4.42857	5
BICC1	22	29	17	27	19	23	31	21	34	22	29	16	16	5	23	7	15	22	7.3984	399910	22.2143	16.75
BICD1	8	7	1	4	9	5	8	6	6	10	5	5	2	4	36	9	3	28	3.9155	836140	5.71429	19
BICD2	18	14	11	19	14	15	15	11	25	29	9	9	15	17	45	15	14	18	5.9046	444490	15.7857	23
BID	2	14	8	14	12	19	15	17	20	10	13	21	22	8	20	12	12	11	9.5422	869830	13.9286	13.75
BIK	0	0	0	0	0	0	0	0	0	1	0	0	0	0	0	0	0	0	0.071429	1122500	0.0714286	0
BIN1	4	4	0	13	4	3	4	1	5	7	4	5	5	4	18	5	10	6	2.186	617470	4.5	9.75
BIN2	0	0	0	0	0	0	0	0	0	0	0	0	0	0	0	0	0	0	0	0	0	0
BIN3	22	30	16	19	46	43	28	35	45	34	27	39	40	34	40	23	12	46	23.836	903110	32.7143	30.25
BIN3-IT1	5	4	1	4	3	3	6	4	4	2	2	3	2	2	6	1	4	0	4.3576	1656000	3.21429	2.75
BIRC2	49	54	25	62	35	50	47	42	64	17	30	51	53	39	82	43	40	65	12.76	354810	44.1429	57.5
BIRC3	0	2	0	0	1	2	0	0	3	0	0	1	1	1	65	7	6	36	0.71904	1329300	0.785714	28.5
BIRC5	2	3	0	0	4	2	2	0	2	0	1	0	1	1	1	1	2	0	1.0758	1075600	1.28571	1
BIRC6	49	82	15	45	49	42	49	58	77	34	33	42	40	32	82	25	50	41	12.238	332970	46.2143	49.5
BIRC7	0	0	0	0	0	0	0	0	0	0	0	0	0	0	0	0	0	0	0	0	0	0
BIRC8	0	0	0	0	0	0	0	0	0	0	0	0	0	0	0	0	0	0	0	0	0	0
BIVM	21	23	11	20	14	13	9	14	14	21	12	11	26	11	29	10	14	10	6.3313	477390	15.7143	15.75
BIVM-ERCC5	0	0	0	0	0	0	0	0	0	0	0	0	0	0	0	0	0	0	0	0	0	0
BLACAT1	0	0	0	0	0	0	0	0	0	0	0	0	0	0	0	0	0	0	0	0	0	0
BLACE	0	0	0	0	0	0	0	0	0	0	0	0	0	0	0	0	0	0	0	0	0	0
BLCAP	21	23	12	26	25	23	28	27	35	24	14	29	31	16	31	18	22	25	36.255	1887900	23.8571	24
BLID	2	2	0	3	1	2	1	4	1	2	1	2	0	0	1	0	0	3	1.4727	1210200	1.5	1
BLK	0	0	0	0	0	0	0	0	0	0	0	0	0	0	0	0	0	0	0	0	0	0
BLM	0	0	0	0	0	1	0	0	0	0	0	1	1	0	1	0	0	0	0.249	1618300	0.214286	0.25
BLMH	21	19	11	19	22	9	17	21	18	18	16	14	19	10	38	19	29	33	9.6816	692180	16.7143	29.75
BLNK	0	1	0	0	1	0	0	0	1	0	0	1	0	0	0	0	0	1	0.36505	1996200	0.285714	0.25
BLOC1S1	54	122	38	84	88	85	92	86	109	69	70	107	135	78	6	13	20	20	54.2	784080	86.9286	14.75
BLOC1S1-RDH5	0	0	0	0	0	0	0	0	0	0	0	0	0	0	0	0	0	0	0	0	0	0
BLOC1S2	104	151	41	129	117	125	121	136	187	85	98	142	146	84	192	138	141	150	41.207	436980	119	155.25
BLOC1S3	11	21	13	18	19	14	26	16	25	18	13	21	15	18	34	10	9	14	19.844	1367300	17.7143	16.75
BLOC1S4	3	7	1	7	3	8	3	4	6	6	3	9	9	3	7	4	3	6	5.814	1458900	5.14286	5
BLOC1S5	0	0	0	2	0	1	1	0	0	2	1	0	0	1	1	0	0	0	0.5772	1192000	0.571429	0.25
BLOC1S5-TXNDC5	0	0	0	0	0	0	0	0	0	0	0	0	0	0	0	0	0	0	0	0	0	0
BLOC1S6	54	74	28	80	64	63	71	67	85	49	61	76	52	56	60	42	39	58	46.348	911590	62.8571	49.75
BLVRA	64	105	48	106	114	78	102	89	140	102	91	144	123	80	173	162	121	139	116.25	1471000	99	148.75
BLVRB	24	33	12	27	38	32	17	24	37	20	17	40	33	24	62	61	49	36	24.834	1152600	27	52
BLZF1	17	20	2	12	21	16	22	19	25	21	15	11	15	16	52	20	24	57	8.6952	658150	16.5714	38.25
BMF	0	2	0	0	0	0	0	0	1	1	1	1	0	0	1	1	3	1	0.43695	1408000	0.428571	1.5
BMI1	0	0	0	0	1	0	1	0	0	0	0	1	0	0	0	0	0	0	0.25121	1655600	0.214286	0
BMP1	8	13	0	17	9	14	16	14	15	6	2	14	12	8	12	8	10	7	4.4693	552430	10.5714	9.25
BMP10	0	0	0	0	0	0	0	0	0	0	0	0	0	0	0	0	0	0	0	0	0	0
BMP15	0	0	0	0	0	0	0	0	0	0	0	0	0	0	0	0	0	0	0	0	0	0
BMP2	1	1	1	3	1	0	1	0	2	1	0	0	2	1	13	1	4	12	1.4295	1729000	1	7.5
BMP2K	2	4	3	4	3	3	4	3	2	1	1	1	1	2	8	3	3	8	2.917	1383400	2.42857	5.5
BMP3	1	0	0	0	0	1	3	1	2	0	0	1	0	1	1	1	0	0	0.64381	1157300	0.714286	0.5
BMP4	43	75	43	83	68	49	87	74	113	46	31	81	58	54	17	13	13	19	17.744	341690	64.6429	15.5
BMP5	0	0	0	0	0	0	0	0	0	0	0	0	0	0	0	0	0	0	0	0	0	0
BMP6	8	12	7	14	18	15	16	10	24	12	11	14	12	5	3	1	0	6	19.049	1887700	12.7143	2.5
BMP7	2	7	1	1	3	4	5	3	4	4	4	6	2	0	3	3	1	1	3.6056	1403100	3.28571	2
BMP8A	7	1	1	1	1	1	0	0	3	0	0	1	1	2	1	1	2	1	0.36541	291080	1.35714	1.25
BMP8B	1	0	0	0	1	0	0	0	0	1	0	0	0	0	1	1	0	0	0.24041	1220500	0.214286	0.5
BMPER	0	0	0	1	0	1	2	1	0	0	0	2	0	0	1	0	0	0	0.45529	1205200	0.5	0.25
BMPR1A	9	12	10	13	9	12	10	8	17	14	11	11	13	12	11	6	9	10	12.575	1305000	11.5	9
BMPR1B	0	0	0	0	0	0	0	0	0	0	0	0	0	0	1	1	0	0	0	0	0	0.5
BMPR2	82	86	42	84	62	87	79	62	106	48	52	53	59	40	52	17	20	36	10.884	196080	67.2857	31.25
BMS1	47	90	34	72	66	66	77	82	105	72	54	82	75	46	101	69	84	94	62.087	1122100	69.1429	87
BMS1P1	8	6	4	4	4	2	4	5	7	3	2	5	2	3	6	2	3	3	2.9382	813130	4.21429	3.5
BMS1P2	1	2	1	5	3	3	2	3	0	5	2	2	1	2	4	1	2	1	2.7108	1411700	2.28571	2
BMS1P4	1	3	1	3	6	0	2	2	6	5	1	2	2	0	5	2	1	5	1.9047	1031500	2.42857	3.25
BMS1P5	5	5	3	7	4	4	5	3	10	5	4	1	6	6	5	3	1	2	7.8563	1966900	4.85714	2.75
BMS1P6	2	6	1	4	2	5	3	4	6	3	0	1	0	1	2	0	3	3	2.3245	1087800	2.71429	2
BMX	0	0	0	0	0	0	1	0	1	1	1	0	0	0	0	1	0	0	0.35213	1590700	0.285714	0.25
BNC1	1	1	2	5	4	1	9	5	6	1	3	5	3	0	28	4	6	8	1.9587	762660	3.28571	11.5
BNC2	10	19	10	14	15	15	14	12	19	6	14	16	17	12	17	9	13	11	20.925	1860600	13.7857	12.5
BNIP1	28	52	15	38	59	34	44	38	78	30	46	52	48	49	145	76	89	94	31.391	915580	43.6429	101
BNIP2	17	15	15	28	23	22	24	22	40	20	19	22	25	12	36	14	21	26	19.946	1130400	21.7143	24.25
BNIP3	133	262	81	236	214	181	243	224	389	185	169	256	184	161	236	157	136	181	53.843	328500	208.429	177.5
BNIP3L	580	1058	418	1030	1055	960	973	976	1491	807	795	1297	1053	861	607	391	346	521	245.96	324750	953.857	466.25
BNIPL	2	2	1	4	6	5	1	2	7	2	0	1	4	0	5	1	5	2	2.0052	997260	2.64286	3.25
BOC	0	0	0	0	0	0	0	0	0	0	0	0	0	0	2	1	0	2	0	0	0	1.25
BOD1	23	23	14	34	27	24	20	15	31	20	15	13	22	21	64	40	47	39	11.875	664470	21.5714	47.5
BOD1L1	55	80	29	66	45	65	79	40	99	53	47	54	64	33	195	69	104	158	18.37	395230	57.7857	131.5
BOD1L2	0	0	0	0	0	0	0	0	0	0	0	0	0	0	0	0	0	0	0	0	0	0
BOK	4	6	2	3	0	5	4	4	10	4	3	3	5	8	1	3	1	2	4.3168	1223400	4.35714	1.75
BOK-AS1	0	0	0	0	0	0	0	0	0	0	0	0	0	0	0	0	0	0	0	0	0	0
BOLA1	3	4	3	5	6	4	6	4	6	5	9	9	9	5	6	5	5	11	9.7881	2173300	5.57143	6.75
BOLA2	0	0	0	0	0	1	0	0	0	0	0	0	0	0	0	0	0	0	0.071429	1199800	0.0714286	0
BOLA2B	0	0	0	0	0	0	0	0	0	0	0	0	0	0	0	0	0	0	0	0	0	0
BOLA3	49	82	28	84	76	76	71	74	131	72	63	90	94	62	53	61	63	50	112.14	1893200	75.1429	56.75
BOLA3-AS1	5	10	4	8	9	11	9	3	10	8	8	8	8	4	7	6	3	9	13.769	2278700	7.5	6.25
BOLL	0	0	0	0	0	0	0	0	0	0	0	0	0	0	0	0	0	0	0	0	0	0
BOP1	2	3	1	6	0	3	1	3	5	2	2	1	1	4	3	3	5	0	2.5289	1274500	2.42857	2.75
BORA	3	2	1	2	3	2	5	5	0	2	5	1	0	1	6	1	2	13	1.7826	895760	2.28571	5.5
BPESC1	0	0	0	0	0	0	0	0	0	0	0	0	0	0	0	0	0	0	0	0	0	0
BPGM	112	245	84	198	207	213	178	151	281	158	180	212	285	168	265	253	205	208	63.703	420640	190.857	232.75
BPHL	3	16	2	6	6	5	6	3	7	8	12	4	2	4	7	9	10	7	2.7285	566230	6	8.25
BPI	0	0	0	0	0	0	1	0	0	0	0	0	0	0	0	0	0	0	0.071429	1283400	0.0714286	0
BPIFA1	0	0	0	0	0	0	0	0	0	0	0	0	0	0	0	0	0	0	0	0	0	0
BPIFA2	0	0	0	0	0	0	0	0	0	0	0	0	0	0	0	0	0	0	0	0	0	0
BPIFA3	0	0	0	0	0	0	0	0	0	0	0	0	0	0	0	0	0	0	0	0	0	0
BPIFA4P	0	0	0	0	0	0	0	0	0	0	0	0	0	0	0	0	0	0	0	0	0	0
BPIFB1	0	0	0	0	0	0	0	0	0	0	0	0	0	0	0	0	0	0	0	0	0	0
BPIFB2	0	0	0	0	0	0	0	0	0	0	0	0	0	0	0	0	0	0	0	0	0	0
BPIFB3	0	0	0	0	0	0	0	0	0	0	0	0	0	0	0	0	0	0	0	0	0	0
BPIFB4	0	0	0	0	0	0	0	0	0	0	0	0	0	0	0	0	0	0	0	0	0	0
BPIFB6	0	0	0	0	0	0	0	0	0	0	0	0	0	0	0	0	0	0	0	0	0	0
BPIFC	0	0	0	0	0	0	0	0	0	0	0	0	0	0	0	0	0	0	0	0	0	0
BPNT1	37	30	13	39	43	28	37	30	54	32	29	43	48	37	31	32	26	9	25.729	898010	35.7143	24.5
BPTF	52	78	26	56	67	41	61	45	95	46	54	43	57	35	147	61	64	110	23.967	553020	54	95.5
BPY2	0	0	0	0	0	0	0	0	0	0	0	0	0	0	0	0	0	0	0	0	0	0
BPY2B	0	0	0	0	0	0	0	0	0	0	0	0	0	0	0	0	0	0	0	0	0	0
BPY2C	0	0	0	0	0	0	0	0	0	0	0	0	0	0	0	0	0	0	0	0	0	0
BRAF	2	2	0	2	3	2	2	2	5	2	2	0	2	5	1	2	2	4	2.475	1415200	2.21429	2.25
BRAP	4	6	3	11	5	11	19	8	8	5	2	13	10	13	30	10	21	18	3.5633	529350	8.42857	19.75
BRAT1	1	3	1	3	3	4	2	5	1	4	2	3	6	7	0	2	5	5	2.8745	1092200	3.21429	3
BRCA1	17	15	12	11	13	22	11	9	18	9	10	14	4	4	21	7	18	18	3.661	354910	12.0714	16
BRCA2	2	5	1	3	3	3	1	4	5	1	2	3	3	2	10	2	1	6	7.7828	3670800	2.71429	4.75
BRCC3	25	53	20	57	45	46	42	42	74	54	34	53	40	34	61	31	33	54	37.444	1065500	44.2143	44.75
BRD1	6	9	5	8	9	14	5	5	10	14	6	10	10	7	15	3	5	13	7.8582	1136800	8.42857	9
BRD2	30	36	26	31	26	23	26	32	34	26	21	23	28	21	122	31	49	71	9.0435	388980	27.3571	68.25
BRD3	13	19	12	18	16	11	20	17	27	13	12	11	11	16	23	11	10	18	13.241	1037400	15.4286	15.5
BRD4	20	22	12	17	15	12	17	12	30	19	13	14	19	12	43	32	27	49	11.212	812480	16.7143	37.75
BRD7	32	36	11	38	18	29	18	27	34	16	27	24	30	19	33	20	16	30	9.5655	456170	25.6429	24.75
BRD7P3	0	0	0	0	1	0	1	0	0	0	0	0	0	0	1	0	1	0	0.1543	1456400	0.142857	0.5
BRD8	55	81	40	73	84	59	75	65	99	33	48	73	66	52	65	62	49	74	29.434	564520	64.5	62.5
BRD9	0	5	0	4	4	0	1	2	6	1	0	0	2	2	2	6	3	2	1.0554	774340	1.92857	3.25
BRDT	1	4	2	0	0	0	2	1	1	3	0	0	0	0	1	0	0	1	0.579	628640	1	0.5
BRE	36	61	31	72	70	65	80	59	113	46	58	82	82	66	66	67	56	51	57.838	1109700	65.7857	60
BRE-AS1	0	0	0	0	0	0	0	0	0	1	0	0	0	0	0	0	0	0	0.071429	1122500	0.0714286	0
BREA2	3	3	1	1	1	0	1	2	5	2	2	1	1	1	3	2	2	3	2.264	1613400	1.71429	2.5
BRF1	1	4	1	1	0	2	1	2	3	1	3	0	1	2	1	0	0	3	2.3277	1787700	1.57143	1
BRF2	5	11	4	10	7	5	7	2	16	9	10	4	15	9	39	19	22	17	6.7795	1046400	8.14286	24.25
BRI3	32	49	16	47	63	42	55	51	68	48	37	66	56	50	84	71	95	61	51.551	1341000	48.5714	77.75
BRI3BP	0	0	0	0	1	0	0	0	1	0	0	1	0	0	1	1	1	6	0.24866	1863300	0.214286	2.25
BRICD5	0	0	0	0	0	0	0	0	0	0	0	0	0	0	1	1	1	2	0	0	0	1.25
BRIP1	17	19	7	14	13	8	14	17	21	19	15	13	12	5	12	8	19	8	7.9846	702170	13.8571	11.75
BRIX1	63	107	68	91	149	122	93	86	148	113	101	143	165	107	258	140	200	190	31.209	347730	111.143	197
BRK1	440	831	295	723	848	696	795	736	1185	681	587	1033	950	672	411	546	452	376	142.63	241930	748	446.25
BRMS1	8	7	2	9	7	10	15	16	14	11	7	12	7	10	23	19	21	12	7.4233	961640	9.64286	18.75
BRMS1L	8	11	4	10	11	12	13	4	13	7	3	8	12	10	18	5	6	1	10.046	1393100	9	7.5
BROX	27	30	22	40	35	35	25	22	39	19	28	30	34	27	44	39	56	34	17.226	704920	29.5	43.25
BRPF1	6	10	2	7	12	8	7	4	9	6	6	6	1	5	20	5	7	21	6.9607	1367200	6.35714	13.25
BRPF3	6	15	6	10	9	6	8	11	10	4	6	7	12	7	30	4	16	11	10.685	1568100	8.35714	15.25
BRS3	0	0	0	0	0	0	0	0	0	0	0	0	0	0	0	0	0	0	0	0	0	0
BRSK1	0	0	0	0	0	0	0	1	0	0	0	0	0	0	2	1	0	0	0.071429	1191300	0.0714286	0.75
BRSK2	0	0	0	0	0	0	0	0	0	0	0	0	0	0	0	0	0	0	0	0	0	0
BRWD1	61	50	16	61	40	35	57	44	70	38	32	24	42	31	118	33	41	50	7.3068	208490	42.9286	60.5
BRWD1-AS1	0	0	0	0	0	0	0	0	0	0	0	0	0	0	0	0	0	0	0	0	0	0
BRWD1-IT2	2	0	0	0	0	0	0	0	0	0	0	1	0	0	1	0	0	0	0.11246	530780	0.214286	0.25
BRWD3	7	14	8	13	4	5	12	12	13	6	6	8	12	1	11	2	5	6	4.4661	627820	8.64286	6
BSCL2	0	0	0	0	0	0	0	0	1	0	0	0	0	0	0	0	1	0	0.071429	1911500	0.0714286	0.25
BSDC1	34	44	23	40	59	61	42	33	73	37	41	61	50	49	94	35	43	72	35.222	949310	46.2143	61
BSG	20	54	18	40	62	36	34	44	52	38	50	62	50	49	33	29	36	23	23.734	685630	43.5	30.25
BSN	0	0	0	0	0	0	0	0	0	0	0	0	0	0	1	0	0	0	0	0	0	0.25
BSN-AS2	1	4	1	0	5	1	3	1	2	1	1	2	0	0	5	0	1	1	1.3979	1133100	1.57143	1.75
BSND	0	0	0	0	0	0	0	0	0	0	0	0	0	0	0	0	0	0	0	0	0	0
BSPH1	0	0	0	0	0	0	0	0	0	0	0	0	0	0	0	0	0	0	0	0	0	0
BSPRY	0	0	0	1	0	0	0	0	0	0	0	0	0	0	0	0	0	0	0.071429	1289300	0.0714286	0
BST1	4	10	1	9	9	4	5	4	9	6	3	7	4	6	4	5	7	8	7.539	1683200	5.78571	6
BST2	0	1	0	0	1	0	1	0	2	1	1	0	1	1	0	0	0	0	1.1752	2483100	0.642857	0
BSX	0	0	0	0	0	0	0	0	0	0	0	0	0	0	0	0	0	0	0	0	0	0
BTAF1	14	25	10	20	15	11	29	25	19	19	19	19	25	12	35	15	15	38	13.888	910080	18.7143	25.75
BTBD1	18	23	16	24	18	26	18	12	27	16	14	15	14	18	16	9	21	6	9.4805	609510	18.5	13
BTBD10	54	59	32	49	63	53	44	46	72	40	41	66	68	49	102	84	89	56	31.033	722380	52.5714	82.75
BTBD11	1	1	0	1	0	0	0	0	1	0	0	0	0	0	0	1	0	0	0.33049	1467300	0.285714	0.25
BTBD16	0	0	0	0	0	0	0	0	0	0	0	0	0	0	1	0	0	0	0	0	0	0.25
BTBD17	0	0	0	0	0	0	0	0	0	0	0	0	0	0	0	0	0	0	0	0	0	0
BTBD18	0	0	0	0	0	0	0	0	0	0	0	0	0	0	0	1	0	0	0	0	0	0.25
BTBD19	0	0	0	0	0	0	0	0	1	1	0	0	0	1	0	0	0	0	0.23674	1415300	0.214286	0
BTBD2	0	4	1	0	3	3	5	2	1	0	0	1	1	2	1	3	3	5	1.1282	861190	1.64286	3
BTBD3	10	5	1	8	3	4	4	2	8	2	2	4	3	6	10	4	7	2	1.8223	498610	4.42857	5.75
BTBD6	23	30	13	20	21	18	20	16	23	14	13	16	27	9	33	16	24	21	9.6988	625830	18.7857	23.5
BTBD7	22	28	8	26	21	21	31	20	26	22	16	16	25	17	37	12	9	32	17.11	987560	21.3571	22.5
BTBD8	0	2	0	0	0	0	1	2	1	0	0	1	0	2	1	0	0	0	0.51146	1043500	0.642857	0.25
BTBD9	3	5	2	2	5	7	6	2	8	3	2	6	4	2	5	2	1	4	6.5969	2067600	4.07143	3
BTC	0	1	0	0	0	0	0	0	0	0	0	0	0	0	0	0	0	0	0.071429	1445400	0.0714286	0
BTD	29	24	17	31	60	42	36	28	48	39	27	48	42	39	25	25	12	16	19.902	676840	36.4286	19.5
BTF3	996	1995	762	1799	2056	1606	1772	1782	2681	1621	1548	2315	2209	1566	1736	1945	1596	1553	230.59	164740	1764.86	1707.5
BTF3L4	186	243	109	209	259	212	181	165	276	198	211	342	279	211	195	254	206	202	49.66	279690	220.071	214.25
BTF3P11	0	0	0	0	0	0	0	0	0	0	0	0	0	0	0	0	0	0	0	0	0	0
BTG1	48	41	12	42	32	23	26	46	50	21	16	37	55	37	213	96	130	134	6.5708	234460	34.7143	143.25
BTG2	13	22	5	17	19	19	17	14	17	8	6	14	16	7	44	14	19	9	10.104	918750	13.8571	21.5
BTG3	19	36	11	29	35	11	21	23	36	20	30	39	32	20	90	58	51	81	19.886	971220	25.8571	70
BTG4	0	0	0	0	0	0	0	0	0	0	0	0	0	0	0	0	0	0	0	0	0	0
BTK	0	0	0	0	0	0	0	0	0	0	0	0	0	0	0	0	0	0	0	0	0	0
BTLA	0	3	0	1	3	0	2	0	4	0	1	0	0	0	2	0	0	0	0.57115	839900	1	0.5
BTN1A1	0	0	0	0	0	0	0	0	0	0	0	0	0	0	0	0	0	0	0	0	0	0
BTN2A1	22	21	18	25	20	32	34	21	34	21	26	44	29	23	65	21	28	43	17.88	823370	26.4286	39.25
BTN2A2	14	16	2	12	15	5	7	9	12	6	7	11	14	5	12	14	5	12	4.9113	642990	9.64286	10.75
BTN2A3P	2	1	0	0	5	2	2	0	1	0	1	4	2	1	3	1	1	4	1.1028	962330	1.5	2.25
BTN3A1	5	8	4	14	14	7	7	10	16	8	7	8	12	6	33	12	14	20	15.727	2219900	9	19.75
BTN3A2	10	18	4	15	17	10	21	10	22	9	10	15	13	11	27	5	10	26	17.664	1708300	13.2143	17
BTN3A3	8	9	3	5	8	7	4	8	11	9	5	6	10	5	15	8	12	13	11.225	1980600	7	12
BTNL2	0	0	0	0	0	0	0	0	0	0	0	0	0	0	0	0	0	0	0	0	0	0
BTNL3	0	0	0	0	0	0	0	0	0	0	0	0	0	0	0	0	0	0	0	0	0	0
BTNL8	0	0	0	0	0	0	0	0	0	0	0	0	0	0	0	0	0	0	0	0	0	0
BTNL9	0	0	0	0	0	0	0	1	0	0	0	1	0	0	0	0	0	0	0.15159	1433400	0.142857	0
BTRC	11	26	7	7	9	11	15	11	19	16	10	15	13	9	18	13	17	16	10.254	993570	12.7857	16
BUB1	0	0	0	0	1	1	1	0	3	0	1	0	0	0	0	1	1	1	0.44264	1293200	0.5	0.75
BUB1B	0	0	1	0	1	0	0	0	1	0	0	0	0	0	0	0	0	0	0.18731	900280	0.214286	0
BUB3	74	118	52	120	151	130	106	118	191	104	113	172	152	111	179	112	106	145	102.14	1054200	122.286	135.5
BUD13	3	11	4	7	5	8	10	9	13	5	4	4	10	7	20	10	11	13	10.005	1761000	7.14286	13.5
BUD31	90	138	52	128	129	105	147	109	184	107	109	161	136	86	137	151	139	109	124.8	1306500	120.071	134
BVES	16	13	6	11	5	8	13	15	16	4	12	24	7	8	12	8	8	9	4.692	507160	11.2857	9.25
BVES-AS1	1	0	1	0	0	0	0	0	0	1	0	0	0	0	1	0	1	0	0.23253	870670	0.214286	0.5
BYSL	2	4	2	1	1	5	1	5	2	3	6	3	7	4	13	1	8	3	3.0559	1107400	3.28571	6.25
BZRAP1	0	0	0	0	0	0	0	0	0	0	0	0	0	0	0	0	0	0	0	0	0	0
BZRAP1-AS1	0	0	0	0	0	0	1	0	0	0	0	0	0	0	1	0	0	0	0.071429	1283400	0.0714286	0.25
BZW1	280	487	196	452	460	441	441	377	626	343	371	521	449	386	307	232	215	263	338.78	1017200	416.429	254.25
BZW2	44	50	27	56	63	59	51	38	76	39	43	62	65	57	51	54	51	40	45.086	1069600	52.1429	49
C10orf10	82	117	59	131	98	119	121	125	185	55	45	177	123	73	341	281	317	224	15.689	183620	107.857	290.75
C10orf105	0	0	0	0	0	0	0	0	0	0	0	0	0	0	0	0	0	0	0	0	0	0
C10orf107	0	0	0	1	1	0	0	0	0	1	0	1	1	1	0	1	4	0	0.67365	2041800	0.428571	1.25
C10orf11	0	0	0	0	1	1	1	0	0	0	0	0	0	2	1	1	0	0	0.28884	969140	0.357143	0.5
C10orf111	3	0	0	1	0	1	3	2	3	2	2	2	2	0	2	0	1	0	1.3843	1145600	1.5	0.75
C10orf113	0	0	0	0	0	0	0	0	0	0	0	0	0	0	0	0	0	0	0	0	0	0
C10orf114	0	1	0	0	0	0	0	0	0	1	1	1	2	1	0	0	0	1	0.62445	1613900	0.5	0.25
C10orf115	1	0	0	0	0	0	0	0	0	0	0	0	0	0	0	0	0	0	0.071428	860090	0.0714286	0
C10orf118	42	75	21	48	51	37	78	75	95	42	33	38	60	31	88	55	54	67	11.739	285930	51.8571	66
C10orf12	2	7	1	7	1	3	4	1	8	7	6	8	4	4	14	10	4	13	3.8387	1099900	4.5	10.25
C10orf120	0	0	0	0	0	0	0	0	0	0	0	0	0	0	0	0	0	0	0	0	0	0
C10orf126	0	0	0	0	0	0	0	1	0	0	0	0	0	0	0	0	0	0	0.071429	1191300	0.0714286	0
C10orf128	0	0	0	0	0	0	0	0	0	0	0	0	0	0	0	0	0	0	0	0	0	0
C10orf129	0	0	0	0	0	0	0	0	0	0	0	0	0	0	0	0	0	0	0	0	0	0
C10orf131	0	0	0	0	0	0	0	0	0	0	0	0	1	0	0	0	0	0	0.071429	1471400	0.0714286	0
C10orf137	11	15	1	10	3	10	9	14	11	6	3	9	7	7	18	11	9	8	3.8121	575970	8.28571	11.5
C10orf2	3	4	6	1	5	3	0	2	4	2	3	4	5	2	10	3	3	6	1.4475	516260	3.14286	5.5
C10orf25	0	2	1	3	2	0	0	2	2	1	1	4	3	1	0	0	1	1	2.0997	1743900	1.57143	0.5
C10orf32	58	73	30	69	71	86	75	71	115	70	47	74	87	68	31	37	36	42	49.062	862320	71	36.5
C10orf32-AS3MT	16	11	7	10	9	10	10	9	18	7	7	12	5	7	10	2	4	6	5.4908	666320	9.85714	5.5
C10orf35	0	0	0	1	1	2	0	1	0	0	0	0	0	1	2	0	0	2	0.4309	1227700	0.428571	1
C10orf40	0	0	0	0	0	0	0	0	0	0	0	0	0	0	0	0	0	0	0	0	0	0
C10orf53	0	0	0	0	0	0	0	0	0	0	0	0	0	0	0	0	0	0	0	0	0	0
C10orf54	1	1	0	1	3	2	1	0	1	4	2	3	0	1	1	0	1	0	1.3011	1142900	1.42857	0.5
C10orf55	0	0	0	0	0	0	0	0	0	0	0	0	0	0	0	0	0	0	0	0	0	0
C10orf62	0	0	0	0	0	0	0	0	0	0	0	0	0	0	0	0	0	0	0	0	0	0
C10orf67	0	0	1	1	0	0	0	1	3	0	1	0	1	0	0	3	1	0	0.56225	1219400	0.571429	1
C10orf68	1	2	2	1	1	2	2	1	0	1	2	1	2	3	2	2	0	2	2.3633	1746100	1.5	1.5
C10orf71	0	0	0	0	0	0	0	0	0	0	0	0	0	0	0	0	0	0	0	0	0	0
C10orf76	8	7	6	11	8	11	6	10	13	7	8	6	12	10	16	8	14	10	13.384	1833000	8.78571	12
C10orf82	0	0	0	0	0	0	0	0	0	0	0	0	0	0	0	0	0	0	0	0	0	0
C10orf85	1	0	0	0	0	0	0	0	1	0	0	0	0	0	0	0	0	0	0.13251	1100500	0.142857	0
C10orf88	3	8	3	1	4	3	3	8	5	7	5	0	4	1	11	6	6	11	2.5609	775140	3.92857	8.5
C10orf90	0	1	0	1	0	1	1	0	2	0	0	0	0	0	0	0	0	1	0.4996	1695100	0.428571	0.25
C10orf91	0	0	0	0	0	0	0	0	0	0	0	0	0	0	0	0	0	0	0	0	0	0
C10orf95	0	0	0	0	0	0	0	0	0	0	0	0	0	0	0	0	0	0	0	0	0	0
C10orf99	0	0	0	0	0	0	0	0	0	0	0	0	0	0	0	0	0	0	0	0	0	0
C11orf1	16	28	26	36	49	31	39	31	52	41	28	49	49	30	20	36	38	36	19.342	663480	36.0714	32.5
C11orf16	0	0	0	0	0	0	0	0	0	0	0	0	0	0	0	0	0	0	0	0	0	0
C11orf21	0	0	0	0	0	0	0	0	0	0	0	0	0	0	0	0	0	0	0	0	0	0
C11orf24	9	34	8	19	21	17	29	22	33	20	19	29	24	24	19	15	11	26	21.557	1248700	22	17.75
C11orf30	8	10	2	11	7	9	9	9	10	9	9	10	7	6	22	5	8	15	15.597	2341400	8.28571	12.5
C11orf31	35	128	33	102	111	88	93	86	146	82	81	124	123	61	112	105	102	106	32.351	451690	92.3571	106.25
C11orf34	1	0	1	0	0	0	0	0	0	0	0	0	0	0	0	0	0	0	0.14891	731960	0.142857	0
C11orf35	0	0	0	0	0	0	0	0	0	0	0	0	0	1	1	0	0	0	0.071429	1077700	0.0714286	0.25
C11orf40	0	0	0	0	0	0	0	0	0	0	0	0	0	0	0	0	0	0	0	0	0	0
C11orf42	0	0	0	0	0	0	0	0	0	0	0	0	0	0	0	0	0	0	0	0	0	0
C11orf44	0	1	0	1	0	0	0	0	0	0	0	0	0	0	0	0	2	0	0.15418	1470900	0.142857	0.5
C11orf45	0	1	0	1	0	0	1	0	0	0	1	0	1	0	0	0	0	1	0.50706	1852400	0.357143	0.25
C11orf48	77	136	51	129	151	141	107	109	181	109	132	140	145	128	84	97	90	77	66.969	676010	124	87
C11orf49	9	17	10	15	21	11	20	14	33	23	19	16	21	15	13	10	14	14	18.1	1296700	17.4286	12.75
C11orf52	0	0	0	0	0	0	0	0	0	0	0	0	0	0	0	0	0	0	0	0	0	0
C11orf53	0	0	0	0	0	0	0	0	0	0	0	0	0	0	0	0	0	0	0	0	0	0
C11orf54	24	33	6	19	29	14	14	16	43	21	21	22	26	16	38	39	21	47	10.935	640910	21.7143	36.25
C11orf57	24	40	22	54	27	44	38	30	54	46	20	31	35	27	43	23	20	41	13.428	468700	35.1429	31.75
C11orf58	474	746	332	691	856	705	752	635	1039	616	616	940	826	656	781	798	658	742	377.58	669170	706	744.75
C11orf63	1	1	0	4	7	4	1	2	5	3	5	4	1	2	2	3	0	1	2.1853	999960	2.85714	1.5
C11orf65	0	0	0	0	0	2	0	1	1	0	0	1	0	0	2	1	0	0	0.27877	1063300	0.357143	0.75
C11orf68	10	10	4	17	14	5	11	4	11	8	6	9	12	7	18	7	22	23	7.2867	988860	9.14286	17.5
C11orf70	25	30	10	35	33	31	28	18	46	22	22	42	26	23	23	28	22	18	28.108	1272000	27.9286	22.75
C11orf71	2	1	0	3	3	1	0	3	7	0	2	4	1	1	2	1	2	1	1.585	1084900	2	1.5
C11orf73	133	219	87	196	206	208	166	191	275	175	182	274	229	184	140	196	169	114	149.71	961480	194.643	154.75
C11orf74	47	98	52	71	88	93	73	73	82	78	74	119	101	82	50	88	73	62	32.564	493780	80.7857	68.25
C11orf80	4	1	0	1	1	0	1	0	2	3	0	6	2	0	2	3	0	1	0.62068	525820	1.5	1.5
C11orf82	1	0	0	0	0	0	0	0	1	0	0	4	0	0	0	0	0	1	0.17336	571070	0.428571	0.25
C11orf83	13	21	6	13	17	22	25	27	23	12	17	15	20	10	20	19	24	26	11.332	822460	17.2143	22.25
C11orf84	0	2	1	3	1	1	2	1	2	0	1	2	0	0	1	2	2	0	1.546	1722500	1.14286	1.25
C11orf85	0	0	0	0	0	0	0	0	0	0	0	0	0	0	0	0	0	0	0	0	0	0
C11orf86	0	0	0	0	0	0	0	0	0	0	0	0	0	0	0	0	0	0	0	0	0	0
C11orf87	0	0	0	0	0	0	0	0	0	0	0	0	0	0	0	0	0	0	0	0	0	0
C11orf88	0	1	0	0	0	0	0	0	0	1	0	0	0	0	0	0	0	0	0.15196	1344200	0.142857	0
C11orf91	1	1	1	1	3	0	1	0	1	3	1	1	2	2	0	1	2	0	1.9419	1792800	1.28571	0.75
C11orf92	2	2	2	0	0	1	2	0	3	0	1	2	1	0	0	1	0	2	0.95905	965330	1.14286	0.75
C11orf93	0	0	0	0	0	0	0	0	0	1	1	0	0	0	1	0	1	0	0.15475	1205800	0.142857	0.5
C11orf94	0	0	0	0	0	0	0	0	0	0	0	0	0	0	0	0	0	0	0	0	0	0
C11orf95	8	5	7	6	7	13	5	4	16	3	9	7	8	6	14	1	0	7	4.4647	719130	7.42857	5.5
C11orf96	4	9	8	9	12	14	6	12	6	9	12	7	14	8	125	21	20	60	6.5952	841990	9.28571	56.5
C12orf10	61	75	41	69	98	76	67	65	112	66	61	92	78	55	160	124	109	124	71.87	1226700	72.5714	129.25
C12orf23	96	193	53	196	118	120	180	127	213	96	100	99	104	71	114	71	77	80	13.32	132810	126.143	85.5
C12orf29	25	38	16	37	32	37	21	23	54	35	25	37	34	32	76	33	49	52	32.93	1285400	31.8571	52.5
C12orf36	0	0	0	0	0	0	0	0	0	0	0	1	0	1	0	0	0	0	0.14895	1329100	0.142857	0
C12orf39	0	0	0	0	0	0	0	0	0	0	0	0	0	0	0	0	1	0	0	0	0	0.25
C12orf4	20	20	12	29	33	27	25	18	29	17	18	21	24	19	23	15	10	12	25.119	1383600	22.2857	15
C12orf40	0	0	0	0	0	0	0	0	0	0	0	0	0	0	0	0	0	0	0	0	0	0
C12orf42	0	0	0	0	0	0	0	0	0	0	0	0	0	0	0	0	0	0	0	0	0	0
C12orf43	8	7	4	9	5	15	11	9	18	5	11	7	7	14	9	3	2	7	6.2812	828910	9.28571	5.25
C12orf44	22	25	11	30	34	21	30	35	37	23	19	22	28	20	102	54	49	71	25.588	1245500	25.5	69
C12orf45	32	35	10	34	46	35	35	36	63	42	33	61	44	35	40	58	42	34	27.54	906200	38.6429	43.5
C12orf49	6	7	1	2	4	3	3	4	11	2	8	2	4	4	5	0	5	3	3.0401	876400	4.35714	3.25
C12orf5	51	77	29	61	63	61	66	50	76	39	49	57	43	50	105	56	76	68	31.424	700060	55.1429	76.25
C12orf50	0	0	0	0	0	0	0	0	0	0	0	0	0	0	0	0	0	0	0	0	0	0
C12orf52	1	6	1	8	9	6	7	6	6	3	3	5	5	6	11	5	6	6	5.7973	1456300	5.14286	7
C12orf54	0	0	0	0	0	0	0	0	0	0	0	0	0	0	0	0	0	0	0	0	0	0
C12orf56	0	0	0	0	0	0	0	0	0	0	0	0	0	0	0	0	0	0	0	0	0	0
C12orf57	363	702	265	521	624	524	568	571	813	440	479	685	647	473	814	604	535	815	319.61	730160	548.214	692
C12orf60	7	0	3	2	3	0	0	2	3	2	1	4	3	0	3	1	1	3	0.76517	391000	2.14286	2
C12orf61	2	1	3	0	2	0	1	2	0	1	1	0	1	0	1	0	1	0	0.57214	555620	1	0.5
C12orf65	34	55	22	47	40	38	53	43	72	48	38	44	47	33	87	45	62	48	58.606	1660900	43.8571	60.5
C12orf66	0	2	0	1	2	2	0	3	2	1	0	2	2	0	2	3	1	6	1.2393	1407000	1.21429	3
C12orf68	0	2	0	0	0	1	1	4	2	1	0	2	2	1	0	0	0	0	0.87332	1030900	1.14286	0
C12orf71	0	0	3	1	0	0	0	0	0	0	0	0	0	0	2	0	1	0	0.095028	228120	0.285714	0.75
C12orf73	7	4	7	20	13	8	10	10	12	8	13	16	19	11	33	40	35	32	8.2375	895500	11.2857	35
C12orf74	0	0	0	0	0	0	0	0	0	0	0	0	0	0	0	0	0	0	0	0	0	0
C12orf75	22	30	19	33	28	27	29	20	31	19	31	21	25	34	49	41	46	42	14.178	642800	26.3571	44.5
C12orf76	1	3	1	2	2	4	1	0	0	3	0	2	3	0	6	1	2	3	1.4867	1157000	1.57143	3
C12orf77	1	1	0	2	0	0	0	0	2	1	0	0	0	0	0	1	0	0	0.46338	1214200	0.5	0.25
C12orf79	0	1	0	0	0	1	0	0	0	0	1	0	0	1	0	0	0	0	0.36525	1522300	0.285714	0
C12orf80	0	0	1	0	0	1	0	0	1	0	0	0	0	0	0	0	0	0	0.19497	897290	0.214286	0
C13orf35	0	0	0	0	0	0	0	0	0	0	0	0	0	0	0	0	0	0	0	0	0	0
C13orf45	0	0	0	0	0	0	0	0	0	0	0	0	0	0	0	0	0	0	0	0	0	0
C14orf1	44	62	34	79	79	63	61	69	89	65	80	89	106	85	43	38	34	38	31.045	535820	71.7857	38.25
C14orf105	15	20	9	13	9	14	16	11	23	12	12	11	3	5	14	9	8	17	6.0767	592600	12.3571	12
C14orf119	150	264	103	243	241	199	204	222	344	219	189	267	281	206	156	143	132	147	269.35	1508400	223.714	144.5
C14orf132	8	18	5	11	13	18	14	18	19	13	10	18	14	9	16	6	7	8	21.972	2066200	13.4286	9.25
C14orf142	16	22	7	25	10	21	17	22	27	11	9	25	15	13	39	14	21	44	11.564	844840	17.1429	29.5
C14orf159	14	16	11	15	20	18	14	15	32	18	15	16	25	16	46	26	20	37	29.868	2105800	17.5	32.25
C14orf166	267	448	176	437	492	369	395	418	618	377	351	490	459	349	536	519	450	504	392.26	1221200	403.286	502.25
C14orf166B	0	0	0	0	0	0	0	0	0	0	0	0	0	0	0	0	0	0	0	0	0	0
C14orf169	1	12	1	3	5	7	1	6	3	2	3	6	2	4	10	2	2	4	2.1627	693910	4	4.5
C14orf177	0	0	0	0	0	0	0	0	0	0	0	0	0	0	0	0	0	0	0	0	0	0
C14orf178	2	4	3	2	3	1	2	4	7	2	2	3	3	0	2	1	0	3	3.1497	1432600	2.71429	1.5
C14orf180	0	0	0	0	0	0	0	0	0	0	0	1	0	0	0	0	0	0	0.071429	1559900	0.0714286	0
C14orf182	1	1	0	6	3	2	1	1	0	0	1	1	4	1	2	1	2	2	0.93975	769420	1.57143	1.75
C14orf183	0	0	0	0	0	0	0	0	0	0	0	0	0	0	0	0	0	0	0	0	0	0
C14orf2	395	707	269	604	704	535	621	575	870	581	569	789	684	524	479	573	479	406	427.55	889850	601.929	484.25
C14orf23	17	12	9	17	16	17	12	14	18	12	9	10	11	8	13	7	6	10	8.7429	802470	13	9
C14orf28	4	4	2	4	5	2	2	3	4	4	2	11	5	2	12	1	7	7	4.419	1441100	3.85714	6.75
C14orf37	0	3	4	4	1	2	1	2	1	1	0	3	1	0	1	1	2	2	0.70598	475960	1.64286	1.5
C14orf39	0	0	0	0	0	0	0	0	0	0	0	0	0	0	0	0	0	0	0	0	0	0
C14orf64	0	0	0	0	0	0	1	0	2	0	0	0	0	0	0	0	0	0	0.15099	1158000	0.214286	0
C14orf79	0	4	1	6	4	3	4	2	2	0	3	0	3	2	4	1	2	5	2.0517	1068700	2.42857	3
C14orf80	0	1	0	2	2	0	1	0	0	2	0	2	0	0	2	0	0	1	0.59303	1107800	0.714286	0.75
C14orf93	1	2	2	0	4	4	1	1	5	4	3	5	4	2	9	1	1	1	3.5606	1641700	2.71429	3
C15orf26	0	0	0	0	0	0	0	0	0	0	0	0	0	0	0	0	0	0	0	0	0	0
C15orf27	0	0	0	0	0	0	0	0	0	0	0	0	0	0	0	0	0	0	0	0	0	0
C15orf32	0	0	0	0	0	0	0	0	0	0	0	0	0	0	0	0	0	0	0	0	0	0
C15orf37	0	0	1	0	1	3	1	0	3	0	2	2	1	0	2	0	1	1	0.85701	1089500	1	1
C15orf38	0	1	0	1	0	1	2	1	1	1	2	2	1	0	1	1	0	1	1.4792	2094700	0.928571	0.75
C15orf38-AP3S2	1	7	0	3	4	4	3	4	1	6	2	2	1	2	3	0	5	0	2.0787	918750	2.85714	2
C15orf39	2	3	0	3	2	2	2	2	6	4	3	6	1	3	10	0	2	5	3.9779	1870700	2.78571	4.25
C15orf40	51	66	32	64	78	53	67	54	97	55	64	89	86	54	73	53	49	58	105.35	2024500	65	58.25
C15orf41	5	9	1	7	2	4	3	6	8	4	7	6	10	5	11	11	12	7	6.2441	1441500	5.5	10.25
C15orf43	0	0	0	0	0	0	0	0	0	0	0	0	0	0	0	0	0	0	0	0	0	0
C15orf48	3	9	2	6	4	5	14	10	20	7	4	24	5	3	3	5	5	4	2.5908	422170	8.28571	4.25
C15orf52	3	2	4	8	3	4	4	1	12	4	3	4	3	2	0	1	0	0	3.1524	954480	4.07143	0.25
C15orf53	0	0	0	0	0	0	0	0	0	0	0	0	0	0	0	0	0	0	0	0	0	0
C15orf54	2	0	1	0	0	0	0	1	1	0	0	0	0	0	0	0	0	0	0.26732	696490	0.357143	0
C15orf56	0	0	0	0	0	0	0	0	0	0	0	0	0	0	0	0	0	0	0	0	0	0
C15orf57	35	38	19	36	42	43	34	28	45	43	34	53	43	30	24	34	34	31	33.893	1113800	37.3571	30.75
C15orf59	0	0	0	0	0	0	0	0	0	0	0	0	0	1	0	0	0	0	0.071429	1077700	0.0714286	0
C15orf60	0	0	0	0	0	0	0	0	0	0	0	0	0	0	0	0	0	0	0	0	0	0
C15orf61	20	24	5	19	29	21	25	18	27	27	21	24	33	21	58	47	37	50	18.064	1011400	22.4286	48
C15orf62	0	0	0	0	1	0	0	0	0	0	0	0	0	1	0	0	0	0	0.15144	1299100	0.142857	0
C15orf65	11	21	6	15	30	16	9	16	18	15	15	33	16	8	21	26	17	22	9.3281	726370	16.3571	21.5
C16orf11	0	0	0	0	0	0	0	0	0	0	0	0	0	0	0	0	0	0	0	0	0	0
C16orf13	18	41	14	27	33	35	22	30	40	24	22	30	38	20	44	31	31	48	38.783	1726900	28.1429	38.5
C16orf3	0	0	0	0	0	0	0	0	0	0	0	0	0	0	0	0	0	0	0	0	0	0
C16orf45	14	23	13	20	14	12	28	21	23	13	22	17	23	14	64	40	33	40	13.481	890310	18.3571	44.25
C16orf46	1	1	0	1	0	1	3	3	4	6	0	0	0	1	3	2	5	4	0.63985	536890	1.5	3.5
C16orf47	0	0	0	0	0	0	0	0	0	0	0	0	0	0	0	0	0	0	0	0	0	0
C16orf52	5	12	6	10	16	12	10	9	6	5	14	9	16	6	18	7	4	19	8.0607	1015900	9.71429	12
C16orf54	0	0	0	0	0	0	1	0	1	0	0	0	0	0	0	0	0	0	0.14808	1591900	0.142857	0
C16orf55	2	5	2	3	3	1	4	4	6	4	2	1	1	3	3	2	3	2	5.1438	2148300	2.92857	2.5
C16orf58	9	11	7	12	12	15	11	7	22	7	12	14	14	4	42	23	17	23	13.012	1452700	11.2143	26.25
C16orf59	0	1	0	0	0	0	0	1	0	0	1	0	0	1	0	0	0	0	0.36528	1519700	0.285714	0
C16orf62	36	58	19	50	58	51	40	47	85	43	47	52	63	39	38	30	29	28	84.398	2170200	49.1429	31.25
C16orf70	2	3	1	5	4	3	2	3	3	1	1	3	0	3	10	4	4	5	4.0485	2066300	2.42857	5.75
C16orf71	0	0	0	0	0	0	0	1	0	0	0	0	0	1	0	0	0	0	0.15431	1222400	0.142857	0
C16orf72	26	24	7	23	17	15	27	22	36	14	14	18	20	17	68	28	34	42	9.8792	613760	20	43
C16orf74	0	0	1	1	1	1	0	0	1	1	2	1	0	1	1	1	3	1	1.0839	1725700	0.714286	1.5
C16orf78	0	0	0	0	0	0	0	0	0	0	0	0	0	0	0	0	0	0	0	0	0	0
C16orf80	20	35	8	27	35	31	33	29	43	22	37	39	34	32	33	27	24	33	27.317	1138700	30.3571	29.25
C16orf82	0	0	0	0	0	0	0	0	0	0	0	0	0	0	0	0	0	0	0	0	0	0
C16orf86	0	1	0	1	0	1	0	0	1	0	0	1	1	0	0	0	0	0	0.67248	2271500	0.428571	0
C16orf87	20	38	17	32	38	36	22	26	31	40	44	43	30	30	32	27	32	27	16.289	622650	31.9286	29.5
C16orf89	0	1	0	1	4	2	2	2	6	7	2	4	3	1	6	5	0	2	1.3605	735240	2.5	3.25
[truncated: 21,897 more rows]
