# Supplementary material for: A Mechanistic Beta-Binomial Probability Model for mRNA Sequencing Data
Source: PLoS One. 2016 Jun 21;11(6):e0157828. doi: 10.1371/journal.pone.0157828 (PMC4915702; doi:10.1371/journal.pone.0157828)
Supplement: S3 Table — (XLSX) [file pone.0157828.s006.xlsx]

## Sheet: Sheet1
S3 Table. Gierlinski Yeast Wild Type Cell Line
Gene	ERR458493	ERR458493	ERR458493	ERR458493	ERR458493	ERR458493	ERR458493	ERR458493	ERR458493	ERR458493	ERR458493	ERR458493	ERR458493	ERR458493	ERR458493	ERR458493	ERR458493	ERR458493	ERR458493	ERR458493	ERR458493	ERR458493	ERR458493	ERR458493	ERR458493	ERR458493	ERR458493	ERR458493	ERR458493	ERR458493	ERR458493	ERR458493	ERR458493	ERR458493	ERR458493	ERR458493	ERR458493	ERR458493	ERR458493	ERR458493	ERR458493	ERR458493	ERR458493	ERR458493	ERR458493	ERR458493	ERR458493	ERR458493	ERR458493
YOL086C	16069	16040	15929	14596	12674	12596	16291	16239	16077	15888	14540	12612	12863	16314	14254	14157	14025	13061	11098	11264	14256	25357	25208	25319	22804	19561	19905	25827	17844	17785	17631	16188	13814	14014	17992	31265	30831	30889	28562	24373	24046	31683	22244	22247	21854	19897	17568	17433	22398
YLR044C	13644	13540	13312	12196	10424	10507	13575	12744	12578	12494	11339	9789	10006	12716	10691	10522	10665	9793	8231	8392	10700	20195	19916	19847	17835	15725	15875	20303	13527	13357	13068	11901	10300	10353	13264	26484	26044	25946	23585	20135	20272	26267	18853	19103	18744	16926	14743	14810	19063
YAL038W	12838	12833	12331	11531	9777	10101	12737	11645	11388	11382	10359	9102	9022	11297	9816	9605	9683	8777	7517	7687	9873	17836	17935	17540	15957	13914	14172	17962	12836	12499	12351	11364	9824	9838	12733	26343	26487	26176	23897	20400	20374	26441	19754	19281	18874	17475	14848	15164	19489
YCR012W	12404	12183	11964	11122	9581	9588	12461	12932	12594	12302	11384	9734	9843	12512	11180	11027	10922	9926	8610	8721	11217	21447	21522	20827	19205	16636	16726	21448	13049	12949	12670	11721	10010	10051	12905	22641	22200	22039	20324	17138	17553	22673	17237	17103	17225	15669	13521	13446	17366
YKL060C	12362	12400	12173	11212	9639	9606	12392	12456	12508	12490	11486	9661	9737	12608	9773	9751	9938	8938	7750	7801	9897	18993	19342	18711	17288	14940	15277	19272	13104	12762	12881	11636	10177	10075	13095	24200	23976	23629	21365	18524	18648	24266	18456	18129	18083	16369	14411	14372	18676
YGR192C	9901	9650	9708	9184	7793	7660	9839	10539	10261	10196	9508	7970	8094	10155	8859	8726	8557	8071	6804	6847	8604	16994	16797	16660	15671	13166	13242	16902	11704	11811	11661	10650	9314	9293	11649	18140	17951	17880	16496	13900	14164	17929	13475	13378	13534	12440	10611	10459	13621
YKL152C	8932	8847	8566	7919	6884	6924	8843	11778	11594	11448	10698	8938	9085	11698	10106	10052	10026	9179	7979	8006	10126	17737	17515	17575	15724	13836	14027	17905	12140	11810	11779	10790	9312	9486	11948	20319	20075	20102	18159	15553	15896	20634	13488	13375	13353	12030	10379	10484	13546
YHR174W	10076	9762	9849	9100	7814	7929	9984	10265	10317	9939	9307	7878	8078	10093	8202	8163	8023	7516	6539	6363	8254	15757	15771	15514	14128	12299	12387	15752	11260	10855	10927	10127	8744	8619	11240	20757	20574	20455	18751	15645	15874	20675	15110	15144	15259	13838	12026	11748	15182
YLR110C	8790	8866	8600	7967	6961	7023	9029	9960	9835	9746	8912	7629	7711	10179	9179	8887	8746	8084	6903	6860	9164	15083	15012	14847	13734	11729	11835	15299	11422	11103	11109	10133	8828	8747	11313	20475	20109	20032	18222	15426	15600	20157	11273	11061	10969	10196	8893	8941	11274
YAL037C-B	9519	9589	9142	8588	7312	7464	9481	8679	8470	8513	7806	6815	6725	8445	7600	7391	7398	6766	5825	5954	7541	13513	13520	13182	12020	10362	10715	13593	9640	9450	9356	8615	7444	7355	9534	20458	20484	20312	18435	15804	15696	20515	14239	13862	13495	12581	10814	10971	14029
YKL153W	6877	6903	6685	6159	5320	5362	6916	8637	8518	8422	7915	6536	6722	8575	7441	7473	7489	6855	5951	5981	7477	13495	13208	13187	11914	10376	10435	13561	9018	8773	8702	8048	6870	7120	8897	15391	15134	15220	13748	11813	12019	15710	10135	10079	10037	9007	7824	7838	10202
YCR013C	7825	7666	7536	7078	6093	6041	7922	7978	7896	7654	7051	6111	6121	7758	7057	6974	6948	6320	5405	5477	7078	13587	13580	13205	12080	10444	10530	13570	8233	8126	7897	7265	6190	6247	8051	14127	13807	13690	12528	10554	10915	13951	10363	10446	10397	9438	8210	8144	10455
YDR050C	5844	5595	5588	5099	4320	4478	5819	6927	6594	6734	6068	5420	5276	6736	5704	5674	5610	5192	4521	4525	5807	10502	10396	10270	9148	8136	8219	10621	7094	6949	6838	6320	5430	5498	7207	12222	12057	12153	10863	9403	9304	12151	8499	8519	8427	7907	6734	6566	8690
YOR063W	4546	4496	4464	4156	3419	3566	4523	6743	6538	6524	5924	5137	5172	6619	4748	4859	4739	4365	3767	3818	5005	8013	7730	7479	6990	6106	6156	7731	7082	6919	7090	6456	5463	5471	7226	13074	12949	12807	11493	10056	10009	12978	7679	7869	7727	6954	5952	5941	7924
YLR167W	3951	3839	3761	3455	2951	3009	3844	5438	5380	5279	4940	4187	4339	5338	4089	3974	4070	3737	3126	3227	4125	7108	7076	7001	6442	5555	5646	7303	6114	6035	5980	5571	4707	4682	6154	9151	9135	9014	8186	7153	7206	9507	6148	6056	5884	5571	4826	4871	6147
YLR249W	3320	3236	3312	2910	2574	2599	3433	5635	5628	5724	5285	4414	4484	5771	3730	3604	3576	3283	2874	2923	3741	6110	5951	5880	5294	4733	4730	6103	5800	5736	5600	4988	4478	4465	5780	10979	10783	10526	9883	8373	8551	11145	6969	7040	7037	6332	5381	5431	7101
YDR077W	4400	4380	4313	3909	3438	3450	4453	3865	3918	3847	3489	2898	2952	3883	4043	3867	4012	3520	3092	3026	3980	6757	6697	6709	5893	5211	5215	6734	3787	3795	3697	3378	2991	2898	3800	8101	8082	8130	7417	6321	6420	8256	4859	4785	4876	4404	3817	3714	4804
YMR011W	3899	3803	3769	3558	3101	3040	3871	4595	4548	4444	4082	3564	3444	4650	5375	5431	5250	4789	4222	4217	5486	6854	7010	6760	6067	5283	5390	6848	3886	3853	3894	3397	2991	3051	3863	7547	7446	7393	6845	5951	5808	7587	4133	4135	4129	3839	3156	3299	4267
YJL159W	4774	4811	4639	4301	3771	3753	4787	3324	3427	3169	2964	2582	2523	3353	3751	3648	3763	3268	2822	2913	3757	6737	6723	6897	6091	5337	5303	7022	3192	3258	3199	2926	2512	2573	3219	7080	6912	6865	6277	5300	5464	6930	5131	5070	4911	4587	3874	3954	5022
YDR345C	3110	2975	2934	2754	2365	2489	3072	5085	5032	5059	4544	3933	4003	5181	4108	4147	4148	3694	3354	3246	4092	5325	5380	5402	4822	4178	4307	5459	4873	4844	5144	4509	3909	3846	5043	8955	8722	8898	7989	7015	6865	8821	4973	5049	4945	4616	3999	4044	5204
YDR524C-B	3421	3251	3299	2971	2576	2662	3403	4134	4095	3917	3637	3095	3184	4144	3274	3240	3233	3004	2517	2598	3312	5794	5693	5674	5214	4501	4465	5782	5155	5161	5064	4631	3955	4106	5184	6122	6115	5920	5434	4733	4791	6286	4409	4589	4349	4011	3546	3414	4626
YLR075W	3092	3103	3018	2770	2388	2437	3078	4541	4682	4603	4177	3512	3675	4724	3308	3337	3180	3035	2583	2640	3295	5624	5473	5405	4875	4327	4371	5520	4987	4849	4797	4322	3861	3785	4873	8363	8168	8017	7438	6478	6403	8285	5034	4957	5023	4616	3897	3965	5183
YLR340W	3336	3351	3217	2981	2657	2610	3486	4051	4043	3934	3661	3055	3080	4059	3043	2931	2880	2724	2317	2358	3045	5148	5199	5190	4679	4092	4021	5328	4377	4458	4223	4106	3490	3420	4371	8689	8409	8610	7772	6640	6833	8741	5107	5025	5019	4587	3898	4012	5052
YJR123W	3125	3035	3105	2776	2369	2465	3191	4238	4264	4248	3828	3273	3381	4271	3196	3051	3183	2855	2442	2511	3177	5513	5558	5472	5120	4388	4469	5708	4752	4558	4440	4213	3582	3551	4550	7666	7535	7320	6782	5917	6008	7548	5011	5085	4975	4651	3924	3865	5048
YOR369C	2834	2751	2802	2523	2261	2143	2729	4579	4429	4534	4039	3495	3488	4700	3268	3200	3179	2943	2482	2583	3230	5477	5360	5403	5064	4213	4343	5475	4908	5022	4916	4446	3878	3895	5013	7358	7430	7355	6622	5687	5595	7379	4664	4580	4550	4303	3557	3642	4793
YGL123W	3045	3135	2984	2682	2314	2397	3031	4183	4092	4029	3711	3289	3369	4049	2983	2971	3013	2610	2346	2244	2965	5081	4959	5019	4514	3791	3977	4876	4250	4226	4189	3798	3299	3302	4235	8053	7952	7756	7397	6109	6154	7995	4670	4652	4644	4172	3589	3594	4562
YMR116C	2916	2832	2720	2549	2177	2163	2842	3956	3896	3860	3564	3058	3063	3852	2794	2781	2745	2462	2185	2109	2824	4792	4899	4832	4371	3786	3866	4825	4382	4409	4258	3922	3424	3458	4277	7600	7413	7385	6652	5627	5664	7359	4778	4750	4588	4398	3842	3691	4795
YGL008C	2725	2680	2601	2469	2083	2124	2685	3932	3784	3895	3562	2927	3120	3961	2235	2277	2223	2155	1787	1761	2276	4423	4293	4288	3952	3509	3370	4417	3544	3552	3503	3179	2797	2875	3558	7704	7654	7544	6942	6069	5929	7745	4892	4712	4833	4392	3716	3789	4784
YDR155C	3126	3208	3068	2899	2599	2508	3248	3005	2982	2958	2644	2402	2385	3054	3002	2890	2800	2551	2302	2217	2913	5136	4985	5028	4478	3956	4064	5070	3438	3302	3313	2973	2555	2569	3340	5224	5309	5215	4881	4010	4132	5368	3663	3677	3700	3366	2819	2889	3709
YPL131W	2664	2518	2596	2289	2015	2032	2596	3620	3562	3550	3226	2802	2804	3562	2492	2478	2501	2233	1969	2023	2532	4150	4130	4069	3796	3357	3174	4126	3755	3717	3556	3290	2848	2801	3732	6982	6989	6965	6288	5492	5484	6881	3869	3842	3905	3442	3033	3036	3965
YGL253W	2798	2605	2555	2343	1980	1978	2737	3502	3438	3436	3075	2579	2670	3362	3088	2995	3041	2788	2441	2397	3080	4580	4592	4606	4165	3602	3602	4619	3467	3393	3282	3075	2717	2606	3354	6458	6362	6182	5655	4817	4816	6353	4074	4050	3928	3711	3209	3174	4173
YLR109W	3005	3133	3031	2647	2400	2387	3027	2718	2744	2744	2431	2159	2079	2698	2912	2805	2855	2638	2236	2248	2887	4720	4615	4583	4225	3610	3667	4678	2900	2881	2938	2644	2203	2324	2912	4611	4571	4473	4044	3533	3429	4622	3192	3084	3127	2777	2402	2430	3198
YCL040W	3359	3296	3268	2946	2594	2614	3328	2482	2380	2394	2232	1893	1800	2315	2975	2889	2959	2746	2299	2394	2997	4831	4638	4692	4259	3656	3707	4692	2154	2232	2209	2015	1740	1796	2274	3986	4021	3954	3629	3069	3109	4022	3159	2972	2956	2812	2353	2399	3210
YLR076C	2258	2269	2155	2016	1757	1801	2240	3101	3189	3191	2893	2456	2554	3278	2292	2341	2270	2113	1822	1811	2279	3948	3852	3755	3437	3045	3035	3895	3363	3361	3281	2996	2655	2607	3325	5953	5803	5699	5260	4646	4657	5846	3571	3544	3568	3329	2843	2824	3780
YBR196C	2591	2432	2357	2252	1905	2016	2488	2555	2464	2452	2206	1941	1866	2460	2047	2025	2003	1809	1603	1544	2018	3785	3777	3769	3412	2963	2965	3978	2629	2550	2507	2263	2000	2025	2555	5001	4878	4813	4358	3801	3813	4936	3800	3889	3767	3530	2951	3027	3883
YML028W	2504	2369	2350	2078	1892	1890	2377	2660	2571	2498	2352	1993	2153	2565	2428	2440	2331	2219	1823	1871	2474	4061	4137	4087	3538	3315	3274	4181	2845	2777	2815	2507	2170	2138	2821	4294	4097	4044	3754	3277	3317	4212	2892	2768	2714	2423	2203	2229	2805
YLR150W	2188	2186	2130	1946	1636	1701	2247	2763	2659	2590	2241	2006	2015	2621	1946	1886	1897	1628	1488	1467	1947	3246	3343	3272	2949	2558	2491	3271	2934	2908	2781	2517	2248	2239	2862	5480	5441	5380	4944	4209	4346	5379	3579	3530	3449	3310	2724	2858	3566
YGL030W	2337	2171	2169	1997	1723	1653	2165	2898	2823	2760	2543	2270	2224	2981	2100	2075	2011	1792	1529	1710	2025	3588	3489	3514	3182	2846	2732	3548	3097	2955	2954	2753	2415	2334	3037	5278	5242	5186	4750	4012	3942	5170	3134	3069	3039	2842	2401	2413	3135
YNL178W	1918	1889	1870	1760	1505	1426	1930	2980	2965	3009	2722	2250	2332	2964	2258	2183	2184	2046	1693	1715	2266	3474	3563	3442	3125	2650	2780	3442	3041	2883	2930	2704	2312	2305	3024	5476	5345	5357	5014	4321	4351	5383	3315	3261	3225	2985	2695	2510	3492
YGR254W	2265	2278	2280	2073	1762	1798	2339	2010	2021	1952	1785	1584	1555	2049	2271	2314	2183	2045	1730	1718	2259	4731	4578	4691	4369	3677	3692	4658	1946	1888	1829	1758	1488	1454	1912	3916	3873	3706	3428	2978	3004	3887	3497	3525	3439	3152	2671	2699	3645
YHL015W	1692	1625	1542	1499	1227	1235	1598	2875	2848	2860	2747	2199	2251	2938	2172	2109	2078	1921	1643	1672	2080	3521	3494	3408	3015	2735	2687	3448	3164	3179	3236	2881	2528	2507	3301	5207	4992	4966	4624	3950	4042	5273	2771	2829	2778	2644	2192	2315	2886
YJR009C	2068	1992	2016	1895	1568	1586	1968	2137	2168	2217	1963	1722	1690	2149	1817	1833	1803	1715	1377	1401	1887	3671	3807	3650	3449	2931	2960	3722	2396	2459	2455	2212	1863	1938	2520	4051	3931	3966	3770	3185	3152	3994	3618	3447	3452	3299	2806	2796	3417
YPL061W	2412	2329	2364	2079	1828	1875	2432	2316	2327	2298	2068	1769	1813	2399	2770	2909	2805	2515	2211	2267	2879	2814	2850	2740	2508	2131	2303	2828	2162	2064	2181	1937	1694	1668	2218	3751	3742	3742	3587	2875	2992	3874	2219	2150	2076	1898	1612	1696	2169
YGL103W	1689	1678	1701	1560	1312	1311	1685	2759	2747	2659	2499	2122	2068	2623	1977	1998	1861	1769	1489	1511	1922	3174	3292	3172	2789	2544	2546	3232	2695	2768	2705	2538	2150	2147	2778	4950	4838	4809	4441	3811	3822	4871	2976	2881	2952	2724	2290	2412	3023
YFL039C	2088	2192	2010	1967	1616	1584	2072	2257	2101	2143	1932	1723	1697	2142	1979	1949	1902	1737	1546	1535	2019	3373	3372	3428	3047	2622	2873	3311	2271	2331	2177	2016	1740	1722	2184	4353	4097	4269	3873	3432	3345	4222	2860	2928	2820	2605	2201	2276	3065
YPR035W	2741	2596	2596	2324	2100	2049	2629	1815	1817	1857	1639	1491	1515	1857	1720	1617	1649	1490	1262	1296	1675	3872	3927	3936	3426	3054	3119	3934	1848	1807	1799	1652	1369	1321	1845	3307	3424	3347	2971	2551	2640	3350	2632	2686	2607	2392	1949	2056	2774
YJR104C	2047	2128	1981	1937	1624	1700	2090	2136	2108	2110	1947	1651	1634	2133	2001	2155	1994	1801	1515	1587	2130	3531	3398	3377	2964	2699	2712	3503	2510	2474	2460	2125	1928	1963	2489	3506	3427	3292	3194	2706	2702	3523	2473	2430	2413	2206	2001	1901	2476
YIL053W	1842	1827	1849	1619	1378	1398	1787	2338	2302	2283	2047	1831	1756	2289	1921	1819	1844	1644	1454	1389	1831	3428	3375	3359	3076	2519	2672	3413	2414	2415	2394	2201	1828	1942	2442	4042	3998	4063	3749	3088	3181	4044	2874	2942	2924	2595	2177	2185	2873
YGL102C	1582	1605	1619	1475	1252	1249	1611	2576	2566	2457	2318	1983	1925	2433	1863	1870	1737	1682	1396	1420	1813	3008	3120	3011	2637	2405	2422	3055	2500	2547	2479	2335	1992	1961	2531	4693	4604	4550	4195	3601	3605	4641	2804	2745	2836	2580	2178	2286	2846
YBL092W	1550	1481	1638	1444	1203	1264	1603	2387	2433	2489	2226	1829	1934	2503	1790	1798	1797	1699	1392	1417	1847	3058	3068	3151	2693	2395	2268	3122	2652	2631	2589	2420	2065	2052	2667	3992	3953	4039	3589	2901	3037	3978	2651	2573	2566	2291	1990	2011	2555
YPL231W	2080	2120	2022	1869	1602	1675	2082	1911	1907	1948	1752	1446	1454	1959	1680	1649	1587	1459	1264	1284	1735	2751	2663	2670	2494	2053	2105	2720	2090	2079	2097	1898	1578	1570	2026	4620	4313	4396	4039	3448	3473	4537	2609	2604	2433	2282	2103	1951	2553
YDL055C	1678	1607	1610	1423	1261	1217	1578	1993	1936	1935	1789	1504	1460	1832	1613	1663	1601	1506	1258	1300	1693	2637	2746	2661	2404	2084	2080	2655	2096	2100	2114	1894	1674	1647	2132	3665	3765	3608	3383	2845	2752	3701	2511	2457	2390	2289	1966	1951	2565
YDR382W	1551	1487	1477	1381	1125	1148	1579	2039	2058	2053	1870	1573	1608	2055	1557	1563	1593	1390	1242	1149	1617	2551	2549	2377	2301	1961	1982	2596	2373	2293	2282	2049	1738	1805	2301	4152	3997	4011	3754	3223	3262	4245	2283	2243	2192	2007	1750	1717	2247
YKR042W	1542	1489	1469	1324	1170	1215	1484	2095	1990	2051	1797	1597	1587	2173	1566	1558	1475	1299	1159	1161	1493	2422	2387	2375	2126	1934	1964	2414	2261	2324	2314	1983	1741	1766	2303	3785	3599	3751	3383	2940	2857	3778	2190	2105	2099	1882	1579	1618	2138
YOL127W	1249	1212	1181	1079	971	994	1218	2231	2195	2172	1949	1714	1811	2288	1598	1564	1637	1561	1241	1258	1621	2676	2711	2673	2345	2129	2082	2753	2213	2218	2191	1956	1755	1719	2274	3144	3096	3102	2801	2504	2380	3123	2077	2151	2077	1918	1697	1731	2100
YMR307W	1364	1381	1339	1258	1053	1080	1429	1871	1932	1898	1663	1462	1467	1878	1413	1422	1446	1252	1126	1158	1420	2193	2212	2283	2138	1795	1880	2256	2004	1932	1950	1803	1580	1542	2025	3813	3812	3739	3341	2890	2934	3746	2447	2406	2389	2112	1884	1812	2453
YOR383C	1911	1799	1809	1633	1416	1394	1808	1684	1556	1671	1570	1331	1251	1669	1531	1503	1451	1405	1087	1186	1515	2772	2619	2638	2439	2130	2065	2699	1550	1536	1583	1459	1250	1211	1558	3093	3076	2998	2730	2356	2439	3119	1715	1670	1678	1575	1353	1316	1699
YDR064W	1263	1258	1261	1103	985	1012	1273	2032	2049	1972	1794	1532	1608	2048	1499	1353	1470	1335	1074	1179	1404	2384	2398	2377	2151	1923	1916	2517	2058	2030	2006	1894	1542	1605	2074	3306	3359	3336	2965	2592	2678	3338	2003	2027	2000	1838	1680	1575	2140
YBR189W	1138	1198	1192	1089	899	895	1166	1905	1786	1928	1719	1538	1452	1982	1376	1377	1432	1167	1116	1059	1413	2290	2197	2278	2106	1769	1765	2268	1922	1915	1938	1753	1547	1484	1912	3664	3533	3434	3229	2757	2785	3643	1994	1970	2007	1865	1538	1553	1980
YOR153W	1081	1035	1092	1016	823	831	1031	2229	2166	2112	1873	1611	1592	2118	1313	1402	1366	1242	1080	1064	1395	1913	1956	1897	1748	1605	1514	2027	2008	1976	1928	1832	1549	1552	1975	3938	3772	3906	3481	3118	3089	3900	2090	2018	1964	1824	1595	1633	2143
YML063W	1107	1050	1115	977	919	834	1083	1829	1798	1682	1580	1369	1399	1709	1304	1315	1264	1177	1007	1040	1340	2080	2184	2140	1949	1649	1610	2159	1924	1862	1860	1717	1408	1543	1799	3357	3271	3351	3032	2619	2642	3263	2005	2040	2045	1905	1671	1591	2025
YLR029C	1150	1149	1141	982	901	860	1117	1660	1709	1687	1560	1264	1318	1699	1245	1155	1179	1096	980	949	1214	2101	2098	2075	1931	1642	1658	2127	1743	1739	1719	1626	1341	1350	1744	3273	3252	3238	3030	2485	2493	3309	1949	1837	1966	1770	1585	1504	1975
YFR053C	1866	1786	1797	1649	1397	1528	1842	981	919	950	844	762	740	960	2230	2088	2214	2069	1647	1710	2257	2776	2702	2805	2427	2091	2183	2717	807	752	804	744	651	636	829	1763	1669	1696	1566	1321	1302	1710	1046	1026	1110	965	903	782	1050
YLR286C	1294	1257	1311	1151	978	1031	1277	1596	1585	1584	1530	1302	1239	1624	1387	1416	1358	1249	1058	1074	1365	2275	2210	2233	2026	1726	1805	2340	1509	1535	1498	1427	1183	1159	1534	2929	2868	2887	2587	2221	2246	2901	1819	1739	1725	1578	1407	1318	1752
YEL034C-A	1168	1178	1102	1053	922	952	1175	1746	1703	1641	1552	1281	1330	1656	1348	1320	1341	1186	1042	1075	1321	2000	2071	2060	1804	1632	1619	2141	1836	1814	1902	1659	1441	1384	1849	2769	2782	2733	2522	2218	2195	2904	1664	1673	1673	1518	1295	1309	1706
YHR092C	1308	1344	1359	1238	1048	1000	1330	1309	1296	1335	1221	993	1039	1379	1955	1827	1905	1679	1495	1495	1894	2475	2457	2543	2162	1933	1980	2519	1324	1304	1226	1102	999	990	1278	2711	2653	2690	2457	2088	2153	2757	1694	1704	1595	1537	1272	1402	1714
YGL055W	945	935	862	862	758	741	877	1973	1953	1923	1788	1539	1537	2034	1374	1444	1359	1237	1104	1149	1408	1896	1884	1900	1663	1480	1453	1919	1949	1866	1847	1705	1506	1440	1867	3717	3533	3692	3191	2907	2782	3614	1919	1944	1966	1721	1476	1452	1891
YLR339C	1181	1238	1151	1034	897	917	1242	1574	1533	1535	1472	1229	1217	1543	1103	1051	1012	969	858	844	1149	1877	1885	1818	1735	1516	1423	1934	1619	1689	1543	1542	1311	1279	1720	3273	3099	3244	2885	2502	2572	3283	1973	1970	1870	1738	1497	1532	1953
YKL081W	1081	1120	1081	990	899	880	1081	1628	1637	1706	1576	1395	1354	1740	1214	1217	1193	1106	943	892	1195	1979	1912	1860	1711	1501	1567	1959	1850	1840	1780	1534	1402	1327	1857	3272	3169	3195	2827	2429	2558	3236	1828	1856	1802	1681	1445	1480	1902
YOL040C	976	991	949	789	746	730	1022	1795	1854	1732	1665	1396	1522	1829	1430	1305	1401	1218	1105	994	1437	2267	2140	2138	1879	1694	1709	2182	1813	1846	1793	1601	1405	1395	1858	3215	3253	3159	2917	2437	2474	3111	1744	1699	1737	1565	1368	1358	1755
YEL034W	1115	1128	1056	1003	889	912	1125	1614	1579	1558	1448	1198	1233	1529	1259	1217	1238	1076	958	999	1211	1875	1944	1952	1706	1532	1498	2008	1753	1713	1816	1573	1369	1318	1754	2527	2535	2516	2313	2041	1986	2659	1581	1585	1564	1450	1221	1250	1610
YGR027C	942	895	930	804	708	737	877	1811	1776	1761	1657	1381	1391	1742	1398	1358	1282	1202	1072	1161	1265	2119	2165	2131	1965	1707	1685	2191	1876	1771	1799	1555	1503	1489	1875	2825	2769	2694	2501	2098	2061	2897	1680	1693	1637	1524	1300	1269	1718
YGR240C	1150	1117	1050	1033	883	881	1113	1582	1442	1543	1456	1217	1209	1541	1240	1193	1218	1084	901	970	1173	2026	1977	1927	1749	1585	1581	1975	1555	1483	1450	1410	1150	1225	1534	2714	2669	2696	2397	2102	2047	2704	1841	1894	1852	1603	1399	1370	1802
YIL018W	1114	1111	1127	955	870	893	1194	1423	1506	1463	1362	1190	1124	1397	1042	1079	1061	940	862	828	1090	1939	1868	1929	1725	1487	1421	1962	1574	1564	1521	1364	1195	1270	1538	2651	2500	2569	2381	1966	1972	2610	1807	1804	1803	1735	1424	1474	1866
YJL190C	1020	979	976	937	807	794	1053	1602	1605	1574	1414	1189	1221	1636	1091	1110	1058	974	824	837	1099	1891	1762	1862	1581	1461	1472	1841	1801	1786	1779	1600	1343	1351	1789	2586	2703	2515	2268	1984	2016	2610	1666	1681	1725	1581	1357	1326	1704
YLL045C	994	991	1035	935	757	836	946	1616	1590	1580	1436	1161	1253	1522	1095	1083	1166	972	910	891	1164	1831	1792	1854	1670	1501	1493	1902	1805	1698	1694	1631	1331	1407	1736	2836	2749	2693	2550	2159	2231	2882	1616	1697	1640	1453	1307	1316	1547
YBL027W	1024	1006	982	922	765	762	1076	1545	1573	1527	1445	1214	1233	1558	1165	1202	1169	1071	877	887	1165	1884	1830	1865	1689	1459	1579	1930	1700	1727	1705	1465	1249	1297	1709	2864	2760	2764	2535	2215	2247	2727	1682	1701	1608	1580	1363	1250	1690
YCR031C	1033	1042	992	986	800	825	1052	1599	1654	1658	1430	1270	1245	1603	1160	1187	1151	1117	965	942	1169	2015	2018	1969	1875	1665	1592	2053	1839	1763	1727	1574	1353	1356	1756	2296	2270	2297	1999	1728	1832	2218	1309	1409	1347	1259	1071	1013	1352
YDL126C	1337	1311	1307	1136	1038	1054	1267	1306	1214	1218	1099	987	1031	1248	1156	1137	1083	1001	887	885	1064	1832	1855	1784	1631	1505	1416	1852	1209	1206	1256	1109	944	1037	1242	2692	2558	2637	2357	2089	2005	2616	1734	1626	1714	1539	1310	1341	1688
YHR010W	1097	1058	1050	935	843	802	1071	1380	1354	1322	1239	1070	1078	1409	1044	1007	975	855	726	814	1001	1698	1799	1693	1543	1312	1353	1753	1611	1474	1518	1411	1238	1193	1595	2352	2493	2375	2221	1897	1990	2469	1917	1855	1817	1597	1488	1446	1873
YPL106C	1024	967	1057	953	795	756	980	1450	1477	1449	1234	1092	1094	1477	1097	1081	1073	1008	839	777	1031	1743	1681	1635	1526	1316	1281	1743	1465	1501	1475	1314	1108	1208	1569	2801	2850	2765	2593	2215	2209	2861	1645	1683	1577	1573	1292	1320	1623
YKL056C	1008	1049	1038	901	821	809	1066	1374	1357	1244	1129	1008	1072	1341	932	820	863	827	749	659	884	1637	1641	1605	1454	1312	1296	1607	1698	1628	1722	1544	1310	1263	1717	1864	1814	1830	1706	1398	1466	1847	1638	1766	1668	1483	1349	1311	1706
YPR044C	1007	1016	996	955	845	805	1010	1562	1480	1548	1373	1126	1146	1502	1256	1166	1132	1103	940	875	1191	1886	1828	1829	1731	1426	1480	1815	1851	1769	1749	1657	1413	1476	1886	2289	2279	2404	2053	1782	1809	2258	1319	1381	1334	1129	1041	1055	1282
YPR043W	1009	1018	999	956	845	802	1008	1556	1483	1540	1373	1124	1145	1499	1251	1157	1125	1106	935	875	1181	1886	1832	1818	1727	1426	1475	1808	1850	1772	1744	1656	1405	1470	1880	2281	2263	2387	2043	1760	1793	2242	1313	1376	1326	1124	1041	1056	1285
YDR516C	1291	1268	1230	1171	1038	980	1259	1053	1131	1051	935	843	796	1102	1423	1306	1408	1311	1074	1123	1396	2080	2112	2053	1866	1689	1637	2152	949	986	918	852	722	752	992	1718	1832	1775	1595	1388	1353	1730	1312	1292	1269	1189	1017	1028	1349
YER177W	1184	1114	1058	1077	897	884	1206	1242	1286	1163	1193	990	949	1221	1132	1110	1189	1018	900	906	1206	1941	1945	1885	1749	1535	1566	1949	1208	1149	1195	1014	899	957	1134	2459	2360	2359	2142	1877	1860	2414	1508	1522	1583	1389	1221	1273	1610
YLR441C	878	820	861	785	654	625	876	1599	1580	1572	1379	1290	1285	1505	1199	1161	1116	1015	925	968	1130	1841	1796	1750	1619	1394	1473	1796	1587	1577	1506	1402	1179	1228	1564	2877	2911	2812	2656	2168	2374	2837	1744	1778	1689	1581	1284	1399	1776
YAL003W	991	947	917	879	730	705	981	1509	1599	1482	1389	1208	1143	1574	1088	1133	1152	983	880	794	1134	1965	1911	1937	1828	1484	1544	1889	1691	1687	1610	1445	1323	1270	1632	2576	2416	2410	2185	1899	1867	2440	1595	1456	1440	1365	1207	1257	1539
YBR286W	1225	1184	1120	1147	924	984	1289	1222	1185	1190	1104	976	985	1285	1032	1117	1048	885	850	836	1063	1743	1754	1813	1607	1364	1430	1785	1304	1267	1197	1040	953	991	1170	2306	2254	2261	2060	1802	1808	2214	1597	1624	1541	1476	1310	1233	1587
YMR122W-A	1295	1212	1291	1089	951	975	1288	1178	1137	1094	1082	873	878	1131	1216	1145	1164	1044	925	924	1211	2125	2185	2145	2021	1613	1656	2218	1042	1034	1079	991	845	861	1120	1969	1996	1835	1833	1420	1527	1988	1277	1320	1276	1209	1033	998	1317
YCL043C	1258	1272	1259	1188	989	1008	1362	1048	1085	1075	941	810	825	1076	1072	1011	1038	905	757	741	1014	1745	1803	1761	1708	1412	1432	1845	1143	1204	1118	1035	913	926	1122	2120	2242	2221	1959	1625	1813	2233	1620	1598	1624	1505	1239	1309	1719
YGL037C	1182	1153	1161	1138	903	895	1198	1325	1225	1238	1109	1012	961	1230	1400	1375	1341	1230	1085	1041	1393	2191	2125	2122	1919	1632	1692	2138	1186	1113	1162	1031	904	887	1093	1926	1932	1841	1750	1508	1574	2038	1344	1377	1363	1205	1023	1086	1360
YBR078W	1029	1025	1054	909	799	741	998	1356	1354	1353	1246	1102	1012	1464	1193	1103	1085	982	851	864	1063	1941	1924	1913	1757	1490	1588	1942	1331	1366	1354	1193	993	1029	1348	2554	2593	2495	2251	1959	2016	2460	1536	1577	1494	1415	1182	1283	1577
YGR282C	1029	1016	1032	831	782	806	1007	1319	1274	1258	1161	1021	1037	1308	1252	1186	1236	1101	972	951	1217	1965	1917	1921	1810	1547	1579	1994	1303	1348	1298	1169	1011	1007	1311	2188	2197	2305	1992	1737	1718	2258	1477	1534	1478	1288	1150	1107	1498
YGR214W	891	951	880	910	711	791	970	1348	1343	1314	1232	1042	1072	1413	961	957	942	879	818	745	948	1692	1651	1611	1509	1263	1292	1620	1430	1432	1447	1297	1141	1136	1421	2591	2525	2586	2383	1921	1996	2632	1663	1561	1534	1478	1295	1282	1572
YLR061W	999	946	909	863	753	746	939	1350	1300	1332	1161	1050	984	1296	954	922	908	888	704	760	930	1650	1634	1629	1422	1313	1306	1725	1627	1619	1519	1369	1185	1253	1552	2021	1983	1955	1844	1654	1539	2016	1496	1463	1463	1306	1158	1199	1476
YHR179W	1002	973	961	893	780	806	1000	1345	1353	1236	1198	1119	1024	1283	993	989	1109	936	784	900	1021	1654	1553	1644	1394	1239	1312	1559	1419	1353	1412	1238	1084	1040	1298	2647	2523	2494	2372	1981	1979	2583	1656	1581	1617	1519	1263	1291	1624
YLR062C	997	947	911	859	752	745	940	1336	1293	1324	1144	1044	980	1282	952	928	914	890	706	760	931	1647	1634	1629	1418	1317	1302	1727	1628	1620	1501	1362	1187	1250	1540	2022	1977	1952	1840	1645	1532	2004	1498	1460	1463	1309	1154	1197	1471
YLL026W	1249	1230	1174	1063	945	925	1233	1076	1046	1034	940	865	851	1030	935	871	871	820	693	678	919	2392	2362	2482	2202	1880	1907	2459	842	937	908	802	730	671	898	2036	1973	2010	1835	1578	1608	1940	1835	1825	1737	1569	1400	1421	1821
YDL081C	827	718	729	696	587	621	795	1540	1570	1548	1461	1233	1287	1516	1179	1288	1204	1146	922	938	1260	1757	1794	1745	1622	1385	1404	1865	1600	1592	1567	1428	1220	1180	1621	2902	2775	2829	2723	2166	2219	2778	1491	1426	1410	1285	1071	1159	1452
YER043C	996	1004	946	897	788	809	983	1253	1326	1242	1203	1036	1073	1348	950	978	988	858	730	783	988	1677	1673	1658	1528	1316	1354	1698	1551	1553	1448	1372	1205	1230	1597	2379	2231	2321	2047	1744	1774	2273	1548	1571	1498	1467	1201	1257	1575
YLR342W	992	945	949	863	785	753	940	1253	1266	1260	1135	967	1051	1230	1101	1082	1017	985	887	841	1140	1534	1466	1489	1372	1245	1244	1629	1180	1223	1255	1096	956	976	1327	2689	2689	2700	2455	2099	2121	2689	1550	1482	1394	1371	1160	1203	1476
YMR186W	826	799	831	701	633	674	879	1373	1408	1335	1317	1112	1080	1379	1200	1165	1202	1098	921	945	1144	1845	1765	1744	1678	1441	1415	1825	1117	1142	1217	1094	863	968	1150	2479	2671	2473	2216	1997	2046	2608	1567	1558	1548	1371	1259	1187	1569
YFR015C	1207	1183	1148	1061	981	890	1150	1110	1040	1126	1034	799	871	1128	1289	1327	1324	1188	1008	1018	1303	1910	1894	1893	1777	1458	1480	1942	833	834	843	758	696	660	883	1820	1883	1820	1609	1315	1362	1849	1079	1176	1025	950	830	842	1088
YHR193C	1048	1011	1008	896	787	809	1039	1311	1339	1285	1160	1049	997	1292	1014	967	1024	885	759	815	956	1618	1575	1587	1461	1203	1239	1625	1436	1457	1489	1286	1114	1074	1521	2530	2403	2510	2191	1926	1883	2517	1379	1409	1358	1237	1068	1074	1419
YBR126C	1211	1059	1120	997	915	961	1176	1029	1031	1029	933	838	850	1037	1003	1003	1030	937	826	822	983	1687	1627	1636	1503	1323	1314	1729	1015	992	1007	866	816	770	1028	1939	1921	1809	1726	1474	1549	1912	1352	1371	1322	1205	1021	1036	1418
YJL188C	793	766	773	684	587	589	749	1474	1486	1504	1378	1179	1160	1533	1048	1132	1112	1013	864	861	1080	1701	1668	1692	1582	1359	1426	1681	1475	1496	1427	1310	1180	1149	1570	2029	2015	2049	1938	1616	1586	2008	1260	1205	1271	1130	1009	1015	1292
YLR048W	876	774	901	799	679	687	860	1428	1446	1375	1386	1077	1159	1468	948	951	1040	878	802	814	1074	1709	1639	1647	1549	1283	1275	1677	1489	1382	1449	1236	1115	1109	1451	2490	2478	2442	2237	1865	1968	2388	1301	1349	1341	1315	1022	1087	1361
YPL004C	1055	913	955	888	789	751	1023	1228	1264	1285	1175	1060	1016	1278	1353	1319	1378	1260	1086	1023	1398	1826	1841	1805	1698	1449	1535	1906	1130	1104	1036	1041	858	880	1141	2141	2129	2065	1925	1737	1668	2180	1220	1215	1208	1056	976	934	1241
YMR205C	967	948	988	879	781	732	922	1264	1262	1230	1180	1001	965	1267	944	902	869	865	687	705	908	1610	1639	1596	1490	1244	1338	1572	1165	1081	1176	1081	956	910	1193	2286	2229	2314	2058	1742	1703	2205	1472	1483	1508	1346	1188	1196	1502
YNL208W	1449	1453	1376	1257	1085	1101	1406	828	784	829	813	671	649	851	1007	973	891	793	715	709	938	1983	1930	1978	1812	1541	1519	1961	822	829	840	758	644	636	858	1526	1560	1469	1378	1184	1119	1577	1312	1379	1390	1213	1068	1082	1353
YML123C	1130	1156	1172	1033	929	854	1226	1100	1083	1026	969	819	850	1112	1123	1141	1178	1078	897	908	1215	1601	1634	1650	1455	1308	1284	1686	1113	1088	1048	957	765	857	1085	2282	2130	2137	2004	1684	1742	2244	1516	1479	1430	1233	1101	1088	1499
YHR183W	1109	1083	1143	1021	898	840	1125	1098	972	956	916	771	807	1014	915	869	892	812	704	730	926	1655	1685	1576	1411	1289	1309	1652	1034	982	998	949	796	774	1026	2092	2054	2051	1853	1643	1649	2088	1560	1525	1517	1410	1190	1157	1548
YKL182W	944	901	935	793	686	689	956	1239	1260	1277	1131	993	1021	1260	1000	968	955	842	770	755	963	1492	1532	1529	1306	1106	1205	1508	1287	1303	1299	1137	979	1038	1337	2788	2763	2568	2493	2117	2099	2745	1503	1492	1466	1370	1165	1154	1534
YBR011C	919	861	922	825	721	702	949	1312	1286	1242	1133	1028	964	1209	1148	1064	992	926	773	824	1000	1761	1785	1655	1551	1305	1332	1781	1368	1406	1350	1244	1039	1051	1380	1953	1937	1906	1830	1598	1628	2031	1097	1173	1240	1068	966	978	1196
YPL143W	817	864	869	735	671	642	859	1222	1260	1277	1171	993	1006	1247	959	976	917	790	701	778	971	1608	1555	1576	1420	1227	1218	1616	1359	1366	1297	1170	1027	1000	1332	2091	2027	2039	1917	1618	1579	2141	1343	1328	1320	1280	1061	1077	1325
YPL142C	813	861	868	736	670	641	857	1225	1261	1274	1176	993	1014	1251	959	977	915	790	705	775	970	1610	1552	1575	1414	1221	1217	1607	1361	1358	1298	1173	1031	1002	1325	2094	2031	2058	1920	1630	1573	2154	1348	1326	1321	1283	1064	1075	1331
YJR045C	951	905	911	886	757	749	963	1127	1123	1125	1068	954	919	1176	996	955	967	860	781	757	999	1590	1619	1568	1510	1244	1283	1552	1100	1085	1069	964	892	862	1086	2319	2327	2236	2021	1709	1739	2210	1395	1430	1371	1236	1077	1047	1435
YEL009C	865	821	811	804	678	690	875	1206	1293	1217	1132	1015	914	1249	1002	970	950	871	729	790	1034	1657	1632	1566	1437	1263	1285	1672	1222	1305	1218	1196	983	974	1171	2268	2326	2212	2129	1760	1774	2301	1277	1324	1279	1174	982	1013	1324
YDL229W	982	868	919	835	735	732	929	1137	1074	1085	1068	900	922	1145	783	790	756	752	599	601	795	1286	1366	1437	1209	1032	1119	1377	1267	1256	1270	1120	989	946	1256	2223	2276	2182	2129	1736	1747	2258	1480	1442	1465	1350	1107	1165	1496
YLR355C	1175	1078	1133	1025	859	827	1133	1064	1012	1038	930	814	850	1073	833	818	815	738	639	690	862	1423	1398	1335	1230	1047	1055	1416	1193	1090	1103	972	893	904	1161	2192	2157	2125	1947	1596	1647	2147	1307	1269	1205	1154	1035	1029	1283
YER067W	873	828	845	782	669	652	897	1027	952	978	890	739	788	1064	1567	1524	1552	1290	1216	1190	1490	2281	2238	2202	1965	1766	1796	2274	846	755	779	714	655	616	798	1430	1456	1393	1272	1029	1064	1462	866	882	810	812	670	685	874
YGL123C-A	825	862	783	737	608	621	803	1291	1279	1140	1132	1066	1016	1165	854	844	822	751	620	616	862	1379	1286	1378	1327	1033	1067	1346	1288	1243	1254	1124	988	989	1262	2350	2273	2193	2074	1763	1783	2322	1250	1279	1382	1113	977	982	1297
YKR057W	953	894	903	820	713	736	865	1250	1170	1151	1105	908	896	1157	872	832	800	709	625	662	790	1502	1444	1431	1354	1135	1119	1526	1280	1308	1294	1163	1070	988	1343	1901	1961	1949	1766	1477	1447	1907	1273	1293	1305	1189	1007	1008	1319
YDL130W	754	692	703	640	579	600	759	1282	1272	1267	1177	953	968	1298	1011	1074	978	956	795	803	1030	1640	1670	1591	1452	1336	1324	1761	1502	1397	1380	1329	1217	1138	1515	2000	1982	1940	1701	1535	1484	2002	1126	1117	1074	971	874	872	1115
YNL302C	793	830	784	767	690	698	848	1109	1158	1142	987	821	919	1126	787	796	766	724	640	619	800	1334	1346	1365	1276	1071	1075	1451	1260	1244	1251	1125	987	992	1195	1823	1943	1908	1719	1432	1434	1929	1302	1284	1284	1222	1026	1037	1335
YNL069C	643	688	670	651	541	525	668	1420	1336	1393	1195	1030	996	1347	1008	1071	966	981	744	846	1053	1584	1623	1638	1384	1332	1318	1621	1355	1350	1268	1128	1076	1050	1318	2166	2097	2210	1985	1787	1726	2207	1254	1267	1256	1169	965	987	1232
YDL075W	737	724	701	687	565	542	750	1247	1254	1292	1148	973	1028	1264	972	983	957	894	779	767	875	1525	1500	1470	1345	1135	1183	1543	1227	1214	1291	1151	931	993	1249	2280	2238	2177	1944	1730	1709	2232	1209	1227	1214	1060	974	937	1170
YFR032C-A	688	653	723	636	537	526	680	1303	1294	1266	1234	994	979	1268	972	986	996	896	777	790	978	1601	1557	1516	1439	1158	1206	1584	1379	1333	1315	1259	1049	1055	1385	1649	1618	1669	1530	1289	1229	1667	1096	1151	1181	1061	925	924	1235
YGL147C	798	783	782	712	588	599	748	1152	1119	1090	1048	850	901	1079	817	783	757	736	609	647	786	1367	1339	1318	1185	1071	1093	1355	1280	1247	1267	1242	1073	1001	1277	1957	1901	1937	1822	1454	1517	1895	1290	1317	1296	1293	1020	1046	1298
YPL154C	979	1007	994	940	769	810	1032	913	876	879	837	684	706	930	1013	1021	954	907	783	785	974	1651	1640	1642	1484	1347	1338	1739	852	867	886	781	697	700	857	1749	1623	1618	1458	1326	1248	1629	1191	1182	1238	1150	953	895	1235
YLL024C	839	770	792	727	596	621	791	1022	1003	1013	914	824	783	1019	855	864	795	715	638	665	897	1439	1463	1481	1370	1196	1186	1497	1034	995	1022	921	794	787	939	1710	1696	1676	1546	1313	1407	1762	1239	1254	1214	1096	983	1031	1228
YOL039W	627	621	621	568	528	521	669	1313	1304	1272	1206	1022	980	1291	948	969	941	937	698	728	995	1517	1504	1503	1343	1176	1229	1533	1461	1487	1412	1266	1088	1105	1492	2057	1986	1918	1778	1551	1568	2045	1112	1140	1085	1024	878	879	1118
YJL189W	709	670	683	584	507	512	664	1277	1269	1285	1202	1030	1008	1335	918	962	952	865	745	739	943	1478	1441	1461	1364	1193	1227	1471	1237	1253	1192	1107	993	954	1322	1697	1686	1716	1658	1385	1350	1682	1083	1049	1069	970	865	882	1113
YDR037W	787	855	828	763	615	651	782	1118	1129	1128	950	878	862	1110	845	796	816	767	652	631	819	1392	1367	1341	1250	1059	1141	1425	1143	1119	1123	1014	919	907	1108	2166	2122	2093	1975	1630	1691	2077	1298	1364	1399	1209	1033	987	1336
YGL189C	649	628	650	684	556	526	692	1358	1421	1358	1346	1041	1137	1457	958	1039	1040	1010	824	824	1111	1794	1724	1667	1616	1396	1439	1788	1447	1476	1480	1373	1144	1157	1473	1796	1768	1695	1702	1426	1410	1723	953	931	894	876	721	706	875
YDL083C	752	708	756	655	563	537	740	1185	1176	1156	1094	902	858	1244	914	796	845	750	669	679	887	1434	1422	1413	1276	1113	1156	1472	1317	1292	1218	1115	1001	970	1221	1847	1796	1836	1648	1455	1463	1845	1275	1292	1253	1114	1001	962	1280
YMR142C	675	634	649	618	580	522	653	1233	1271	1348	1185	1039	967	1306	1020	965	945	841	740	734	909	1570	1576	1582	1449	1197	1246	1617	1308	1318	1295	1210	1092	1005	1328	1987	1874	1892	1723	1462	1535	2002	1133	1190	1157	1029	877	902	1235
YLR325C	573	596	579	527	462	477	628	1341	1368	1296	1192	991	1014	1286	977	971	946	855	768	703	881	1449	1429	1434	1354	1131	1211	1478	1339	1344	1290	1168	1066	1041	1324	2186	2143	2113	1957	1678	1718	2087	1140	1146	1186	1024	963	961	1178
YGR086C	916	841	870	799	721	677	937	987	938	1010	946	806	752	992	844	859	904	799	708	722	915	1306	1341	1315	1170	1069	1050	1447	928	962	909	874	774	754	940	1866	1791	1855	1581	1419	1417	1760	995	1015	995	902	787	816	1050
YIL148W	653	672	648	599	503	506	614	1052	1115	1088	1076	857	929	1129	881	904	826	793	666	706	843	1431	1442	1433	1336	1129	1145	1413	1194	1180	1154	1106	921	995	1248	1812	1720	1735	1584	1350	1472	1799	1068	1096	1074	1030	835	913	1043
YBR162C	793	795	796	736	611	634	738	1160	1061	1081	994	845	851	1117	807	764	822	708	659	644	831	1426	1340	1360	1286	1070	1089	1386	1025	1025	1012	904	798	822	1095	2111	1978	1979	1869	1526	1557	2119	1184	1167	1150	1074	921	920	1161
YDR033W	636	645	628	640	520	491	631	1207	1209	1197	1072	924	934	1181	749	807	818	728	626	614	774	1389	1303	1350	1153	1004	1056	1315	1159	1148	1141	1096	911	972	1177	2151	2259	2031	1902	1621	1675	2114	1385	1342	1307	1213	1107	1016	1356
YJL052W	1067	1088	1090	997	839	855	1139	452	444	417	381	368	334	432	709	707	716	682	567	605	691	2371	2394	2381	2097	1847	1870	2452	418	410	416	370	316	327	388	914	976	944	929	758	785	958	1255	1283	1246	1096	945	1039	1226
YGR124W	921	913	834	844	712	700	876	850	849	829	807	664	657	827	705	745	727	624	501	511	729	1207	1354	1213	1139	1008	1003	1352	915	850	870	820	685	711	872	1693	1731	1750	1590	1384	1406	1743	1216	1296	1300	1163	960	918	1222
YDR418W	669	642	649	604	498	552	631	1168	1159	1160	1092	923	911	1151	839	836	818	849	706	678	893	1398	1350	1422	1228	1094	1146	1390	1244	1176	1204	1102	948	928	1199	1821	1912	1848	1684	1429	1402	1874	1057	1056	1079	913	809	819	1036
YOR247W	847	857	806	767	664	728	872	870	806	879	809	655	665	850	705	758	748	626	552	543	721	1165	1259	1245	1155	949	924	1224	988	943	952	876	776	769	961	1837	1852	1709	1565	1419	1385	1813	1056	1085	994	934	884	820	1045
YGR159C	581	564	596	481	419	453	558	1203	1140	1141	1023	850	911	1166	703	675	691	602	553	569	695	1009	954	937	860	691	712	954	1508	1400	1354	1259	1101	1091	1379	2423	2418	2452	2162	1877	1835	2445	1368	1311	1352	1177	997	1018	1336
YOR374W	1001	967	1027	941	792	777	1010	869	841	771	776	651	666	927	1291	1130	1206	1135	938	929	1237	1357	1295	1350	1194	1101	1050	1399	759	781	792	674	556	577	756	1423	1428	1412	1286	1102	1118	1421	788	795	784	682	593	605	804
YPL037C	815	792	789	722	619	595	748	888	903	910	836	704	724	902	700	724	714	694	624	588	753	1303	1297	1242	1208	952	950	1196	1070	1029	1033	923	802	787	1095	1656	1632	1663	1512	1316	1300	1583	1141	1193	1178	1027	889	857	1158
YPL249C-A	673	706	689	559	568	527	715	1101	1065	1073	1098	872	933	1167	837	847	858	770	653	682	866	1359	1312	1326	1176	1037	985	1346	1067	1084	1089	1001	896	824	1172	1912	1929	1905	1699	1440	1442	1917	996	1002	1014	891	804	812	1028
YPR074C	787	761	767	727	560	564	791	980	1029	978	932	801	801	1027	760	715	706	678	514	532	714	1163	1196	1211	1044	954	928	1260	1016	987	969	888	770	740	991	1900	1863	1888	1689	1461	1475	1910	1363	1243	1219	1111	1014	955	1262
YGR285C	690	697	666	600	549	515	689	1134	1064	1004	950	852	845	1115	778	797	788	686	602	617	799	1276	1248	1230	1107	1070	1021	1213	1226	1223	1107	1059	915	923	1238	2102	2170	1962	1858	1650	1598	2007	1121	1130	1096	913	937	906	1144
YJR016C	796	900	830	807	660	646	876	869	906	903	813	710	688	922	678	656	565	559	527	503	627	1176	1134	1112	1075	923	883	1163	1011	990	940	841	767	754	976	1855	1855	1842	1664	1446	1455	1890	1310	1285	1286	1210	1042	1029	1315
YDL185W	751	754	707	645	603	585	823	980	1002	932	947	765	727	976	849	793	824	743	646	627	746	1310	1191	1205	1143	935	916	1280	965	974	933	893	744	735	988	2003	1971	1868	1755	1532	1493	1981	1296	1227	1196	1193	965	989	1253
YJL158C	906	833	855	801	683	679	841	847	822	827	752	620	614	805	744	789	806	702	605	618	748	1161	1256	1227	1078	947	1002	1271	832	966	897	797	676	714	878	1837	1816	1853	1653	1459	1435	1780	1108	1038	1060	974	786	858	1172
YPL250W-A	668	697	685	551	563	514	707	1086	1048	1056	1084	861	920	1158	825	839	852	757	648	665	851	1347	1295	1306	1158	1028	978	1330	1052	1063	1065	989	884	811	1154	1879	1906	1878	1674	1414	1420	1894	987	992	995	881	799	802	1019
YBR191W	692	659	644	677	538	527	682	1055	995	999	1000	810	811	1031	778	755	741	775	610	576	735	1290	1295	1382	1184	1032	1021	1361	1039	1009	1062	971	820	815	1039	1715	1722	1793	1662	1411	1321	1798	1143	1052	1130	1051	921	926	1078
YOL120C	608	604	611	578	526	504	654	1068	1070	1052	1016	891	889	1128	791	788	885	710	671	603	755	1339	1281	1311	1196	1028	1141	1308	1194	1211	1230	1058	962	1006	1198	1658	1585	1547	1507	1306	1275	1571	1014	978	1011	905	807	806	1001
YML073C	759	696	750	626	555	569	742	986	978	966	819	745	783	957	739	731	716	708	503	581	663	1151	1164	1175	1011	944	887	1203	1068	1057	982	895	856	853	1046	2018	2024	1964	1777	1575	1539	2025	1122	1088	1087	1003	898	905	1110
YLR293C	727	718	715	607	536	540	727	974	991	992	886	795	768	1057	794	754	774	697	587	596	733	1130	1191	1268	1092	915	982	1260	1021	1070	1027	904	792	843	992	1863	1923	1832	1781	1467	1459	1932	1108	1112	1144	1002	858	847	1132
YBR067C	604	558	555	481	405	432	565	1142	1056	1147	1035	864	902	1154	794	769	794	663	608	622	832	1002	996	996	911	736	753	988	1221	1228	1236	1075	966	989	1232	2294	2248	2188	1930	1679	1664	2280	1041	1007	988	897	808	760	1037
YEL027W	687	678	667	599	548	525	688	840	894	892	835	677	725	934	690	796	758	712	589	573	747	1152	1229	1165	1046	905	936	1170	990	910	923	873	722	766	930	1926	1839	1970	1810	1478	1523	1895	1088	1075	1127	1030	895	877	1147
YPL079W	684	679	717	736	494	552	705	1058	967	990	924	743	737	1016	699	658	749	647	543	580	751	1252	1252	1330	1123	988	991	1283	1072	1010	953	937	796	827	1041	1587	1589	1588	1400	1235	1247	1604	1102	1097	1083	1010	846	877	1093
YDR074W	741	812	740	706	577	574	801	948	1018	1026	907	765	797	1019	905	898	886	840	700	716	922	1482	1504	1461	1370	1114	1179	1459	802	848	766	707	603	584	772	1595	1541	1465	1375	1180	1226	1533	921	935	904	801	690	750	907
YDR224C	520	534	507	480	406	407	522	1166	1237	1184	1032	876	941	1221	1023	1049	953	925	784	755	1034	1333	1287	1348	1271	1003	1027	1372	1027	1000	1073	928	765	824	1071	2087	2103	2077	1819	1599	1634	2065	944	986	1001	906	708	778	955
YDL014W	623	654	591	513	492	517	586	1109	1080	989	998	814	860	1033	661	632	699	547	532	481	612	954	977	902	827	746	763	946	1244	1233	1240	1080	915	899	1210	2214	2261	2204	2034	1673	1760	2207	1259	1210	1215	1125	1019	972	1235
YNR016C	750	727	672	676	579	578	716	875	922	889	794	687	723	974	761	742	760	650	532	581	725	1083	1102	1001	928	865	850	1044	950	919	956	823	693	723	978	2093	2153	2093	1813	1623	1630	2077	1171	1141	1139	1000	803	928	1147
YGR034W	597	647	556	541	454	465	587	999	1023	987	916	776	822	1056	687	737	696	671	537	567	715	1153	1261	1207	1174	934	950	1186	1122	1117	1128	1031	830	830	1148	1636	1542	1553	1477	1244	1301	1650	1081	1057	1071	971	875	790	1042
YAL005C	843	855	781	802	677	701	867	747	724	697	631	571	552	664	781	847	841	726	640	691	836	1479	1508	1508	1402	1143	1280	1524	703	631	680	566	512	528	664	1188	1174	1207	1106	987	913	1253	934	855	903	823	662	690	941
YMR143W	640	612	591	581	427	467	641	1134	1152	1136	955	847	906	1137	810	844	792	715	596	620	795	1270	1230	1293	1198	1010	1027	1272	1116	1194	1163	1030	919	873	1068	1684	1680	1700	1593	1367	1366	1777	991	1047	1056	921	841	864	1019
YGR094W	677	652	656	581	552	475	674	972	998	949	943	752	750	986	782	700	722	695	566	561	741	1133	1204	1144	1030	904	892	1219	979	1025	1044	936	807	750	1089	1916	1865	1922	1746	1383	1473	1879	1080	1073	1053	992	836	818	1124
YGL245W	718	698	744	655	561	541	742	836	832	851	791	638	682	846	643	668	638	638	539	534	682	1171	1100	1146	997	888	881	1109	968	878	929	819	751	749	975	1911	1921	1914	1790	1472	1523	1863	1144	1178	1140	1049	890	906	1153
YDL228C	781	675	703	656	581	582	733	901	900	873	847	725	761	970	643	655	628	612	502	492	667	1057	1130	1157	986	832	924	1149	1054	1042	1009	910	797	767	1033	1868	1888	1806	1770	1434	1454	1854	1129	1102	1155	1037	844	900	1172
YDR500C	648	643	649	569	541	492	702	1002	978	991	864	760	785	1017	769	722	684	654	577	562	706	1204	1220	1145	1013	902	904	1151	1104	1094	1125	946	898	869	1074	1653	1628	1653	1440	1279	1254	1549	907	915	883	861	725	741	915
YMR297W	789	778	810	714	667	670	840	835	760	813	674	623	614	837	789	755	775	695	620	606	757	1380	1331	1293	1169	1034	1065	1370	785	768	795	702	617	573	788	1417	1409	1423	1290	1153	1122	1443	965	978	928	885	777	736	956
YHR019C	738	747	734	658	555	580	784	918	870	910	836	695	693	905	730	625	633	594	527	524	644	1145	1102	1139	1063	903	869	1139	943	912	950	816	704	727	946	1827	1744	1682	1579	1341	1293	1782	1060	1093	1013	977	819	824	1080
YLR300W	687	622	614	597	531	470	655	1045	982	1004	895	746	803	1023	868	864	849	786	641	649	852	1159	1140	1128	1023	875	864	1158	1016	1013	1013	889	808	754	1019	1715	1620	1700	1548	1299	1357	1621	997	1001	1007	887	789	790	1044
YDR025W	652	689	616	565	576	543	669	891	878	855	859	672	676	847	615	660	631	570	515	520	631	1216	1144	1175	1103	937	935	1179	1038	1044	1109	944	807	851	1121	1384	1340	1396	1295	1050	1072	1373	944	898	925	867	722	749	888
YER067C-A	698	667	683	620	528	538	732	757	708	711	670	552	582	802	1191	1165	1165	975	900	868	1114	1746	1756	1697	1519	1346	1416	1740	630	570	610	544	477	458	607	1098	1081	1059	996	787	836	1135	651	679	628	639	496	519	668
YGR204W	1078	1052	1075	960	824	779	1034	664	634	676	597	486	471	647	645	595	652	523	499	466	606	1253	1299	1206	1144	1026	972	1246	699	656	631	592	552	515	633	1334	1321	1291	1214	1049	1038	1305	945	1042	914	873	822	812	984
YKL180W	576	554	546	494	458	438	566	1068	1038	986	909	816	793	1036	761	770	765	775	607	636	769	1227	1261	1228	1134	982	978	1237	1115	1039	994	970	805	797	1111	1663	1698	1747	1559	1281	1334	1670	864	875	837	750	650	693	852
YOR293W	564	588	563	479	478	436	575	929	1025	985	873	747	783	917	661	667	623	617	550	552	658	1121	1050	1078	1000	858	866	1112	1060	1089	1050	892	825	856	993	1419	1500	1449	1339	1161	1188	1507	1013	1012	965	879	734	755	972
YDR225W	512	438	473	438	389	372	493	1194	1155	1143	1003	905	942	1186	989	993	1005	867	797	820	1011	1281	1303	1297	1128	1086	964	1317	1117	995	1005	974	863	820	1069	1902	1876	1884	1690	1461	1450	1862	917	910	838	822	647	739	935
YNL055C	769	737	759	655	603	588	773	807	756	772	714	562	608	804	884	888	892	788	668	715	875	1451	1378	1462	1244	1097	1095	1475	761	778	788	700	559	558	746	1173	1243	1167	1085	973	1003	1236	800	816	759	725	658	589	750
YBR106W	716	684	707	637	557	601	723	829	810	860	721	656	639	858	728	686	653	657	492	558	706	1106	1142	1165	1027	888	892	1193	947	921	894	812	750	672	888	1512	1519	1564	1469	1155	1195	1576	946	911	968	839	697	713	997
YOR167C	563	549	588	547	421	444	541	1050	1011	961	887	761	792	997	765	806	739	671	606	588	725	1172	1181	1193	1074	923	934	1129	985	1035	1036	931	793	805	1046	1578	1538	1522	1316	1258	1241	1489	949	863	915	797	708	718	883
YHR007C	517	530	507	487	442	414	535	1009	925	998	880	807	777	1020	626	578	572	513	449	476	555	907	932	911	829	737	749	937	1004	994	962	887	806	794	1006	1770	1788	1724	1688	1345	1390	1746	1169	1201	1180	1038	949	993	1167
YBR025C	540	555	563	519	438	456	526	932	979	977	881	790	759	935	710	660	655	639	555	599	708	1095	1066	1086	950	826	816	1060	928	941	905	896	786	732	1004	1767	1740	1688	1567	1339	1374	1704	1022	1008	995	862	789	821	1027
YEL054C	520	573	585	487	441	424	515	1100	1079	1111	928	845	763	1078	740	703	739	725	610	555	742	1168	1195	1201	1061	920	935	1111	1196	1138	1142	982	870	887	1061	1570	1551	1491	1515	1274	1283	1627	906	908	870	771	678	716	850
YDR133C	533	549	488	493	394	409	557	1062	943	1030	927	825	787	1007	971	1005	990	823	751	793	981	1141	1097	1116	991	851	833	1145	1014	907	1014	846	747	743	971	1725	1718	1734	1525	1342	1344	1720	783	700	751	724	585	577	753
YFR031C-A	606	643	632	604	441	480	669	801	835	769	747	613	665	824	598	627	627	564	485	483	589	1088	1052	1099	928	808	855	1109	875	966	939	818	723	737	951	1493	1382	1506	1356	1149	1158	1515	1026	1037	985	992	764	827	1005
YMR246W	559	538	525	439	448	439	548	1045	1043	1002	865	733	790	971	681	629	657	554	485	536	609	796	719	772	684	608	590	766	979	991	975	883	831	780	1016	2008	1957	1852	1668	1481	1494	1892	995	984	921	863	784	730	975
YIL078W	590	560	553	514	465	454	638	851	859	837	800	671	644	841	606	585	635	517	490	497	608	965	1002	985	889	762	750	979	877	868	861	836	659	693	867	1965	1869	1895	1603	1445	1480	1875	1073	1060	1083	1030	892	893	1059
YDR432W	657	665	614	610	511	545	667	841	799	874	716	594	652	811	747	731	679	675	569	573	769	1081	1067	1018	967	808	856	1053	808	807	813	734	620	645	787	1817	1871	1801	1698	1375	1440	1841	1045	1085	946	900	783	784	1004
YDR497C	817	754	790	716	649	560	800	732	721	724	634	571	563	702	629	633	668	590	485	474	610	1181	1138	1139	1023	875	946	1183	764	805	784	715	636	603	818	1477	1445	1475	1358	1110	1132	1505	993	1024	999	891	812	786	1067
YBR084C-A	561	539	537	558	430	428	588	928	907	950	822	690	720	852	704	658	648	619	535	546	720	1083	1020	1053	973	818	881	1097	1050	973	953	910	760	838	950	1692	1715	1754	1618	1349	1309	1688	923	956	900	821	727	701	950
YER165W	593	636	577	541	450	447	655	933	908	897	835	677	693	925	634	630	621	530	521	486	620	980	994	992	904	792	813	1048	883	898	962	839	687	725	885	1810	1768	1782	1687	1459	1375	1769	1013	957	1010	861	797	769	990
YHR208W	653	603	624	552	489	495	606	841	849	823	749	646	642	879	600	584	663	592	479	473	637	1088	1155	1105	961	806	831	1127	888	883	849	817	665	678	910	1621	1471	1538	1396	1193	1250	1619	1033	1085	1057	944	788	852	1042
YGR155W	550	546	536	497	418	470	517	978	974	925	855	726	808	978	658	633	653	617	558	524	689	966	940	1028	904	773	742	1002	954	914	924	844	750	702	894	1811	1742	1773	1627	1487	1347	1870	1086	1035	984	958	787	814	1078
YDR450W	619	577	572	547	476	420	528	981	938	912	835	701	743	938	683	686	691	598	526	516	668	1114	1122	1068	1001	860	891	1160	922	907	907	846	701	760	930	1468	1479	1459	1374	1183	1211	1489	866	903	876	829	698	733	893
YOR096W	558	489	504	494	370	406	536	974	954	983	912	787	825	994	792	714	737	674	607	559	692	1185	1156	1241	1083	882	876	1178	990	1005	975	873	770	781	964	1736	1650	1642	1595	1367	1318	1690	968	1025	1026	918	799	840	1059
YKL096C-B	626	551	571	525	434	472	597	901	848	845	754	672	680	852	872	801	792	729	606	625	849	1083	1101	1047	976	920	823	1099	884	896	883	846	706	757	990	1736	1772	1732	1650	1396	1345	1791	853	889	877	792	628	669	877
YBL076C	587	583	593	569	448	502	597	816	863	854	773	667	685	874	621	649	599	553	488	439	622	987	1001	946	938	749	786	1001	887	884	835	785	657	755	860	1809	1909	1734	1660	1439	1423	1870	1026	1056	1050	909	853	827	1070
YEL040W	646	684	654	599	527	539	699	792	754	797	690	579	610	784	583	609	572	521	437	476	598	1087	1048	1066	983	843	828	1044	917	913	914	827	681	713	918	1514	1357	1570	1350	1105	1116	1491	1040	1062	1083	937	883	796	1026
YLR259C	737	731	722	672	603	569	738	818	757	757	676	554	552	744	643	659	658	629	535	483	635	1092	1106	1160	992	878	847	1069	707	706	684	593	526	583	722	1459	1395	1510	1302	1079	1167	1464	912	866	863	768	705	646	895
YKL061W	525	491	495	444	434	379	539	1007	980	987	891	811	779	998	889	899	886	796	697	716	901	1326	1370	1371	1218	1051	1113	1397	978	966	925	822	750	757	917	1879	1755	1817	1735	1460	1443	1895	925	952	911	861	706	681	955
YKL216W	619	573	528	531	453	432	574	880	872	832	788	656	712	870	623	603	607	597	498	470	658	1128	1070	1135	997	914	888	1068	858	835	842	747	624	651	833	1625	1579	1592	1493	1285	1303	1678	1068	1020	964	955	806	795	1107
YOR375C	717	706	682	647	561	566	714	754	752	730	677	571	576	748	538	605	529	556	476	463	584	969	988	973	852	760	747	992	780	746	736	693	599	564	729	1387	1347	1284	1221	1120	1058	1400	1012	980	915	864	777	739	994
YOR382W	792	777	777	703	607	585	757	661	645	608	589	525	567	691	704	717	670	619	546	523	677	1313	1306	1295	1117	1067	1021	1357	730	736	659	677	552	502	682	882	932	897	751	637	701	882	582	595	569	538	469	475	572
YDR353W	641	635	699	655	562	531	652	815	807	742	727	601	584	800	698	723	668	618	573	573	686	1100	1081	1128	987	854	910	1133	801	701	815	686	671	568	773	1484	1421	1371	1327	1079	1075	1380	874	821	861	790	727	711	891
YLR354C	582	561	587	528	455	467	592	865	812	903	785	640	688	873	744	765	780	713	587	587	758	1262	1258	1171	1111	977	925	1245	785	765	767	720	626	598	790	1514	1423	1452	1408	1154	1204	1483	944	952	925	798	695	681	910
YNL209W	610	578	619	578	461	434	633	821	850	755	784	652	659	809	641	553	591	578	483	450	658	1013	1017	1017	1014	825	799	967	912	969	876	893	737	728	966	1550	1531	1457	1413	1247	1168	1474	952	958	933	847	728	732	979
YDR417C	542	499	523	474	394	442	506	888	933	889	855	713	695	889	663	655	625	649	548	534	699	1101	1047	1071	952	831	901	1095	1000	919	962	901	762	733	969	1386	1457	1401	1300	1065	1066	1430	828	821	866	724	610	627	819
YML100W	948	964	834	836	730	715	998	478	521	532	501	406	407	513	770	712	694	664	544	554	738	1340	1315	1318	1221	1052	1001	1211	402	437	374	366	347	320	453	908	904	935	827	736	697	905	672	689	652	621	551	519	684
YHR021C	525	503	513	477	409	436	536	842	891	857	804	704	749	903	679	622	687	591	524	512	666	1129	1098	1104	974	870	850	1110	877	852	886	786	653	662	864	1254	1266	1208	1093	970	1025	1297	830	846	793	795	595	649	891
YDR471W	573	551	512	471	425	402	533	821	868	817	722	694	683	869	630	629	540	570	463	504	627	1013	1000	1002	934	804	810	1020	862	854	932	908	758	745	906	1488	1469	1427	1316	1207	1104	1503	912	1058	1008	889	736	728	956
YJR094W-A	552	498	490	507	413	465	561	904	856	877	831	660	666	845	650	628	648	538	521	515	623	1036	1020	1023	969	791	797	1034	929	971	903	852	753	697	964	1383	1350	1464	1324	1004	1079	1318	837	800	814	713	646	609	788
YIL133C	493	473	481	490	397	370	536	959	930	933	901	746	756	940	760	678	752	638	581	523	747	1067	1134	1045	969	829	828	1041	898	903	903	798	705	697	920	1714	1689	1760	1485	1323	1377	1670	892	853	851	822	700	676	856
YMR105C	700	697	691	706	542	557	714	661	628	631	576	503	513	631	903	883	843	835	664	707	869	1238	1295	1240	1191	1055	1004	1334	489	479	517	430	376	382	492	1117	1064	1043	929	894	856	1031	657	649	680	566	498	504	687
YDL022W	681	657	612	606	504	565	645	717	700	710	628	562	553	712	643	631	708	571	510	530	654	1203	1173	1194	1026	918	921	1229	571	608	597	594	503	449	602	1165	1182	1184	1072	957	927	1182	863	952	901	811	682	676	928
YIL052C	555	554	529	480	390	406	536	834	814	831	766	676	689	877	571	625	630	554	470	536	613	953	1003	1080	904	774	807	1014	886	848	839	817	709	733	910	1399	1431	1372	1258	1094	1060	1404	868	864	831	759	638	658	834
YBR127C	552	554	539	484	443	442	585	825	805	768	712	633	588	824	603	669	660	578	520	458	646	972	935	931	892	755	739	984	769	799	758	698	622	595	772	1458	1418	1454	1312	1136	1116	1397	955	881	913	836	706	685	961
YPR145W	882	886	913	761	685	692	941	591	592	602	552	473	420	572	567	547	553	489	444	428	607	982	1102	1040	956	781	835	1034	552	566	556	508	441	454	548	1232	1216	1202	1093	988	938	1214	919	950	918	817	757	710	921
YGR234W	523	531	514	482	451	382	537	855	794	793	673	634	655	783	564	565	560	507	456	492	547	859	851	805	742	669	674	880	864	839	833	712	681	683	914	1685	1694	1665	1503	1328	1327	1713	972	991	1033	864	759	792	987
YOR332W	741	665	634	570	517	514	656	654	703	648	587	511	539	691	558	623	572	517	459	504	566	935	976	1030	897	814	789	1065	772	721	738	664	526	565	716	1343	1332	1270	1137	1019	1024	1336	822	848	837	731	634	624	849
YMR146C	553	556	547	531	442	441	569	838	786	764	737	582	690	827	584	649	539	539	469	493	603	966	886	931	841	768	742	962	965	962	956	874	729	725	992	1398	1446	1361	1292	1122	1069	1376	795	808	818	774	640	633	829
YNL112W	345	367	336	348	248	298	407	918	986	889	839	717	730	906	566	538	503	566	437	416	548	661	640	590	592	495	498	636	1173	1124	1107	1068	859	862	1112	1915	2061	1995	1811	1554	1515	2002	1044	1060	1070	974	808	830	1093
YGR180C	556	501	493	498	386	451	561	730	728	711	705	580	542	732	653	659	674	614	546	552	660	1085	1096	1027	964	846	779	960	813	775	726	641	591	559	776	1416	1489	1430	1276	1104	1134	1387	951	957	921	831	724	726	986
YHR064C	505	511	488	462	397	394	485	721	749	763	666	634	618	723	500	547	563	474	444	399	565	876	824	852	795	663	734	901	904	948	906	799	694	687	891	1468	1483	1422	1301	1147	1146	1493	963	1034	969	830	729	771	1026
YLR258W	788	736	713	647	552	615	780	543	586	511	473	408	411	552	723	793	755	642	616	599	727	1199	1145	1174	1031	982	922	1236	398	429	411	347	308	325	438	969	1038	971	919	741	778	993	680	655	696	594	498	486	682
YIL075C	630	651	546	566	439	499	628	666	716	711	604	519	519	673	600	591	594	546	438	466	606	983	1013	984	874	767	726	961	692	699	651	539	479	546	656	1422	1412	1450	1236	1048	1126	1449	870	922	888	778	699	738	913
YML074C	574	612	544	547	435	439	568	694	669	627	596	526	513	624	483	498	519	419	385	360	513	817	827	795	738	637	665	863	771	755	730	677	564	561	756	1469	1466	1385	1276	1117	1109	1420	870	885	840	759	716	685	852
YLR175W	440	411	467	423	366	338	438	750	777	759	620	584	612	729	472	487	503	459	380	398	503	693	649	773	632	564	507	709	952	919	950	834	748	720	910	1616	1589	1580	1459	1293	1303	1664	1001	992	907	836	735	753	971
YLR058C	1015	940	952	890	733	688	921	467	434	440	440	366	344	468	434	432	447	385	327	327	408	1483	1490	1477	1346	1143	1193	1486	505	496	494	440	405	377	525	984	964	923	903	729	762	989	734	701	752	660	554	595	680
YBR121C	530	504	460	431	367	401	497	728	770	690	651	567	571	724	562	544	558	486	466	432	566	904	897	848	762	684	652	849	834	773	769	731	576	604	804	1542	1592	1653	1365	1213	1270	1603	935	989	894	791	692	730	901
YKL035W	646	625	598	559	476	472	671	671	674	665	613	509	505	691	763	760	744	700	641	637	782	1250	1312	1185	1061	944	928	1211	566	554	565	505	483	459	588	1142	1105	1122	1041	890	918	1197	692	689	621	666	525	606	710
YER131W	515	485	517	440	370	385	490	876	827	852	785	637	674	899	601	623	609	576	472	457	583	969	924	890	851	748	787	941	870	823	788	734	651	635	874	1490	1602	1510	1390	1193	1212	1566	723	749	720	730	612	548	811
YDR226W	539	511	519	499	426	436	480	803	750	745	669	672	594	829	613	606	631	534	498	478	617	1097	1021	1076	910	815	784	1012	725	764	721	666	605	616	739	1433	1311	1306	1232	1054	1073	1353	814	864	809	766	701	633	851
YLL044W	478	474	473	468	384	431	448	766	797	800	738	609	638	763	562	538	537	476	444	423	569	858	867	885	833	726	760	946	877	802	862	776	649	723	843	1401	1345	1371	1222	1074	1115	1379	813	828	805	752	672	681	786
YHR143W	512	578	526	467	405	398	510	766	781	765	706	601	654	811	645	621	649	552	460	496	709	1030	965	916	854	728	787	909	801	787	797	653	560	590	794	1428	1313	1333	1226	1119	987	1446	684	702	692	575	588	573	696
YFL038C	592	595	586	586	465	501	638	599	645	646	584	536	490	647	533	553	530	535	399	428	542	896	886	867	843	701	743	896	751	731	687	623	548	553	724	1095	1120	1142	955	896	844	1127	788	818	807	735	564	589	831
YEL011W	684	728	709	596	504	590	663	577	563	601	514	400	384	601	696	691	731	641	580	589	773	1123	1113	1095	944	886	881	1114	425	474	427	422	381	319	447	945	925	965	865	753	735	943	513	593	609	502	477	458	549
YLR180W	636	596	579	560	473	483	610	706	668	631	609	542	530	660	462	453	454	409	336	397	471	826	826	822	749	687	599	868	829	753	759	734	635	559	766	1234	1264	1222	1132	981	976	1252	877	949	872	817	681	712	932
YOL109W	461	449	424	410	334	386	413	836	865	860	750	625	666	882	659	634	658	616	485	521	690	1237	1279	1247	1097	975	1025	1311	708	702	659	594	522	532	668	1257	1253	1262	1185	1012	1004	1310	805	872	799	757	706	688	805
YGR189C	605	635	572	559	485	469	613	645	597	627	529	518	475	638	571	593	593	495	426	444	604	1125	1083	1063	1006	869	891	1176	571	559	525	508	389	395	561	1194	1125	1118	942	871	932	1173	807	816	808	750	614	639	810
YJL136C	483	510	455	449	362	351	495	683	744	690	653	556	597	686	498	477	508	493	399	465	511	951	936	912	846	691	724	887	867	839	809	714	624	641	820	992	951	928	870	750	735	943	760	710	705	657	558	551	693
YLR390W-A	587	536	545	526	389	397	554	695	646	637	611	530	542	684	618	600	620	498	461	486	603	975	942	911	823	720	730	945	632	642	589	602	460	497	614	1446	1412	1434	1283	1116	1110	1472	731	713	698	689	549	571	715
YAL012W	691	618	660	629	490	538	638	589	540	559	537	467	461	587	503	478	443	433	339	361	449	860	817	856	743	723	629	903	594	669	618	580	507	506	635	1286	1234	1209	1165	917	1054	1310	815	852	786	743	640	648	786
YJR121W	574	631	585	475	480	502	568	673	638	628	595	472	582	656	663	681	649	605	534	496	692	935	1035	1012	866	803	839	1005	648	637	589	556	492	489	667	1256	1232	1237	1189	992	980	1303	808	837	815	744	653	613	801
YGL031C	410	425	400	359	272	302	398	902	827	835	744	648	663	856	772	677	652	645	541	484	655	1016	953	897	852	718	743	982	710	738	766	732	673	601	776	1591	1497	1572	1379	1199	1192	1561	773	789	749	703	606	594	787
YML026C	470	421	474	422	346	337	430	784	780	793	705	612	604	839	575	588	573	497	454	462	525	874	869	908	843	687	724	924	855	846	826	748	649	642	841	1241	1197	1204	1153	962	963	1197	812	784	740	743	625	652	844
YGL148W	602	589	595	559	450	478	602	610	633	554	557	481	469	622	462	433	437	451	346	381	471	820	804	840	793	670	651	888	680	694	688	629	584	566	719	1188	1229	1098	978	896	874	1126	792	818	796	779	639	670	782
YPL028W	580	548	568	508	433	455	536	649	594	682	635	544	558	679	572	603	576	574	453	451	603	860	946	918	863	732	749	884	732	675	656	590	549	556	684	1223	1103	1253	1055	865	848	1165	772	809	754	677	694	610	790
YLR257W	543	509	501	453	393	463	552	664	635	716	628	537	520	693	712	664	669	685	550	541	687	1040	1043	1010	952	806	849	1070	526	532	557	585	383	431	569	1209	1275	1239	1097	970	928	1219	668	711	664	607	532	508	685
YBR249C	496	471	512	457	409	390	472	698	713	677	574	530	511	712	544	547	544	468	482	419	563	1006	934	972	803	754	770	966	785	759	749	700	558	569	755	1208	1268	1283	1058	951	961	1283	755	804	790	721	645	604	746
YPR036W	571	576	565	563	434	503	571	584	558	513	562	461	457	620	426	469	403	428	347	387	468	849	913	884	795	680	659	872	705	646	637	593	545	515	642	1144	1161	1107	1059	867	878	1194	817	734	818	693	607	633	884
YAL042W	566	600	610	595	484	501	629	568	601	619	542	471	479	538	489	484	469	430	373	374	488	843	872	815	743	647	682	867	671	617	658	571	499	542	623	1130	1152	1162	980	843	851	1109	754	792	775	668	621	573	819
YBR048W	546	543	537	497	433	393	553	671	688	629	603	520	506	647	461	513	486	436	365	322	537	848	833	865	766	636	648	854	696	686	683	664	575	583	788	1217	1183	1138	1073	939	906	1159	733	674	696	681	616	591	731
YLL018C	525	573	539	507	433	439	577	649	637	666	571	515	493	615	506	507	509	475	389	406	485	830	795	769	701	658	645	826	657	662	615	568	515	472	637	1408	1419	1366	1247	1063	1029	1455	843	827	853	768	676	656	875
YER036C	407	450	419	427	337	317	418	749	772	728	685	601	614	736	534	502	522	479	389	402	520	694	713	750	664	586	568	758	794	866	758	735	568	662	801	1477	1386	1465	1406	1107	1222	1495	777	768	803	712	627	620	803
YEL060C	673	600	639	586	523	489	613	551	618	590	532	458	407	582	541	559	542	509	419	413	589	1038	1080	1124	911	859	906	1108	511	476	491	466	359	343	508	1091	1056	1045	850	815	811	1055	737	711	715	672	528	559	751
YHL034C	538	477	513	468	357	401	502	692	674	641	609	552	551	726	644	592	598	573	498	485	675	896	934	889	809	685	758	963	674	622	614	568	582	492	653	1422	1290	1365	1205	1087	1123	1371	739	745	763	692	602	555	772
YBR068C	504	486	504	469	388	385	486	670	766	688	625	510	582	764	653	586	611	559	463	478	634	885	906	941	814	701	758	904	583	600	628	521	478	480	601	1234	1202	1257	1140	924	953	1224	703	698	720	609	560	553	728
YMR058W	435	437	434	429	380	358	481	786	773	783	702	588	612	771	531	505	505	448	447	439	494	843	741	897	735	652	660	856	742	763	731	709	568	573	725	1219	1132	1116	1003	899	874	1163	635	645	666	587	528	503	603
YGR279C	582	520	519	497	430	431	575	615	613	551	538	459	491	646	433	469	470	459	389	373	476	714	734	683	630	559	579	713	623	594	643	568	510	513	620	1449	1391	1373	1245	1069	1108	1416	785	763	786	704	530	563	762
YAL035W	449	420	406	420	339	360	421	693	654	621	598	468	475	652	455	442	441	398	385	369	491	674	696	699	583	524	555	691	739	759	754	672	570	591	773	1543	1536	1462	1404	1174	1171	1504	792	825	815	730	614	649	842
YOR270C	469	435	462	422	364	313	477	656	642	676	620	515	501	678	537	516	490	441	372	396	523	919	870	866	775	717	711	881	660	608	621	565	501	507	624	1252	1252	1283	1169	967	928	1298	853	849	889	791	621	672	825
YGL234W	689	688	705	644	538	549	689	527	508	529	481	431	430	548	425	410	394	343	343	333	457	977	900	933	822	746	753	925	588	585	580	549	466	459	600	1084	1181	1140	1034	870	914	1154	804	818	756	719	599	593	808
YDL192W	417	448	464	400	360	311	420	697	711	693	667	514	545	701	595	545	586	531	448	465	620	845	904	852	828	680	650	806	717	769	791	704	628	589	769	1162	1167	1223	1065	939	957	1154	783	724	739	660	557	603	737
YLR056W	478	466	473	387	367	350	494	792	731	660	637	584	546	733	434	476	470	416	351	361	455	768	756	816	708	608	623	737	745	809	754	666	608	592	812	1275	1294	1264	1155	1013	952	1312	803	784	793	711	576	630	747
YEL053W-A	409	469	465	399	353	334	422	813	815	855	719	635	579	817	539	535	557	546	452	429	561	912	911	915	802	700	712	868	931	863	910	748	675	684	824	1195	1211	1107	1144	971	958	1243	697	717	666	588	537	562	673
YER117W	415	415	416	396	349	326	439	724	733	769	671	621	608	781	521	553	537	481	425	399	536	887	883	946	802	705	698	892	805	744	811	690	586	613	805	1232	1206	1204	1127	951	964	1289	749	709	731	665	515	584	723
YNL071W	570	584	544	525	480	417	578	560	536	582	482	452	465	563	490	476	475	429	385	407	497	851	828	792	800	665	627	839	582	624	573	528	459	441	636	1064	993	967	916	775	819	1093	766	729	730	645	558	547	731
YDL140C	588	565	555	514	428	460	548	619	576	580	511	442	414	595	454	451	427	398	323	381	410	690	691	730	615	536	545	671	609	627	600	608	460	474	599	1389	1380	1350	1253	1115	1072	1424	720	725	633	625	540	516	710
YJL177W	445	446	464	420	359	381	421	746	806	745	652	546	551	719	573	509	542	504	357	442	542	869	806	845	773	662	672	852	794	709	731	627	632	597	767	1259	1247	1277	1174	906	997	1264	741	665	667	628	542	493	741
YGL105W	465	482	461	441	386	377	487	708	654	637	568	511	506	667	472	513	489	469	381	397	543	869	787	870	755	666	632	857	689	696	642	591	507	557	693	1386	1381	1410	1211	1027	1069	1409	731	758	795	635	602	587	764
YML024W	428	384	446	391	332	295	423	669	714	762	650	549	595	715	546	517	566	477	443	440	586	865	850	842	841	687	652	870	738	733	746	673	593	599	741	1182	1168	1186	1157	977	953	1170	670	704	684	619	538	513	682
YOL121C	487	465	508	439	406	420	482	654	644	680	623	512	509	700	476	472	450	408	386	366	481	757	804	807	742	683	655	801	708	737	677	659	529	513	706	1093	1147	1130	985	867	902	1086	729	715	670	615	567	590	694
YOR230W	554	597	543	561	478	429	565	575	606	579	530	458	459	625	564	542	580	470	437	421	560	970	950	955	849	773	791	1018	521	515	470	421	372	393	497	974	1045	1046	932	823	818	1039	739	759	720	649	588	587	717
YER178W	549	577	535	489	448	453	550	656	563	617	572	499	456	624	546	533	531	516	459	442	618	865	890	826	787	668	662	896	591	618	600	500	476	447	567	1125	1159	1062	949	852	909	1127	618	636	640	536	499	501	642
YGR061C	695	644	647	607	509	502	692	593	518	566	521	403	440	533	431	421	428	382	335	334	444	895	887	844	804	698	707	906	584	571	563	524	436	413	543	1124	1162	1181	1007	914	887	1134	666	656	722	622	544	527	653
YLR359W	616	631	675	528	478	458	625	545	527	529	458	415	413	502	484	464	468	413	333	401	454	1040	1035	1086	962	855	793	1085	603	533	556	516	421	406	576	1044	1022	1025	966	797	889	1069	731	700	702	697	567	601	728
YLR194C	603	572	593	571	458	449	582	426	437	425	400	301	321	445	379	374	365	336	312	305	435	1339	1359	1395	1207	1044	1110	1387	395	352	367	353	278	299	346	795	712	773	703	601	581	755	906	848	831	764	645	719	886
YLR304C	482	497	498	463	418	409	527	673	648	617	608	499	527	697	610	638	618	558	446	487	617	852	821	835	744	649	678	875	512	572	509	492	435	383	536	1062	1039	1006	936	788	848	1036	624	625	657	586	489	522	705
YCL009C	730	665	684	599	551	539	662	445	456	454	430	380	324	449	396	407	378	374	279	339	418	829	759	800	722	637	615	792	535	482	499	461	405	423	520	1026	1028	992	922	774	744	1068	782	735	709	620	593	559	708
YIL051C	460	444	472	424	356	375	480	696	692	663	590	538	542	677	598	648	611	611	496	529	649	935	942	906	809	713	761	981	668	685	651	611	489	542	612	1148	1169	1134	1096	856	898	1233	636	679	651	552	508	493	667
YNL135C	530	503	495	468	378	403	527	633	633	577	570	486	505	618	545	518	515	461	370	415	535	833	929	901	794	678	673	911	671	656	619	598	511	493	638	1013	1045	1019	921	804	786	987	650	614	602	590	497	469	668
YPR149W	471	453	451	418	357	342	426	697	631	674	632	493	555	680	611	597	591	527	449	431	584	948	894	851	809	710	713	885	615	564	601	527	477	469	586	982	1014	988	887	769	743	971	606	624	616	564	477	479	621
YDR293C	449	398	451	390	383	367	471	624	601	567	547	469	445	641	509	464	500	480	388	427	507	854	906	841	827	699	712	938	548	527	584	539	426	452	580	1219	1192	1139	1129	922	946	1213	733	749	734	652	611	581	789
YPR163C	396	394	401	346	292	311	357	637	687	718	596	510	553	678	437	475	500	421	354	367	483	681	716	691	615	514	498	669	713	717	665	625	496	582	716	1678	1577	1560	1369	1191	1219	1643	837	814	857	709	639	596	880
YMR083W	512	529	539	428	410	405	498	644	635	602	596	519	491	662	523	575	533	501	413	410	531	971	974	1011	860	727	754	940	575	578	574	542	468	518	663	1041	1023	1034	1005	857	809	1037	700	631	643	587	508	572	686
YPR124W	447	430	455	397	341	311	463	598	651	627	571	509	461	594	483	498	523	447	389	397	553	859	857	869	726	684	732	836	639	639	609	552	506	453	678	971	1028	999	886	752	810	1029	694	678	659	615	534	540	683
YNL098C	578	568	498	486	427	426	568	573	557	483	480	411	399	562	566	535	535	471	411	435	484	808	918	867	737	686	679	845	547	505	546	451	419	410	489	902	914	896	831	673	726	928	650	595	615	573	527	486	643
YNL064C	414	375	358	339	280	303	358	747	758	659	620	554	545	686	443	472	479	412	362	355	494	686	670	691	613	512	544	722	700	720	693	643	559	571	769	1475	1384	1484	1328	1066	1091	1469	748	707	722	641	559	587	760
YML056C	398	361	392	394	332	308	415	626	600	624	583	476	539	637	409	383	431	361	309	318	421	644	733	675	634	542	520	694	779	785	695	753	569	606	722	1369	1269	1259	1257	1009	1037	1349	871	840	853	764	664	658	874
YLR185W	383	391	400	334	306	303	417	747	728	729	689	608	621	770	615	633	565	603	461	467	626	935	948	918	837	728	728	931	881	848	850	785	684	702	841	1022	1000	960	885	763	800	992	565	537	582	498	433	453	532
YDR188W	484	484	486	478	401	371	507	540	565	593	572	463	469	583	435	440	395	423	377	346	457	709	679	672	624	539	544	720	630	643	560	543	459	487	623	1140	1144	1119	1005	835	851	1083	799	777	694	689	594	564	779
YDL084W	418	396	411	381	311	348	446	640	631	623	524	487	505	639	494	460	506	478	412	379	495	762	726	740	714	627	598	788	640	672	652	559	496	498	699	1235	1304	1273	1205	975	980	1337	759	758	773	625	569	583	786
YJR105W	551	522	470	435	394	404	501	564	564	569	480	429	413	576	454	439	397	370	312	299	395	712	753	702	722	572	588	791	639	648	613	560	513	481	680	1083	1065	1003	946	873	825	1001	752	715	725	651	592	600	827
YDR158W	520	455	493	468	414	417	567	506	526	529	458	406	400	523	495	455	519	419	348	400	510	835	879	789	788	655	670	901	548	525	515	440	410	412	489	1013	1006	979	912	747	831	1001	748	769	762	702	596	532	787
YMR305C	531	545	498	466	401	381	520	538	515	547	503	454	445	520	467	437	440	400	353	338	446	934	886	838	801	693	664	942	600	563	574	465	430	401	579	1102	1106	1098	1017	845	806	1164	752	717	693	638	556	632	706
YDR171W	528	465	471	462	391	427	493	478	513	480	474	367	438	476	548	455	511	434	372	388	490	974	981	974	885	787	795	999	401	435	423	394	344	318	434	856	867	880	813	690	681	881	591	612	598	514	455	449	605
YPR132W	365	384	404	368	298	292	400	694	721	631	677	498	531	645	487	537	473	435	393	345	509	810	788	832	726	602	650	810	777	733	715	663	623	582	704	1151	1158	1226	1144	928	1007	1194	648	711	653	583	474	484	668
YHL033C	443	446	407	400	333	319	412	588	629	622	542	485	468	608	405	391	424	404	348	319	396	758	760	774	720	612	604	774	666	652	693	599	530	485	624	989	1063	1003	988	768	780	1065	663	665	683	636	542	571	716
YML008C	487	437	449	395	343	375	454	618	546	590	547	485	446	592	589	510	511	448	450	432	523	754	764	732	669	595	614	759	594	596	584	534	495	458	550	1176	1144	1164	1038	974	904	1261	647	633	605	594	509	534	652
YIL123W	496	508	448	420	376	396	519	588	591	589	513	454	466	627	459	460	471	416	401	323	476	690	738	722	626	552	567	751	588	603	633	546	488	447	554	1151	1178	1186	1090	933	925	1211	694	635	681	602	500	507	647
YCL030C	815	820	775	760	634	656	841	328	329	313	275	277	229	341	511	444	426	392	344	383	430	1125	1093	1067	1021	876	848	1101	299	350	294	274	271	241	279	676	693	669	608	499	491	681	606	608	614	552	501	487	588
YOL016C	557	587	532	500	447	430	607	454	471	474	418	372	352	440	319	321	320	288	265	254	284	1262	1186	1164	1153	946	933	1244	352	339	366	340	274	279	381	867	914	876	829	702	696	911	909	870	945	804	671	684	954
YMR217W	391	377	361	334	267	288	344	687	695	703	583	558	488	675	434	418	425	385	341	305	450	670	650	687	559	531	539	638	738	662	681	561	567	526	722	1334	1357	1381	1269	1044	1093	1348	817	750	764	738	581	569	803
YMR251W-A	481	442	497	449	387	388	493	508	502	506	440	411	391	500	630	618	553	550	426	470	626	1150	1144	1189	1049	919	945	1214	391	394	363	351	297	280	362	746	697	742	727	566	595	742	610	628	660	535	520	503	677
YLR344W	358	367	331	297	284	290	375	590	653	656	569	522	480	663	464	478	499	417	359	373	478	774	744	744	708	602	616	785	735	707	698	595	594	516	681	986	932	982	883	739	784	987	634	636	600	581	512	484	632
YKL145W	482	489	524	431	409	385	510	557	547	528	478	453	435	538	498	488	456	428	388	358	527	749	810	731	698	640	624	802	528	547	519	467	458	396	543	1099	1078	1008	1061	848	899	1094	708	694	650	648	564	533	686
YHR042W	546	499	537	414	388	372	501	497	502	492	435	390	397	493	385	387	361	285	259	286	387	658	609	597	601	519	476	621	547	537	536	500	464	456	591	1234	1181	1184	1125	957	911	1167	755	794	743	640	574	585	765
YJL034W	429	444	428	366	338	343	472	589	603	582	535	452	465	608	492	517	479	473	363	356	524	800	800	760	709	599	646	824	539	517	552	503	414	420	568	1109	1138	1160	988	853	905	1135	761	701	782	612	590	547	700
YDR023W	359	343	338	338	303	302	396	724	702	675	567	562	521	642	513	554	467	473	420	406	470	781	721	730	614	513	530	744	608	585	606	559	495	500	624	1397	1375	1403	1249	1085	1034	1343	668	729	717	701	542	571	719
YKL117W	460	464	451	455	377	342	433	588	583	516	510	431	448	543	563	558	560	501	432	415	538	880	801	845	719	632	643	795	563	495	487	444	426	399	523	989	992	990	902	778	772	975	627	641	602	545	457	504	625
YNL031C	337	324	275	268	214	266	307	765	730	712	618	547	596	725	677	664	681	616	550	504	662	952	882	971	782	777	744	943	621	610	621	570	462	533	659	1262	1216	1242	1160	1006	1022	1185	568	573	604	506	486	450	600
YCL064C	389	361	348	354	296	310	355	663	683	730	645	576	539	695	650	569	597	546	440	450	604	814	802	798	736	645	645	756	673	630	649	590	542	523	641	1122	1122	1154	1053	853	880	1120	644	621	619	573	532	499	645
YBR079C	323	369	343	309	279	282	339	669	711	672	627	554	535	704	441	451	418	383	381	353	445	610	657	706	555	491	527	681	744	794	718	694	613	583	788	1425	1381	1410	1278	1122	1150	1526	681	740	749	684	548	544	690
YHR190W	496	456	510	446	374	388	463	535	558	550	462	398	416	529	466	487	439	440	403	405	490	816	807	775	711	649	591	807	523	543	519	507	390	428	540	918	931	976	871	732	766	958	639	666	663	621	559	523	688
YNL079C	417	392	385	423	336	339	419	549	577	555	492	444	455	558	517	432	505	440	327	349	448	793	706	712	644	593	563	684	584	616	541	475	397	426	607	1245	1224	1285	1098	917	994	1188	591	592	593	545	437	477	653
YOR007C	467	462	464	421	355	354	424	590	563	563	534	467	416	580	499	540	479	492	413	404	499	791	791	811	745	598	654	737	555	538	544	502	437	411	582	1116	1151	1130	1007	856	883	1152	622	679	645	609	505	468	607
YMR276W	519	518	545	474	419	430	529	476	507	491	461	379	411	464	472	444	493	416	364	338	475	759	753	803	654	644	624	820	542	533	496	446	377	427	496	883	848	873	829	713	703	914	559	561	539	494	459	448	563
YFL037W	519	436	463	454	360	382	499	525	589	560	493	462	444	557	444	471	432	387	333	341	430	721	711	649	654	553	568	703	589	512	545	479	410	464	551	1014	911	966	844	754	754	943	667	666	650	576	488	511	616
YJL080C	461	381	392	435	321	324	405	633	606	589	591	464	517	627	485	516	465	421	386	337	434	709	686	716	696	576	538	734	635	586	576	498	455	460	605	1342	1275	1313	1150	967	1026	1238	689	621	656	588	514	550	650
YDR002W	364	384	396	351	281	315	424	660	591	574	559	506	477	618	506	490	510	428	393	395	500	668	707	733	689	566	583	724	617	644	675	609	491	477	627	1143	1125	1160	1021	893	892	1101	668	706	661	603	538	551	672
YMR202W	434	422	445	388	324	366	423	498	537	477	487	405	392	512	430	437	444	374	368	340	398	690	671	732	656	526	571	680	573	553	591	541	435	433	579	935	994	889	842	748	751	968	644	673	696	616	498	520	683
YER073W	493	562	574	530	460	451	529	470	477	492	430	354	356	471	495	519	484	470	381	380	550	864	791	864	742	634	639	841	428	414	389	369	333	324	358	898	913	864	801	709	712	877	641	659	673	628	527	523	675
YDR129C	476	461	520	437	354	382	509	515	528	529	477	394	410	543	495	464	459	440	342	342	462	864	873	887	774	712	702	913	469	435	462	388	344	378	447	999	1004	986	862	711	733	971	701	703	678	661	568	565	666
YPL048W	475	477	451	425	344	377	506	520	526	534	427	378	395	485	440	469	403	378	317	335	418	745	749	745	702	612	602	762	516	530	480	474	388	408	504	960	977	930	846	736	728	992	641	628	648	556	529	528	660
YNL241C	548	544	548	527	497	441	555	545	510	513	377	397	367	458	507	521	492	488	390	397	524	781	816	801	775	680	658	822	432	449	424	383	336	354	442	845	898	867	806	654	654	886	556	475	504	439	420	430	537
YHR027C	481	442	462	391	366	348	476	485	511	495	420	359	391	504	413	368	417	357	270	321	430	647	641	668	611	529	513	687	468	445	478	427	349	377	511	1066	1026	1039	959	775	800	1063	768	701	699	646	553	590	785
YNL255C	397	391	368	341	324	318	377	582	543	585	501	422	472	551	424	421	422	374	346	330	388	650	668	676	535	514	541	693	675	643	632	557	518	500	655	1053	1018	997	967	808	838	989	628	626	635	611	482	478	718
YLR413W	367	368	349	285	254	237	313	805	794	730	705	596	594	780	454	467	454	405	298	376	490	544	524	523	511	423	400	531	705	709	707	687	499	566	713	1288	1219	1174	1099	964	921	1237	588	536	506	473	428	410	531
YLR153C	455	433	455	400	347	350	434	554	530	516	496	440	448	560	436	423	461	420	340	378	448	632	650	652	545	532	528	697	539	506	553	513	413	402	537	1023	1075	978	923	805	821	1050	681	638	649	600	488	516	683
YBL072C	351	346	345	329	292	245	343	648	666	655	578	507	513	626	505	466	454	398	359	369	466	720	696	777	700	569	574	786	607	677	581	509	506	470	643	987	1067	1038	995	872	836	1063	661	623	625	585	485	484	668
YKL164C	401	396	341	354	309	341	413	627	671	640	549	452	486	623	488	502	497	451	392	355	492	757	828	783	670	628	624	779	567	565	532	491	400	422	554	954	1006	946	862	728	720	1025	530	505	513	528	356	409	547
YGR008C	476	426	452	411	381	344	443	510	468	479	439	350	348	419	584	619	613	533	495	503	621	1079	1074	976	909	784	770	999	346	350	412	340	292	307	380	733	688	659	575	552	528	676	472	477	512	429	383	363	493
YPR165W	506	518	413	417	369	387	462	538	516	494	477	377	372	493	469	456	477	414	388	379	458	779	791	788	708	609	604	817	519	502	461	446	392	397	524	965	908	970	867	705	720	896	596	613	587	527	450	498	592
YPL226W	316	313	314	300	251	274	308	689	620	656	631	531	514	685	404	448	408	363	345	305	407	582	566	577	497	425	466	577	786	752	709	674	556	559	746	1284	1233	1301	1209	1030	1014	1271	637	663	671	596	546	571	672
YDL061C	340	323	378	288	222	281	333	707	649	651	661	481	504	662	474	498	525	439	383	382	521	795	860	841	704	596	693	831	693	739	720	660	540	576	737	760	718	788	668	567	518	760	445	465	494	444	362	366	506
YLR060W	375	367	375	359	292	321	397	612	589	571	475	428	425	528	416	421	396	383	374	327	415	631	665	635	589	501	550	683	565	571	551	496	441	418	568	1059	1109	1103	949	851	892	1110	630	672	633	616	522	499	673
YLR287C-A	292	302	284	287	224	238	288	696	636	637	576	510	498	620	482	480	501	477	353	418	502	741	765	733	694	550	599	773	684	627	662	619	509	492	621	1024	1042	963	923	763	804	977	528	581	571	526	476	444	620
YGL009C	329	327	362	325	274	276	335	588	594	606	520	473	463	582	390	384	383	373	301	321	403	659	605	622	603	518	560	627	588	578	577	527	458	502	590	1198	1193	1151	1069	914	902	1235	763	701	727	619	583	604	729
YML010W	465	452	440	375	362	374	423	456	478	470	419	399	381	468	351	323	355	325	286	281	371	576	558	577	472	430	441	581	549	503	500	448	394	419	529	1098	1171	1109	1032	836	905	1132	718	669	656	586	516	504	646
YBL099W	426	448	410	411	321	350	439	520	511	487	446	391	376	475	538	477	490	429	399	385	478	786	741	777	666	568	591	768	464	510	455	419	386	352	470	919	926	937	817	683	714	890	627	596	619	539	501	429	656
YOR298C-A	449	424	448	405	340	355	450	515	506	517	423	403	373	510	445	420	449	407	360	350	417	670	690	686	593	569	555	702	465	427	426	420	360	385	445	972	988	1013	866	823	762	998	613	581	616	518	472	448	551
YOL139C	353	347	359	309	264	297	344	579	554	572	507	460	463	593	422	429	412	394	328	352	440	674	726	680	593	544	570	716	646	643	587	576	485	463	591	1083	973	985	863	743	821	922	646	651	618	585	504	468	631
YPR160W	584	555	574	498	435	457	571	329	298	319	276	233	246	283	716	658	681	603	559	494	714	881	803	822	778	682	709	872	256	265	223	208	182	204	239	620	633	596	605	461	480	594	453	456	463	360	365	317	420
YJL130C	411	414	392	350	329	311	380	541	601	570	529	429	447	583	433	401	382	374	281	294	420	561	573	555	548	496	451	576	604	586	524	465	459	454	599	1132	1117	1097	981	885	836	1119	562	575	553	527	466	461	583
YEL031W	389	410	363	352	305	312	355	556	580	560	508	461	411	548	418	422	397	384	316	331	426	656	671	596	601	496	505	645	533	559	567	478	409	431	582	1191	1149	1068	1041	851	903	1133	694	697	616	567	560	545	624
YGR060W	347	337	331	313	252	262	356	573	594	559	517	440	447	581	401	339	343	375	300	279	404	645	655	635	543	482	518	672	577	636	566	524	444	445	567	998	1000	947	922	745	753	974	641	653	692	586	538	485	626
YOR331C	513	449	438	377	341	342	447	460	474	440	399	345	380	480	385	432	365	361	321	335	395	608	684	689	600	540	520	733	536	496	517	463	365	391	502	942	934	880	780	671	713	915	590	598	576	530	448	443	575
YJR145C	397	404	391	403	327	327	414	489	489	483	451	365	362	475	343	361	348	301	249	297	354	612	638	542	593	473	476	614	628	591	598	577	514	494	583	898	864	817	819	663	661	838	595	643	619	576	479	505	592
YOR335C	392	385	334	322	280	279	366	571	561	556	510	456	422	551	408	398	404	369	355	348	402	594	604	559	546	489	452	621	603	622	572	514	449	467	583	1099	1136	1098	1037	858	917	1160	689	644	647	601	475	526	655
YDR429C	362	353	358	334	283	285	339	575	529	557	529	450	456	593	412	421	458	365	342	337	426	609	579	617	572	500	468	623	614	613	614	566	491	476	590	1198	1182	1191	1073	941	949	1260	576	579	584	499	472	499	575
YLR327C	598	533	578	494	429	400	583	315	306	303	302	246	251	334	729	669	635	645	502	513	730	1000	970	967	876	741	789	951	223	211	180	200	177	153	232	454	463	466	432	342	377	459	308	325	321	294	275	246	316
YER055C	511	427	505	435	371	394	477	477	475	476	439	401	369	481	479	414	457	433	348	361	444	759	821	727	738	596	611	783	498	494	501	451	356	387	488	831	874	827	766	639	696	856	573	576	578	514	423	437	558
YDL082W	346	331	302	292	227	244	322	695	649	664	638	509	483	695	470	499	462	467	335	363	472	718	705	763	676	540	605	706	674	680	657	628	519	545	664	1007	937	971	907	778	767	1015	571	528	549	428	432	444	595
YMR318C	462	462	457	398	365	391	463	469	525	446	413	337	383	453	458	363	389	351	317	333	414	633	608	619	526	473	497	581	495	509	478	453	411	386	483	894	861	861	874	731	710	893	608	581	592	512	441	484	591
YBL087C	367	382	391	354	288	330	352	549	517	536	498	402	403	514	443	411	381	368	313	306	407	651	672	679	639	540	532	703	630	581	609	569	463	488	644	875	865	885	801	672	654	906	590	639	632	526	485	424	577
YOR312C	316	264	264	292	221	239	324	628	650	646	584	449	514	669	449	470	443	395	365	334	476	718	699	675	657	554	597	679	598	623	618	499	500	475	604	954	1034	958	945	805	831	982	606	573	562	533	482	450	565
YDR276C	390	422	351	371	300	313	411	598	571	631	534	445	448	564	560	569	540	537	410	427	554	848	839	808	789	683	701	880	534	523	484	465	378	389	510	748	820	782	745	582	604	750	481	464	501	482	386	364	497
YGL022W	432	451	430	395	321	317	465	527	519	490	419	366	379	503	376	388	356	357	286	307	405	602	608	638	571	535	516	603	532	451	473	449	402	404	518	966	1013	940	878	746	753	1014	575	613	614	548	437	432	587
YOR136W	391	362	384	378	293	298	387	561	510	510	499	427	428	571	521	567	476	453	424	418	531	744	727	723	613	574	611	788	461	445	445	400	314	311	463	931	865	858	793	668	690	901	551	568	529	531	397	389	564
YBL047C	483	499	433	423	364	342	471	428	468	477	413	345	339	467	411	420	410	368	329	326	376	680	668	652	621	536	523	611	397	457	436	414	350	306	448	955	970	969	868	769	769	1003	602	524	542	525	486	461	547
YPR036W-A	303	316	343	300	259	266	324	633	604	598	564	416	501	574	613	611	587	556	505	460	585	698	761	752	690	567	581	742	476	515	515	456	383	366	509	959	914	934	794	756	725	963	495	488	452	429	307	354	491
YPL237W	308	310	311	263	252	266	325	598	618	617	515	462	452	633	454	449	417	410	362	330	447	633	665	650	608	535	497	641	632	646	594	506	472	489	651	1137	1164	1122	993	826	912	1189	637	584	597	562	481	486	584
YLR028C	433	433	403	368	350	348	445	546	477	510	480	425	400	500	473	400	400	427	363	396	454	662	669	711	608	600	555	752	530	474	523	452	416	357	495	950	960	913	837	729	735	953	546	524	614	477	417	445	567
YDL145C	396	386	356	392	275	291	411	521	540	470	455	374	376	495	420	424	433	380	327	333	399	679	594	597	540	460	437	644	524	479	485	446	372	374	488	1085	1097	1068	932	843	904	1161	641	629	666	571	436	493	584
YER088C	437	400	408	380	323	339	419	477	441	432	375	367	391	455	382	375	384	325	298	299	389	676	654	667	630	528	536	645	423	415	420	423	320	331	402	857	926	934	811	706	744	870	623	562	527	539	452	458	621
YGL012W	434	435	413	380	311	301	463	508	487	489	425	420	362	523	421	441	377	367	299	305	439	648	652	642	531	532	476	665	458	481	482	399	372	327	459	938	877	848	786	685	671	858	572	600	563	481	451	483	613
YIL142W	439	394	444	326	349	299	391	448	479	449	425	400	349	457	382	375	369	350	266	281	385	578	602	643	527	499	471	631	547	558	543	505	436	425	529	981	988	975	844	738	742	992	561	586	544	490	440	453	566
YOR122C	374	416	402	349	312	308	356	489	477	453	405	387	423	510	420	416	409	390	337	358	432	773	739	788	655	567	593	747	525	521	500	455	412	395	538	781	781	742	726	640	643	824	519	565	543	513	439	447	541
YNL037C	379	329	324	343	298	319	336	586	567	570	479	421	415	573	479	478	487	429	422	350	499	646	620	581	558	509	499	682	492	517	538	444	394	398	506	826	784	800	733	663	673	811	507	468	460	436	383	381	542
YGR118W	295	316	320	303	231	262	322	576	559	510	484	403	448	532	427	398	385	395	338	337	386	591	638	687	620	499	545	635	565	586	598	569	440	455	560	953	871	884	826	756	714	958	566	525	525	502	453	452	575
YAL023C	409	397	389	354	302	327	417	477	519	509	460	400	354	511	356	363	348	318	256	304	371	598	658	628	513	470	462	632	568	509	469	458	431	404	482	1045	1009	956	877	775	783	980	567	587	570	534	472	463	614
YHR068W	412	457	390	427	337	310	420	469	509	450	442	377	354	426	337	315	323	308	265	278	313	592	602	553	490	456	465	547	494	485	513	420	364	417	529	944	923	978	930	725	757	942	677	599	627	630	534	518	697
YDR233C	276	291	260	274	230	234	302	695	617	672	588	502	464	665	444	441	439	439	380	400	454	667	684	684	649	516	504	688	609	558	576	538	475	484	557	1131	1085	1105	971	874	848	1021	514	521	547	467	471	390	526
YJL167W	431	360	405	356	300	336	420	489	429	417	427	368	395	433	426	375	337	309	323	339	354	655	627	640	552	484	504	671	490	459	449	437	398	345	499	895	903	930	886	748	744	946	592	585	582	566	455	500	613
YCR053W	387	379	398	351	275	331	402	514	496	486	475	434	434	513	402	400	395	383	341	290	414	684	654	657	595	540	495	643	528	524	444	453	413	395	502	973	998	968	846	722	790	975	580	577	605	544	451	442	594
YGR209C	403	370	341	329	277	316	374	475	489	482	441	365	337	463	514	471	496	471	395	417	538	769	828	794	711	592	646	812	479	486	494	476	402	376	482	739	746	718	690	588	583	744	446	504	484	446	379	346	434
YBR082C	392	384	339	353	279	287	385	497	505	519	437	390	369	517	453	434	421	408	346	314	436	723	681	727	658	567	531	722	470	531	413	470	365	403	496	995	934	940	879	775	692	899	473	541	504	460	397	415	480
YGL195W	359	329	399	315	282	296	386	468	502	504	389	358	371	504	364	380	364	351	282	294	358	614	578	561	521	449	431	557	515	537	478	472	402	377	532	1067	1028	1043	973	873	826	1137	562	585	619	499	465	443	592
YKL181W	368	369	372	331	258	255	353	549	534	506	489	423	401	553	371	359	377	350	291	298	359	561	608	540	505	443	449	579	569	591	611	502	460	440	617	1085	1016	1036	978	862	846	1023	606	605	587	566	477	420	632
YHR089C	305	323	316	317	255	230	320	594	516	574	495	421	428	577	419	347	400	325	288	292	372	492	526	495	488	399	385	543	564	605	586	531	483	492	595	1232	1270	1249	1104	944	986	1240	649	636	683	581	502	482	614
YBR221C	376	399	389	362	318	320	390	495	457	447	415	372	339	485	427	386	411	373	299	326	434	665	628	667	626	479	542	612	484	478	411	401	326	325	445	853	884	890	819	749	702	907	589	600	547	506	471	435	580
YOR151C	378	402	342	391	297	297	396	520	456	516	478	402	382	525	370	374	369	344	285	282	389	600	518	566	481	406	466	607	528	523	523	511	439	373	502	1005	983	998	869	750	832	1002	526	558	516	468	404	452	597
YMR242C	291	274	302	274	249	219	313	604	675	627	567	481	471	626	447	450	439	412	359	324	483	641	702	657	604	542	511	683	575	559	568	508	461	418	567	940	961	963	857	734	778	993	505	537	563	500	371	407	493
YGR148C	262	300	284	273	238	232	280	616	563	629	523	485	459	551	461	438	450	386	357	353	473	624	662	616	570	468	453	600	541	563	547	503	392	426	596	1177	1275	1134	1026	913	848	1145	492	502	559	469	389	465	560
YCR024C-B	336	303	284	306	251	244	305	697	654	635	638	522	520	630	517	487	506	461	390	406	536	688	768	676	620	566	567	688	697	674	703	610	508	519	696	1318	1337	1310	1255	989	1056	1375	520	528	539	536	442	418	540
YMR145C	303	308	325	283	248	255	312	508	556	567	505	414	445	529	557	482	519	481	395	399	498	601	595	626	581	472	487	629	484	504	494	470	392	378	480	1032	1046	1029	995	832	811	1047	576	617	624	552	498	453	606
YER072W	431	408	439	364	282	323	409	507	469	477	463	395	366	477	455	410	428	402	344	333	478	642	672	641	621	547	515	705	470	452	532	459	362	367	495	812	794	829	754	666	643	806	516	525	499	465	405	352	498
YDR388W	445	454	450	393	362	381	463	431	433	422	373	334	342	469	382	412	402	365	300	329	380	701	705	659	585	529	556	695	390	398	382	359	364	305	394	812	795	779	742	628	613	781	483	505	542	440	422	410	485
YGL202W	397	389	420	364	309	310	421	449	448	430	405	335	356	442	367	406	392	347	273	282	375	655	708	689	644	567	582	697	424	434	450	411	357	352	465	882	815	801	771	669	640	820	567	592	526	472	457	445	585
YOL143C	394	428	425	344	304	315	400	459	427	420	436	353	353	452	379	394	358	346	313	283	416	689	651	692	622	517	506	686	451	459	444	432	378	351	435	769	777	768	705	619	614	856	486	495	499	461	385	362	468
YOR362C	412	382	404	384	337	321	437	454	446	452	400	329	358	449	407	411	417	359	300	339	423	634	648	604	572	481	531	628	440	484	463	435	343	385	471	772	780	782	690	582	621	784	511	482	542	469	449	395	482
YNL192W	332	332	332	273	242	254	309	481	523	536	445	390	382	505	358	398	371	320	272	276	387	857	817	783	746	615	645	839	418	391	406	353	267	324	370	955	961	1002	892	753	766	995	649	639	633	648	508	523	656
YLL050C	306	327	315	307	246	254	356	515	497	498	476	399	395	542	435	473	429	422	367	371	466	790	752	771	700	600	602	747	506	533	492	458	386	333	540	798	837	817	760	638	660	821	498	526	538	458	393	413	524
YFL045C	316	305	293	267	220	238	296	540	530	529	520	409	419	574	407	425	407	378	339	307	410	627	660	611	588	496	513	706	550	558	528	489	372	441	524	962	964	976	848	760	761	982	557	534	547	519	430	418	564
YLR027C	432	419	415	390	335	341	413	453	455	411	410	398	368	444	344	382	411	380	319	292	418	711	673	659	612	534	484	688	436	437	442	362	316	303	444	779	770	725	655	609	568	728	513	522	451	425	392	390	522
YMR108W	436	368	348	332	337	283	329	511	469	458	424	337	363	435	319	391	341	312	245	227	298	657	623	714	543	542	480	647	425	404	409	385	347	349	494	872	856	829	742	664	706	848	611	601	596	580	492	440	614
YLR113W	383	376	374	360	264	282	387	482	487	496	440	369	397	503	430	411	400	374	316	335	423	697	682	617	583	507	560	709	510	476	494	500	368	386	509	813	819	791	783	615	612	793	524	523	548	518	403	381	471
YNL104C	505	495	560	473	428	418	487	352	334	354	292	261	266	350	470	429	499	411	345	345	454	744	800	782	670	605	575	729	314	305	324	304	241	234	320	633	658	632	543	488	559	676	440	466	491	408	337	363	504
YIL043C	391	376	403	379	315	334	425	437	438	445	392	372	363	479	371	345	351	321	263	293	326	632	615	602	550	495	461	606	496	446	414	410	356	342	447	824	746	744	711	629	623	803	570	548	519	547	448	412	562
YEL046C	411	387	409	359	311	303	397	459	470	465	426	378	380	448	371	395	391	354	303	293	419	617	631	617	570	484	507	608	449	446	479	426	372	367	448	861	888	933	807	704	726	975	553	605	604	535	410	478	522
YLR197W	265	233	234	225	187	159	269	527	556	515	516	395	456	538	369	333	371	304	292	270	366	490	473	520	491	381	420	455	610	603	673	558	465	482	540	1142	1166	1213	1048	854	960	1166	655	638	612	622	499	544	602
YER091C	743	694	760	665	578	574	696	262	243	259	226	194	205	262	284	310	302	247	280	244	307	809	778	792	679	586	593	845	266	276	245	222	191	204	256	533	436	431	433	356	397	470	403	410	353	369	278	320	379
YNR001C	399	346	381	316	295	307	408	421	399	408	392	329	298	393	515	494	514	431	358	378	495	783	766	775	668	573	650	809	363	336	311	352	284	282	352	858	778	714	711	573	574	791	522	508	543	479	417	393	541
YLR447C	323	334	339	285	291	269	333	566	510	494	455	381	401	519	388	374	397	347	309	321	366	665	677	592	570	495	487	649	488	469	519	448	383	373	504	919	889	909	789	713	679	911	526	519	511	482	400	413	561
YPL019C	297	322	299	256	227	207	305	570	520	554	503	408	439	510	482	494	462	441	353	392	508	626	588	598	515	467	458	605	539	526	515	438	428	398	531	1110	1152	1066	1053	804	846	1136	507	491	518	500	399	381	472
YDL184C	281	263	259	280	227	225	285	593	548	563	545	467	462	536	457	442	426	432	382	338	432	653	730	643	567	543	555	695	565	565	527	524	465	453	599	1070	1072	1029	933	796	936	992	451	499	484	422	426	371	494
YER025W	326	348	317	295	271	252	315	472	509	459	438	396	351	439	323	316	348	317	250	260	304	451	481	447	438	394	386	498	503	479	463	404	400	393	476	1071	1077	1089	968	816	819	1113	641	634	604	576	457	477	664
YOR027W	364	353	324	357	268	299	361	499	465	439	398	363	355	433	332	366	344	343	274	309	361	619	635	615	550	503	429	603	412	430	416	354	308	333	433	903	939	875	833	715	732	941	482	532	544	460	423	365	522
YLR330W	373	350	330	339	313	292	400	441	435	438	419	294	340	437	421	413	382	331	304	324	366	579	582	602	551	462	481	601	425	404	401	382	311	314	429	936	859	881	804	715	732	920	501	515	539	473	400	404	536
YDL143W	357	381	328	324	241	245	315	479	478	478	432	355	356	485	343	361	359	332	265	276	384	555	547	546	474	403	467	549	479	518	447	465	353	362	471	897	871	905	829	671	716	899	547	602	535	535	416	438	549
YOR273C	289	264	275	245	245	256	293	516	505	538	524	421	434	548	373	359	399	330	303	264	406	625	607	676	601	533	515	640	508	515	491	473	425	403	558	1057	1040	1002	921	841	785	1064	554	580	515	480	423	427	541
YJR139C	334	332	293	279	281	267	339	425	468	457	423	330	325	479	429	425	385	356	292	287	417	628	653	625	554	499	525	643	511	484	476	410	383	406	480	884	846	844	799	706	667	859	527	526	526	475	428	424	498
YMR319C	285	269	269	243	213	218	260	590	575	587	515	462	466	615	344	366	379	318	264	285	371	536	573	569	538	411	481	583	549	572	532	486	407	402	551	1038	1017	1071	965	760	813	1108	531	529	571	476	414	421	536
YMR230W	270	266	315	276	218	228	282	505	509	551	477	442	399	490	354	364	372	350	312	273	361	609	631	552	555	476	497	618	590	511	523	501	466	434	562	759	709	771	710	633	610	737	516	465	495	450	404	408	465
YMR295C	364	386	382	369	310	311	365	395	442	395	361	298	310	382	355	348	321	334	295	255	329	681	668	636	615	546	519	652	471	458	445	416	326	333	454	624	602	667	594	532	486	652	488	513	493	467	438	416	550
YPL160W	338	313	335	257	237	262	288	430	473	469	465	385	354	454	336	339	319	280	268	256	329	527	531	511	533	439	422	527	457	488	471	420	374	389	484	1122	1048	1010	979	863	849	990	617	604	591	510	505	454	607
YBL030C	383	430	364	369	310	320	400	412	431	383	388	322	322	405	457	454	456	373	371	334	450	575	613	638	571	484	481	658	414	399	381	365	342	315	426	793	821	789	721	674	650	814	508	489	519	459	381	393	484
YGR130C	340	325	361	291	259	250	314	449	448	486	423	381	371	458	499	445	444	384	330	373	427	653	633	633	582	443	475	584	421	393	419	372	333	314	374	941	873	849	796	705	717	903	435	499	485	420	341	367	462
YOL123W	281	288	263	219	194	218	280	538	508	488	444	348	396	512	358	342	396	327	279	269	374	479	452	438	371	345	318	472	619	574	584	543	480	448	575	1162	1093	1111	1001	823	850	1167	655	623	576	575	518	485	639
YLR106C	289	275	254	247	216	223	271	504	522	509	465	393	386	512	305	319	327	284	260	270	302	463	464	468	403	374	393	486	623	611	537	542	449	450	568	1332	1238	1262	1153	921	927	1330	502	551	530	473	420	426	564
YJL012C	366	353	408	315	308	290	374	485	477	453	438	372	373	449	360	445	442	380	335	361	475	581	583	615	543	497	489	560	468	434	441	421	385	367	484	886	904	889	747	698	659	868	544	484	464	441	395	372	481
YLR120C	337	290	305	298	248	272	305	469	464	505	418	359	391	482	393	380	367	340	272	294	363	741	743	740	652	584	598	746	347	368	363	313	297	279	342	809	722	792	690	603	569	736	531	561	568	522	412	464	536
YNL327W	338	330	304	302	229	241	331	499	492	495	428	402	371	512	356	329	339	303	268	286	351	570	519	540	510	448	421	558	477	460	476	388	323	333	492	953	914	874	837	701	684	902	453	480	491	469	348	371	517
YPR041W	282	321	281	242	235	224	292	496	521	486	467	389	408	487	383	347	336	344	256	286	306	472	508	471	439	364	381	492	542	534	522	489	414	418	519	1060	1033	973	857	843	759	1015	554	594	608	492	430	450	546
YGL026C	417	397	445	393	336	342	423	399	390	420	358	287	330	382	347	338	334	302	251	274	337	605	622	572	516	468	462	580	478	454	403	389	326	340	439	729	793	813	711	610	621	762	543	498	489	480	399	431	531
YBR283C	310	328	275	269	238	235	278	502	461	477	434	385	387	453	381	410	401	353	286	299	416	636	563	605	545	444	529	604	495	497	457	424	386	418	476	972	997	990	875	788	853	1013	532	500	489	474	420	389	484
YFL031W	282	304	289	279	216	239	266	360	320	390	337	308	308	375	311	306	317	284	261	237	319	558	581	541	517	392	460	541	429	355	428	355	319	320	391	802	855	792	751	666	689	886	574	566	595	509	424	460	598
YER023W	366	382	366	331	270	275	367	420	449	438	412	328	320	444	386	383	352	357	271	283	344	568	633	604	526	470	473	598	462	439	419	418	369	349	485	676	720	703	702	561	566	717	447	462	469	427	362	358	455
YJL008C	352	345	354	315	301	244	361	425	397	381	408	345	334	435	343	322	338	303	294	289	324	563	557	532	454	403	425	534	458	469	406	392	339	317	465	903	881	932	836	739	726	908	535	543	474	486	409	430	559
YBR143C	274	264	265	246	214	207	296	520	511	505	471	423	413	503	434	393	411	336	315	281	401	586	546	567	467	403	443	522	519	531	508	453	438	417	566	1045	1023	1023	942	748	818	1047	570	565	564	531	496	454	585
YDL097C	350	363	325	335	317	267	364	433	427	442	411	323	348	457	445	379	396	395	332	345	404	600	602	592	521	453	498	596	412	421	483	439	359	371	458	803	758	791	665	620	562	783	426	397	458	380	346	370	431
YMR120C	676	631	647	613	498	563	648	265	247	217	210	180	198	221	289	281	286	249	232	221	275	900	867	841	792	629	648	806	281	250	260	239	206	191	255	524	573	525	473	426	427	563	407	410	385	350	329	310	418
YAL053W	417	330	381	327	292	303	422	416	387	376	336	291	334	411	370	360	386	313	298	272	376	719	688	713	612	532	584	698	360	387	323	310	261	264	387	750	729	732	677	603	588	734	520	503	513	489	398	402	568
YKL156W	278	274	283	236	216	219	303	557	560	490	529	413	426	508	360	345	372	327	249	307	330	550	536	541	523	426	406	587	518	553	547	502	466	461	551	768	708	778	669	579	600	743	479	502	457	454	360	406	487
YMR260C	258	270	280	246	212	215	243	517	520	498	429	381	432	497	400	377	383	329	321	347	407	518	520	502	491	456	400	513	543	566	591	498	454	427	535	1013	1015	941	882	695	726	963	488	505	499	461	401	405	544
YGR175C	305	268	248	224	213	203	285	547	494	606	525	406	411	489	307	316	314	301	240	257	315	445	501	492	393	362	380	504	546	554	567	503	417	435	491	951	944	886	829	699	704	928	585	552	582	568	453	470	541
YGR260W	308	304	289	294	253	270	314	462	480	503	429	365	367	460	329	367	363	357	271	292	377	555	590	555	487	434	428	575	439	434	466	422	344	371	477	802	747	762	699	597	631	832	529	514	486	476	414	376	510
YPR181C	349	346	325	316	295	244	381	442	431	484	379	380	392	460	345	375	351	272	296	285	371	521	588	513	516	434	425	566	411	435	469	433	325	354	418	874	852	885	792	673	672	878	452	449	469	439	379	383	492
YOR310C	253	236	235	230	186	178	228	481	468	476	438	399	433	536	301	298	308	267	224	247	320	455	485	454	405	375	383	514	533	531	545	482	407	432	550	1087	1116	1041	1019	812	887	1128	579	590	588	565	469	443	573
YHR020W	327	305	295	237	246	240	311	469	456	441	431	336	378	475	312	322	292	292	251	251	311	505	534	543	490	394	412	533	444	502	536	417	379	374	495	895	966	909	857	698	730	896	544	567	532	484	436	445	529
YOL038W	367	346	335	300	264	278	372	366	415	356	385	284	302	389	382	383	393	342	269	293	404	596	608	617	495	448	470	617	422	427	421	375	310	319	411	700	630	663	629	526	524	663	454	404	434	406	377	359	441
YDR172W	308	279	289	290	245	236	277	432	425	451	426	363	347	449	307	328	306	288	245	243	353	494	482	487	422	390	371	476	509	514	508	423	403	387	475	920	986	934	847	725	688	935	554	505	522	465	419	376	526
YKL210W	333	356	314	289	296	285	372	470	468	394	362	319	334	467	354	346	376	317	295	298	356	580	541	582	503	489	391	597	399	425	373	369	282	334	383	895	828	861	749	660	698	876	503	548	502	464	423	402	518
YHR030C	306	324	305	302	245	261	313	462	450	435	389	289	315	411	420	421	381	411	343	341	420	712	686	694	606	488	502	662	393	365	366	359	278	313	376	762	737	796	724	620	625	787	511	539	499	491	359	397	479
YPR103W	299	308	299	289	245	247	330	456	429	409	409	334	337	423	408	392	415	365	315	351	408	650	576	601	517	477	509	629	428	428	405	406	368	294	415	759	732	714	677	561	552	691	483	510	493	434	393	362	511
YLR179C	397	437	414	392	334	303	390	439	389	392	362	325	332	427	341	343	372	321	255	282	348	570	580	597	543	427	447	593	479	425	416	409	328	320	448	681	735	747	643	539	576	705	448	487	490	438	362	407	452
YLR350W	298	302	290	286	231	235	296	412	427	451	419	326	354	434	333	333	314	337	268	263	320	691	622	673	625	512	529	711	416	418	448	379	326	310	393	651	616	673	620	572	469	663	478	473	472	428	337	333	469
YLR333C	260	270	259	222	180	230	264	508	492	537	464	376	402	510	401	371	415	347	312	291	359	558	591	544	536	478	500	624	495	507	513	431	387	381	476	841	897	835	786	649	696	838	459	469	494	425	363	371	500
YJL111W	306	307	311	273	255	223	345	494	488	497	432	368	351	490	382	364	393	357	317	317	365	590	553	557	510	407	440	513	503	480	449	448	395	368	503	991	970	961	845	753	720	989	483	489	495	464	363	389	468
YDL195W	356	372	352	336	290	299	348	412	430	425	376	346	307	397	339	280	293	299	248	244	319	514	518	558	439	398	416	551	369	360	367	351	297	316	399	986	976	970	860	752	764	1016	481	498	487	437	384	409	486
YDL124W	338	393	371	314	325	295	392	345	342	348	323	288	317	382	424	401	405	401	347	321	472	776	816	765	712	619	617	821	307	302	307	255	276	239	316	641	580	628	509	443	513	586	435	438	437	365	291	344	431
YLR406C	223	238	230	226	200	203	241	532	497	501	474	417	399	560	395	396	344	327	274	298	407	569	534	596	462	410	425	531	527	553	517	457	415	387	512	1021	965	917	863	712	758	959	427	400	413	407	331	364	435
YDL171C	285	332	329	292	223	290	323	433	457	436	371	348	354	436	262	290	281	248	250	219	310	506	503	500	453	352	441	471	477	464	446	416	365	364	464	837	839	829	766	640	636	803	573	531	515	516	436	427	570
YOL059W	342	338	355	328	249	275	347	423	387	391	354	332	296	392	335	326	306	301	253	246	292	576	603	548	572	456	475	584	383	420	383	337	281	301	368	774	743	720	660	576	570	730	491	537	531	522	367	438	524
YBR149W	358	355	371	346	281	276	375	337	360	343	365	281	291	374	423	399	360	386	336	306	434	705	730	692	639	556	578	744	334	287	311	292	254	253	313	603	585	614	558	496	532	644	436	442	422	410	335	378	473
YDL007W	324	287	275	258	246	239	299	438	456	451	422	353	361	426	403	427	420	360	321	322	444	604	561	590	555	474	451	611	437	402	399	373	306	319	410	830	857	862	777	703	675	932	514	503	430	443	391	367	473
YFL018C	384	368	423	364	248	296	441	392	399	424	328	299	322	400	371	383	328	329	335	277	402	616	564	546	567	505	519	608	384	365	388	322	285	320	353	638	724	698	631	551	589	731	431	390	374	413	369	316	473
YDR394W	343	339	359	329	278	315	348	411	422	384	360	294	325	417	377	368	352	336	275	249	365	581	594	568	577	447	465	590	414	407	405	374	343	336	416	741	686	679	606	566	572	714	454	445	455	403	349	343	440
YJL014W	275	307	295	281	230	232	270	452	417	416	383	326	354	445	337	357	333	303	279	246	357	454	472	493	465	376	429	523	428	394	419	405	310	356	414	925	848	895	845	730	713	919	503	484	549	461	368	378	480
YDR044W	254	281	255	240	206	215	236	529	460	479	423	356	393	500	260	265	278	255	202	197	292	462	461	439	402	335	339	467	574	559	532	505	427	409	586	854	819	878	764	662	681	890	607	580	552	522	458	436	609
YML012W	344	338	353	372	269	251	349	366	398	365	377	321	296	416	365	365	368	290	291	240	335	549	570	561	507	448	444	537	427	422	426	417	328	294	430	670	636	657	602	512	476	666	445	479	454	379	347	330	461
YGR162W	268	264	232	217	211	198	270	480	471	487	443	340	362	462	311	272	256	276	213	231	280	397	448	438	365	311	328	390	495	490	461	438	392	376	508	1054	1011	989	943	775	796	1072	525	540	501	472	423	406	516
YLR192C	283	293	296	254	207	222	270	479	441	466	417	413	348	442	390	359	388	333	293	269	382	548	532	562	428	412	417	557	460	444	472	413	347	342	455	922	927	973	855	728	667	932	431	477	459	419	367	336	487
YER056C-A	310	318	323	246	235	238	285	511	458	488	419	398	401	507	353	336	390	336	252	292	349	594	596	608	488	484	499	602	471	457	414	430	352	391	468	705	684	694	640	553	560	714	413	469	458	390	318	344	414
YGL173C	332	304	323	294	241	244	346	405	416	434	392	316	325	417	346	371	319	325	282	299	356	541	562	526	504	448	435	554	396	373	380	347	329	269	391	906	908	893	792	694	693	955	491	494	452	422	388	360	461
YNL244C	249	260	238	244	184	170	258	556	535	529	500	439	426	525	401	384	396	327	299	307	413	583	566	597	526	453	458	600	544	503	550	462	395	427	540	761	792	777	729	630	684	854	427	446	440	390	347	365	425
YBR218C	450	472	436	373	363	381	458	363	330	297	301	274	241	306	284	287	316	283	231	253	304	633	606	560	569	447	481	603	324	315	360	319	233	245	284	699	692	667	669	488	561	623	456	484	507	464	368	401	510
YBL091C	339	332	360	311	300	262	369	412	404	401	391	288	320	400	354	343	322	322	288	284	341	615	589	554	499	460	436	599	435	396	421	385	318	346	406	669	654	640	566	519	517	676	439	404	412	369	315	336	377
YGR264C	282	284	242	243	227	217	270	439	447	458	400	337	385	464	300	306	279	278	212	268	286	453	477	486	451	418	376	517	475	535	458	419	347	397	462	899	868	852	788	710	675	889	537	544	525	535	397	457	485
YER074W	292	250	276	261	214	228	263	428	429	456	396	333	376	403	315	337	284	278	236	274	333	533	494	486	505	431	408	522	435	453	420	440	357	358	454	714	705	672	635	523	589	706	453	453	484	449	371	354	474
YGL200C	344	309	307	293	274	283	326	411	388	382	368	338	340	405	315	357	341	294	252	259	348	565	536	553	487	424	479	571	407	392	392	374	323	300	379	655	646	624	607	522	515	722	439	404	412	402	349	329	447
YGR135W	303	304	310	286	263	262	314	388	390	377	348	293	331	412	385	352	386	344	305	297	382	557	535	581	543	447	452	595	437	376	397	361	313	311	416	720	701	640	603	516	538	706	429	434	424	423	328	317	452
YMR173W	358	327	321	379	283	304	336	352	337	362	310	285	255	356	383	373	388	363	322	301	394	567	545	524	515	462	457	579	317	326	326	300	282	249	352	689	657	696	637	508	544	657	395	355	371	405	281	332	411
YBL003C	213	226	224	210	156	172	235	498	468	478	415	359	395	476	450	402	432	333	319	321	406	613	612	610	576	478	474	597	480	452	428	434	371	368	504	870	903	802	765	678	701	888	448	468	455	402	356	330	468
YLR388W	254	265	271	251	189	205	249	513	514	493	466	427	396	516	384	348	353	334	303	289	397	527	554	587	513	401	427	556	517	493	481	435	352	388	490	706	700	680	617	554	577	712	389	386	374	379	339	315	373
YFR037C	307	291	317	286	262	256	323	372	386	387	365	303	324	390	322	304	296	266	255	242	311	442	464	452	388	355	347	511	421	354	431	374	329	328	421	787	768	767	708	553	619	795	428	470	470	401	388	403	471
YPL265W	258	247	254	255	216	240	280	506	508	493	447	367	414	496	482	400	427	372	332	296	419	460	460	483	457	368	385	467	440	430	414	337	364	332	434	804	738	756	674	609	617	723	459	486	436	396	347	365	439
YJL078C	352	343	338	344	267	281	372	352	335	382	349	255	305	432	269	271	233	220	218	190	263	460	357	406	353	323	352	371	334	321	335	350	287	265	367	749	783	779	760	601	627	780	463	499	453	423	378	351	456
YMR296C	341	323	322	314	280	302	376	410	372	398	351	314	315	378	294	285	321	261	244	237	325	508	532	526	480	412	423	562	475	392	358	328	334	271	378	763	700	673	649	531	531	675	462	459	436	430	389	383	474
YPR010C	235	226	238	221	153	185	232	457	455	470	417	351	355	486	243	230	250	257	159	166	223	372	409	346	352	296	307	387	497	503	523	454	432	395	502	932	912	994	855	776	763	971	527	561	508	490	409	409	500
YJL026W	290	323	276	283	258	231	323	414	388	391	350	298	332	398	335	322	362	315	268	266	321	557	552	552	443	451	435	536	392	373	344	324	324	294	376	811	783	845	744	647	579	783	504	480	479	456	413	406	508
YIL109C	326	298	351	268	257	262	330	421	385	380	311	320	321	372	363	311	339	262	250	275	295	499	478	518	422	404	362	532	411	386	411	353	276	289	370	724	747	728	656	577	574	723	479	434	460	369	361	351	476
YGR103W	212	217	187	178	171	153	210	465	431	415	403	337	389	446	286	255	269	231	231	228	247	356	401	393	295	288	290	407	518	502	552	452	382	412	487	1061	1053	1070	976	848	837	1115	523	553	532	516	414	465	556
YLR372W	251	217	246	228	174	186	246	495	461	472	438	364	362	438	306	319	314	283	228	265	327	517	501	467	441	386	382	486	441	472	462	414	379	377	475	876	936	854	822	696	688	899	439	484	477	429	346	355	493
YDL100C	334	320	318	303	257	223	335	363	345	392	328	271	301	353	298	287	286	288	248	240	329	514	516	548	491	370	376	504	372	379	361	388	308	323	358	654	638	649	563	546	469	696	423	433	462	404	343	339	475
YDR099W	331	295	329	274	232	249	323	403	395	365	329	347	303	349	342	391	367	337	313	296	379	564	536	551	498	440	503	548	352	304	344	298	287	276	340	786	744	773	693	562	614	788	386	380	384	404	328	311	407
YOR361C	236	235	241	223	175	175	196	500	481	462	367	370	391	444	310	318	305	259	257	231	314	437	468	452	407	339	339	457	454	465	487	386	381	372	472	918	934	853	907	718	715	991	557	512	481	437	362	367	519
YML048W	283	305	265	256	218	249	303	402	428	416	387	324	325	452	419	395	451	383	294	315	377	596	588	544	520	461	463	582	421	414	397	344	317	266	390	759	770	756	666	615	609	745	450	388	411	403	309	362	424
YMR012W	284	276	272	231	197	222	261	388	443	424	388	307	333	412	300	316	308	281	251	252	300	479	514	448	434	377	370	468	453	388	373	393	324	299	413	942	918	909	831	693	695	902	456	510	475	416	393	379	497
YPR183W	382	378	350	305	260	283	370	318	312	318	311	274	294	349	263	288	266	246	209	221	362	518	545	535	459	418	418	552	394	365	395	366	277	304	410	661	619	602	535	479	456	592	408	403	414	385	304	312	460
YPR062W	304	334	309	278	228	256	346	379	388	376	360	294	270	354	296	286	301	260	249	238	273	446	499	439	427	354	377	461	439	409	414	347	309	311	401	685	673	679	616	520	554	708	439	435	426	358	324	343	436
YML106W	302	304	302	284	229	244	289	380	425	430	363	295	304	397	287	300	314	287	231	229	307	552	468	494	438	364	364	448	436	427	389	417	310	340	419	846	817	810	700	633	624	805	427	399	430	379	390	367	452
YDR483W	302	251	274	238	220	207	291	461	462	432	383	358	337	444	320	379	363	312	270	265	361	603	585	611	567	505	468	596	370	403	400	312	307	305	390	802	812	776	644	562	613	764	490	464	435	447	381	358	392
YER094C	384	381	367	376	246	266	381	347	303	332	352	285	266	356	299	335	340	301	256	274	353	537	546	530	504	424	410	527	342	394	328	349	288	263	363	641	646	613	591	489	493	660	426	399	402	378	324	324	438
YCL011C	275	308	273	291	227	230	342	391	403	417	370	334	313	423	334	315	284	301	263	268	319	498	439	455	454	399	396	511	416	421	406	384	307	344	435	824	848	803	699	624	659	832	445	455	460	409	369	363	423
YBL007C	375	356	334	317	257	287	318	336	329	370	328	282	261	349	323	321	277	266	230	218	293	523	517	527	441	373	404	492	344	317	342	310	245	259	338	690	692	711	649	585	549	725	434	417	451	363	325	346	423
YGL048C	320	294	300	287	241	252	274	396	375	373	354	328	291	351	337	385	369	338	244	273	354	549	537	533	527	398	438	545	338	359	344	363	301	306	356	732	734	711	643	580	549	735	415	446	460	387	314	367	413
YNL016W	333	311	316	285	242	213	299	341	386	388	348	307	316	407	265	273	271	246	205	233	280	437	477	440	399	386	360	460	389	370	333	363	284	304	409	766	762	733	689	575	571	761	500	463	502	406	421	366	474
YPR028W	273	264	240	235	187	203	263	499	462	449	417	346	365	444	441	429	397	371	333	333	396	655	598	571	555	484	462	609	423	414	467	380	359	291	435	780	737	741	693	562	587	750	421	387	404	378	326	326	393
YDL029W	350	330	342	287	256	249	305	389	340	353	339	302	276	374	344	339	377	337	285	248	368	516	567	513	466	428	442	552	358	354	389	305	282	283	369	644	637	651	572	477	528	629	429	429	443	410	361	350	461
YDR328C	340	339	337	322	297	292	312	369	366	377	341	261	261	344	311	301	274	276	244	230	281	481	504	477	429	406	430	535	386	402	367	339	298	297	394	674	649	626	574	486	523	631	402	408	433	402	284	284	397
YDR341C	258	254	235	220	193	203	230	425	378	415	432	348	325	425	296	315	325	252	249	248	297	515	457	509	433	360	348	481	485	419	425	390	353	336	416	845	844	821	730	652	644	891	505	493	545	491	391	424	536
YOL030W	270	285	278	264	217	216	255	422	393	409	308	311	351	429	326	340	331	291	243	244	332	517	492	500	428	413	436	540	376	436	397	365	357	318	399	763	740	643	667	552	567	729	402	429	420	369	310	339	394
YOR341W	201	194	178	204	162	153	238	415	399	453	390	352	366	441	255	234	232	233	181	220	292	362	346	384	306	260	300	394	460	460	461	424	409	389	499	964	942	931	843	745	785	1044	519	525	504	468	381	385	498
YDR346C	238	257	234	224	193	207	261	472	443	452	419	355	343	471	347	398	331	351	256	290	352	443	387	419	398	372	339	455	449	454	414	384	341	357	433	903	948	893	834	710	733	979	431	423	436	374	350	326	426
YER009W	235	282	232	233	204	207	265	442	370	373	369	319	350	388	342	345	327	332	266	265	371	598	623	502	532	463	408	607	467	418	450	375	330	345	434	670	678	681	592	537	575	663	435	416	444	382	379	359	428
YMR031C	276	275	276	233	222	235	270	401	380	373	350	268	300	398	355	407	374	316	301	316	360	506	574	541	514	450	404	546	352	329	346	304	282	289	342	812	812	788	689	644	619	844	407	406	395	339	295	303	405
YDR035W	378	375	355	363	268	281	368	332	322	332	279	227	262	344	333	352	331	310	272	275	330	614	603	584	492	418	468	629	316	305	339	288	242	233	322	626	688	645	613	524	509	638	438	466	418	408	314	353	444
YBR086C	296	303	308	280	223	227	281	411	407	368	376	319	294	402	341	327	328	300	263	240	334	466	456	495	486	408	410	536	384	367	347	319	298	286	375	836	821	799	713	622	629	790	420	391	376	346	315	333	450
YER056C	348	351	341	348	299	266	398	393	394	347	342	300	302	422	268	252	255	231	192	209	253	562	568	605	534	458	468	551	333	354	331	309	265	285	354	700	747	676	636	537	521	691	431	459	460	429	363	378	432
YJR103W	336	345	326	312	280	292	345	367	400	336	317	290	303	345	331	382	349	339	281	261	347	572	613	601	576	497	440	652	364	353	364	310	259	289	367	625	635	604	528	529	448	661	451	404	391	419	357	303	436
YHL021C	368	360	335	345	289	271	344	344	316	330	298	227	235	287	399	431	439	369	327	353	444	695	793	732	624	580	608	725	197	212	209	189	140	148	175	478	491	477	424	363	371	482	284	325	321	289	249	271	290
YDR481C	321	310	282	272	252	237	310	381	352	349	347	293	270	362	301	323	281	260	262	250	327	500	556	509	490	389	428	533	393	381	347	305	313	259	342	643	620	612	562	503	496	689	427	392	435	374	325	341	437
YHR094C	147	148	146	128	125	124	134	669	602	626	522	468	491	616	341	305	302	291	262	235	341	320	352	373	303	280	301	363	490	493	507	446	402	370	526	936	859	842	807	702	686	897	336	359	345	319	277	260	374
YGR253C	285	293	301	284	263	246	314	347	334	369	329	259	282	324	300	334	309	319	248	276	329	531	534	546	473	406	359	534	372	357	348	330	289	278	391	650	629	593	591	546	459	634	390	393	416	387	317	337	411
YDR238C	297	300	269	254	256	221	312	349	329	379	308	279	299	355	300	275	277	241	245	273	300	469	450	469	387	341	374	445	383	347	348	356	288	298	346	785	752	735	655	616	637	745	430	435	435	403	338	363	460
YML117W	341	309	306	296	213	237	315	359	379	367	372	285	264	383	333	326	342	276	253	266	311	509	565	506	499	420	421	535	337	346	349	296	262	262	325	781	699	721	624	564	552	757	387	404	396	386	307	322	389
YIR006C	312	375	352	345	262	284	366	320	342	338	322	277	267	331	260	262	265	266	212	201	283	487	462	474	416	322	363	467	345	327	302	303	259	249	337	719	719	723	637	562	596	744	445	431	421	386	343	326	415
YNL243W	372	358	336	331	296	266	387	300	347	318	270	264	235	369	304	301	272	255	205	246	261	513	474	504	403	359	380	511	345	311	325	322	245	243	317	656	621	625	584	488	487	637	439	410	424	356	304	299	417
YOR234C	248	227	205	185	167	164	213	446	398	425	439	375	356	452	350	321	288	288	250	250	327	510	505	518	482	398	433	550	452	493	466	406	352	360	461	618	635	609	543	455	486	628	404	423	403	382	329	344	430
YPR033C	245	275	263	231	189	196	271	394	408	392	364	324	327	408	282	295	308	265	210	238	287	448	460	467	380	351	344	462	382	399	393	404	320	332	427	758	799	789	714	590	593	781	463	457	474	412	330	338	467
YEL026W	255	221	196	207	180	175	236	499	477	480	437	349	364	482	313	319	313	282	264	251	308	492	474	499	429	408	404	495	484	500	543	471	424	425	518	809	835	813	747	641	635	742	389	377	406	383	306	328	391
YOL097C	261	245	265	219	217	199	262	372	380	389	349	309	305	392	251	289	244	243	195	215	278	437	451	420	395	296	347	461	420	411	347	371	341	329	425	679	704	754	695	552	578	710	545	513	482	419	392	360	493
YBR010W	181	217	176	178	151	155	182	548	487	511	454	404	442	530	420	407	388	385	340	329	391	519	505	511	481	419	367	494	485	480	454	425	356	345	430	822	783	793	694	615	589	774	391	410	334	383	283	296	410
YOL158C	347	371	334	299	284	282	316	315	316	357	285	264	269	329	248	281	269	271	222	211	247	560	585	645	544	471	477	597	325	271	283	238	222	235	291	563	591	568	528	443	447	606	386	447	350	362	273	294	407
YBL056W	298	295	291	266	213	254	275	360	339	362	363	250	298	370	324	311	330	311	297	269	334	498	488	522	449	390	422	510	388	380	357	320	295	285	396	702	621	665	550	501	526	689	426	366	440	414	305	301	409
YNL220W	283	287	296	251	245	230	336	342	352	364	323	285	243	365	312	300	325	279	253	249	325	552	557	542	481	423	430	550	382	349	362	313	288	283	345	644	651	658	612	537	517	686	436	449	435	402	356	333	434
YKR075C	185	209	193	183	152	156	207	541	609	573	493	428	432	518	322	333	317	300	268	270	298	446	522	461	441	367	405	466	463	471	421	430	369	386	481	707	732	646	655	545	519	669	295	320	284	292	256	253	286
YNL066W	294	273	271	246	205	227	298	358	379	410	336	238	300	406	284	280	291	255	215	221	268	426	432	402	425	326	403	441	413	413	421	369	306	337	414	725	751	717	611	551	557	771	405	422	338	352	331	308	384
YPL234C	264	287	239	244	219	190	278	390	353	369	319	272	294	345	329	290	319	289	246	252	324	498	490	488	468	392	397	482	393	419	409	337	315	322	411	723	756	718	592	596	570	745	418	397	406	383	336	340	413
YML072C	268	270	293	245	207	204	300	376	421	370	334	282	298	374	339	299	327	275	262	218	297	496	450	467	428	360	382	445	365	378	341	297	284	265	354	794	790	774	709	595	671	796	441	425	391	384	333	342	423
YDR447C	235	239	235	197	165	175	224	468	406	476	439	358	361	468	340	332	331	295	242	254	301	472	524	557	509	406	401	507	434	469	433	376	334	348	409	759	694	706	678	562	567	748	388	428	405	406	349	322	457
YHR025W	343	340	373	323	239	269	345	336	323	328	279	244	231	306	241	247	247	204	184	203	242	456	477	414	414	341	361	470	320	357	311	276	258	292	329	750	737	747	642	552	550	705	454	463	451	362	331	374	466
YOR187W	300	314	298	300	240	240	302	393	384	338	322	253	285	339	322	338	351	291	252	267	350	531	536	538	482	402	432	534	303	346	338	291	278	248	349	665	618	626	591	521	537	684	404	417	360	380	321	297	404
YBL041W	318	309	303	269	217	225	302	367	405	390	335	294	313	378	371	317	317	284	259	256	358	472	481	536	479	409	371	520	363	393	340	320	304	284	363	655	629	635	561	472	476	616	370	395	322	300	287	311	376
YIL094C	262	248	271	218	216	210	319	388	394	378	361	311	306	407	275	293	255	268	207	215	305	480	484	465	440	357	391	467	354	385	338	343	268	297	372	698	679	662	647	538	474	670	400	440	405	381	328	391	436
YAR015W	408	379	397	344	309	341	383	301	290	286	236	195	219	288	244	251	263	227	211	204	266	682	672	656	592	493	521	658	307	330	297	268	252	268	327	504	467	495	442	386	407	500	391	369	377	324	250	286	381
YBR036C	312	305	337	298	246	287	343	349	347	364	286	268	254	329	273	273	322	272	210	209	271	539	530	521	478	396	396	542	312	328	283	281	257	240	281	617	537	592	597	464	495	585	462	450	423	370	319	329	471
YKL097C	205	172	198	178	145	170	200	357	371	331	362	291	269	376	348	329	321	289	259	256	372	406	476	420	378	334	340	431	486	462	523	412	349	367	471	678	649	610	601	511	523	653	328	344	328	334	275	271	354
YER145C	228	219	231	232	172	166	253	442	456	439	430	344	364	439	304	289	289	281	265	245	326	354	413	412	343	308	274	412	441	442	376	398	311	325	487	683	711	716	671	544	522	732	398	398	395	340	337	315	403
YBR214W	326	324	296	268	241	267	361	337	327	299	278	254	265	282	328	325	326	288	242	220	280	575	545	585	486	416	419	575	261	282	268	254	225	224	275	565	523	521	509	422	435	569	353	359	336	312	260	292	384
YHR026W	229	231	226	199	169	181	229	430	420	388	355	321	284	437	325	327	345	296	284	266	331	516	531	490	466	401	391	554	435	410	404	366	300	311	405	751	707	722	666	585	570	782	385	359	425	380	309	310	392
YPR113W	285	298	281	233	207	216	303	366	365	374	341	289	281	366	297	278	312	276	238	261	322	496	505	511	485	375	376	513	394	368	397	357	269	290	380	640	593	616	575	461	483	672	397	366	348	332	286	303	377
YGL011C	283	284	258	237	210	204	280	403	431	391	376	327	292	398	364	378	365	306	303	322	341	529	588	554	530	445	401	567	383	355	371	346	314	293	364	642	673	595	598	499	454	619	378	338	356	279	272	244	330
YFL022C	260	261	273	257	216	208	280	434	353	387	336	261	321	377	313	266	281	263	219	221	299	436	460	468	382	354	363	422	412	386	341	350	339	274	408	769	739	755	649	536	595	730	388	423	387	346	317	327	393
YML126C	280	271	273	217	205	197	245	393	380	383	373	298	287	385	314	293	288	283	199	238	274	485	445	450	411	391	342	499	412	366	357	369	303	308	402	705	661	700	633	557	485	682	402	442	399	388	310	319	413
YER086W	273	289	258	233	228	225	277	393	413	385	332	260	294	429	281	269	255	271	228	233	281	508	478	479	422	351	373	414	380	413	364	349	292	329	402	706	692	694	626	533	535	653	470	465	464	404	351	327	435
YPR016C	242	249	233	224	200	158	226	430	423	439	409	329	346	452	270	278	280	266	237	226	317	385	393	402	371	297	342	444	475	457	440	423	344	347	462	772	776	725	725	567	636	778	419	406	394	360	346	316	429
YLR448W	269	251	267	238	201	208	276	407	367	401	341	287	275	416	264	316	281	274	225	244	323	461	442	437	426	385	330	441	424	391	390	324	287	303	413	772	732	706	680	590	567	758	368	415	401	356	285	298	428
YHR200W	329	342	312	304	241	259	318	324	350	339	288	260	260	348	307	321	295	291	236	238	316	494	459	477	407	355	357	471	386	381	358	332	279	295	344	619	583	552	495	455	424	589	362	337	360	339	298	296	380
YOL155C	361	368	356	269	274	252	313	296	283	268	244	215	201	292	276	271	258	200	201	188	281	473	422	453	376	325	319	391	250	236	252	234	190	210	239	615	682	650	542	457	491	647	381	375	401	366	298	308	397
YGR185C	260	229	227	220	180	165	205	407	405	397	429	343	329	409	327	308	321	331	226	258	319	455	502	455	390	326	348	498	450	425	446	380	346	301	435	731	756	741	689	584	563	723	406	427	432	380	339	309	431
YHL034W-A	261	228	246	232	177	190	246	389	373	378	347	319	320	412	382	330	333	357	293	284	417	495	536	501	455	383	460	560	403	335	328	294	306	277	372	784	752	784	719	600	650	797	362	398	395	345	327	283	408
YGL076C	196	220	211	200	176	206	236	431	436	448	465	384	350	451	351	293	302	262	268	251	276	512	506	473	486	399	381	515	465	464	476	430	366	351	450	700	739	685	633	582	609	729	415	419	389	356	316	319	416
YDR032C	314	298	307	293	227	240	290	305	258	278	271	250	253	273	355	326	354	323	273	263	311	514	536	529	505	420	400	568	317	295	312	220	253	236	301	508	598	511	489	386	432	547	337	350	297	292	302	252	377
YJR064W	257	271	278	259	181	191	286	358	349	373	327	314	279	360	272	264	293	233	194	202	260	425	408	456	398	326	333	416	406	430	398	368	302	311	387	733	642	701	632	558	582	700	462	437	424	422	390	336	479
YDR524W-C	110	107	112	87	108	93	128	590	603	603	538	491	454	591	557	525	494	401	429	375	582	623	545	532	524	432	446	573	503	498	469	429	394	395	496	1289	1270	1243	1181	959	966	1232	393	399	342	340	329	301	368
YLR449W	254	215	220	215	158	187	230	346	402	355	346	295	286	396	239	266	239	253	212	208	249	343	329	382	334	259	300	337	433	404	434	374	309	326	413	924	949	932	772	731	683	898	433	402	414	431	342	341	435
YER102W	204	190	204	202	166	187	220	458	392	424	381	313	340	429	318	299	313	277	263	247	292	418	443	442	391	377	338	423	421	422	410	351	333	321	405	681	708	650	580	530	534	645	404	400	367	411	329	308	433
YBR112C	270	275	281	275	223	234	310	334	298	319	252	259	223	327	227	232	246	233	182	183	241	409	416	386	351	301	331	402	328	312	299	269	240	255	355	724	734	666	643	582	583	771	418	395	393	351	288	319	390
YGL137W	298	295	292	258	223	249	273	350	338	322	303	287	239	344	281	270	245	252	206	212	289	437	456	419	398	369	397	428	320	342	302	275	243	236	307	718	741	657	671	565	575	710	431	404	409	358	337	306	360
YLR256W	272	297	284	257	213	224	294	376	371	341	319	285	308	357	284	262	292	255	221	218	247	438	417	438	376	353	302	434	332	308	304	316	215	247	328	687	707	785	622	553	589	707	424	431	421	358	322	329	440
YDR046C	317	314	310	302	250	225	315	388	348	347	330	281	267	334	277	253	283	235	207	196	281	452	484	402	434	364	362	482	340	314	349	303	294	240	331	706	683	678	617	522	529	717	499	493	474	407	377	354	503
YBR263W	271	329	270	260	195	246	312	355	336	341	320	305	289	363	242	260	236	242	201	200	300	426	442	438	407	360	371	463	367	316	379	333	295	274	360	715	658	659	634	589	572	713	383	377	386	379	301	323	422
YDR127W	327	307	319	286	217	253	278	336	317	309	309	263	260	309	264	285	236	217	185	224	262	453	487	458	344	385	351	464	347	313	341	299	238	281	347	682	663	669	649	540	520	646	390	434	426	404	359	315	433
YJL151C	323	364	326	286	234	240	345	344	302	273	269	217	241	307	292	299	313	267	216	236	302	570	557	566	473	431	433	589	311	309	321	271	213	253	321	411	444	416	399	352	364	476	370	333	311	326	292	264	354
YMR008C	424	414	389	400	379	329	392	266	224	218	224	179	173	216	192	238	207	193	160	140	220	661	656	671	573	509	519	754	204	172	168	180	138	171	198	429	467	453	428	352	359	463	461	416	488	407	362	355	482
YDL133C-A	230	218	227	162	182	168	223	489	459	486	441	376	360	503	362	385	353	336	320	271	358	528	530	493	468	426	406	533	330	334	358	252	250	261	343	612	605	581	559	493	523	640	326	311	318	264	224	258	329
YHL047C	305	267	266	266	199	226	269	374	315	376	303	278	243	377	264	249	256	221	224	212	279	475	436	468	416	332	315	475	331	339	276	313	209	263	306	729	682	693	645	578	540	705	364	438	407	361	299	294	414
YLR206W	294	279	292	244	252	237	305	318	325	283	284	227	231	296	286	279	243	228	229	195	260	435	398	434	402	334	297	442	306	288	271	272	240	222	285	627	636	639	589	505	532	657	364	375	359	328	299	284	435
YFR044C	301	258	288	246	244	255	311	313	373	286	295	254	250	331	299	260	285	273	223	255	267	515	505	459	440	373	338	486	365	345	309	308	277	298	362	646	600	618	506	497	476	610	372	367	406	348	298	320	362
YBR126W-A	336	336	308	283	264	247	327	282	311	288	265	245	195	275	276	301	274	284	232	216	272	523	480	475	450	403	400	471	315	314	306	287	242	255	299	461	453	479	425	327	355	473	314	298	314	250	256	227	307
YNL007C	214	193	197	194	198	169	235	460	407	418	380	328	340	415	252	274	272	226	207	195	265	449	409	465	400	322	350	423	411	395	422	358	335	297	380	835	843	757	718	630	711	816	461	422	472	390	340	347	454
YCR017C	258	247	281	270	218	215	269	356	317	349	366	285	281	398	251	289	306	242	226	200	256	427	473	450	404	315	370	453	317	335	347	330	274	273	377	714	657	724	674	547	583	702	385	409	369	373	314	302	409
YOR128C	458	412	437	399	363	356	436	221	219	235	194	173	162	232	216	234	256	236	191	194	238	709	697	661	618	500	518	711	241	248	236	209	210	215	267	487	499	438	449	371	364	503	342	326	322	290	269	253	307
YHR008C	312	292	295	267	210	221	266	301	319	312	303	261	266	292	302	329	304	311	259	277	325	502	515	518	481	383	447	469	296	324	301	260	248	226	338	552	507	541	484	416	411	516	330	317	316	302	280	268	342
YNL247W	240	235	238	222	172	193	209	368	342	357	322	267	293	366	235	268	242	229	207	186	249	404	411	361	371	313	314	412	418	414	401	324	302	348	394	771	706	772	641	582	588	741	392	376	429	397	312	346	416
YKL054C	248	251	236	222	214	167	236	312	335	294	324	251	283	327	227	239	240	204	170	157	243	351	347	344	335	326	284	346	368	387	351	348	322	259	384	769	722	720	705	605	591	694	407	403	365	354	271	296	390
YHR203C	239	232	204	238	171	194	222	330	313	331	314	267	267	326	227	228	239	216	171	176	214	445	458	418	419	354	366	391	372	404	383	362	290	295	365	602	595	616	550	472	499	541	429	429	418	410	328	319	414
YER066C-A	233	209	219	199	189	156	227	369	333	356	296	250	261	364	481	483	497	425	398	433	507	700	650	665	583	538	514	688	280	242	240	237	230	219	267	441	494	454	376	327	332	461	278	255	246	243	228	214	259
YHR162W	247	242	253	206	189	211	253	398	386	362	305	298	315	390	326	358	370	347	243	274	379	533	514	538	437	404	420	526	390	376	394	347	255	287	374	711	754	761	619	544	623	738	351	337	331	328	264	251	344
YKL109W	186	179	197	169	148	153	205	444	466	434	381	390	363	439	318	324	300	287	248	256	330	440	463	430	410	326	354	485	400	420	419	339	313	310	410	828	703	777	718	634	624	791	341	324	322	301	260	259	332
YOR182C	218	191	178	193	177	170	216	443	412	466	457	380	343	467	337	336	319	318	260	267	324	502	497	458	444	346	406	505	436	420	438	367	326	343	441	600	586	592	521	469	431	584	401	394	342	346	288	290	362
YDR381W	219	225	222	189	151	186	242	428	411	422	397	322	356	413	367	362	344	312	307	302	366	480	506	471	451	392	375	503	333	379	390	367	278	295	356	804	768	785	699	634	605	801	328	361	364	311	288	290	341
YGR037C	235	191	194	204	187	188	218	409	414	414	408	333	331	454	372	413	367	360	282	315	374	459	466	498	443	365	408	519	424	441	457	390	360	353	421	717	679	650	621	541	527	699	335	352	333	304	287	263	361
YNL154C	242	265	244	222	206	207	262	347	343	356	326	313	292	391	277	291	266	249	223	225	257	443	405	412	362	340	292	444	349	355	369	323	252	276	330	751	702	754	659	542	559	718	379	361	324	320	339	281	383
YMR314W	294	257	277	269	201	204	281	311	307	333	310	255	259	356	318	308	364	304	239	248	314	487	464	482	400	416	410	480	331	326	327	302	239	256	363	633	584	626	584	464	463	618	368	340	356	338	288	274	380
YLR286W-A	271	281	291	269	254	252	302	302	315	331	334	256	244	350	292	312	298	274	222	234	317	494	481	477	429	418	411	524	292	308	325	304	233	220	328	542	512	494	468	373	413	554	319	326	332	263	256	243	314
YFR004W	273	289	269	233	225	198	280	304	325	341	281	254	253	359	294	313	289	271	259	242	294	455	464	482	401	376	336	423	346	305	348	297	261	262	317	725	628	655	599	470	503	612	346	352	346	332	308	283	350
YDR055W	285	278	267	256	227	219	316	286	288	289	245	231	234	293	323	337	348	327	301	282	366	578	585	635	562	491	479	619	258	276	267	214	206	237	257	526	540	541	464	388	452	512	401	383	392	332	317	272	379
YFR051C	295	255	273	268	203	223	292	322	360	328	293	270	243	346	292	268	284	236	215	245	290	446	402	441	434	360	310	438	355	364	348	331	293	300	350	597	637	581	567	503	505	620	375	386	340	346	316	287	358
YPR159W	256	286	281	255	206	216	268	364	365	343	310	281	268	342	255	241	293	258	222	205	291	416	455	464	383	328	316	473	303	315	341	236	259	254	327	575	676	618	592	505	568	624	414	364	413	354	340	319	412
YPL049C	312	286	251	268	208	214	288	323	351	329	311	249	275	332	324	253	246	237	194	192	259	403	410	481	380	326	335	415	344	369	332	338	295	285	364	571	649	631	550	473	497	646	377	382	358	339	285	274	348
YDR399W	220	220	205	217	180	156	249	411	408	359	352	323	301	366	278	279	271	254	208	213	237	488	485	467	352	370	380	473	480	444	427	389	366	336	457	641	638	648	578	499	508	632	391	333	346	313	285	300	347
YLR089C	269	274	281	261	224	199	296	317	330	362	306	248	263	329	332	359	309	309	274	288	349	525	491	496	457	390	389	535	317	295	293	263	248	221	269	570	586	580	518	432	438	553	315	330	306	325	264	255	347
YDL039C	175	161	163	154	125	144	177	433	432	459	404	337	341	397	225	254	214	206	190	208	227	336	340	350	339	264	265	348	541	490	459	411	369	395	510	792	810	723	660	575	635	781	392	402	414	347	310	271	371
YDR011W	287	283	260	239	232	193	289	393	331	393	335	275	300	322	262	272	295	242	243	202	264	410	390	402	350	310	302	433	402	360	350	288	258	259	359	701	694	706	615	487	544	673	460	432	425	407	343	328	437
YOR198C	216	216	215	208	172	161	239	394	380	353	344	279	317	383	348	295	290	272	244	220	296	475	458	455	451	357	366	457	352	361	352	349	305	280	355	678	658	659	562	465	515	707	358	351	357	320	261	270	328
YLR378C	237	248	253	227	203	192	253	391	372	378	306	275	281	375	300	278	301	283	236	242	307	467	460	444	368	385	355	464	357	337	331	304	254	258	329	688	702	642	561	501	499	697	337	358	344	329	281	269	336
YCR084C	255	241	235	246	180	203	228	366	358	361	298	257	244	356	232	224	210	229	189	197	219	366	358	379	339	319	283	377	370	354	365	313	274	242	354	742	722	735	614	574	576	785	392	345	366	351	315	298	396
YCL050C	232	239	226	203	190	184	211	356	340	390	353	292	300	364	274	277	269	253	221	245	302	461	439	431	404	378	348	425	344	344	399	301	273	266	338	695	667	631	642	517	538	705	376	381	360	329	296	297	370
YOR168W	191	190	169	187	158	145	172	423	419	379	384	307	321	423	268	256	244	221	196	206	297	365	383	350	330	268	290	345	349	376	373	347	280	290	351	832	808	816	752	694	679	824	395	416	437	390	305	318	452
YOR209C	223	242	243	222	200	197	249	362	375	345	309	308	287	364	270	258	255	225	183	201	269	525	469	527	468	427	413	536	310	322	329	309	258	301	332	713	672	667	629	515	546	698	367	437	396	365	326	306	404
YKL195W	247	261	257	213	204	177	253	313	299	337	311	273	259	314	314	323	316	302	252	233	324	460	428	437	370	344	392	439	331	319	299	272	222	251	286	619	646	643	572	496	512	671	345	373	341	284	250	297	343
YBR287W	290	248	254	231	239	232	293	321	322	317	318	279	256	335	266	251	276	249	233	196	285	507	465	505	463	412	380	462	275	266	273	221	236	204	262	622	619	577	585	492	497	655	392	406	399	342	291	320	393
YDR028C	286	303	305	250	199	223	229	295	303	316	299	235	229	290	273	235	269	251	199	219	259	450	466	422	387	345	345	434	271	281	317	283	229	222	281	687	714	617	551	524	507	716	380	363	358	325	290	267	367
YOR086C	265	265	260	253	219	188	239	300	314	302	290	217	209	280	291	270	283	263	225	192	293	416	400	433	344	334	365	394	318	291	266	267	233	255	276	639	615	657	585	513	555	674	355	314	354	327	271	259	398
YOR117W	258	255	258	224	189	192	247	300	321	330	294	274	294	334	315	308	292	274	233	255	297	445	463	462	387	355	375	427	328	338	325	283	244	187	325	641	665	643	547	516	544	633	349	343	384	351	309	256	331
YER136W	241	257	260	211	188	221	219	377	317	325	345	271	288	316	300	320	281	291	244	238	298	415	427	403	391	396	356	471	324	318	318	271	290	221	319	652	656	594	623	521	476	644	387	345	365	298	261	274	358
YEL037C	281	222	250	238	238	197	281	278	316	283	285	214	199	299	271	275	282	216	213	219	296	435	401	420	353	346	370	458	362	341	290	295	259	223	341	630	651	602	561	484	492	621	338	382	311	336	276	302	379
YLR244C	228	189	192	192	141	159	212	422	408	436	342	323	356	431	295	286	288	257	211	189	290	438	434	419	420	371	347	404	447	436	385	362	342	339	461	686	651	702	594	528	542	744	352	351	342	350	303	301	353
YML085C	227	241	241	201	184	181	250	319	363	332	307	254	260	361	268	254	261	251	209	206	285	428	446	440	401	347	335	406	356	331	327	341	271	287	365	549	532	528	493	429	423	587	349	356	366	294	297	265	398
YDL095W	236	250	264	216	207	188	280	325	326	304	278	237	232	293	260	247	260	226	193	187	228	379	411	416	390	306	297	388	265	296	324	286	270	235	275	680	589	589	532	513	474	639	403	399	388	408	315	305	365
YDR365C	167	182	210	139	125	143	168	385	389	364	347	271	304	406	265	243	240	219	197	204	234	349	336	344	291	252	258	310	422	363	387	388	348	283	418	922	1003	912	818	690	716	954	414	454	423	418	341	345	426
YLR177W	233	224	244	211	200	201	241	366	360	340	311	285	247	345	324	318	321	286	266	242	351	555	561	468	526	398	410	544	289	297	285	227	194	225	282	548	535	530	497	441	430	571	303	327	268	279	266	245	311
YOR099W	252	266	208	191	181	209	241	333	340	348	287	244	255	326	266	263	287	217	200	226	300	446	446	422	388	373	360	466	327	301	337	279	238	247	320	686	627	577	594	478	499	655	390	380	406	328	312	326	398
YLR367W	209	222	213	178	178	155	225	417	379	424	390	292	266	400	278	300	281	234	214	225	289	480	454	481	426	374	395	462	408	434	376	379	300	320	418	561	578	583	510	448	426	579	361	367	309	317	273	288	370
YER120W	301	238	248	255	201	217	268	340	324	339	314	256	256	346	303	276	295	248	211	237	283	409	414	390	393	309	371	431	301	342	303	292	259	225	322	676	655	654	602	519	492	655	321	316	370	264	276	263	355
YJL196C	235	262	222	191	188	167	228	348	374	350	295	283	283	354	326	288	264	290	226	205	273	407	415	385	382	337	328	406	388	387	346	333	327	295	405	726	681	641	632	522	499	646	382	381	326	357	293	312	410
YDR001C	281	286	268	239	212	238	282	296	287	284	255	220	221	307	328	318	266	300	256	270	282	481	437	452	443	385	404	467	269	279	273	223	188	202	247	497	554	524	451	405	398	550	324	332	294	299	246	263	335
YFL026W	184	178	187	181	138	123	199	395	435	402	348	300	360	413	281	281	255	243	222	212	252	309	297	310	294	255	249	326	453	415	413	330	324	366	436	725	732	780	648	597	616	743	393	383	332	312	270	300	391
YDR297W	186	194	197	193	182	136	205	393	395	410	349	284	264	379	281	251	260	251	178	190	274	407	386	382	315	286	321	379	379	362	353	314	299	288	399	645	689	651	623	528	489	638	429	456	398	354	340	328	433
YPL221W	262	206	225	231	172	168	246	393	383	359	332	301	316	397	261	249	260	213	193	184	253	451	466	454	408	347	344	425	392	337	374	307	247	272	328	623	582	614	547	493	511	625	398	437	388	340	298	297	403
YER110C	169	192	146	147	148	149	193	397	397	406	386	305	313	392	234	226	251	206	174	186	229	342	374	339	330	321	296	330	454	420	421	395	344	339	417	851	777	784	693	588	582	838	429	440	443	392	296	357	456
YDL125C	246	238	234	230	214	173	233	325	316	343	301	265	247	350	284	283	244	276	263	224	268	497	499	481	425	400	410	508	335	337	336	310	252	270	328	504	490	485	479	384	375	525	342	366	367	306	263	264	355
YGL122C	254	252	227	210	177	184	230	331	330	329	289	253	257	326	281	263	289	294	210	237	349	418	360	386	369	318	335	408	316	310	307	295	246	252	335	652	588	571	572	461	474	581	345	337	340	302	254	277	371
YFL010C	320	352	325	298	250	290	308	234	248	243	235	204	182	238	235	213	233	215	180	164	247	456	405	394	356	302	309	385	285	259	304	251	212	241	333	522	539	533	515	415	415	532	399	374	393	314	268	283	329
YDR174W	208	222	228	210	147	183	210	354	323	311	324	275	297	369	307	312	305	294	237	244	333	424	406	432	404	345	302	456	395	385	336	330	279	293	397	663	621	656	567	543	506	676	366	351	384	336	288	282	378
YGR106C	222	207	219	196	182	173	204	347	320	363	340	281	272	364	260	279	311	261	243	239	272	430	424	467	379	323	333	421	351	348	357	274	305	249	348	632	625	690	518	506	507	649	343	385	333	305	294	291	342
YGR178C	274	231	225	219	184	199	214	341	310	312	289	239	247	360	278	283	253	233	198	225	281	399	414	430	372	331	320	421	318	341	333	304	249	255	321	665	664	641	631	529	498	644	394	388	399	323	320	254	355
YDL137W	249	253	259	209	204	215	255	294	330	349	270	229	245	284	321	295	276	292	243	268	271	463	479	493	392	331	385	461	298	303	267	266	229	225	280	525	537	502	473	413	441	525	294	335	310	288	247	271	332
YEL051W	219	253	239	211	184	185	214	334	336	324	297	270	273	347	279	304	262	251	222	195	287	449	431	422	403	371	298	441	358	327	312	303	255	266	311	559	579	578	524	447	450	632	394	358	341	343	312	286	370
YPL218W	235	255	259	234	172	169	250	359	292	335	301	244	252	316	300	283	287	248	245	241	266	414	470	452	406	344	377	428	370	352	322	293	274	280	323	559	589	563	535	467	480	616	357	337	345	304	307	308	322
YBL058W	262	241	251	240	203	189	239	310	330	293	292	263	256	328	299	317	290	262	253	218	305	414	451	435	390	369	342	426	335	324	309	308	250	275	308	609	600	641	560	498	462	635	334	324	317	278	261	280	344
YJR148W	313	300	280	272	247	237	350	268	267	283	262	227	242	298	368	325	345	312	253	276	359	437	510	460	427	394	356	452	258	251	261	247	198	240	246	487	539	502	416	353	396	535	317	274	259	242	244	260	281
YKL085W	292	283	270	269	242	221	293	262	259	273	232	205	193	272	334	314	307	302	271	267	304	466	480	442	416	346	382	477	270	275	194	237	191	197	256	475	492	461	426	354	361	488	348	376	306	302	284	280	323
YPR080W	200	173	163	149	139	160	180	371	406	413	387	287	314	374	316	299	290	280	223	222	317	468	442	456	441	351	347	476	402	412	424	405	351	310	461	710	767	769	708	587	607	775	385	384	400	361	332	285	380
YDR508C	217	220	212	188	154	143	226	434	384	393	352	318	330	443	264	277	272	240	193	215	253	320	293	286	278	224	259	293	425	421	422	334	340	318	416	731	622	644	663	558	523	675	346	357	323	313	252	315	342
YDR487C	286	253	271	247	199	196	267	296	288	298	230	195	213	324	235	300	243	232	177	193	266	449	419	437	409	317	343	466	343	346	302	278	240	279	341	487	496	500	463	408	388	471	326	342	352	319	296	278	364
YGR161C	236	265	261	233	176	172	250	364	310	376	278	263	265	356	276	262	278	270	223	234	265	388	376	434	347	304	306	376	261	327	340	269	237	242	313	633	601	572	592	482	481	661	339	286	315	306	258	217	293
YGL006W	276	265	275	222	215	199	267	258	304	275	235	213	218	282	235	280	260	244	219	243	255	486	532	478	466	391	395	503	262	256	238	210	180	203	266	582	552	586	502	474	460	514	399	395	389	353	313	318	434
YJR070C	192	184	177	177	128	157	212	390	378	347	357	289	314	384	233	207	245	199	174	168	223	319	301	335	302	261	274	351	433	490	416	384	346	332	447	757	694	700	658	542	595	692	390	390	389	384	328	308	368
YDL208W	201	190	181	184	162	151	169	417	350	390	333	269	291	383	248	258	226	197	200	180	256	341	324	345	354	249	286	342	415	453	415	388	369	367	424	706	726	774	640	574	545	746	387	395	381	349	345	298	390
YDR093W	284	283	282	229	231	214	267	288	308	337	273	248	232	285	238	251	248	206	195	204	260	378	393	373	306	281	284	414	357	316	339	279	223	252	345	657	659	666	575	490	540	601	361	363	347	322	268	278	336
YEL058W	295	285	293	278	229	223	294	268	245	308	203	180	225	282	274	266	269	252	217	196	298	420	436	446	385	324	337	430	273	283	271	232	240	178	288	517	483	489	473	377	420	454	329	365	346	299	268	273	329
YJL174W	275	239	240	240	178	186	252	311	330	302	290	221	254	281	255	273	218	231	196	218	277	416	416	386	369	317	343	404	317	291	342	273	225	249	305	530	569	549	514	445	434	570	378	327	347	313	242	273	341
YOR197W	322	310	316	293	256	251	323	269	260	245	206	186	191	243	220	216	241	183	186	155	246	412	410	418	400	298	358	438	264	284	261	217	218	212	252	563	536	543	524	440	408	574	397	340	361	346	257	275	379
YEL071W	210	224	217	232	179	200	243	380	400	384	313	321	309	369	300	281	262	250	201	207	302	405	372	441	387	326	326	447	309	353	337	301	251	276	339	588	574	559	529	469	441	634	350	367	356	312	260	301	342
YML124C	258	270	248	231	200	198	237	301	292	337	268	244	259	297	249	254	253	220	192	185	261	404	380	387	340	309	302	378	304	299	289	289	244	231	306	561	627	578	555	466	466	604	380	330	372	334	293	284	397
YER019C-A	260	271	233	245	204	244	289	324	341	314	307	255	265	307	262	263	263	210	199	205	251	426	417	408	397	350	365	406	320	308	329	309	258	263	330	549	531	529	533	441	461	599	341	336	338	286	238	247	339
YMR291W	200	194	190	173	149	153	231	424	381	356	342	318	323	391	322	302	288	281	255	240	285	463	405	449	346	326	308	419	331	316	346	278	270	242	318	602	577	571	546	450	470	651	252	247	259	216	221	224	258
YPR088C	233	221	278	171	212	214	233	327	296	277	265	231	218	332	235	214	214	196	170	191	238	368	344	349	311	287	292	345	320	325	282	252	229	250	336	630	651	584	538	496	473	646	375	398	339	313	260	286	386
YNL138W	262	260	269	233	222	204	256	276	306	279	245	205	265	268	259	284	279	218	241	225	286	438	447	457	388	350	345	475	270	244	240	260	187	182	249	538	551	562	512	428	435	542	364	336	365	303	258	283	377
YDL072C	249	226	226	224	211	192	223	322	279	283	264	241	235	311	324	327	335	283	258	259	332	559	581	544	487	414	454	544	264	276	261	247	195	207	262	495	490	457	435	401	359	468	339	330	324	293	255	242	317
YDR190C	189	223	225	188	150	175	178	335	323	346	296	280	244	327	238	236	195	220	161	191	257	297	364	341	280	272	255	351	373	371	358	321	252	274	326	627	664	630	569	528	505	691	365	339	350	349	331	288	396
YAL061W	333	326	315	317	238	269	319	251	278	269	247	212	214	256	225	242	226	229	168	174	232	469	494	460	426	340	353	485	224	225	226	241	194	203	239	443	442	396	415	337	363	461	314	286	281	285	227	244	288
YOR271C	233	195	224	203	175	164	216	291	294	324	304	258	239	325	204	216	211	173	141	162	202	341	336	331	292	250	260	357	387	354	397	342	274	273	382	649	599	630	561	494	493	612	397	380	379	347	319	333	426
YDR406W	234	236	241	200	189	189	202	317	295	309	329	264	233	351	324	300	328	307	244	256	356	380	374	346	337	309	289	388	289	283	261	253	218	222	277	619	608	668	567	472	486	655	348	293	293	240	252	234	284
YIL033C	295	260	256	241	236	213	282	321	316	325	266	259	216	294	312	286	334	251	220	197	293	467	446	427	459	356	332	462	255	271	266	235	208	200	276	491	518	500	426	436	425	571	319	334	329	276	251	278	334
YER011W	211	207	214	190	167	180	204	335	327	310	320	257	279	321	234	193	216	189	150	178	227	274	311	276	246	213	203	264	367	383	362	315	313	323	382	832	887	816	761	664	665	862	378	388	360	337	295	291	351
YJR065C	232	264	241	233	196	169	250	297	327	325	280	245	239	335	298	274	292	275	226	268	279	486	462	447	407	364	380	435	319	273	248	247	213	249	259	569	544	558	502	417	422	513	334	307	304	254	244	226	312
YHR135C	240	242	238	225	203	191	255	289	280	284	254	222	224	332	267	234	234	188	191	208	244	419	402	398	372	294	312	405	295	302	285	263	229	242	276	626	652	641	630	492	492	661	310	330	306	306	270	271	300
YBR118W	177	182	160	161	125	136	181	425	397	356	344	298	287	389	318	328	314	316	240	269	301	481	455	468	457	345	349	496	437	425	392	414	333	293	405	715	732	680	655	516	510	690	330	307	384	342	263	279	335
YLR043C	194	221	195	167	163	173	239	325	328	338	302	268	268	339	282	294	288	264	237	218	274	473	478	498	403	352	362	458	317	330	346	264	256	266	351	498	533	571	488	420	448	588	331	266	310	295	256	230	283
YOR326W	193	174	193	198	138	145	210	324	328	318	312	254	243	324	212	228	254	208	192	180	229	342	340	365	333	277	279	389	335	327	351	299	279	273	323	675	689	640	624	507	615	689	333	367	375	341	291	300	379
YDR072C	175	163	176	193	152	136	168	399	392	380	347	311	301	375	273	295	243	243	197	225	292	396	347	367	335	320	274	377	331	316	377	312	285	281	343	675	695	683	639	575	530	720	352	328	373	296	259	283	360
YOR259C	225	222	197	189	196	188	218	305	316	320	292	239	245	323	309	293	289	272	228	258	305	408	407	384	402	306	316	443	278	310	294	294	233	248	271	675	595	602	578	488	506	654	338	352	315	297	249	239	305
YBL017C	239	260	241	236	184	175	268	283	301	277	259	209	229	305	231	230	249	215	177	189	264	448	469	454	400	326	340	450	240	273	245	245	204	234	244	629	573	631	551	465	464	601	355	337	388	319	279	294	346
YBL002W	172	167	171	157	126	148	181	447	407	437	383	282	335	408	319	314	317	299	267	266	323	442	478	466	404	358	381	454	355	331	318	285	267	281	344	709	664	657	644	489	479	663	304	334	337	286	277	262	321
YNL067W	203	187	223	193	172	174	209	331	325	349	306	257	262	353	267	232	241	229	179	184	237	401	388	411	365	339	335	405	378	342	347	318	261	260	344	503	540	546	506	416	433	524	338	372	337	321	273	263	329
YGL225W	227	210	203	200	158	165	203	359	352	353	308	311	266	349	266	242	218	230	203	199	246	388	429	409	351	339	324	414	365	322	343	335	271	277	359	714	649	667	618	534	537	690	374	352	367	345	278	291	335
YJR143C	244	224	228	187	178	178	226	319	321	332	288	245	236	338	224	239	243	214	178	183	222	360	380	365	304	272	261	377	322	311	307	262	248	238	308	595	574	590	552	472	451	571	372	377	387	339	297	299	409
YCR004C	289	268	257	206	180	206	242	292	306	265	269	198	216	272	301	325	305	247	257	226	299	458	447	427	427	377	360	469	235	267	250	231	192	163	268	531	523	523	451	428	417	520	304	301	293	259	261	219	290
YDR170C	236	233	236	225	194	193	231	274	312	275	258	227	222	292	228	248	215	201	186	174	238	414	370	376	370	297	334	427	304	274	275	281	236	240	281	640	584	595	567	504	493	653	382	376	348	315	276	265	379
YNL287W	211	214	206	198	159	156	218	340	360	312	313	286	271	304	274	282	279	258	241	238	294	413	405	418	380	348	308	396	310	281	287	295	243	206	316	633	604	614	607	459	458	653	377	335	327	332	249	252	390
YJR059W	231	229	236	186	187	177	232	327	306	315	242	242	247	276	288	282	273	292	205	223	286	410	439	436	423	313	330	392	263	270	286	254	220	215	273	545	558	576	526	405	475	540	337	337	337	282	255	248	328
YLR429W	229	235	230	205	176	169	231	310	302	269	281	234	244	283	297	257	239	252	187	211	290	385	395	393	346	312	338	403	280	305	277	263	190	244	298	599	635	626	576	526	504	655	365	350	339	293	292	292	317
YHR018C	365	445	387	375	329	331	399	155	163	156	161	120	112	156	294	280	254	236	223	221	264	583	552	593	502	478	453	601	166	159	140	120	124	111	124	314	317	298	310	220	258	340	363	347	340	322	263	260	403
YNL030W	193	198	166	185	142	144	182	312	346	330	312	276	273	369	313	276	326	287	238	256	310	421	406	428	405	362	363	449	312	319	317	327	220	253	319	542	540	499	501	430	450	556	253	273	255	236	195	209	270
YGR167W	219	239	229	221	196	176	236	298	313	306	236	238	234	307	277	303	307	253	207	233	266	438	424	432	372	340	340	451	298	273	292	253	215	210	287	579	539	550	511	448	438	579	283	312	308	263	248	252	322
YGL167C	205	257	238	202	179	170	226	333	325	352	308	262	223	321	272	257	267	236	215	196	253	392	402	451	398	339	389	456	291	302	305	260	231	222	264	618	601	601	552	462	457	608	299	323	329	330	267	259	371
YFR009W	226	180	215	186	162	171	194	295	277	284	257	256	241	372	244	233	235	240	167	200	274	317	348	364	334	273	270	325	320	285	334	241	235	248	307	620	618	640	584	499	546	653	393	383	378	324	272	295	356
YER053C	236	249	232	230	182	153	276	267	273	277	243	213	196	280	287	269	271	236	220	203	282	463	418	448	372	366	373	452	272	275	268	207	242	202	250	589	575	556	512	430	406	516	407	376	387	329	305	302	380
YLL039C	281	292	283	248	215	221	282	235	217	220	208	181	187	228	328	273	326	284	227	268	320	516	513	467	459	391	371	539	193	182	182	180	133	152	182	372	383	400	359	301	306	357	283	302	253	237	217	229	269
YCL025C	400	366	394	344	314	301	384	212	211	193	202	179	170	236	286	267	290	230	226	215	314	410	423	404	325	260	314	383	205	212	200	199	177	178	233	439	461	430	419	338	321	413	309	327	313	284	246	220	302
YKL064W	218	221	204	209	173	159	229	300	290	310	243	212	232	273	260	262	262	258	192	224	239	415	448	427	399	308	343	428	266	264	276	268	203	205	292	570	559	543	534	434	477	597	313	326	347	297	274	260	325
YNL096C	210	151	195	152	152	139	205	311	277	334	294	266	249	358	247	219	230	180	162	187	251	338	359	331	254	303	309	336	305	337	339	288	282	276	341	664	619	631	628	545	506	624	372	345	417	361	291	309	385
YKR013W	268	252	274	263	202	199	273	270	258	263	244	204	208	279	249	248	247	199	177	200	224	437	386	397	338	300	296	376	302	298	299	258	204	225	288	540	477	510	477	423	420	543	309	308	307	286	249	278	301
YDR135C	258	226	240	221	193	188	272	289	279	275	243	220	225	276	261	233	226	202	186	151	209	361	361	365	343	258	284	353	278	289	266	254	219	208	299	560	577	609	503	434	437	571	323	349	332	316	242	244	330
YLR314C	215	222	189	198	149	177	236	304	312	308	273	236	243	337	262	251	281	212	185	222	262	375	353	381	301	273	332	346	298	276	287	304	269	248	297	598	611	573	527	478	437	652	335	312	314	312	265	268	322
YLR216C	243	245	234	231	212	193	242	300	254	273	239	195	200	272	255	227	263	253	161	204	240	402	448	442	395	343	346	424	264	252	224	209	197	210	268	465	421	423	426	357	330	452	305	310	313	273	259	229	341
YDR062W	224	211	212	203	190	176	241	258	285	271	247	206	202	276	212	208	192	213	158	172	232	331	344	359	357	276	254	346	311	295	309	236	206	222	285	593	597	589	579	461	468	563	413	390	387	336	300	299	388
YLR432W	226	205	192	180	158	161	181	308	338	323	320	273	246	308	233	251	224	231	158	169	228	384	356	393	335	289	293	358	336	338	352	322	249	266	345	610	600	595	581	479	483	650	375	371	378	376	288	314	362
YKL212W	262	231	244	195	164	182	228	294	302	299	273	234	235	256	230	199	194	200	193	180	223	362	385	329	325	319	278	366	302	288	260	250	233	229	252	548	573	562	491	426	418	574	379	353	357	317	281	278	362
YOL004W	236	225	223	230	200	196	204	308	336	312	279	226	225	308	240	216	230	184	175	193	249	331	355	310	279	267	302	357	269	281	287	254	214	227	282	671	624	690	640	511	550	665	327	333	318	288	264	285	346
YNR050C	239	218	231	215	193	215	246	272	283	275	239	211	232	265	201	195	206	192	146	196	191	328	339	346	317	302	253	359	284	317	292	297	234	212	306	540	515	578	507	433	428	554	342	390	335	308	304	266	335
YMR203W	241	202	200	232	191	174	229	330	280	326	266	262	245	298	259	269	266	222	197	217	258	397	412	374	357	325	313	412	284	274	294	234	207	238	293	555	588	529	499	445	440	578	345	310	327	287	241	274	317
YNL322C	266	295	246	231	193	203	274	229	222	243	186	182	195	256	201	182	198	182	162	136	207	383	363	378	328	309	287	389	254	271	281	228	207	226	259	459	450	454	401	330	330	427	341	353	310	291	256	276	340
YBR084W	187	183	174	145	139	122	174	307	278	328	306	246	256	329	214	208	222	169	128	163	200	305	311	277	291	238	252	285	333	352	348	294	230	239	357	776	718	721	656	560	577	765	387	378	414	322	275	292	389
YCR088W	276	205	262	231	206	216	266	254	272	261	235	211	208	255	261	287	288	253	201	220	232	437	384	455	392	341	378	425	266	227	246	210	180	170	240	569	590	539	516	426	440	587	323	298	313	269	231	261	311
YDL046W	228	219	231	224	193	181	227	323	293	315	306	253	262	311	316	314	322	278	240	268	317	457	481	397	385	339	355	458	303	305	261	271	233	218	298	455	467	441	428	339	359	483	240	271	240	201	193	199	225
YPR123C	251	229	233	238	180	161	277	229	241	269	231	211	177	234	170	196	185	183	137	144	195	362	355	379	305	287	317	364	309	270	272	245	237	204	330	369	371	374	316	275	290	355	356	354	341	320	270	273	336
YMR272C	211	191	212	175	158	167	217	326	324	327	330	254	272	329	290	238	258	240	201	215	264	391	439	393	379	302	281	366	327	271	300	275	233	227	324	569	516	534	503	414	396	565	306	305	340	248	255	242	339
YDR212W	202	208	182	192	159	175	208	322	299	303	277	242	222	286	236	212	239	205	168	180	218	361	357	340	328	259	227	360	261	277	319	286	235	249	323	605	605	634	519	470	465	606	370	348	323	324	267	287	355
YLR138W	237	223	215	198	173	172	241	308	298	273	247	214	235	269	197	231	222	190	158	185	209	339	356	351	279	268	286	354	260	248	277	250	178	184	245	593	634	606	578	497	463	626	334	349	344	337	266	282	331
YBR069C	192	173	189	156	130	147	175	357	336	342	325	272	277	322	220	211	178	195	166	191	218	319	313	294	237	233	253	317	309	338	339	306	288	253	326	677	664	692	629	537	523	631	390	417	374	356	271	315	403
YER089C	333	298	257	244	234	232	326	244	261	233	200	187	194	235	211	206	203	175	190	165	214	329	368	344	301	283	299	361	252	293	240	222	203	182	237	519	540	563	483	387	419	512	323	296	321	296	225	247	297
YIL154C	310	310	309	268	220	219	317	223	205	193	208	164	167	207	223	199	198	153	165	152	223	415	409	438	342	325	335	409	243	216	222	235	162	140	226	382	395	404	346	298	339	418	314	343	294	296	251	260	292
YMR308C	192	167	179	146	138	137	198	365	331	324	299	235	245	340	217	196	208	189	155	175	224	305	296	292	287	258	211	290	350	388	370	310	266	259	341	640	674	693	615	535	501	709	330	332	344	283	270	280	395
YLL043W	238	231	206	180	185	166	234	275	287	270	242	228	243	293	233	234	220	211	177	194	215	364	337	365	331	249	276	342	302	306	275	249	251	229	298	625	580	566	552	473	451	566	354	299	325	300	263	269	345
YNL268W	188	168	185	157	140	161	198	343	323	314	329	297	260	321	235	270	235	216	198	186	223	381	363	346	307	267	283	372	335	318	327	281	237	228	300	604	604	627	563	471	483	559	355	356	290	308	268	249	333
YDR251W	239	191	189	189	160	179	207	294	302	355	266	219	245	297	262	279	244	271	199	211	252	421	392	391	401	354	300	433	278	292	260	217	219	190	273	600	564	550	542	454	434	624	299	297	281	275	246	230	319
YMR002W	233	238	210	199	187	170	242	256	235	241	254	220	182	223	210	234	232	228	169	200	234	385	336	333	344	277	245	323	304	288	302	288	202	241	329	477	461	455	435	370	355	435	289	329	291	289	221	219	301
YCR051W	255	237	268	244	182	193	261	297	293	300	234	206	210	289	182	166	190	173	140	161	177	300	309	342	262	248	239	335	407	343	373	335	267	262	363	502	469	497	450	392	398	478	371	334	321	275	243	258	300
YBR212W	200	205	215	194	149	183	212	300	310	326	252	269	245	308	263	263	254	229	224	200	278	393	425	435	375	333	308	439	286	256	266	246	221	205	272	481	502	465	462	395	338	488	279	273	260	243	260	208	267
YBR199W	221	245	224	198	155	163	237	292	307	270	263	216	230	316	264	290	275	271	200	224	278	399	429	393	349	345	342	418	309	262	257	240	223	220	281	527	527	599	495	434	441	528	341	321	310	299	247	238	305
YFR050C	230	227	193	216	181	164	245	252	248	290	261	255	215	262	260	227	273	270	198	218	236	388	396	411	387	323	332	389	251	275	264	270	225	207	276	460	450	460	455	391	362	467	295	274	337	303	243	237	306
YOR267C	192	240	191	187	166	164	212	313	303	262	281	229	240	291	226	253	206	207	191	181	210	427	400	407	345	293	276	433	322	319	275	264	250	221	298	629	612	583	588	449	511	607	338	314	320	265	244	241	329
YOR317W	227	221	231	209	195	185	236	303	300	282	259	224	207	285	248	253	273	252	210	190	246	389	379	357	345	318	324	437	261	237	203	215	195	203	232	507	446	489	429	413	437	480	326	338	302	318	251	235	313
YBR109C	237	199	217	186	163	164	205	286	290	284	276	238	254	291	251	261	271	248	190	204	264	416	421	434	360	346	334	413	291	291	314	244	250	238	284	498	445	492	505	415	379	490	296	336	310	272	249	201	315
YPR102C	188	157	174	160	129	146	184	334	324	331	325	242	251	337	262	266	279	224	213	203	281	408	382	378	327	336	312	383	341	369	338	298	274	269	354	595	517	539	487	404	450	536	314	319	316	282	249	254	334
YIL041W	275	274	232	226	222	210	267	265	268	263	238	201	192	254	225	231	225	197	180	212	237	360	394	350	312	278	306	365	268	275	250	243	204	200	258	565	545	539	509	416	446	569	350	368	362	315	295	266	340
YDR517W	283	226	231	249	209	213	244	234	243	269	223	213	210	276	279	265	243	231	193	192	260	402	440	375	360	319	297	444	244	228	231	229	183	201	235	430	453	483	427	330	341	431	286	284	284	251	223	218	298
YGR032W	297	271	315	245	233	230	288	206	226	216	207	201	173	215	194	207	217	171	168	176	193	508	538	501	443	400	389	484	207	185	217	174	155	161	204	448	435	448	411	330	357	480	321	339	301	271	226	230	338
YCL045C	201	201	204	182	147	164	222	321	300	312	275	230	245	353	213	228	229	225	169	185	254	365	390	363	351	272	294	389	289	287	314	250	256	260	299	613	596	573	545	451	465	649	318	319	339	319	264	236	329
YJL152W	253	302	272	234	198	179	302	240	216	224	197	161	202	252	218	238	235	219	187	181	220	470	457	470	367	368	361	474	246	247	247	221	173	208	245	350	394	343	347	303	306	404	313	280	272	251	245	222	301
YCR077C	229	198	192	204	154	161	224	294	295	303	280	241	265	316	205	221	217	229	164	173	278	343	324	348	319	259	248	313	289	287	268	249	226	217	307	550	579	608	548	485	479	643	332	333	313	328	315	266	347
YGR097W	247	245	237	235	167	177	269	288	301	271	258	201	193	273	290	246	304	244	200	171	253	377	370	376	351	298	288	381	240	283	262	219	183	229	250	486	548	512	491	403	399	534	276	287	292	260	247	243	274
YKL096W	213	228	219	198	149	174	212	273	287	256	247	228	222	258	443	452	404	377	315	301	430	429	385	394	367	325	343	426	245	229	261	215	188	211	278	445	440	450	400	322	329	456	196	189	175	162	152	141	187
YGR020C	196	185	203	178	152	152	187	339	282	303	276	243	248	305	262	258	250	231	202	199	272	438	405	413	372	347	287	402	294	310	279	288	230	232	306	519	470	485	476	410	446	546	278	288	272	323	245	266	310
YDR304C	225	211	216	206	168	185	241	258	293	272	236	209	206	289	269	210	256	230	217	181	262	415	409	401	394	312	339	400	252	259	282	232	201	212	269	527	480	504	437	380	381	527	298	301	326	260	218	220	312
YJL079C	234	231	256	234	209	214	253	253	254	241	237	187	188	242	202	213	191	205	160	160	199	320	288	301	283	239	232	319	283	267	295	281	224	242	285	614	595	593	573	480	468	637	317	323	325	314	236	252	317
YKL207W	265	242	248	203	174	205	247	259	242	230	252	201	225	242	218	234	233	197	178	174	233	381	393	386	356	316	289	405	256	271	258	251	236	198	261	474	506	500	460	431	393	452	313	309	330	302	249	264	300
YOL126C	281	251	296	215	213	221	260	262	276	305	228	213	219	260	253	239	276	216	184	168	253	442	453	457	389	360	342	472	218	264	232	216	195	193	261	408	334	397	341	287	315	405	227	199	222	223	193	176	227
YKL150W	220	228	238	222	147	159	238	266	269	271	254	234	207	282	297	279	270	263	210	245	298	429	430	406	393	370	340	436	242	209	233	230	196	197	235	438	451	469	395	388	329	453	297	299	270	258	213	258	241
YHR039C-A	227	172	191	188	143	164	184	320	332	347	286	248	272	322	278	253	246	261	205	192	284	402	399	433	386	294	289	439	333	278	270	255	230	259	297	593	589	589	542	457	455	613	271	293	273	236	213	221	292
YJL082W	214	227	195	177	153	180	226	321	318	295	287	207	262	282	303	297	299	241	264	212	302	421	408	386	361	318	303	424	297	253	258	249	202	207	265	571	552	583	519	425	405	597	274	279	287	243	203	205	273
YIL169C	235	258	243	246	189	193	247	244	232	205	202	178	176	261	205	209	226	174	162	185	222	322	327	297	257	269	244	333	273	261	290	259	209	215	274	512	473	485	445	395	359	504	329	328	331	281	234	252	304
YLR214W	134	159	143	130	117	116	152	351	358	324	360	278	299	364	252	240	231	195	184	171	229	345	333	335	279	291	282	326	353	367	380	359	293	272	370	659	638	679	567	512	476	644	322	309	292	280	272	256	287
YGL209W	202	195	173	202	136	136	192	373	361	373	337	289	288	372	204	216	233	220	185	169	236	287	308	284	287	259	226	306	327	315	336	343	280	266	352	590	558	625	495	484	471	533	248	257	278	234	185	199	237
YLR229C	217	229	191	195	184	155	230	282	300	299	249	214	238	288	227	256	206	200	185	176	252	369	357	364	303	300	288	344	290	324	267	261	220	238	302	529	509	484	415	321	375	462	330	321	330	263	249	251	342
YMR109W	212	228	230	222	173	200	229	287	268	265	248	188	181	231	196	222	222	198	161	193	248	352	349	335	304	304	270	351	274	215	252	228	184	174	236	578	587	640	593	508	485	654	319	314	321	297	233	259	299
YDL147W	174	169	186	163	139	144	200	263	294	290	271	216	217	273	248	307	290	247	209	201	280	345	342	373	352	276	324	370	293	278	269	237	188	229	290	642	664	596	548	479	489	673	324	316	318	267	230	252	286
YJR077C	256	226	220	200	180	196	243	295	267	273	282	194	229	314	258	227	236	233	204	215	240	381	384	419	336	284	326	431	307	319	296	303	253	217	295	470	512	477	439	368	369	517	289	326	295	287	226	239	310
YER133W	140	136	156	141	139	124	167	361	327	318	321	238	270	340	259	269	260	244	234	216	264	380	382	357	333	311	320	410	326	314	313	279	250	212	305	676	596	659	503	457	497	625	330	329	339	319	259	267	352
YDL078C	240	234	242	211	181	173	210	272	278	272	282	182	222	269	261	268	289	241	203	201	284	435	404	452	340	298	303	409	280	248	264	223	213	219	268	474	468	455	410	379	353	491	289	316	305	270	203	218	302
YNR017W	236	202	204	195	166	151	210	269	280	314	259	222	248	296	236	251	236	222	198	200	261	368	342	340	314	261	311	394	289	360	309	274	245	228	338	534	494	518	499	396	384	520	270	291	265	255	224	237	302
YMR261C	240	230	266	216	186	168	254	252	260	258	274	217	237	291	242	249	254	249	187	206	255	406	418	446	362	323	339	409	246	245	263	225	199	143	223	482	454	469	397	385	357	419	311	324	312	277	233	265	277
YMR243C	187	184	183	164	137	134	194	319	330	305	313	264	260	332	225	239	219	217	172	144	208	364	335	350	307	279	277	337	307	269	283	260	225	215	286	563	571	553	522	449	445	536	337	289	368	274	287	268	340
YJL141C	192	202	221	198	158	170	235	296	255	283	296	235	216	304	243	274	249	229	177	177	223	399	374	377	347	298	325	388	226	240	234	198	199	209	265	566	555	521	491	412	417	561	273	263	274	267	239	262	321
YOR020C	180	209	199	168	151	150	200	292	270	276	269	219	225	277	230	239	285	230	208	204	289	406	358	421	363	301	321	382	277	266	287	249	197	230	271	423	397	425	342	339	342	428	259	236	258	188	191	187	229
YLR337C	280	327	323	315	238	254	314	224	213	224	179	138	164	206	176	196	179	176	139	159	184	335	343	330	292	254	261	330	176	180	211	160	156	143	194	563	536	549	459	473	425	548	343	317	282	281	248	231	298
YGL206C	205	181	184	149	146	165	186	277	303	323	297	226	213	275	290	267	264	213	189	208	253	375	382	355	325	314	293	366	286	254	259	232	205	211	235	570	605	587	536	431	452	567	315	290	293	288	240	228	282
YNL091W	188	205	183	194	152	160	186	270	251	307	255	217	197	298	211	190	229	193	148	195	207	322	307	291	289	293	263	326	303	258	275	268	231	207	287	565	597	576	479	445	445	623	323	260	288	260	225	206	286
YDR502C	267	278	293	266	236	188	274	239	206	235	200	195	182	244	203	201	206	192	143	168	201	371	337	385	297	247	245	344	270	246	256	231	217	223	275	476	414	478	406	338	342	442	312	309	304	284	241	237	323
YJL020C	286	232	284	240	243	189	294	205	228	239	204	181	170	217	187	200	191	198	179	143	209	347	353	329	285	256	266	371	214	219	208	174	148	154	204	569	525	509	447	418	409	567	301	306	271	273	234	239	297
YGR186W	209	172	185	182	176	148	216	274	244	255	267	193	187	260	207	200	223	189	153	150	209	321	330	315	285	232	264	337	261	258	237	234	212	214	245	630	659	645	605	545	503	658	320	290	301	283	254	230	320
YLR414C	273	260	240	218	170	167	243	246	221	221	207	151	167	210	212	195	212	153	163	169	206	534	513	538	471	389	428	529	183	182	174	151	162	155	184	367	360	374	359	315	294	420	297	336	321	289	242	228	340
YBR234C	216	238	218	211	179	143	228	297	297	279	237	223	203	266	292	266	267	246	208	222	265	431	429	418	358	343	336	399	260	255	243	274	223	233	283	454	453	438	374	332	364	442	222	226	249	221	188	208	231
YGL106W	223	217	213	201	201	165	202	235	265	235	220	184	171	246	216	200	192	185	159	178	188	361	331	343	291	284	231	311	296	266	298	247	225	221	287	439	469	437	400	315	351	464	291	289	254	221	196	228	280
YDL048C	166	220	184	171	138	136	191	251	274	265	259	198	224	259	185	191	169	179	125	136	176	375	394	353	350	318	294	403	315	271	289	289	222	231	304	564	558	551	504	409	451	594	314	304	287	245	230	200	293
YNR036C	267	218	241	213	197	184	257	281	240	247	220	188	216	236	246	228	259	206	175	190	247	423	403	376	345	318	271	403	234	241	282	269	181	194	233	408	420	422	386	362	287	453	274	282	295	252	207	209	286
YKR048C	252	247	263	236	202	196	277	248	228	183	207	178	183	237	197	200	217	176	143	151	199	349	320	305	321	223	227	312	216	242	228	192	169	168	230	499	473	479	481	421	407	499	361	312	288	265	282	220	363
YPL204W	218	161	204	161	142	160	163	286	298	275	230	223	211	297	262	206	221	212	171	199	237	337	328	329	313	264	274	343	255	288	303	251	229	214	276	508	507	526	472	420	432	549	266	326	286	272	224	223	277
YHR108W	207	204	191	177	153	158	228	246	269	291	254	241	220	269	243	216	199	201	152	164	240	322	351	387	320	283	278	349	291	275	283	246	229	234	274	591	559	532	449	396	380	508	304	270	315	326	261	272	300
YFL005W	207	202	197	200	158	160	181	296	263	258	227	202	225	284	240	230	250	208	193	191	238	393	388	356	331	290	301	370	284	278	291	250	210	241	302	452	430	437	387	355	339	500	295	254	239	253	208	189	281
YOR276W	196	192	179	162	115	144	144	292	310	278	259	235	224	309	230	215	198	191	197	171	218	423	393	422	334	291	304	407	332	297	285	275	224	248	281	493	476	446	455	394	431	501	352	350	324	301	253	260	344
YNL173C	202	202	209	199	155	152	176	295	291	312	223	201	244	248	316	296	272	270	244	233	269	380	377	352	379	293	298	443	248	235	250	217	194	175	238	498	491	518	470	364	374	474	274	271	271	242	218	228	278
YPR069C	178	156	189	140	140	150	194	298	271	331	282	234	235	285	238	210	227	208	177	180	252	391	353	330	277	284	270	358	278	306	286	257	209	218	288	571	548	555	496	424	421	550	296	313	270	246	232	240	311
YER122C	174	165	163	171	143	127	175	311	297	294	284	230	257	282	243	225	248	222	195	198	246	329	296	330	303	256	230	319	290	316	299	284	237	217	304	611	580	585	524	454	441	631	323	295	288	287	211	221	301
YER026C	197	198	165	187	176	155	192	294	275	294	264	210	220	297	252	283	273	263	247	228	307	383	387	359	342	330	315	357	273	274	303	257	217	200	260	484	491	490	468	428	398	493	285	329	297	278	243	229	329
YOR042W	264	259	231	229	193	200	251	240	233	230	215	201	176	255	199	215	218	188	154	193	205	375	346	353	340	273	282	332	227	240	217	200	168	165	206	489	502	419	462	382	346	428	272	292	273	260	234	242	295
YGR116W	178	176	178	160	128	117	190	296	300	290	302	246	229	303	239	229	210	210	185	165	217	329	326	310	295	254	239	315	276	274	271	247	230	197	271	607	606	618	530	440	487	605	314	320	306	285	246	271	303
YOR370C	171	166	178	141	172	134	167	321	321	297	260	232	254	299	220	231	252	213	208	182	214	342	347	337	327	243	237	287	319	297	323	272	263	247	297	585	552	574	537	436	442	599	318	278	312	277	226	219	308
YGL207W	162	174	173	167	158	173	181	293	290	268	249	223	236	314	229	225	220	212	192	191	260	345	331	323	280	234	252	308	262	276	302	262	207	221	259	613	622	640	558	492	477	590	313	301	347	275	222	237	287
YOR184W	244	259	228	229	200	209	233	230	249	193	199	196	186	232	201	194	188	189	161	155	190	449	466	406	376	344	374	462	216	230	241	210	194	171	235	419	460	402	379	351	351	437	290	282	315	235	229	220	281
YLR208W	208	221	188	172	154	175	198	278	254	256	234	204	242	283	244	217	206	204	158	150	245	350	325	330	318	248	263	324	295	279	267	262	220	224	273	519	513	535	444	412	408	476	284	279	323	283	234	242	298
YNL134C	245	226	219	226	186	191	231	209	227	220	206	177	205	248	230	202	226	200	167	187	232	444	392	401	323	304	323	418	253	223	231	209	180	180	223	425	432	410	369	321	328	417	274	243	266	260	202	231	300
YMR315W	260	203	229	229	182	197	250	255	242	236	234	189	203	224	309	294	291	256	217	215	282	457	443	441	412	355	339	461	204	163	170	171	163	138	194	396	409	412	399	302	305	384	255	252	253	255	226	197	252
YER021W	172	155	164	130	150	142	180	336	276	303	255	220	237	286	263	281	257	266	201	223	270	353	360	383	336	273	287	369	299	273	254	268	211	215	263	573	556	517	469	421	454	609	272	312	292	265	226	211	310
YNL217W	242	220	200	188	176	177	242	220	230	247	228	191	180	273	218	219	182	174	161	155	217	404	372	365	354	295	343	413	245	247	276	210	188	214	233	473	458	444	424	354	388	522	337	356	317	283	259	238	352
YPL091W	192	215	214	204	181	175	253	242	247	235	230	190	181	260	216	207	201	184	163	181	200	327	334	343	300	257	270	367	252	268	219	246	178	191	219	500	482	508	451	432	435	549	298	296	269	256	237	225	303
YNR035C	201	199	164	168	142	158	196	266	277	256	250	222	215	249	255	243	280	207	233	202	254	338	365	379	337	297	297	353	246	237	239	238	186	239	257	454	437	428	371	345	336	443	277	259	252	257	195	182	285
YER031C	247	190	191	209	166	158	205	271	273	264	242	216	195	251	225	221	249	193	177	184	240	371	359	369	313	257	268	348	287	287	274	265	200	219	285	474	436	488	437	365	388	480	288	264	293	254	210	205	268
YGR244C	265	249	241	219	188	200	237	223	211	252	200	199	192	237	272	263	242	241	238	237	284	406	379	370	342	288	306	399	187	217	201	207	176	162	182	426	429	414	373	363	318	375	244	264	248	238	203	200	256
YLR248W	195	218	199	198	177	188	219	262	258	259	243	224	181	273	256	238	214	173	161	176	236	391	390	369	335	245	283	339	246	237	255	222	187	185	231	506	563	539	492	390	417	558	263	319	274	234	245	260	325
YER052C	230	251	225	231	199	181	241	256	259	231	232	235	187	250	238	226	256	211	187	229	259	366	426	389	382	314	306	357	230	241	238	203	193	167	241	437	468	438	404	353	332	451	259	282	280	267	217	250	284
YGR231C	236	218	175	172	192	153	184	249	257	272	225	195	186	253	248	251	261	212	212	195	228	392	388	334	357	331	266	373	253	235	223	228	204	196	236	474	481	483	458	368	376	480	267	271	233	228	218	190	281
YDL110C	294	234	243	203	192	204	258	211	224	195	193	170	185	210	255	265	276	213	226	205	262	386	372	405	341	322	306	423	195	183	194	180	163	152	186	344	392	356	333	303	291	411	229	201	212	221	160	190	215
YPL163C	219	217	209	196	170	189	220	242	213	224	206	197	165	229	211	205	210	173	167	189	202	329	316	327	281	260	280	350	277	298	305	220	175	232	278	474	533	480	423	403	399	474	279	247	265	258	203	200	283
YNL010W	162	157	184	143	132	134	155	282	297	269	237	249	221	294	228	208	206	208	162	207	226	362	342	361	321	302	278	383	291	313	295	293	212	247	315	532	513	519	464	379	388	472	329	326	315	289	273	235	299
YOR014W	164	176	210	186	142	151	180	286	297	305	260	231	203	298	229	219	230	218	187	205	253	348	363	356	329	275	287	329	257	256	249	233	192	198	259	531	551	515	477	411	429	535	283	263	276	254	208	212	266
YER064C	243	196	222	184	171	206	221	242	224	237	208	169	172	256	236	229	229	203	198	176	235	417	411	408	378	298	336	368	234	242	248	212	204	170	257	449	417	445	424	330	359	452	279	305	254	243	210	247	285
YEL017C-A	170	155	175	171	133	127	167	355	291	286	249	255	223	323	207	209	218	173	205	155	242	395	362	348	305	275	275	379	338	304	279	282	232	209	346	504	532	494	484	413	388	518	313	266	270	281	206	218	284
YKL039W	227	218	181	189	162	149	241	249	262	262	229	183	187	260	247	224	214	206	176	192	243	344	341	345	354	294	272	389	250	252	282	248	200	173	258	502	473	424	431	345	362	461	256	235	235	232	226	209	270
YBR052C	192	209	232	196	171	172	204	256	214	240	227	176	195	231	306	261	264	268	222	199	261	387	374	420	343	321	313	414	225	211	255	212	189	201	230	454	443	460	394	331	347	423	273	229	248	247	197	208	234
YMR226C	223	234	231	209	184	189	224	232	229	249	219	197	185	274	239	224	211	190	190	178	230	328	365	316	314	288	282	319	236	202	221	197	171	176	213	495	477	431	420	340	341	451	245	276	265	222	177	210	256
YPL232W	214	194	187	144	159	159	206	293	267	293	261	231	233	272	227	226	228	215	179	187	202	364	373	381	337	299	291	397	265	245	250	230	228	222	228	513	450	436	405	350	333	452	302	245	243	245	250	209	271
YMR136W	170	172	175	152	126	145	149	317	325	319	297	208	231	337	203	215	215	161	174	160	176	380	339	339	312	255	279	349	297	304	297	279	241	256	281	583	648	598	555	500	464	625	244	241	241	222	183	140	252
YNL160W	250	249	218	214	202	173	233	213	173	221	181	189	164	226	203	203	198	231	172	172	214	474	431	439	398	355	339	414	199	214	203	194	144	174	213	368	364	364	345	301	305	368	323	292	275	233	223	230	320
YHR097C	191	198	182	167	154	158	199	261	245	218	210	199	204	262	250	259	261	226	185	206	255	452	462	444	409	361	380	448	184	206	231	171	168	148	193	364	400	379	362	329	294	404	216	207	228	207	183	201	245
YMR238W	222	245	231	256	201	179	254	241	232	215	193	184	186	224	238	235	236	183	143	193	231	409	386	389	384	318	318	435	187	206	220	193	160	163	197	385	398	336	325	282	268	381	277	278	284	272	230	225	305
YOR239W	167	144	149	138	140	118	161	287	256	288	253	191	209	287	225	204	220	199	162	183	217	290	307	297	283	277	272	302	263	317	269	265	208	206	290	575	530	588	471	411	457	557	293	274	312	253	245	241	337
YAL039C	244	236	251	218	191	184	221	221	215	202	209	166	169	276	209	194	219	180	164	155	196	351	323	338	308	276	281	376	243	226	244	215	171	169	231	374	377	424	370	316	302	431	289	257	249	252	205	193	288
YOR323C	210	200	237	167	166	150	204	267	245	265	193	212	187	249	246	215	214	225	157	193	208	403	376	367	300	276	280	361	278	256	256	223	194	185	266	476	506	513	489	360	373	484	299	314	261	251	232	248	298
YDR232W	201	179	193	185	141	157	181	277	294	246	229	199	193	246	205	199	198	179	151	138	182	259	290	301	273	208	239	291	299	284	230	237	200	205	282	520	519	505	482	399	435	511	296	278	307	269	228	216	241
YGL040C	177	206	182	191	183	194	224	262	236	252	255	192	214	293	216	198	203	194	161	184	256	320	338	333	296	249	280	332	249	251	264	232	190	215	269	446	445	405	425	357	350	478	317	268	274	254	223	225	256
YDR457W	204	183	189	171	163	165	192	238	249	255	212	197	213	278	177	213	194	170	163	172	200	348	312	302	302	261	235	317	275	249	247	219	195	178	252	600	599	593	513	475	454	559	289	270	278	264	240	216	275
YKL080W	185	190	162	159	146	134	188	316	275	267	255	241	222	278	236	248	238	247	220	179	242	321	378	332	300	301	263	365	290	264	266	238	203	179	247	571	543	546	539	436	415	575	306	318	295	212	241	248	319
YLL048C	189	175	170	153	135	125	195	266	288	282	240	213	179	266	204	169	203	164	153	146	189	293	292	292	232	227	201	305	279	264	263	244	190	233	270	568	602	664	595	500	509	620	299	318	298	270	260	262	318
YGR136W	189	180	179	168	178	173	204	252	228	248	200	186	166	238	215	239	262	204	149	171	219	413	439	396	419	314	311	418	202	227	218	188	174	174	222	442	380	405	388	321	335	440	257	275	268	230	205	217	290
YMR006C	191	168	164	148	115	142	181	278	282	268	278	212	211	291	226	201	196	187	134	146	203	258	240	221	231	162	196	251	305	303	288	296	244	248	327	565	584	546	483	441	417	512	309	285	304	280	233	232	311
YMR311C	231	180	191	188	149	143	203	283	301	302	222	213	223	271	278	247	251	230	237	189	258	368	362	343	341	281	299	378	220	217	235	185	182	193	201	525	488	478	421	369	367	514	232	235	247	223	216	208	225
YLR384C	173	149	133	155	126	133	189	309	258	259	225	231	214	275	210	188	159	167	156	142	191	283	292	277	265	223	207	266	293	296	265	272	251	246	296	605	664	617	585	499	530	640	306	307	335	293	234	238	307
YER125W	236	206	233	182	164	166	220	295	262	278	257	244	208	273	247	250	226	192	199	173	233	318	330	320	314	265	290	342	242	248	228	224	194	185	256	493	446	529	449	381	414	526	251	225	228	225	193	205	206
YKR080W	301	296	301	233	243	205	298	171	168	154	169	136	123	169	186	181	160	169	129	120	205	505	538	513	498	439	439	553	210	191	191	190	158	165	208	392	388	362	345	294	302	369	235	272	257	207	204	190	233
YJL001W	208	198	173	193	162	163	191	265	231	247	193	181	202	239	249	226	231	217	198	176	247	407	385	367	363	310	282	408	250	203	241	199	185	189	261	406	408	432	388	338	329	415	275	266	268	224	218	222	255
YGR132C	190	204	209	204	137	162	190	265	253	249	228	204	225	284	220	195	227	204	177	173	186	355	370	353	279	284	270	330	247	254	249	241	196	185	255	434	370	388	383	328	316	388	289	267	250	248	215	199	268
YER012W	209	187	180	170	170	155	204	270	244	277	270	189	209	270	245	241	245	224	164	206	237	329	348	353	286	295	274	357	242	251	256	233	196	209	248	429	477	478	403	362	317	423	293	285	274	238	202	198	267
YIL155C	279	282	285	215	212	184	271	240	231	219	219	164	168	224	223	213	260	204	196	185	238	331	314	306	293	238	267	341	168	175	176	167	143	143	204	388	374	379	345	299	295	371	220	225	215	220	176	150	221
YKL156C-A	161	133	175	153	131	123	170	314	300	263	266	239	256	266	194	198	204	162	147	166	192	318	284	296	264	237	216	312	286	298	292	251	250	251	302	380	351	391	345	279	288	395	248	257	267	239	197	222	262
YLR196W	128	123	115	122	94	105	162	269	305	292	269	206	209	297	145	152	115	129	115	114	162	270	211	208	213	161	187	218	344	346	341	293	231	255	304	637	635	619	581	487	515	643	358	350	338	308	253	275	307
YER156C	160	175	161	163	131	137	154	282	283	285	234	217	236	309	223	215	197	190	145	152	190	278	248	298	280	214	215	278	306	323	314	295	218	233	320	579	534	504	480	381	440	509	295	310	274	279	268	241	316
YJL143W	203	192	202	166	156	153	219	255	261	238	241	225	216	278	205	200	193	221	159	161	233	328	309	310	297	266	246	338	236	263	263	233	209	204	284	524	500	485	435	368	410	512	239	269	249	227	224	223	247
YLR332W	185	171	176	157	123	141	186	250	265	280	224	228	203	253	176	222	182	197	136	163	181	371	344	365	308	279	270	329	221	212	236	227	176	192	255	427	409	404	383	334	321	446	257	246	270	233	202	193	273
YGR160W	128	110	109	109	85	99	117	297	305	300	264	222	251	320	178	163	173	139	146	137	179	238	237	235	200	177	177	218	387	341	329	306	272	265	345	684	670	711	609	550	543	661	366	361	411	323	287	295	373
YHR182C-A	244	214	239	182	183	150	241	232	184	212	169	149	164	202	170	164	183	149	146	152	218	329	319	287	282	248	262	347	208	200	209	181	166	159	218	453	415	411	386	329	322	389	385	396	386	323	303	264	378
YOL087C	212	198	189	177	143	151	213	258	249	276	204	193	211	245	218	201	215	201	158	177	232	325	308	357	274	288	267	303	239	219	222	216	177	201	244	538	472	536	444	405	399	533	276	283	279	233	229	199	290
YBR145W	267	291	303	279	224	245	306	142	132	141	139	142	121	129	225	241	203	178	157	167	209	442	465	475	425	369	388	487	166	152	158	136	120	113	144	305	308	297	256	200	233	322	309	281	288	273	225	228	271
YML125C	166	186	156	152	135	139	168	291	274	283	219	208	209	266	179	195	173	160	146	136	232	330	338	288	263	252	276	327	263	295	271	248	209	238	324	495	465	471	428	390	415	488	342	313	303	287	250	258	316
YAL016W	157	176	170	166	152	157	196	291	273	286	241	187	214	251	232	223	213	216	152	177	223	311	343	342	304	280	251	354	251	237	245	226	167	189	252	481	462	479	442	394	367	484	261	264	265	225	224	222	284
YDR277C	171	194	204	190	162	162	213	259	239	249	237	212	200	247	297	245	273	245	216	208	303	386	382	382	322	300	270	366	200	200	212	178	191	165	194	471	422	473	408	369	316	422	197	223	193	182	142	160	217
YOR254C	158	178	169	159	163	122	182	263	260	266	246	197	204	274	218	223	212	173	169	148	210	341	298	277	268	223	245	320	284	244	222	227	219	226	238	534	525	531	490	399	419	510	334	316	307	244	239	236	309
YJL171C	194	202	187	196	143	171	214	217	210	212	218	195	190	234	191	188	164	162	159	144	165	414	428	393	406	351	334	465	224	226	224	194	153	164	223	409	405	408	395	333	325	432	319	332	318	312	221	262	329
YJL002C	150	173	156	146	122	141	163	259	279	260	246	194	210	274	231	205	193	187	162	178	196	331	343	299	277	280	253	325	238	243	226	215	195	209	241	524	544	529	484	449	391	511	300	308	295	310	243	234	299
YML069W	203	218	183	160	126	124	166	257	250	246	242	186	204	241	238	193	224	162	169	149	213	335	342	306	280	246	253	293	247	241	234	218	182	211	279	524	524	492	413	418	369	491	300	294	270	246	215	203	265
YMR054W	210	192	196	201	154	175	198	295	225	264	229	191	183	265	203	206	193	159	182	190	189	319	348	311	297	253	240	333	241	235	222	191	165	184	244	468	453	508	464	340	411	460	278	269	260	233	213	230	272
YOR142W	191	212	198	168	169	161	206	241	242	229	227	212	195	230	275	259	266	246	208	206	277	389	374	360	332	255	300	374	222	203	205	197	155	164	185	447	430	386	390	345	358	424	252	240	246	224	204	187	247
YMR039C	193	177	187	163	138	133	162	246	253	229	213	185	187	245	222	204	200	181	182	140	218	295	328	315	298	245	264	327	210	229	222	232	173	193	227	545	510	511	494	392	418	533	276	271	252	251	233	249	276
YDR452W	173	172	181	191	138	141	188	267	246	236	227	174	204	212	208	205	210	194	175	172	207	322	311	315	313	260	243	332	235	230	227	190	190	183	260	482	461	411	417	375	370	487	302	282	247	222	210	235	303
YER020W	223	234	226	221	168	170	236	236	234	230	187	186	164	220	176	171	212	172	152	160	197	383	388	433	325	315	294	372	188	205	189	178	153	146	178	370	404	340	340	271	308	382	255	262	258	205	216	172	251
YMR266W	147	176	140	137	112	120	157	286	284	264	281	208	244	268	202	207	198	185	154	153	191	319	295	301	265	247	237	325	266	256	245	263	215	216	264	547	579	603	486	447	429	573	307	301	323	286	217	225	295
YEL002C	179	138	146	141	123	144	169	278	276	272	219	183	187	265	183	214	220	202	156	188	230	340	313	324	313	245	273	341	272	265	260	221	204	210	276	513	471	487	440	406	399	471	274	283	272	247	234	217	271
YBR015C	214	208	176	162	152	139	195	252	261	268	229	191	190	248	194	204	198	201	140	172	197	305	299	319	262	243	249	275	254	262	238	242	196	210	279	472	477	489	394	368	408	494	256	281	267	248	199	201	277
YJL123C	181	176	165	159	149	134	207	271	253	257	236	175	175	252	212	207	209	179	177	169	221	296	325	310	280	241	251	299	244	252	242	210	191	195	244	561	516	515	476	437	413	571	277	266	250	197	196	182	240
YNR051C	133	131	126	118	102	78	124	227	244	248	216	197	209	233	213	215	216	172	146	160	191	255	280	254	233	249	219	290	244	300	271	220	209	212	281	519	567	558	527	459	453	602	304	328	334	273	253	251	324
YDR454C	149	161	129	139	109	131	178	281	283	264	257	257	237	258	220	193	207	205	144	170	195	367	317	278	324	251	260	291	299	244	285	222	204	200	278	503	490	466	468	426	378	515	306	279	277	260	221	205	292
YGR229C	129	124	139	155	123	114	129	268	281	309	238	228	212	281	215	225	182	191	152	179	196	288	278	271	239	226	230	289	279	268	279	216	212	208	273	566	556	544	521	412	448	564	305	283	296	262	246	257	265
YHR039C	182	179	197	165	139	150	190	277	277	241	231	192	199	266	194	159	175	176	139	181	193	334	336	269	289	242	241	311	218	232	231	219	222	209	260	486	474	492	483	372	377	492	277	291	271	246	219	240	273
YOR181W	241	295	237	227	179	172	229	208	205	209	190	160	190	225	147	174	184	169	154	170	192	301	312	309	254	249	213	316	190	219	218	184	149	157	203	510	535	495	422	346	387	499	280	264	228	210	209	180	257
YKL172W	139	125	135	110	100	86	125	267	278	289	241	219	217	294	155	144	170	142	132	131	144	206	202	169	208	169	158	208	337	369	338	309	264	266	316	638	636	664	578	501	546	680	334	320	311	259	243	270	294
YBL045C	228	196	227	205	171	162	238	196	221	221	179	159	162	197	260	245	233	218	186	200	254	363	331	359	332	277	295	336	206	207	184	167	162	148	168	424	421	417	355	332	325	419	294	262	258	245	229	232	281
YGR245C	137	147	129	130	115	103	127	243	217	236	217	204	178	253	129	152	130	138	118	121	140	204	205	203	172	170	158	208	299	321	309	311	245	226	323	671	722	719	594	547	567	688	308	357	316	275	243	254	329
YJR072C	191	188	192	172	135	134	177	216	238	234	216	190	192	251	171	181	169	161	126	144	155	274	278	260	266	221	213	299	285	298	282	214	207	211	261	436	484	443	426	374	345	478	273	283	284	278	236	243	293
YMR235C	181	159	149	155	116	125	141	273	252	262	242	211	228	263	206	187	198	187	142	174	168	322	288	286	251	236	227	282	269	285	289	258	202	207	284	595	587	595	483	428	475	580	300	286	295	270	241	215	308
YHR098C	183	166	182	189	164	152	191	274	264	226	211	194	182	265	174	225	196	158	140	165	202	269	294	276	270	212	240	276	250	252	208	222	194	186	234	504	465	469	419	359	359	475	308	275	283	251	203	215	255
YOR157C	240	214	199	203	184	167	215	241	251	220	226	176	170	245	199	204	235	190	157	187	222	346	326	334	300	260	278	329	239	222	224	222	170	168	214	426	450	431	392	343	313	429	278	274	254	214	201	189	247
YKL126W	214	202	204	160	143	141	192	238	262	251	226	165	176	231	228	233	226	198	203	166	216	389	377	401	315	304	281	362	228	195	206	215	169	160	222	438	418	424	385	358	322	420	253	240	255	229	220	208	300
YBR187W	160	146	165	152	134	137	176	278	289	299	237	238	202	272	211	217	220	190	150	167	200	290	282	319	275	246	279	309	268	288	279	234	239	208	278	551	504	499	492	388	379	524	291	293	284	269	215	237	265
YPR108W	180	213	192	171	155	134	197	285	246	252	217	224	184	256	239	240	235	194	159	190	236	335	327	324	288	266	260	346	207	231	207	185	176	171	239	480	413	443	391	341	348	464	260	268	275	240	212	229	240
YPL262W	208	213	221	172	157	168	216	245	251	249	199	190	179	246	223	224	199	194	162	162	210	328	328	349	304	274	259	334	248	225	240	192	175	175	207	340	421	424	349	295	292	398	228	258	211	227	186	187	232
YBR059C	189	238	226	194	169	186	215	203	202	243	195	148	174	222	191	219	184	159	143	160	201	308	307	291	277	245	284	352	211	216	228	227	169	179	215	467	484	458	425	343	340	463	249	263	262	243	202	183	238
YER057C	211	188	172	188	152	170	208	278	227	259	221	185	186	244	242	189	192	182	158	152	216	350	359	328	322	260	285	359	226	269	252	217	204	160	260	357	383	341	322	275	299	389	226	252	248	236	181	163	244
YER090W	201	186	196	190	157	145	222	234	225	205	240	178	202	226	198	184	170	176	138	168	185	326	360	319	267	228	249	320	248	262	242	204	194	184	245	402	394	407	347	315	357	400	251	273	267	238	221	203	249
YKR074W	138	130	147	136	113	115	153	322	364	302	279	256	266	318	241	217	220	205	176	170	252	303	315	318	258	271	268	332	302	276	251	238	206	227	273	503	493	481	434	424	373	486	220	208	188	175	150	149	228
YDL182W	207	190	199	179	178	149	216	238	231	243	232	191	209	256	179	163	175	168	142	120	164	301	309	326	276	249	240	319	250	235	234	234	195	211	232	448	400	440	428	319	364	433	261	253	291	226	203	213	245
YGR218W	124	147	121	128	113	129	136	307	287	300	273	251	210	327	243	197	219	175	169	146	207	313	311	342	286	236	224	326	248	258	257	250	200	220	272	545	578	530	556	462	412	593	317	262	277	259	205	215	292
YHR132C	200	197	207	193	144	147	226	252	239	210	220	188	179	230	203	219	186	162	150	151	183	329	353	334	300	236	248	338	216	224	193	182	199	169	191	400	403	424	392	387	349	405	251	279	282	217	181	215	283
YMR043W	177	161	184	177	125	128	171	266	233	225	219	188	190	227	164	151	176	144	130	115	159	269	257	276	251	209	195	273	264	251	243	252	224	222	286	534	482	505	406	351	357	507	288	286	260	255	213	224	298
YPL105C	120	149	161	117	116	121	125	308	292	286	269	220	232	287	195	208	172	200	154	155	228	291	284	319	269	207	229	280	259	278	255	233	185	176	252	543	547	568	523	425	438	564	261	246	271	214	199	191	257
YIL062C	207	222	176	164	151	173	188	202	211	230	208	178	176	230	219	210	240	200	158	166	227	333	388	362	323	264	284	379	239	210	197	211	161	192	212	361	364	376	316	267	276	322	213	204	244	178	169	167	238
YGL135W	140	131	134	123	95	123	127	300	277	279	259	252	227	283	221	214	217	198	169	154	228	313	330	300	297	240	238	322	313	309	350	313	230	242	341	497	546	506	445	376	367	488	272	267	252	244	216	218	260
YML075C	146	131	143	126	121	114	163	298	291	259	237	217	209	274	195	195	191	157	137	136	184	268	269	278	265	198	219	259	278	263	248	278	224	227	288	521	537	496	472	400	415	499	299	286	270	269	200	242	289
YFR024C-A	239	226	163	191	171	164	237	241	227	233	206	184	172	208	203	174	232	195	156	161	189	326	355	346	295	274	260	284	199	216	234	188	157	179	228	424	385	381	388	338	314	403	272	231	253	234	191	223	268
YOR261C	165	133	135	120	127	119	160	249	241	274	253	193	192	265	254	244	233	239	187	192	241	316	308	328	311	253	269	342	271	301	251	242	224	210	266	464	465	489	422	398	391	498	282	280	244	246	223	222	276
YLL029W	167	174	151	150	136	150	162	244	253	261	209	220	208	248	218	200	215	189	158	157	198	312	324	279	292	227	258	324	232	232	237	193	178	182	249	478	432	467	401	370	356	436	252	270	237	217	194	183	259
YMR149W	176	177	185	155	155	136	166	241	258	259	223	215	195	245	211	212	184	196	145	159	177	337	302	320	275	254	250	312	227	237	244	206	198	194	236	460	469	422	423	348	322	489	295	248	267	228	192	216	264
YDR122W	188	207	199	183	152	133	178	229	231	214	236	169	166	220	218	217	198	179	162	168	215	347	284	314	284	269	286	333	172	224	182	196	160	181	222	479	411	441	414	376	379	478	226	232	254	220	206	204	228
YDL070W	143	131	137	125	112	107	127	315	299	291	275	220	226	296	241	271	250	237	220	205	260	296	332	307	289	265	250	328	243	298	289	240	212	207	268	517	498	480	514	412	403	462	219	254	229	201	178	191	202
YLR121C	221	225	221	178	157	170	222	222	213	212	209	145	153	215	167	144	131	140	123	123	167	368	362	381	335	327	306	392	189	181	158	153	118	150	197	361	433	408	368	322	280	365	326	312	315	300	219	238	276
YMR135C	200	220	170	194	166	150	205	244	259	226	207	190	186	212	201	201	208	167	175	140	213	412	384	375	299	295	303	382	225	227	217	217	174	170	237	436	405	409	349	315	330	422	223	260	201	206	199	189	253
YGL077C	188	198	178	169	141	131	183	237	244	276	231	203	195	228	173	195	169	150	141	131	186	283	239	277	241	238	209	272	289	287	281	245	229	267	298	546	565	509	495	404	429	506	237	293	292	261	241	207	276
YIL136W	259	241	233	211	196	193	245	172	164	169	176	166	132	172	217	240	188	217	192	196	242	367	358	369	308	291	254	358	166	151	148	121	127	128	177	329	342	327	277	265	261	320	193	183	192	135	147	158	186
YHR082C	175	162	186	180	123	133	197	232	237	232	210	177	177	233	180	178	181	177	163	160	189	281	276	281	256	227	232	284	240	202	220	193	169	180	240	521	511	494	427	369	378	473	268	266	273	251	199	170	229
YMR229C	106	110	131	107	106	104	107	303	301	305	270	220	223	314	166	158	156	143	127	122	168	238	248	239	215	192	150	249	297	317	284	287	228	215	320	698	635	660	637	523	521	696	262	306	305	238	244	218	314
YOR285W	196	173	205	175	130	162	216	206	226	205	207	168	164	209	253	230	229	233	189	200	257	372	379	382	299	326	326	423	205	203	191	162	161	150	205	355	330	301	334	277	283	285	218	224	191	196	183	182	226
YDR294C	192	189	186	167	141	147	200	241	239	198	209	170	172	227	184	200	195	162	141	158	209	308	328	301	283	258	242	339	216	261	227	192	181	151	268	475	442	429	358	358	344	391	302	274	254	223	194	194	253
YKR043C	173	235	192	168	164	153	196	236	197	206	185	157	191	210	162	130	148	115	109	94	132	227	263	251	198	205	176	268	250	223	218	212	189	209	198	456	440	417	396	328	326	448	268	278	298	273	199	233	293
YGL228W	188	176	190	145	131	116	178	227	241	235	194	163	179	239	191	185	182	167	143	136	192	270	298	269	236	257	273	294	225	215	231	214	194	176	247	445	436	447	379	372	361	421	266	246	251	234	213	212	262
YPL057C	143	123	161	144	124	137	146	285	276	307	241	200	219	290	234	204	213	198	159	181	208	345	338	337	337	265	286	352	211	226	218	246	190	196	217	437	453	427	370	330	311	443	273	237	269	229	195	205	256
YJL005W	185	182	205	189	160	150	194	197	215	212	202	157	166	206	200	202	204	202	156	130	194	296	290	285	257	229	215	273	195	193	216	196	168	167	201	436	496	472	451	373	361	472	268	256	273	246	223	202	269
YCR024C-A	126	121	137	114	95	106	117	294	361	352	286	270	222	344	234	235	237	213	189	227	244	316	325	282	286	249	250	332	328	292	312	285	239	272	294	594	599	573	576	448	478	635	234	265	255	238	192	188	238
YGL078C	110	102	118	114	91	76	117	296	313	271	254	205	229	283	146	149	131	142	108	112	139	232	234	233	201	192	171	259	331	341	303	280	275	237	331	657	629	606	561	475	480	653	305	314	298	264	251	226	292
YDL212W	146	142	173	147	124	127	182	262	262	265	210	196	218	269	190	211	205	185	175	175	208	294	321	345	274	237	249	298	248	263	261	245	187	192	282	468	425	443	433	351	359	471	272	306	280	252	202	222	289
YFR040W	157	148	145	153	125	120	171	254	265	254	257	194	213	265	227	196	211	168	184	149	219	288	276	303	270	206	238	318	247	247	218	186	164	185	243	533	516	544	463	385	447	535	231	264	212	241	210	192	277
YJR007W	128	132	134	129	107	104	145	289	263	265	260	198	221	306	193	211	203	196	149	164	200	262	269	287	238	210	238	284	277	265	275	248	192	218	280	552	526	579	509	433	445	558	262	283	275	275	186	200	300
YHR170W	104	138	133	117	78	100	107	255	289	316	269	235	253	304	151	179	182	123	144	117	176	193	239	213	209	160	165	184	284	262	293	302	263	252	312	642	572	614	519	482	463	643	319	292	295	278	238	224	320
YDL019C	202	220	197	197	169	144	216	187	210	219	179	155	170	202	189	182	171	196	124	142	190	329	328	317	279	235	245	343	192	197	154	172	156	140	209	424	410	415	403	357	324	441	246	238	225	221	170	185	269
YLR264W	200	183	155	176	167	174	195	262	236	274	252	208	212	265	171	135	130	117	136	126	161	305	263	290	270	223	262	286	320	277	272	264	222	230	293	399	397	390	397	296	335	393	254	260	233	242	173	210	222
YOR008C	181	184	201	164	161	151	203	243	222	246	211	200	193	231	192	224	184	157	143	150	209	290	281	311	255	263	216	297	214	218	207	205	193	175	229	464	450	457	422	321	372	450	261	270	277	218	226	233	275
YAL060W	249	220	213	204	161	146	213	184	186	197	159	134	160	191	222	205	218	194	138	179	193	331	366	334	371	283	307	374	194	203	164	167	114	144	164	296	315	317	299	231	249	327	222	213	188	192	175	169	207
YML070W	180	193	178	175	134	156	192	219	242	227	198	200	172	208	202	206	180	183	146	149	202	287	344	319	316	271	280	323	187	239	188	186	154	175	228	385	366	370	328	306	315	381	246	246	232	207	178	195	252
YKL062W	178	194	189	170	126	147	157	245	249	244	194	167	182	234	266	256	266	218	228	196	289	277	269	270	250	219	228	317	228	219	220	188	185	175	232	428	462	490	375	333	362	466	227	188	181	187	160	135	204
YFR036W-A	190	175	179	177	163	155	186	200	212	200	188	162	176	200	196	171	171	145	148	146	168	244	257	246	213	207	200	297	233	196	248	205	182	180	233	455	441	420	419	292	351	435	228	265	257	223	215	221	258
YOL061W	158	180	166	143	126	134	170	253	233	237	204	164	172	232	174	185	164	144	136	139	173	267	265	235	236	203	211	224	248	245	271	239	182	198	273	492	467	496	461	375	384	475	283	311	283	265	215	228	298
YIL022W	164	175	169	165	123	131	168	280	284	257	225	201	199	243	221	206	206	182	187	164	210	294	341	306	290	240	238	328	247	227	242	201	179	186	266	462	478	456	409	351	376	494	216	232	225	212	200	210	250
YNL087W	145	151	127	136	112	101	139	266	275	259	261	207	211	257	177	179	191	176	157	130	202	231	253	269	224	195	194	242	259	196	259	243	223	211	275	628	559	580	521	453	531	612	272	269	291	239	210	227	292
YFR055W	210	168	204	165	147	142	198	240	225	208	191	160	154	237	234	199	217	190	164	183	228	309	318	346	311	258	287	379	197	215	188	172	140	179	192	411	446	411	362	312	317	450	318	299	285	281	209	236	289
YBL022C	192	167	184	167	145	140	173	233	229	193	203	195	188	226	227	186	203	186	159	167	241	294	297	297	272	257	224	311	233	212	240	209	151	158	227	482	516	464	450	368	372	477	239	234	222	231	206	176	243
YPL190C	171	157	157	162	121	142	189	240	222	218	226	188	162	198	170	190	184	151	135	145	188	260	286	259	208	238	212	233	238	266	233	206	166	167	237	480	464	480	448	397	397	494	256	281	263	246	194	196	267
YKL157W	204	187	176	177	132	137	167	224	219	215	200	181	144	218	176	178	194	165	158	186	196	352	331	316	307	252	246	296	206	205	200	205	158	151	203	406	427	452	383	325	344	413	258	288	282	247	221	185	291
YJR115W	210	182	195	182	154	178	199	230	225	199	198	186	169	218	232	203	211	189	177	163	221	317	308	319	294	255	256	337	191	220	200	189	163	156	196	279	281	296	262	235	228	296	156	187	164	159	122	151	183
YJL217W	196	195	166	174	146	150	190	212	205	195	175	150	139	203	224	226	243	231	146	176	243	429	403	385	342	306	277	395	166	177	160	174	137	128	162	303	310	288	279	267	229	287	195	174	183	172	159	150	194
YIL124W	200	190	188	174	123	157	214	204	215	209	198	190	157	226	207	237	194	187	181	170	195	375	322	334	310	282	272	379	191	218	182	184	161	169	217	357	353	282	301	261	295	374	231	227	219	199	184	188	233
YNL121C	142	123	118	117	103	107	131	285	271	251	270	222	192	260	191	207	210	205	171	179	202	302	311	280	266	236	245	287	252	268	267	240	192	180	237	529	531	547	504	450	414	545	287	275	263	241	224	209	266
YKL032C	152	160	139	138	131	151	152	230	263	220	200	171	166	262	172	180	146	159	112	141	176	277	271	304	222	234	208	268	239	237	229	205	164	198	214	504	427	448	430	345	364	401	259	281	243	209	227	195	262
YBR158W	149	135	131	123	112	112	136	326	306	317	260	227	236	297	241	241	243	255	177	185	252	289	261	283	234	208	210	255	287	288	266	223	228	230	247	580	530	505	395	388	444	564	225	218	234	224	197	171	227
YMR131C	150	133	142	118	112	118	148	253	252	224	211	199	188	234	151	133	138	120	112	98	143	221	223	213	217	184	173	250	284	272	272	250	226	210	276	571	549	572	507	469	417	524	284	279	309	275	240	246	284
YGR267C	199	199	197	147	148	142	180	243	228	201	163	149	163	217	193	188	201	167	144	152	189	311	282	302	282	250	257	341	238	219	206	197	187	185	241	447	379	409	378	338	316	436	268	270	292	246	220	248	289
YML022W	152	155	134	137	108	135	154	238	251	262	210	243	195	269	191	171	180	142	133	136	194	307	282	314	279	243	260	311	243	263	260	301	218	205	289	473	516	496	458	359	370	477	278	268	287	231	224	213	275
YMR038C	189	177	180	166	136	123	219	217	209	219	185	191	167	250	184	166	164	155	134	151	183	318	263	287	250	219	215	275	230	197	209	204	183	156	237	462	450	424	397	331	326	442	259	254	264	218	178	223	239
YKL104C	207	169	182	154	126	157	196	230	230	239	202	162	167	210	232	205	202	195	150	167	214	282	256	300	244	223	231	306	221	214	182	196	148	162	213	494	449	422	371	345	319	484	264	256	262	237	209	208	258
YIR033W	161	153	153	155	131	131	178	255	270	250	201	184	192	275	213	210	205	187	195	174	219	278	244	261	262	202	216	251	264	245	262	236	184	195	232	505	506	465	461	425	427	513	250	199	217	187	188	192	227
YJR127C	136	148	169	124	126	141	172	250	231	221	220	188	179	245	159	169	166	158	123	133	177	268	255	246	263	198	196	255	216	222	242	225	179	212	232	571	516	494	452	413	418	540	278	251	269	228	178	217	275
YNR013C	169	172	183	185	127	140	203	236	222	207	208	148	166	219	169	189	170	181	121	154	191	225	268	250	219	189	209	231	219	215	204	212	176	168	221	474	458	462	421	348	335	441	285	269	277	255	224	215	264
YPL089C	171	154	157	144	143	125	170	236	233	220	216	199	178	232	182	179	166	152	132	140	188	287	335	278	288	227	214	294	189	236	209	164	149	143	208	486	432	496	445	345	412	485	226	237	207	221	174	191	234
YPL238C	129	127	131	123	114	120	152	278	255	271	234	210	188	265	177	200	172	170	152	133	192	265	267	277	262	212	198	276	246	284	246	237	200	207	288	515	500	499	462	348	384	533	281	258	237	258	198	216	252
YNL190W	149	157	161	132	119	117	154	255	262	251	222	206	219	288	160	203	159	175	148	145	185	355	314	301	302	247	236	327	288	246	231	231	219	198	254	441	448	444	403	368	337	433	234	240	250	233	187	201	249
YML128C	191	215	174	149	145	147	178	199	208	226	193	161	164	199	267	249	274	214	226	195	227	391	388	382	334	289	280	385	163	177	149	155	125	104	153	302	282	294	269	222	274	329	182	195	172	148	137	159	195
YIL076W	176	199	162	145	141	112	180	222	218	188	211	188	176	219	218	201	203	186	144	172	206	326	306	314	274	242	213	332	206	230	224	215	153	176	226	392	424	408	391	292	317	403	257	251	248	199	197	215	294
YPL207W	126	120	147	129	111	103	122	231	269	232	227	166	175	247	161	156	161	130	129	154	201	242	249	244	211	195	204	238	246	229	257	237	195	232	274	622	572	608	520	431	437	586	320	285	295	272	214	226	337
YBR159W	167	140	143	148	125	132	162	269	234	226	208	156	198	256	180	177	223	165	168	160	216	320	307	293	274	252	285	341	240	235	227	221	180	177	226	445	410	469	420	358	375	427	265	277	273	248	199	223	276
YOR061W	150	161	131	139	116	116	153	278	280	249	243	195	193	259	218	190	185	187	161	168	230	291	302	297	264	231	220	292	244	233	268	203	196	201	231	498	457	449	429	364	386	487	235	220	239	234	194	164	240
YLR348C	175	183	174	164	147	138	191	214	202	166	160	157	154	195	188	197	164	139	120	147	182	247	261	256	237	208	218	267	241	251	219	206	185	152	198	332	351	356	298	270	282	362	236	246	228	225	166	162	209
YMR307C-A	136	155	161	149	128	131	168	242	248	219	195	175	199	235	190	156	185	141	136	142	176	273	235	307	245	206	208	262	248	216	224	239	203	200	256	455	471	436	408	360	366	457	306	282	271	247	210	213	301
YKR058W	204	206	183	185	148	158	195	184	208	169	154	132	152	163	213	201	244	207	152	196	203	396	373	374	371	314	295	404	166	167	150	164	129	133	172	362	326	362	344	256	271	360	197	191	197	186	138	162	220
YDR264C	179	154	147	148	133	117	172	245	248	248	202	206	191	230	177	160	187	173	166	144	180	286	290	288	230	217	229	246	223	222	226	201	189	163	224	405	437	429	424	329	338	449	276	280	260	220	227	224	251
YMR102C	119	114	96	91	83	73	119	313	282	299	262	228	203	301	129	128	157	139	113	94	135	282	283	287	250	231	212	261	317	308	268	287	230	213	305	577	555	521	509	444	427	538	270	344	309	257	220	237	323
YDR476C	220	199	175	199	139	145	230	178	196	198	185	134	136	202	160	184	169	167	133	114	165	330	328	313	278	247	270	355	232	216	234	228	196	186	222	265	287	258	223	248	253	288	239	244	226	202	184	170	212
YGL126W	224	235	238	187	133	167	223	193	145	180	137	125	131	179	108	140	146	109	105	119	114	310	286	325	269	250	260	351	192	195	169	196	144	138	218	306	251	244	249	218	208	275	234	260	226	243	175	186	242
YHR146W	138	121	129	128	105	104	131	233	234	223	206	188	191	238	166	181	174	166	131	143	175	324	300	325	274	259	200	320	210	209	207	221	159	176	221	481	478	469	427	404	380	507	289	298	261	287	252	224	290
YOL130W	183	165	155	142	132	116	175	252	230	240	228	168	195	231	179	171	181	165	135	139	176	284	268	248	265	230	196	275	215	256	245	189	169	169	230	481	451	437	410	361	362	474	249	276	261	257	219	239	254
YMR047C	162	139	142	146	130	104	155	283	285	242	217	212	193	259	171	182	166	190	124	143	157	239	248	285	247	196	188	265	227	246	222	207	195	178	248	489	516	549	463	404	382	508	238	270	260	255	210	215	269
YPR173C	145	147	145	138	126	116	175	219	210	270	205	185	192	246	200	197	178	169	163	174	190	322	249	250	270	199	234	268	240	238	237	206	177	161	236	448	466	437	435	338	409	463	212	258	268	215	202	192	266
YGR055W	283	273	258	237	186	215	269	166	161	169	127	127	121	164	135	143	162	151	99	113	143	309	335	285	277	247	255	317	170	188	167	147	122	157	174	319	350	334	286	288	248	329	216	234	223	199	172	176	258
YLR375W	191	202	171	144	162	183	202	205	183	204	204	194	184	228	168	174	155	159	132	135	172	353	341	320	306	247	253	339	245	202	222	196	176	187	245	349	346	329	317	255	287	364	279	252	235	206	211	204	237
YDL174C	204	180	201	189	148	165	195	200	188	227	194	159	157	198	173	190	197	190	174	141	208	322	307	287	291	252	267	335	184	212	180	178	147	139	179	379	323	323	324	276	269	352	222	240	244	205	185	186	235
YMR092C	173	171	172	157	135	159	181	253	206	197	213	142	157	212	213	188	181	181	126	143	197	298	294	297	258	239	252	294	204	193	182	192	156	135	181	423	398	369	361	262	314	375	271	248	262	209	174	190	234
YLR100W	176	162	158	147	133	155	167	217	217	244	241	169	190	238	211	209	212	177	140	146	218	299	281	285	296	211	208	290	234	235	193	184	187	162	246	408	449	435	363	320	343	453	276	246	218	267	190	190	236
YEL047C	166	141	158	158	133	124	158	220	227	221	229	171	180	219	192	185	182	166	139	151	210	277	310	295	279	239	222	303	229	246	250	209	195	185	293	390	401	377	380	310	335	399	263	214	216	225	198	181	216
YBR222C	198	207	208	179	160	152	183	189	191	186	162	129	145	174	169	165	184	177	127	150	193	321	316	323	292	286	255	326	184	188	173	156	151	145	195	389	330	412	327	279	262	392	246	229	231	232	187	175	248
YPL063W	153	155	146	142	127	119	159	282	220	265	243	180	201	236	198	221	196	177	149	149	198	278	278	265	234	214	201	273	235	236	244	229	174	186	241	491	459	515	451	374	376	530	241	231	280	222	199	206	275
YCL028W	181	173	191	153	154	147	182	212	220	206	182	151	178	216	171	170	162	161	113	128	182	305	280	293	252	249	214	284	237	242	205	210	156	165	246	387	405	352	313	294	287	375	241	249	232	214	178	175	237
YDR335W	161	152	169	147	124	141	137	214	236	229	178	172	202	216	201	184	207	194	147	152	191	289	265	292	280	221	224	299	198	196	198	197	160	154	225	506	529	469	431	358	423	494	216	255	226	220	197	190	237
YML007W	135	146	147	137	132	95	168	208	234	226	204	195	157	225	215	210	211	179	175	173	206	350	306	285	227	229	232	266	234	233	249	208	201	172	234	497	482	501	452	375	382	451	220	247	249	233	180	165	220
YLR083C	140	141	121	128	107	84	122	247	253	268	247	176	194	250	186	179	169	169	112	122	167	226	247	240	201	186	204	251	246	239	246	218	198	206	254	543	546	548	517	452	459	590	272	319	300	272	217	216	301
YDL015C	134	134	118	118	93	140	129	263	265	283	219	192	196	289	216	216	204	196	161	156	211	325	289	311	284	236	265	321	249	260	256	218	206	192	221	475	506	453	416	355	347	476	232	264	255	234	198	195	249
YKL101W	142	158	136	139	120	101	127	239	239	243	211	153	193	213	214	162	185	191	140	158	232	283	294	307	263	226	213	280	222	227	201	211	186	194	212	536	544	518	467	430	423	561	263	250	227	236	190	203	225
YDR327W	187	204	195	190	158	187	185	237	196	207	204	139	154	175	184	164	166	157	147	157	162	305	294	275	271	247	236	287	197	207	194	199	164	152	209	354	338	313	311	239	286	328	258	229	244	207	180	172	222
YKR066C	223	195	209	193	171	150	188	213	200	202	179	152	168	188	166	200	158	175	137	163	189	303	281	283	273	216	226	295	186	194	175	159	163	142	170	363	347	353	263	267	258	312	228	262	224	252	188	185	241
YPR170W-B	181	141	182	173	126	147	186	213	220	210	190	140	152	230	153	178	165	161	116	129	152	262	310	269	267	223	202	277	245	243	243	218	191	192	250	338	367	333	318	292	314	348	214	241	198	206	180	171	247
YKL196C	163	154	178	152	116	127	172	208	225	229	217	157	168	214	213	189	184	183	163	166	234	322	280	309	295	229	227	330	211	205	243	220	203	215	255	396	349	335	330	257	326	358	219	226	228	209	195	203	249
YNL144C	133	145	135	111	97	125	153	264	267	233	212	207	185	257	179	205	169	182	144	131	174	305	309	279	288	270	246	321	223	256	208	189	196	189	204	452	493	440	383	308	360	466	181	189	174	172	144	173	178
YMR294W-A	186	175	177	177	149	146	172	206	242	207	200	152	171	206	185	190	174	166	155	125	183	324	345	305	310	274	277	317	203	209	215	207	152	155	216	354	350	387	327	304	267	365	225	250	211	224	219	200	256
YML092C	185	176	166	158	111	126	163	219	215	223	196	173	177	216	245	238	210	188	183	183	214	292	326	307	276	291	263	324	189	207	207	199	165	145	234	380	368	373	346	341	313	377	213	224	247	223	166	162	241
YOR212W	171	169	140	150	105	101	122	259	265	236	217	188	184	239	194	177	174	175	143	148	191	219	250	256	243	190	208	274	259	250	263	219	197	220	256	485	468	397	419	364	367	492	248	280	274	210	220	188	257
YLR351C	194	160	162	187	143	133	175	177	221	201	186	173	150	190	176	157	171	142	143	140	177	315	259	311	268	224	226	288	209	199	173	185	159	146	197	366	353	345	325	299	283	369	230	243	205	241	194	167	231
YDR054C	177	167	163	124	123	131	170	257	232	196	177	174	177	216	206	181	197	192	172	160	223	296	259	276	264	218	211	269	218	202	234	215	168	194	228	428	395	410	367	336	355	432	209	222	229	190	175	190	246
YNL061W	124	141	106	91	87	109	113	233	243	253	222	207	187	269	147	157	166	145	105	132	152	229	230	199	196	158	193	226	317	314	278	301	217	227	276	555	554	566	489	451	424	600	289	288	271	280	223	196	269
YHR141C	136	128	120	125	94	113	128	269	238	245	243	185	223	269	180	198	192	179	176	154	185	290	269	279	315	278	243	335	258	244	224	278	231	208	260	428	388	387	394	300	341	373	238	226	205	253	173	155	219
YJR073C	247	223	239	215	177	188	250	152	159	142	134	111	128	144	202	184	198	155	135	148	195	310	368	345	305	267	273	336	176	178	193	178	132	139	211	278	267	272	242	193	215	287	205	219	198	182	169	170	203
YMR104C	150	174	195	147	130	120	165	213	198	205	192	166	159	223	212	228	197	196	169	179	183	297	300	280	274	246	258	315	179	166	177	157	151	141	164	376	351	361	332	262	262	347	233	276	251	223	201	220	271
YKR095W	144	136	124	140	114	98	124	220	210	222	207	163	178	204	219	213	183	166	145	151	179	276	242	229	213	206	185	269	237	199	198	221	164	160	206	636	589	588	572	515	454	635	258	247	237	212	164	183	227
YDR096W	151	155	167	132	135	114	160	242	221	213	214	207	174	249	200	199	208	188	144	178	218	284	293	301	274	245	237	300	200	228	228	178	192	164	199	414	420	386	367	353	314	433	220	192	196	161	158	147	177
YOL002C	99	100	105	101	72	70	95	299	311	327	275	248	216	305	276	282	252	239	217	202	272	268	284	282	243	199	204	285	293	280	284	288	213	228	271	566	585	543	522	443	481	569	236	247	236	220	210	200	257
YKR001C	175	169	182	148	131	131	190	226	218	209	174	167	176	211	179	187	169	154	148	137	150	256	274	285	240	188	213	295	193	189	214	172	149	164	204	441	404	419	376	320	340	412	272	243	239	221	213	200	247
YCR011C	201	160	187	168	136	120	159	215	219	217	163	185	152	187	182	179	185	199	144	164	215	272	269	272	266	195	177	258	203	196	188	179	130	161	164	436	429	461	405	334	344	406	249	258	252	206	184	189	242
YNR021W	132	140	127	111	107	105	137	247	290	258	219	210	209	247	182	195	196	191	162	141	202	302	289	296	258	223	223	291	219	234	277	198	175	172	242	539	491	505	470	391	394	519	253	246	258	208	205	194	264
YJR091C	171	146	143	166	141	134	177	205	220	213	177	148	169	247	194	159	170	163	143	133	158	291	296	268	270	236	209	290	193	188	200	162	157	134	173	406	396	401	355	287	289	366	242	213	223	238	201	168	268
YBR009C	100	95	102	113	94	97	115	294	269	305	269	215	240	274	236	241	223	235	167	175	204	288	268	276	244	223	227	286	305	241	287	262	241	192	281	410	426	415	375	343	332	444	192	174	171	161	139	144	220
YJL198W	125	139	131	130	119	101	123	234	242	252	239	199	194	252	139	167	169	154	121	133	162	184	193	203	190	179	164	234	266	280	249	215	183	200	252	508	545	455	431	334	416	486	272	257	236	216	164	186	261
YER166W	190	173	174	165	133	130	175	222	181	224	190	155	164	181	172	176	176	165	144	136	183	256	271	280	253	204	205	251	183	216	188	187	165	165	216	416	443	467	418	360	368	463	257	231	217	205	198	168	251
YER062C	243	228	220	201	189	163	229	172	169	152	164	124	158	157	198	220	220	211	152	168	205	390	342	357	295	271	310	383	160	150	138	130	115	119	115	255	315	267	236	190	202	274	215	224	205	206	185	144	211
YFL004W	161	174	142	127	127	114	143	239	209	211	219	202	164	174	183	185	191	174	157	135	181	258	275	270	250	197	222	261	222	215	186	169	160	182	230	493	516	499	444	410	402	480	276	233	271	220	186	231	282
YCR048W	194	182	175	154	135	144	190	202	189	204	168	132	148	193	141	141	123	118	99	106	118	267	241	233	201	194	159	252	215	213	213	175	170	170	252	424	424	392	365	305	315	393	259	287	267	204	201	201	255
YJL055W	182	201	163	155	132	129	181	223	182	190	178	176	169	196	192	219	185	158	161	156	161	276	286	262	260	233	217	296	204	204	182	179	151	137	189	407	415	430	373	318	292	399	218	212	231	212	188	164	222
YPL093W	83	84	92	76	88	67	94	279	254	288	275	228	203	293	112	121	127	102	91	111	124	162	174	146	161	148	129	156	317	301	290	281	241	237	328	570	597	608	530	435	446	581	294	279	298	285	250	221	290
YDL132W	168	155	157	147	119	129	170	198	218	207	198	167	171	198	189	172	199	160	155	165	188	311	286	261	211	220	226	304	208	214	195	196	152	166	178	427	430	411	359	355	345	417	221	208	174	212	173	154	207
YER155C	130	130	144	128	116	112	150	253	242	257	243	180	192	241	210	217	180	172	157	148	190	246	280	250	238	219	216	260	210	248	223	199	163	178	200	518	534	511	483	417	384	532	234	221	244	233	192	172	232
YDL236W	198	175	155	134	116	125	156	231	229	226	192	180	155	202	170	155	156	153	138	124	187	281	289	261	265	268	230	305	223	208	220	208	188	171	220	434	383	389	360	302	336	445	224	231	247	225	190	218	236
YIL030C	145	142	146	143	118	126	147	238	240	239	224	197	190	250	162	168	178	157	120	159	185	269	310	275	223	224	234	259	270	248	214	202	154	198	251	473	449	502	461	363	393	487	275	239	232	238	192	201	245
YGR250C	145	146	127	136	108	116	149	248	211	213	203	138	187	218	150	162	154	155	114	122	167	299	294	333	252	257	240	318	211	197	214	206	165	160	204	413	437	446	392	328	310	439	318	273	296	275	210	250	297
YGL023C	195	196	192	172	150	123	146	178	221	179	177	149	155	207	146	184	158	122	121	124	142	249	299	258	252	181	197	257	214	262	213	211	154	172	224	394	362	396	337	316	287	396	236	234	240	223	183	176	248
YFL007W	156	155	145	129	153	117	167	210	221	219	192	172	198	209	167	165	198	172	150	130	192	254	250	227	230	198	201	255	223	219	201	203	188	158	201	465	457	449	394	386	374	513	240	238	216	236	163	168	234
YLR450W	173	147	169	134	145	155	167	218	200	209	194	163	173	218	193	199	195	181	152	155	191	271	254	299	272	194	234	258	205	201	205	196	170	172	222	425	445	399	394	346	366	448	249	250	241	229	199	192	243
YOL129W	174	166	165	168	131	130	172	215	238	226	183	165	183	199	197	207	222	178	158	178	224	372	319	376	339	250	271	361	166	191	180	166	138	124	171	345	363	359	284	282	267	348	239	225	208	200	164	169	236
YDL234C	194	151	180	134	150	118	187	216	186	200	168	144	162	198	149	139	160	140	120	132	161	407	471	455	403	355	345	450	132	154	139	147	119	89	146	341	325	346	314	276	243	328	313	321	357	285	236	246	325
YHL025W	163	187	173	168	156	140	207	185	185	179	154	131	137	184	164	153	164	148	131	111	182	287	288	264	222	235	220	281	247	205	218	206	147	156	228	331	320	349	306	252	278	341	236	230	221	217	198	178	258
YJL117W	163	143	152	154	104	108	137	227	274	247	229	179	204	223	201	196	224	181	155	141	212	284	272	279	238	209	221	260	249	249	221	220	176	194	245	441	377	419	405	337	355	445	246	226	245	224	184	177	221
YIL125W	165	179	188	163	147	167	179	226	186	204	205	181	161	218	210	211	219	196	153	164	221	349	340	353	316	274	262	331	190	186	170	154	140	123	182	362	393	330	320	271	329	376	228	215	218	190	160	158	217
YFR017C	221	215	210	176	161	171	223	144	184	143	130	129	126	146	215	186	181	156	147	145	220	301	295	291	266	246	218	307	134	132	141	133	104	111	141	295	302	296	285	195	223	275	208	203	174	187	135	137	185
YBR092C	149	120	129	118	108	111	130	256	233	257	236	180	196	226	150	146	137	156	126	125	145	230	234	234	222	178	160	248	256	266	322	246	220	205	269	372	373	421	377	310	341	393	292	277	292	241	191	213	277
YML058W	162	155	182	148	132	111	161	227	197	196	228	173	189	214	214	216	171	176	155	149	205	271	293	324	276	223	251	324	252	247	213	203	153	192	210	381	386	368	333	295	294	391	202	186	204	166	135	148	187
YCR034W	164	122	137	125	111	103	132	273	236	247	231	187	208	254	151	155	181	175	149	144	195	291	284	259	252	217	223	235	282	254	256	247	173	196	269	457	456	455	416	383	367	463	289	251	256	219	199	196	245
YLR399C	179	168	181	144	119	118	151	233	236	228	239	194	170	223	191	201	213	177	153	153	194	279	281	258	236	217	215	264	217	246	229	188	173	145	243	423	415	410	379	332	339	454	218	195	230	175	168	155	196
YDR348C	156	160	141	145	118	112	156	221	241	226	215	164	197	210	188	188	163	146	153	143	211	261	282	293	233	204	193	244	242	214	209	214	190	168	227	452	462	408	396	317	324	434	213	256	200	209	171	165	235
YOR290C	148	142	129	150	118	133	172	220	237	229	195	179	157	224	166	188	172	164	122	121	182	251	239	246	261	185	209	251	221	232	198	201	185	156	218	491	513	487	416	394	364	470	240	213	209	230	178	179	214
YHR073W	152	123	140	142	106	107	169	225	219	202	218	181	195	228	188	197	177	162	151	148	172	242	259	241	264	198	200	269	223	227	232	204	162	196	232	448	446	488	411	369	380	467	233	235	212	204	180	195	229
YOL062C	187	172	156	172	153	124	201	188	205	225	164	168	174	194	184	153	170	137	150	157	212	260	308	296	288	209	254	320	211	180	195	159	154	147	223	336	329	341	307	272	259	328	239	235	258	215	178	186	236
YOR207C	138	125	128	119	105	102	118	228	210	243	196	159	181	230	154	141	155	153	117	106	149	261	239	234	196	197	186	245	256	251	239	215	181	167	229	504	490	467	478	396	370	501	269	254	275	235	186	180	266
YEL036C	158	142	148	135	119	111	136	239	248	223	215	196	165	262	168	162	168	146	137	132	184	223	247	249	214	159	193	246	257	242	226	193	173	188	216	415	421	434	382	339	349	415	269	274	234	232	178	180	239
YOR123C	137	136	143	121	106	99	132	234	204	219	173	165	168	215	171	188	174	188	134	129	179	276	248	222	266	221	225	253	218	199	223	218	156	176	213	521	493	523	447	405	399	459	248	229	232	218	166	191	205
YDR372C	153	150	141	109	112	108	147	240	232	209	242	169	165	232	201	177	210	213	129	138	171	288	300	289	271	203	243	303	205	233	187	218	153	185	248	468	450	443	378	341	364	462	275	262	222	206	196	210	261
YBR016W	168	173	177	171	119	133	173	227	196	186	174	143	151	195	185	183	178	164	141	146	196	304	294	313	271	239	265	313	197	163	184	155	163	151	174	342	350	363	303	243	262	364	187	180	187	199	173	152	185
YER006W	89	102	111	91	97	84	96	270	259	273	227	200	210	241	148	149	142	130	102	105	157	208	191	228	192	152	155	217	286	317	291	229	221	209	294	593	594	561	528	421	443	534	244	282	238	207	187	201	266
YBR034C	110	115	111	96	83	98	88	266	274	272	256	221	223	258	149	141	153	140	121	113	144	170	190	188	179	125	139	196	315	316	299	285	219	234	301	517	490	482	437	383	381	520	270	239	248	239	186	226	242
YNR043W	194	159	166	166	130	147	173	222	194	200	178	139	159	218	163	138	179	134	126	116	149	313	322	259	231	230	217	315	191	208	222	199	160	155	228	356	347	357	300	268	273	351	217	250	246	193	186	205	233
YGL252C	177	143	144	130	112	114	167	252	205	209	205	162	174	224	188	219	177	151	127	157	157	293	271	291	232	209	249	277	197	235	222	201	170	175	212	417	406	423	315	325	304	440	230	213	248	200	184	187	227
YEL001C	151	137	154	124	119	119	146	244	211	221	196	178	182	231	187	199	182	150	136	159	180	300	314	300	282	244	238	280	224	213	224	198	187	160	228	380	418	381	361	315	325	423	214	246	234	209	184	190	226
YOR303W	157	178	194	161	140	153	167	209	229	218	207	191	141	210	201	181	184	152	148	146	185	259	284	291	271	215	229	315	199	196	229	180	157	154	195	388	412	380	377	320	319	374	217	236	224	216	185	194	246
YJR126C	151	175	154	144	126	129	143	214	213	218	167	197	167	220	200	174	185	158	138	134	196	267	248	238	253	236	246	262	211	198	219	171	196	152	224	409	456	405	360	331	282	426	242	213	244	218	187	185	196
YPL094C	135	144	126	131	85	112	143	235	222	232	229	187	185	246	203	189	199	168	146	162	207	265	284	275	222	207	236	248	231	227	243	212	184	175	233	451	418	398	380	337	317	406	233	209	248	227	180	196	237
YNL271C	149	128	156	138	117	102	125	226	235	202	209	192	180	233	163	184	197	170	135	154	176	231	260	248	258	207	189	255	197	232	201	196	142	165	227	483	564	522	485	415	433	511	215	248	239	208	187	212	259
YOR161C	142	152	107	142	127	123	162	241	251	253	225	192	197	228	238	217	221	213	151	182	204	286	287	330	253	209	231	298	186	160	187	173	155	169	203	355	332	321	334	270	271	343	179	201	195	152	138	144	180
YMR300C	253	257	235	236	173	192	261	151	167	154	146	126	116	173	146	150	123	102	111	107	133	374	327	359	286	276	270	383	198	165	165	164	134	133	182	341	341	314	320	261	271	348	207	219	209	216	166	177	223
YOR327C	157	163	146	141	131	132	152	203	204	206	203	163	154	225	197	206	184	164	137	147	195	279	303	319	240	236	249	337	224	205	188	190	143	157	213	312	325	324	268	210	283	323	204	212	216	188	165	165	222
YDR186C	139	165	143	118	106	96	159	259	272	238	240	202	212	277	179	163	166	135	113	126	155	244	227	220	192	178	170	238	293	290	253	260	204	228	272	452	414	418	410	289	378	427	190	185	200	182	147	140	198
YHL027W	161	147	179	184	153	145	159	195	218	199	196	170	150	210	158	140	160	139	106	128	149	259	279	240	246	205	228	280	195	201	196	183	162	160	188	343	356	381	287	263	318	391	245	219	212	209	205	206	234
YCL057W	164	200	155	148	140	152	173	202	229	190	183	158	154	203	188	213	184	163	141	135	199	298	293	257	263	261	224	306	199	187	206	199	160	132	185	413	381	397	351	322	310	381	215	221	211	204	164	189	221
YDR321W	126	141	154	120	117	99	134	233	229	246	205	182	187	222	153	145	147	147	129	123	161	274	231	286	260	194	210	244	247	241	233	199	181	184	233	486	458	442	422	380	363	437	238	231	280	288	219	208	260
YGL019W	163	163	184	171	133	134	194	215	204	191	172	162	159	195	161	190	170	150	139	140	176	264	253	259	218	212	208	270	210	222	201	175	175	150	206	408	386	380	370	313	319	402	202	209	207	180	158	149	216
YGL120C	110	107	136	99	83	68	100	257	240	254	234	207	185	266	136	130	148	136	112	103	163	229	207	196	166	150	181	189	304	275	273	245	186	217	285	490	520	447	456	374	385	464	225	274	232	197	211	215	263
YGL035C	170	124	151	134	134	133	155	195	254	221	228	168	157	249	197	191	194	171	132	142	188	273	257	278	264	206	238	270	205	183	211	196	160	164	183	346	394	365	277	265	278	329	193	174	190	173	163	136	187
YAL044C	218	232	230	214	165	208	223	184	147	155	144	105	143	152	192	146	141	134	121	139	142	308	331	330	294	234	232	330	181	156	159	158	137	158	148	297	249	244	248	235	219	284	183	180	169	166	170	142	205
YGL001C	174	152	168	166	116	145	164	188	207	194	160	152	127	201	172	183	174	153	152	144	189	298	299	319	252	227	248	288	161	184	192	148	144	143	180	397	325	337	324	259	299	337	233	223	238	227	186	193	202
YGL198W	203	200	180	175	175	183	207	183	143	150	158	128	156	190	181	172	174	152	125	135	166	270	295	284	269	241	214	280	163	164	180	159	121	154	215	261	274	288	268	245	216	266	218	202	202	190	176	163	237
YAL042C-A	175	192	195	213	161	160	218	168	163	146	148	134	144	143	122	120	127	101	94	97	125	243	229	230	217	169	195	248	213	193	218	170	157	169	190	283	274	280	237	196	197	247	228	256	248	180	192	171	251
YCL034W	205	182	193	177	139	153	184	182	194	180	191	148	148	164	175	181	189	154	133	139	193	273	256	294	249	216	220	299	198	186	197	174	148	134	189	307	313	309	278	255	240	286	231	207	206	193	144	176	184
YMR196W	218	209	196	195	159	177	197	163	165	170	131	139	116	179	204	209	225	211	160	160	216	298	291	334	261	249	223	332	149	162	159	139	113	134	153	283	320	318	299	235	254	322	182	177	162	154	156	143	195
YHR005C-A	149	149	144	130	119	90	128	242	266	230	252	188	187	261	210	225	213	222	156	152	216	288	305	294	265	215	189	290	295	228	225	199	184	172	226	412	433	372	367	327	314	402	212	194	195	197	164	166	216
YPL217C	122	101	105	104	86	94	118	246	235	242	211	154	172	224	116	121	115	120	96	95	135	154	167	195	141	139	137	200	260	266	247	243	204	210	282	631	648	642	591	508	486	659	283	313	270	254	214	221	262
YGL049C	118	150	155	131	120	103	168	243	216	215	195	175	150	229	158	171	155	168	123	146	177	275	256	260	234	217	223	312	206	185	199	169	143	145	181	481	442	432	401	351	394	472	226	210	217	212	186	189	182
YGR191W	138	143	123	153	108	114	133	241	221	234	224	167	186	209	169	157	159	166	124	135	158	265	298	265	263	236	222	258	229	199	227	189	175	157	217	410	451	458	378	356	342	416	253	269	264	224	190	215	248
YGR210C	147	142	165	154	118	123	170	214	205	215	223	163	190	222	137	155	142	126	118	115	147	221	233	227	171	159	174	238	251	211	213	209	174	176	224	453	410	425	420	348	382	427	273	247	243	236	205	200	258
YDL161W	155	154	171	157	153	126	177	174	161	167	140	140	139	174	132	159	142	127	116	122	147	284	274	278	294	214	205	259	175	198	189	175	142	159	193	351	362	335	320	296	275	356	207	228	193	194	170	166	217
YBL011W	136	151	165	141	109	123	148	219	229	207	210	161	149	245	161	160	174	146	129	135	162	246	247	233	208	183	173	269	217	223	203	169	165	153	202	422	427	428	370	324	321	440	227	231	208	196	154	185	234
YKR018C	150	152	167	138	135	128	161	194	189	217	164	165	148	186	144	157	162	167	132	145	177	276	269	258	245	204	196	246	170	173	195	170	137	134	186	415	419	385	355	319	311	365	226	228	248	221	188	192	217
YIL056W	110	117	103	85	107	97	118	252	284	248	240	212	226	269	198	203	198	180	149	160	201	292	275	277	267	245	203	288	237	236	219	226	185	157	227	446	421	382	373	332	325	397	188	203	185	171	168	169	205
YBL105C	156	148	147	140	122	93	161	203	228	223	172	152	167	208	188	136	178	173	133	154	177	242	243	255	219	216	206	262	216	203	227	169	153	167	214	459	484	450	419	351	364	467	263	237	250	215	165	222	213
YDR510W	168	155	156	157	155	138	179	196	218	196	192	145	155	184	207	182	201	175	144	140	175	279	299	299	236	217	212	283	227	189	186	184	151	141	218	371	371	403	372	277	300	371	183	204	196	170	142	163	180
YHR161C	150	159	184	182	160	157	177	153	177	181	160	132	116	178	190	191	141	166	147	143	199	295	277	309	250	237	222	305	169	164	152	145	148	140	173	350	348	387	342	274	272	354	203	205	196	170	175	141	212
YIL121W	137	177	150	154	120	117	145	198	213	186	200	151	145	189	186	199	190	175	146	145	173	279	256	257	274	211	206	254	184	211	210	175	166	160	217	407	425	402	393	310	357	419	210	240	239	222	176	192	235
YPL145C	134	128	140	138	115	101	136	225	243	189	223	192	206	233	173	187	171	154	133	125	181	274	225	256	227	192	205	249	213	210	216	184	170	173	208	452	445	416	394	350	366	475	239	237	221	211	189	182	230
YOR246C	152	172	149	141	126	115	153	222	206	217	177	155	148	215	153	168	182	147	122	134	194	251	230	245	202	193	192	207	228	220	212	205	189	205	249	400	415	417	343	313	335	395	247	232	243	245	183	196	242
YML078W	175	162	173	178	123	111	165	194	195	183	176	156	130	190	176	172	178	144	144	155	178	287	292	265	241	221	203	316	203	209	244	163	157	161	198	339	302	300	331	290	269	336	240	208	181	198	154	148	214
YCR009C	138	153	177	145	126	113	171	178	211	178	176	174	165	219	207	176	178	180	146	130	179	313	337	351	251	237	233	349	187	159	184	173	134	130	186	393	376	354	369	319	275	378	241	215	215	201	178	141	201
YNL239W	188	203	176	158	132	153	187	200	154	185	161	118	132	186	202	198	181	185	141	164	205	273	311	320	279	264	218	324	186	177	149	143	135	124	173	366	349	323	298	257	266	365	204	212	175	154	154	168	200
YOR277C	142	145	134	130	87	104	109	219	226	209	186	172	180	234	181	168	133	149	150	124	163	314	294	336	262	227	230	313	242	216	209	201	178	197	207	381	385	331	341	301	317	389	257	274	258	219	197	189	274
YCR069W	169	175	181	112	143	126	178	212	205	188	188	154	134	190	162	186	185	152	135	168	202	305	299	304	283	246	247	306	198	187	171	151	135	151	180	358	337	335	324	261	268	336	219	201	213	176	164	173	210
YPR110C	96	90	105	95	95	79	104	276	267	234	221	221	192	249	167	161	158	178	145	128	152	196	226	230	213	176	190	196	239	266	274	229	225	220	262	540	496	521	455	410	369	517	261	220	230	202	185	197	234
YDL066W	218	199	199	172	166	152	208	184	163	172	161	118	135	175	179	164	160	167	134	116	159	290	294	254	283	202	209	254	163	157	148	147	128	134	181	345	347	339	288	260	272	318	223	237	225	175	170	168	213
YIL162W	191	222	210	156	158	158	206	169	145	175	163	141	135	151	239	234	233	232	184	183	238	301	258	242	201	219	187	265	142	156	160	135	122	119	179	313	279	255	271	216	210	295	186	177	175	174	128	147	195
YIL074C	193	187	211	182	148	171	204	200	149	178	175	141	131	170	146	165	166	157	112	111	156	310	296	289	275	226	243	300	163	157	170	167	125	128	172	337	324	305	287	258	266	332	198	210	202	190	147	166	226
YHR071W	215	225	201	173	184	173	228	138	148	162	114	120	110	127	245	237	266	235	206	202	229	376	390	405	365	328	324	396	117	113	113	90	83	83	117	293	260	295	271	209	236	271	178	171	196	180	145	139	178
YDL052C	151	151	142	117	131	98	153	225	237	234	229	179	180	226	232	193	199	166	182	135	181	289	286	253	237	229	233	285	239	250	232	211	198	190	248	347	338	327	310	279	267	411	167	186	160	146	149	138	174
YOR046C	132	123	134	123	97	101	138	220	253	225	207	172	209	229	161	190	151	150	137	138	168	263	244	237	197	194	158	233	235	250	246	224	167	158	232	455	426	444	427	344	354	452	224	219	225	179	178	191	249
YPL078C	124	132	153	155	148	121	165	195	215	249	188	155	152	240	211	169	190	191	164	132	248	306	295	299	257	240	238	305	216	218	178	177	168	165	175	392	408	390	334	320	341	434	212	224	219	195	201	165	230
YBR111C	138	154	143	138	125	93	142	193	195	222	211	162	170	216	208	199	196	176	152	167	176	336	367	322	297	240	251	335	158	189	198	209	156	139	199	353	340	331	315	260	273	317	190	239	198	165	170	161	201
YGR054W	133	138	123	128	100	117	139	247	215	233	251	172	152	230	136	172	149	140	120	133	152	246	227	251	203	175	182	228	234	243	244	211	152	178	245	469	446	441	440	353	353	460	235	202	247	193	184	167	219
YKL029C	173	207	172	170	155	125	172	178	166	170	146	150	123	166	90	93	109	97	82	64	97	237	259	220	192	201	184	232	201	176	186	183	142	141	188	359	375	370	320	299	275	334	305	307	312	283	238	227	311
YDL153C	121	96	123	82	70	81	112	209	238	216	242	156	161	230	128	159	126	117	111	110	148	170	177	180	149	167	174	198	245	226	264	227	215	168	220	561	534	552	502	433	468	545	266	249	259	249	201	186	267
YHR009C	138	166	159	139	123	131	158	202	199	194	172	146	180	223	172	189	194	162	130	135	183	286	298	287	258	200	222	302	169	185	197	171	140	166	211	395	361	381	341	295	289	385	212	200	185	172	162	163	207
YKL192C	138	136	150	121	124	106	149	230	226	236	190	207	184	239	211	213	192	199	164	171	213	335	334	339	281	277	251	335	238	218	223	201	170	167	224	301	294	367	293	230	237	288	151	185	151	131	119	133	154
YDR408C	173	210	194	176	164	159	198	198	163	187	165	125	139	190	139	159	157	136	101	119	143	298	302	281	240	218	213	269	191	165	151	193	148	153	182	331	313	314	270	233	262	321	216	229	197	200	163	159	222
YPR114W	137	140	138	124	93	110	137	209	226	199	194	184	171	206	169	174	155	160	143	118	189	254	263	276	254	227	201	268	206	227	211	192	176	192	206	419	415	424	387	315	357	395	223	198	181	199	169	151	198
YDL040C	111	107	118	109	88	91	117	216	191	200	194	179	191	227	162	156	182	128	132	132	167	246	255	242	235	170	200	234	239	234	225	172	164	158	217	463	497	509	440	391	377	501	226	266	237	211	207	191	241
YOR204W	144	146	148	142	110	123	136	223	223	224	190	181	176	199	160	123	131	121	103	111	154	229	214	198	201	171	180	212	212	198	179	173	152	162	206	432	452	438	380	329	372	437	251	266	236	238	187	210	264
YFR010W	137	133	134	100	115	120	148	187	192	218	200	180	177	194	225	216	203	185	166	164	185	305	274	288	255	224	215	282	172	205	200	166	164	150	176	405	426	414	414	347	317	451	234	206	241	187	202	168	231
YKL148C	223	213	196	222	167	179	197	152	135	141	124	116	121	136	171	200	173	167	159	161	184	343	284	304	269	247	227	290	128	125	140	120	99	87	150	246	268	258	242	192	208	287	194	192	184	210	141	146	226
YOR243C	114	118	115	106	118	98	110	238	239	234	187	182	160	221	151	140	132	122	117	117	133	225	230	207	189	172	170	219	250	278	246	225	200	204	275	538	536	531	472	404	413	540	266	252	269	229	199	210	270
YDR086C	112	104	131	89	84	89	115	246	242	245	218	172	191	213	221	206	174	165	163	145	202	310	297	267	255	211	224	310	210	202	237	227	159	191	245	428	398	411	351	297	318	395	194	218	173	165	158	152	183
YOR089C	157	139	136	120	100	121	140	197	201	226	185	178	189	210	185	185	189	163	140	156	172	278	282	297	257	207	221	270	197	203	207	174	180	145	219	403	425	341	363	289	278	355	211	210	185	176	145	145	205
YBR151W	167	140	157	137	126	137	144	211	215	213	193	164	157	185	159	196	181	177	168	156	219	261	267	276	247	209	219	263	189	196	195	165	132	135	206	331	322	345	317	242	269	352	194	196	210	214	185	151	241
YKR028W	144	135	153	120	100	126	169	230	199	234	206	181	186	228	179	180	171	163	137	116	153	222	206	230	196	183	186	246	251	212	204	199	157	187	207	479	472	450	412	361	359	466	220	217	197	207	165	169	196
YDL122W	116	117	121	118	88	97	113	237	227	204	198	166	179	207	155	157	132	141	135	126	161	196	197	220	208	181	179	230	214	223	206	204	172	176	190	519	518	481	403	415	381	499	241	248	225	197	188	195	271
YGR157W	173	169	150	137	146	139	168	205	179	216	183	174	147	247	220	162	181	161	143	146	163	265	284	280	231	208	188	282	181	194	161	174	159	143	183	438	384	394	350	315	312	411	198	210	208	156	134	179	228
YJL165C	121	137	131	97	89	113	136	254	226	238	227	174	190	235	147	162	136	142	144	122	143	293	349	362	299	239	271	341	208	170	178	165	127	134	175	387	358	363	372	297	325	352	245	242	248	220	195	160	257
YBR139W	172	213	171	156	141	152	170	157	188	185	157	123	136	194	182	235	208	174	157	151	212	305	310	319	281	222	255	312	148	142	183	124	117	102	168	274	263	286	261	213	222	280	191	176	160	164	137	156	188
YDL173W	172	135	144	134	107	119	155	191	156	168	165	128	133	208	176	145	163	139	116	122	169	265	284	287	280	242	212	290	185	178	185	142	130	148	192	284	308	297	275	227	238	321	240	243	242	237	192	193	272
YNL251C	129	132	119	129	99	108	135	237	229	207	224	187	156	210	160	151	148	145	109	144	141	186	181	181	144	139	136	187	282	263	236	234	222	203	284	516	446	512	463	379	386	489	221	217	191	189	153	158	222
YHR028C	163	160	152	144	130	135	137	194	194	193	163	163	149	183	195	170	180	147	144	121	171	294	306	251	274	230	230	278	194	172	170	166	133	131	177	358	404	331	342	258	299	375	203	212	210	184	173	197	221
YLL040C	190	187	179	171	121	151	174	168	151	162	121	113	148	161	158	150	163	137	115	127	185	274	259	246	226	197	212	275	169	134	137	131	114	131	140	353	369	353	347	280	283	357	220	222	209	174	170	167	197
YJL042W	167	188	166	155	142	142	190	174	162	171	165	133	148	154	162	154	153	151	134	117	168	238	252	255	214	184	188	233	184	174	157	149	132	136	168	389	361	356	342	283	280	375	201	193	210	196	158	203	207
YER048C	153	141	167	128	119	123	133	183	195	181	179	152	150	174	155	169	151	142	108	137	174	275	299	237	250	206	210	279	176	175	190	158	154	155	207	392	437	389	359	311	362	424	203	201	233	208	154	170	222
YOR051C	122	94	106	109	72	94	110	230	264	223	233	177	202	268	152	184	174	170	135	130	149	208	203	198	183	184	183	235	240	230	231	215	184	211	218	507	467	448	432	347	392	468	228	205	250	202	200	166	238
YMR215W	128	105	117	106	89	94	110	214	253	223	201	163	167	244	169	138	165	113	134	115	145	225	217	215	224	166	179	198	209	254	217	194	166	192	224	412	430	444	366	338	341	419	260	234	211	225	195	181	240
YOR175C	127	99	140	117	104	86	119	220	221	219	229	182	158	242	168	175	186	140	129	146	190	262	229	236	227	186	211	259	221	231	207	181	146	161	221	434	434	467	409	355	347	433	234	217	239	210	176	185	223
YFL016C	157	182	174	152	149	127	146	178	183	181	156	142	137	199	145	125	131	124	101	104	140	242	255	237	221	194	193	246	183	192	207	176	150	159	188	369	360	381	364	282	312	370	232	224	237	207	199	186	227
YNR018W	138	145	134	109	107	116	129	235	243	214	200	177	169	262	160	155	164	157	126	108	172	232	246	207	211	155	179	213	228	257	241	223	178	161	252	438	405	399	380	347	328	458	228	199	234	231	189	186	231
YLR420W	147	156	141	144	109	117	134	207	191	170	163	151	145	192	131	169	136	132	106	142	146	256	284	286	280	221	219	297	190	175	171	174	164	155	177	425	423	366	329	271	334	415	243	198	214	204	177	150	224
YGL027C	168	169	158	136	140	124	172	174	167	183	159	146	146	186	149	136	122	144	110	130	147	268	266	250	229	212	193	251	166	167	150	166	126	140	171	403	357	348	354	259	256	342	227	211	221	183	173	178	210
YDL086W	148	187	171	145	119	107	158	185	175	205	180	145	169	210	159	171	172	156	135	131	182	271	276	244	254	212	221	265	198	194	202	184	179	125	222	308	294	281	276	232	239	292	241	221	184	193	163	160	192
YHR032W	125	148	135	130	104	115	126	203	219	190	179	164	144	174	132	123	121	107	100	92	108	206	204	199	211	168	159	205	247	208	224	196	182	170	221	382	356	365	344	307	299	340	292	255	262	231	191	200	244
YMR309C	94	91	87	78	75	71	91	264	258	302	243	198	204	271	179	162	172	148	144	141	166	216	217	224	214	183	175	200	257	239	237	208	204	203	232	483	507	495	488	402	387	517	254	254	253	212	211	212	234
YPR187W	124	137	120	119	102	85	125	234	209	211	188	160	207	218	140	185	146	164	123	139	146	251	262	268	250	197	185	235	268	234	244	224	171	188	250	430	481	399	399	320	315	450	243	237	218	195	163	171	214
YJR117W	124	128	125	129	128	103	135	214	217	217	209	172	152	209	201	186	181	155	149	137	179	243	250	257	230	212	196	264	182	205	199	159	166	158	181	400	400	372	348	315	315	451	197	226	182	187	170	148	203
YBR039W	163	157	161	149	136	125	163	188	178	181	149	160	174	192	198	186	188	175	155	127	180	293	270	297	264	200	225	288	169	175	179	160	138	131	170	390	342	380	344	271	246	337	233	215	223	204	172	174	236
YNL189W	136	135	125	116	81	127	146	242	225	235	194	179	174	236	155	171	173	153	135	138	160	234	226	233	215	182	177	238	191	214	198	205	172	183	175	440	429	440	376	327	343	443	260	234	256	202	187	195	249
YOR108W	118	121	103	123	82	90	122	264	234	225	191	200	193	253	143	143	155	124	118	109	156	227	206	237	198	183	174	189	257	247	239	213	188	195	231	416	474	459	411	355	402	470	237	229	240	218	190	189	226
YML004C	156	165	132	129	103	115	147	224	186	210	191	158	192	201	197	193	192	204	139	154	198	280	286	268	260	207	220	291	178	184	177	159	130	139	161	375	349	331	299	259	290	378	172	199	197	186	150	155	169
YBL077W	140	127	129	111	97	95	144	200	211	196	199	161	151	218	169	207	161	137	151	124	179	264	276	254	247	194	196	271	218	221	213	207	194	192	211	456	481	398	379	351	366	438	225	233	188	184	184	160	199
YNR019W	165	163	174	143	132	135	199	199	180	175	182	123	141	172	131	132	142	124	109	110	130	233	248	251	218	211	211	242	171	162	142	144	117	104	196	398	366	375	335	308	321	347	217	229	207	181	181	172	221
YDR060W	68	83	84	76	44	75	85	244	220	273	229	190	176	228	133	135	125	107	99	113	138	167	157	149	162	113	123	152	274	248	268	248	203	227	251	602	588	572	510	453	453	544	233	241	251	232	197	187	257
YIL021W	114	134	112	119	90	108	135	201	229	185	198	172	172	230	145	153	149	158	123	113	181	204	251	228	200	182	189	199	237	223	229	209	166	157	207	369	364	414	361	271	306	378	211	222	201	196	168	145	202
YGL161C	164	177	145	133	152	111	168	182	184	170	157	146	151	191	177	165	178	134	116	158	173	284	290	276	245	207	241	240	183	182	162	174	139	144	160	268	305	290	311	232	228	329	182	193	188	171	125	164	202
YAR002C-A	111	140	105	110	77	92	131	208	235	210	201	141	161	202	202	194	208	153	144	143	185	262	278	297	266	202	227	272	197	209	222	178	163	157	211	381	355	422	342	293	283	352	197	230	191	189	152	152	229
YBL085W	96	114	120	103	110	100	117	229	222	214	193	161	155	213	156	172	161	157	126	129	169	259	240	248	238	188	198	272	206	226	196	157	170	169	196	454	453	410	362	327	355	408	207	233	205	201	173	172	223
YLL015W	141	138	136	138	129	124	143	189	167	185	175	172	143	228	196	188	177	173	120	114	164	271	270	249	242	233	219	268	195	194	188	176	155	121	180	440	399	407	371	318	317	426	201	210	230	192	140	173	202
YNL118C	116	133	129	123	106	104	115	198	204	216	205	174	161	204	203	173	193	150	144	133	183	243	220	251	247	210	192	257	233	200	195	189	177	154	223	449	467	420	438	372	378	448	205	206	228	206	159	140	206
YOR329C	165	181	156	142	163	142	169	174	166	163	167	136	126	170	142	161	146	127	117	104	151	262	233	251	222	217	212	226	186	190	178	149	112	131	180	389	390	388	326	283	319	377	220	205	237	201	159	174	219
YIL047C	114	128	122	137	121	122	127	216	201	209	198	150	174	194	114	137	121	95	87	89	109	242	219	201	190	160	154	200	221	212	195	208	161	148	220	414	392	410	352	314	324	440	248	275	262	253	230	196	283
YER141W	149	157	145	115	106	121	152	189	201	181	168	158	163	193	174	167	173	174	134	120	162	260	272	242	233	192	196	249	179	169	182	168	162	138	176	368	384	356	343	292	277	366	216	238	233	207	181	166	229
YHR188C	142	137	167	142	131	130	172	204	185	173	165	144	167	191	159	173	152	148	127	127	165	266	277	271	259	206	214	278	193	173	174	164	153	161	178	288	333	313	298	256	244	361	183	189	211	170	151	172	234
YKL046C	170	171	141	127	101	127	155	206	171	172	160	139	133	181	160	140	136	98	100	124	138	253	225	235	218	158	186	229	178	158	188	151	148	125	209	387	346	334	362	249	301	337	246	245	222	191	184	176	225
YDL128W	139	129	154	131	112	98	140	247	213	236	212	161	163	228	151	177	156	143	120	134	176	261	278	242	195	204	212	236	187	203	196	199	147	156	198	366	377	412	343	294	324	372	198	226	222	212	193	163	224
YLR025W	196	163	168	148	122	90	147	183	199	200	179	162	152	168	183	140	150	149	131	141	157	265	274	255	224	203	234	237	199	193	190	180	162	147	179	377	319	362	327	280	296	384	200	196	194	194	147	140	202
YBR298C	122	114	122	112	78	86	122	272	233	270	214	202	190	272	235	225	207	212	166	157	221	255	230	254	212	206	207	250	202	210	196	199	182	160	213	408	374	378	357	308	270	382	185	170	152	166	121	132	155
YPR148C	137	144	125	111	96	123	115	204	200	225	186	145	156	220	186	195	177	170	121	145	203	257	265	267	228	187	215	271	215	208	164	174	134	134	192	398	405	395	396	288	344	393	211	183	207	180	171	156	251
YPL235W	143	127	123	117	75	88	103	223	222	221	180	160	174	198	149	147	144	130	124	124	162	204	212	238	203	189	160	192	217	188	206	189	153	168	228	403	429	445	370	328	307	416	224	219	211	223	180	167	239
YJL121C	148	149	145	136	91	128	157	197	160	198	167	149	154	196	143	145	144	106	121	98	150	261	225	268	220	178	202	253	215	195	200	191	155	157	208	349	326	304	306	240	261	345	235	210	187	198	163	152	197
YGL181W	184	169	188	157	128	129	172	169	153	160	172	131	143	184	153	175	170	139	121	138	160	277	282	242	231	210	198	235	165	161	202	153	140	142	167	310	313	305	288	286	274	327	189	205	202	192	170	157	206
YJR014W	132	130	113	130	119	97	135	216	214	201	194	147	157	196	154	189	189	164	122	141	176	221	244	213	227	172	203	247	220	205	227	193	161	194	195	422	389	378	372	325	311	409	240	219	192	175	153	166	207
YER004W	160	168	164	159	125	132	170	200	189	201	160	129	146	192	162	191	154	155	135	146	190	278	277	293	276	198	219	266	158	180	175	170	143	140	193	317	319	350	282	262	241	314	214	199	192	169	160	155	207
YIL126W	117	123	121	83	99	97	117	213	227	240	194	167	161	240	135	175	169	150	130	128	170	245	234	210	196	205	158	194	228	174	230	198	156	164	214	536	506	498	455	414	376	545	196	209	211	200	145	167	218
YLR410W	126	111	131	121	100	103	154	218	215	193	181	189	157	208	189	190	165	134	132	120	171	256	257	230	214	213	201	196	221	194	208	194	189	174	205	458	464	434	403	332	368	418	205	216	228	178	173	160	220
YJL050W	108	118	86	103	72	86	101	227	242	219	196	172	181	218	94	112	124	120	94	88	109	187	172	169	154	121	109	177	249	245	242	226	206	196	251	548	531	540	522	418	428	526	237	261	244	247	198	190	263
YJL076W	136	130	122	112	80	96	108	226	202	222	185	180	198	211	140	134	161	156	123	132	137	215	229	215	188	142	194	217	221	180	209	168	194	191	214	504	502	479	425	361	367	500	236	221	252	201	162	151	235
YGL150C	146	179	165	131	119	131	149	191	190	176	138	138	138	186	143	163	143	142	97	121	136	277	251	245	206	173	225	263	159	178	176	148	121	119	183	374	408	374	338	277	304	351	228	198	190	190	178	154	225
YJL154C	151	151	151	125	114	103	141	193	205	224	191	151	157	218	172	176	166	131	118	142	169	256	267	269	264	220	186	267	217	181	166	154	141	147	185	401	375	358	342	292	329	394	226	217	250	184	168	186	223
YMR194W	86	104	79	94	101	86	102	267	224	256	203	215	191	279	161	187	160	187	129	145	212	276	258	264	232	248	206	248	235	238	259	228	206	199	233	377	334	409	345	312	280	400	194	204	187	176	150	164	230
YGR281W	152	165	148	148	108	117	144	227	196	207	175	157	152	186	190	183	193	174	141	179	179	219	226	183	187	165	186	227	216	210	240	195	151	164	208	437	415	401	384	333	326	441	200	211	191	178	159	171	193
YEL042W	157	160	136	120	96	111	147	209	187	214	177	153	163	196	149	170	148	142	135	120	187	212	209	200	176	189	177	214	193	224	190	169	157	149	229	452	437	400	385	335	315	449	224	196	189	220	178	188	228
YCR093W	127	97	115	97	86	91	112	222	221	232	186	174	174	212	163	171	168	156	145	134	160	236	233	241	222	179	179	225	203	231	180	179	157	162	214	443	465	459	369	340	365	432	172	227	212	176	163	155	203
YNL004W	144	150	143	127	103	128	154	211	179	164	184	155	152	212	144	146	153	123	129	136	160	235	249	221	264	220	194	223	198	204	225	187	166	160	221	443	369	391	318	284	301	416	222	224	224	200	175	154	208
YMR290C	102	93	88	96	64	53	103	268	267	222	246	189	192	266	159	162	145	125	125	97	142	191	193	190	172	139	158	185	243	309	276	225	209	195	228	518	576	515	462	390	392	525	247	221	218	205	163	181	228
YLR301W	151	156	142	128	118	112	159	189	176	188	176	134	154	188	138	134	128	143	120	121	138	266	268	255	192	175	166	254	210	185	178	165	145	140	185	346	365	331	324	264	278	384	227	215	207	209	204	183	271
YOR043W	112	113	109	111	84	103	120	224	222	234	219	167	183	231	142	167	195	153	148	140	208	235	251	229	211	167	212	230	227	209	212	195	162	181	247	457	448	439	407	314	341	426	192	194	202	191	154	159	207
YBR198C	138	137	160	130	113	98	150	202	185	173	166	167	162	198	152	128	152	146	126	110	150	207	233	222	197	179	164	222	199	175	179	174	142	160	198	420	419	400	377	316	310	418	205	233	241	189	152	177	225
YHL011C	120	122	132	99	107	114	142	220	201	194	197	174	183	193	140	155	135	103	101	122	156	251	208	216	218	172	189	233	221	208	241	208	162	158	239	411	423	426	374	343	365	414	263	231	228	194	203	182	210
YGL255W	120	127	153	124	111	90	146	204	181	206	174	129	140	187	151	135	153	115	103	90	130	279	220	258	227	185	178	239	204	235	242	188	187	183	224	390	376	366	340	272	274	380	269	248	262	236	205	198	281
YDR245W	122	116	130	108	91	74	109	240	239	226	220	171	180	248	156	158	148	148	130	150	193	260	259	212	206	183	191	240	246	223	221	190	181	163	244	388	378	409	365	321	324	410	219	231	205	196	156	169	208
YGR241C	148	163	159	141	103	126	156	194	194	173	164	149	145	204	185	189	153	164	116	152	163	255	256	279	241	190	191	248	205	218	179	162	162	148	187	358	370	334	300	276	282	367	169	181	176	147	131	118	231
YNL308C	67	90	82	75	61	63	83	218	225	211	234	183	196	275	131	126	124	136	102	101	149	209	174	186	162	149	139	187	295	277	290	220	206	219	265	554	531	481	454	392	366	514	217	227	234	201	159	169	248
YER019W	157	185	192	155	131	133	192	176	162	179	147	135	131	149	173	137	151	137	111	101	163	241	256	226	216	208	186	237	165	186	155	169	135	134	194	310	304	315	275	254	233	316	174	201	173	172	174	142	201
YPR075C	160	178	164	147	181	133	175	173	155	186	157	118	115	181	157	166	187	130	117	117	169	258	247	285	201	200	201	230	196	176	202	157	132	136	175	346	300	300	297	221	219	281	184	177	194	158	139	149	209
YHR050W	160	155	176	117	91	121	154	230	186	197	185	147	130	190	144	181	152	147	134	105	160	231	261	233	254	185	187	212	164	173	169	164	121	138	152	365	343	337	292	254	280	350	227	215	214	206	156	163	211
YBL032W	134	138	143	131	107	120	148	182	221	202	159	158	144	214	162	190	189	127	126	135	167	244	252	207	228	195	176	241	210	213	207	178	154	164	184	343	321	339	283	276	284	331	194	211	190	185	166	132	222
YNL280C	152	136	144	135	128	120	136	198	181	195	148	160	154	167	152	137	127	124	102	119	150	215	219	211	213	157	172	212	189	164	184	147	121	141	181	350	373	358	351	261	311	349	249	188	191	212	190	182	204
YBR205W	138	129	151	127	115	114	141	196	191	179	163	152	152	200	143	159	139	144	136	139	148	233	222	245	205	185	207	268	201	193	175	198	181	163	227	338	355	331	320	286	299	385	227	196	235	198	149	172	236
YFR014C	152	148	156	138	124	134	151	215	202	229	205	154	153	187	179	170	178	190	146	166	180	298	290	296	254	191	236	332	181	194	160	150	131	106	163	317	315	281	308	237	246	352	180	166	180	157	129	137	188
YOR232W	129	117	122	115	87	93	114	227	200	195	202	151	173	234	220	193	183	172	145	137	192	242	237	245	212	201	210	279	203	206	195	194	163	172	184	388	424	402	351	294	290	432	208	196	218	192	171	166	235
YFL036W	132	129	119	121	124	100	149	175	207	203	180	161	153	209	153	194	178	160	125	135	187	280	223	226	223	190	169	229	201	202	181	163	160	153	218	422	345	375	359	320	317	415	200	178	162	156	146	139	179
YBR115C	179	165	184	159	133	130	174	177	170	185	190	138	146	177	144	161	125	118	121	116	143	280	247	255	195	179	227	248	183	168	150	148	114	122	171	358	394	356	310	282	275	391	215	213	210	190	181	171	253
YML110C	144	153	132	123	96	105	132	198	176	182	161	157	131	158	174	172	168	177	117	132	176	301	250	263	273	198	232	294	185	177	180	155	125	158	182	333	354	328	341	264	261	318	183	210	215	185	171	176	221
YML086C	160	120	144	129	122	122	160	195	188	183	172	135	140	225	164	162	174	149	122	140	150	214	219	229	200	203	206	247	172	159	172	172	152	129	179	390	382	369	331	283	285	331	196	221	210	194	172	176	234
YPR053C	144	128	128	105	105	112	140	227	226	220	159	153	151	215	185	173	196	161	146	120	196	278	275	234	241	214	205	272	227	205	201	179	160	164	234	348	324	355	316	270	289	369	215	204	197	161	152	168	202
YHL032C	175	178	145	168	144	120	186	200	161	187	168	135	132	196	166	177	168	136	123	133	186	237	230	256	242	184	186	235	157	158	172	177	143	138	190	322	329	286	274	248	253	331	165	189	170	139	131	137	171
YHR072W-A	93	75	115	83	71	75	86	238	269	259	214	188	185	232	186	169	172	157	113	122	158	266	252	236	215	198	194	242	245	246	274	238	195	192	251	385	347	395	341	294	310	387	192	206	223	186	186	162	233
YPR008W	137	111	100	120	85	103	111	226	198	227	176	158	167	193	146	168	171	141	122	118	141	264	235	239	229	209	204	235	225	235	224	182	159	174	221	363	372	372	368	307	280	367	211	197	204	202	163	187	226
YDR071C	105	111	113	117	89	81	104	232	256	227	200	163	190	227	187	184	191	182	171	174	189	268	276	250	257	209	246	274	203	211	191	185	163	152	190	390	389	360	327	292	317	392	216	202	194	175	158	164	197
YGL062W	163	133	167	156	119	141	186	193	160	174	141	124	147	172	157	171	180	176	139	162	183	273	251	270	233	206	200	228	131	152	139	135	124	100	148	320	292	332	289	262	249	345	178	193	171	155	155	152	175
YDR292C	136	115	116	122	101	97	128	221	208	210	204	165	154	200	145	160	164	139	131	148	162	245	233	245	189	180	175	230	221	198	217	170	166	158	192	363	375	359	376	283	306	402	225	189	192	204	157	157	178
YGL244W	106	141	115	101	95	80	136	198	203	177	165	177	148	203	169	147	174	164	133	130	169	228	230	211	219	174	181	221	204	182	187	171	148	167	186	447	422	421	385	343	340	475	208	212	194	226	175	185	209
YKL043W	127	129	125	119	125	110	119	229	220	218	181	162	161	181	137	148	134	119	102	120	115	229	209	202	205	142	172	212	236	229	242	231	195	193	242	383	344	363	352	254	292	378	171	183	174	171	137	120	202
YPL240C	139	127	128	103	101	115	145	146	155	181	150	157	124	188	118	133	107	107	104	89	125	321	353	312	292	237	253	296	166	144	154	131	109	119	147	373	302	338	317	249	251	311	203	223	215	194	150	183	243
YLR276C	105	85	93	85	60	67	87	238	232	215	229	166	179	227	148	131	132	125	96	130	134	177	160	142	160	134	138	165	275	254	264	241	190	207	264	521	550	515	458	371	396	521	215	225	234	192	179	201	220
YIL088C	143	160	138	138	137	115	142	176	149	171	157	150	138	191	180	169	179	145	151	133	175	263	295	263	250	203	221	288	162	161	181	140	154	112	167	323	313	325	330	278	268	328	213	201	201	176	170	143	186
YBL006C	133	159	155	125	134	140	151	177	178	199	163	136	138	184	144	161	145	172	126	116	131	246	256	260	201	204	181	268	186	183	172	146	130	114	185	291	250	281	266	204	212	289	181	206	166	158	132	149	182
YBR173C	148	140	144	148	137	118	161	163	147	150	144	136	101	155	166	154	158	147	89	129	155	244	294	250	237	217	200	284	193	179	173	162	149	124	184	271	277	264	237	212	224	273	167	164	162	170	157	136	179
YJR015W	137	143	145	142	112	112	129	191	205	165	199	132	156	167	141	137	132	121	96	109	144	234	232	243	182	190	187	263	166	165	189	166	143	144	180	336	343	340	335	260	267	360	195	209	200	160	186	174	214
YLR178C	170	183	172	154	153	135	182	125	120	109	101	103	103	138	159	180	163	161	171	139	171	350	357	301	296	251	262	339	110	109	114	110	90	108	122	196	172	200	178	152	153	193	123	144	157	122	95	102	111
YPL050C	125	111	107	110	114	96	138	188	188	196	158	169	166	179	153	160	137	134	92	111	165	222	228	227	190	155	154	222	186	200	200	178	170	151	220	417	371	390	368	320	323	414	207	223	196	177	167	167	200
YMR250W	199	180	174	166	138	129	153	146	131	124	137	106	98	171	182	218	161	158	155	145	163	330	319	337	290	244	289	321	102	114	109	100	86	98	113	211	238	195	198	176	184	226	160	163	137	125	138	129	171
YHR074W	161	154	136	149	124	105	169	174	170	196	164	123	140	159	163	158	175	123	104	129	125	244	249	238	218	183	190	268	177	151	180	147	135	143	186	356	329	335	317	284	262	363	238	209	207	187	161	164	212
YMR027W	159	140	142	111	103	117	135	183	173	186	202	158	176	194	181	159	170	156	148	140	189	245	258	287	242	223	217	254	173	186	164	141	127	123	175	326	347	348	317	281	280	358	184	200	192	187	163	163	195
YPL085W	141	128	150	120	116	112	124	177	158	174	142	142	128	173	133	145	114	111	112	106	120	210	224	219	196	176	170	209	168	186	158	162	144	170	189	415	413	392	395	342	329	433	212	192	222	195	149	161	200
YOL098C	120	111	110	105	86	94	118	198	186	206	186	162	171	232	161	159	157	143	133	124	169	238	221	262	254	159	187	228	184	202	185	198	172	141	205	418	413	395	371	327	333	427	209	202	225	163	153	167	215
YDL051W	112	88	93	83	71	84	97	224	233	245	196	175	152	232	141	149	152	151	138	115	178	226	199	225	223	193	165	234	254	240	229	233	196	183	269	414	411	433	408	336	335	440	230	205	206	228	173	178	204
YGR184C	140	146	135	148	107	104	147	171	165	200	173	140	145	196	184	177	168	176	132	132	179	287	257	253	211	200	186	261	192	197	156	156	124	159	194	410	362	380	364	317	320	402	210	170	204	148	150	164	211
YBR023C	128	124	121	123	124	97	137	173	214	217	188	164	170	193	199	148	162	162	123	159	181	228	233	240	217	157	196	253	196	186	161	180	145	154	190	384	364	390	349	285	322	370	186	223	192	184	145	156	213
YML057W	190	143	173	175	128	136	143	174	172	170	171	133	144	169	190	173	189	181	112	136	177	262	240	246	227	214	205	274	158	152	149	148	121	120	179	320	319	309	298	228	255	345	165	153	170	168	138	149	212
YPL009C	126	99	107	100	109	96	126	203	185	210	172	144	160	197	134	134	130	115	123	138	122	202	212	212	196	187	166	232	205	190	191	172	135	180	188	441	418	413	402	326	370	435	205	221	194	172	156	182	218
YGL014W	128	114	130	109	95	93	121	237	195	194	193	156	173	200	172	153	129	149	115	105	137	212	215	225	178	169	179	220	209	223	198	183	153	140	204	444	423	421	423	315	351	442	211	207	196	176	150	176	222
YOL081W	120	123	129	115	133	97	138	179	197	154	164	119	126	164	145	169	150	136	122	129	127	227	267	236	213	193	179	255	160	179	156	153	164	137	205	424	404	419	365	297	316	389	199	190	221	212	163	155	214
YDR349C	134	132	123	129	96	102	141	202	176	192	176	164	140	191	158	167	149	134	129	124	157	251	233	230	224	209	200	231	196	180	200	191	167	127	175	359	317	386	292	248	268	356	195	201	189	180	148	158	200
YBL051C	152	117	129	121	120	123	133	206	188	203	163	172	135	195	126	133	124	133	108	102	127	202	236	237	195	175	202	221	199	186	193	167	138	138	183	400	384	425	365	345	286	386	216	220	211	186	171	142	191
YPL032C	135	122	116	105	93	95	110	212	201	210	163	155	166	223	132	146	157	148	104	118	175	224	243	219	194	177	173	245	185	198	222	172	171	155	221	421	436	414	383	330	324	382	210	172	216	204	146	136	205
YKL185W	130	114	125	123	97	84	116	198	185	216	165	163	168	198	148	135	132	162	119	111	145	234	223	223	200	162	180	211	197	194	190	159	150	145	218	408	355	350	332	294	310	378	197	212	201	183	176	130	191
YLR389C	117	127	122	104	102	109	142	212	215	206	171	152	155	192	157	147	157	134	130	121	154	237	246	259	217	226	205	263	185	198	178	170	151	142	179	373	364	396	327	296	312	397	208	198	218	196	170	169	207
YLR019W	158	158	162	136	116	130	171	195	181	163	172	137	152	167	154	134	156	131	120	138	156	232	205	223	213	157	169	251	182	181	190	167	147	137	180	340	350	326	296	278	260	349	206	173	180	163	147	156	209
YGR014W	115	117	139	89	105	82	138	203	230	211	179	168	158	214	157	150	167	148	132	127	134	229	221	204	172	158	175	205	215	237	220	181	162	178	200	407	386	361	342	298	311	400	198	199	199	182	174	159	198
YGL097W	130	150	126	106	108	99	139	185	162	161	180	141	151	170	118	121	128	118	106	97	133	217	189	239	202	175	166	191	180	206	186	167	155	149	204	357	358	332	317	257	273	344	205	222	223	180	164	174	230
YDR047W	103	113	119	121	92	110	120	186	217	211	185	160	187	198	152	157	150	142	120	118	146	262	247	216	194	187	166	243	229	211	216	178	143	151	213	355	373	406	371	295	310	404	215	212	215	185	175	190	240
YJL101C	136	146	141	130	124	109	160	184	184	179	162	145	154	171	139	126	137	114	128	89	151	248	232	242	219	197	190	250	183	200	177	162	160	130	190	376	329	348	342	259	273	356	209	226	209	183	179	181	219
YMR080C	147	153	151	125	99	88	142	172	195	187	174	145	157	204	119	139	128	123	99	109	138	206	211	217	211	178	160	209	206	224	175	190	168	141	193	414	361	347	330	296	312	370	197	215	226	183	202	193	220
YJL191W	137	120	117	131	84	93	107	198	208	204	193	143	170	183	121	139	134	124	97	102	142	236	241	206	191	149	181	217	249	228	210	211	172	155	203	305	326	325	302	254	255	336	165	183	185	153	143	144	197
YMR072W	118	108	124	116	105	78	116	226	196	221	184	158	173	220	189	182	189	219	144	141	183	271	275	277	254	232	215	281	195	195	211	153	143	167	210	337	364	318	336	302	283	367	195	183	209	142	146	162	219
YER152C	185	218	180	144	137	141	204	170	139	147	130	102	114	148	131	117	124	98	102	100	131	246	250	244	201	190	196	283	160	145	159	120	123	129	138	330	304	325	269	262	252	298	189	184	225	180	168	154	209
YBR031W	106	112	131	139	106	82	135	178	184	168	186	146	151	187	163	159	145	144	129	135	171	211	253	250	257	199	201	275	201	201	191	178	159	159	210	343	401	329	369	253	281	334	188	189	184	166	154	164	165
YKR046C	142	150	148	159	117	109	144	180	172	177	177	167	118	182	159	134	148	128	114	132	178	229	271	228	201	198	207	267	180	181	169	155	103	139	174	357	344	365	300	242	287	359	219	185	209	174	135	155	194
YLR262C-A	117	114	96	100	98	81	127	250	200	214	225	167	162	249	170	174	156	161	106	148	176	251	258	240	216	211	203	234	207	234	196	213	152	172	228	355	380	334	329	252	276	358	179	187	196	162	149	131	222
YER003C	110	119	118	110	109	101	117	194	198	225	186	147	159	209	162	160	154	158	111	135	159	260	261	266	242	194	187	254	206	201	183	157	126	144	186	393	379	361	372	307	265	318	233	170	181	192	153	154	201
YGR019W	155	151	171	128	151	140	161	172	179	166	149	101	127	172	176	196	175	206	143	137	202	294	308	298	262	251	259	293	118	137	139	139	105	115	148	226	251	219	228	193	174	244	157	163	180	155	151	125	171
YIL153W	185	206	159	163	145	130	175	167	138	142	135	137	112	169	125	136	121	119	117	122	149	234	233	248	200	200	186	257	148	182	147	128	114	117	171	243	250	248	241	177	183	238	169	164	181	165	120	154	189
YDR150W	139	127	127	106	97	108	131	201	202	196	169	138	134	198	164	151	143	123	126	110	156	246	214	236	208	169	185	216	168	173	200	179	140	152	177	405	416	411	358	311	311	389	159	176	179	151	164	135	175
YLR335W	124	133	111	107	96	83	126	185	193	198	191	170	172	199	153	124	147	121	111	125	141	220	219	229	211	164	170	227	180	203	207	167	153	166	198	412	379	391	357	322	300	445	208	214	200	172	150	133	210
YLR114C	136	138	135	139	113	119	121	170	173	178	185	143	117	162	127	112	134	99	117	110	121	157	202	177	155	131	141	181	194	185	210	166	153	157	185	398	400	396	370	291	306	373	230	210	194	200	159	178	222
YOR260W	100	111	128	84	85	77	116	195	224	210	193	159	199	235	156	171	140	130	111	106	111	215	188	217	159	151	149	209	203	215	209	202	165	183	215	421	407	411	364	292	313	383	207	173	194	185	150	143	186
YPR024W	153	167	139	134	118	118	152	175	161	164	128	123	124	164	131	121	146	126	105	134	139	213	211	227	212	173	190	232	172	149	158	137	133	127	176	297	312	325	285	240	265	350	204	211	218	175	175	167	191
YGR270W	136	125	137	145	98	98	120	179	200	164	194	147	155	207	175	162	164	137	112	133	146	254	256	226	202	209	195	275	189	164	191	147	139	146	171	417	438	391	362	327	339	469	175	197	188	195	152	140	225
YCR052W	149	154	154	129	122	138	157	142	166	178	142	107	113	170	116	127	120	151	96	103	140	191	215	217	206	165	152	206	188	174	175	177	133	136	177	314	351	320	339	254	267	336	197	220	198	173	149	163	178
YMR195W	152	132	142	148	117	130	156	187	181	174	156	138	143	194	178	183	192	180	162	166	173	293	290	272	223	246	234	289	161	160	150	140	137	113	167	243	274	254	235	202	228	276	166	187	165	147	128	121	178
YIL069C	95	96	94	94	74	89	107	209	246	195	216	171	179	221	162	153	157	147	102	106	153	228	231	220	193	162	158	232	192	218	180	196	170	164	220	332	362	368	319	288	283	338	211	162	187	176	142	141	181
YDR258C	153	177	173	131	108	130	145	154	159	135	154	110	143	160	139	141	140	99	102	103	139	299	273	298	257	229	224	326	128	154	108	113	100	94	133	281	310	285	250	229	216	247	179	188	182	190	172	146	203
YMR183C	162	174	138	140	112	101	154	160	186	166	157	134	117	175	124	136	147	122	105	97	123	219	191	212	197	181	191	218	168	158	157	165	145	149	176	343	311	365	289	261	255	313	191	208	185	183	147	152	230
YOR132W	142	139	159	151	123	118	148	160	151	147	134	135	117	173	166	147	154	154	134	115	138	229	267	281	240	180	194	268	125	144	148	153	116	118	168	281	287	301	286	220	237	299	204	161	198	154	153	140	208
YDR477W	136	132	126	128	112	120	139	170	201	179	168	157	123	198	176	166	177	136	137	142	169	247	258	274	212	198	187	242	183	141	187	155	112	163	157	344	364	352	294	245	283	364	197	201	225	180	157	150	203
YBR093C	131	134	131	121	99	107	130	181	171	151	150	130	146	183	130	130	143	114	110	100	147	166	190	190	165	127	145	193	212	198	217	197	177	153	216	361	339	374	318	242	248	331	219	237	225	220	184	192	229
YCL059C	104	99	90	77	82	81	106	206	207	186	199	176	154	213	163	136	118	129	116	110	140	199	201	201	173	158	151	188	264	228	225	184	180	193	248	431	447	458	466	360	367	468	233	218	208	219	186	154	223
YGL215W	157	127	114	103	99	87	138	189	188	225	198	168	150	220	171	124	133	129	123	100	176	196	215	201	216	177	137	195	160	189	178	153	158	144	195	408	416	390	344	281	322	411	185	205	199	176	150	173	188
YKL142W	119	141	123	140	106	107	128	188	165	187	170	149	159	212	221	193	174	178	160	157	200	320	312	343	301	243	269	299	150	134	117	122	96	125	140	271	302	277	227	233	230	277	176	181	186	156	164	162	172
YGL190C	116	122	124	89	103	100	115	215	196	224	221	178	165	197	160	198	167	155	136	129	178	236	210	236	234	183	206	235	204	174	195	169	154	152	196	371	378	359	356	275	295	349	150	173	162	154	129	130	182
YHL001W	104	101	85	90	73	82	111	257	237	238	240	208	201	225	182	149	161	149	129	142	168	253	235	241	240	202	177	226	223	241	246	223	160	198	241	293	316	292	252	210	237	319	191	192	192	177	164	145	173
YBL004W	84	80	73	75	74	73	70	241	233	219	205	180	195	235	107	144	141	108	112	91	131	180	171	183	165	155	145	180	258	249	230	206	180	190	251	512	547	592	465	422	436	563	208	174	207	172	158	157	215
YMR200W	127	138	140	139	101	124	144	176	173	167	149	151	165	192	173	163	168	144	122	117	162	274	261	258	213	208	214	230	161	147	180	154	117	123	182	309	320	300	320	251	255	308	182	181	199	175	141	156	173
YLR172C	114	127	100	116	80	99	109	214	190	217	173	162	181	207	126	143	139	113	115	112	126	237	236	237	212	193	163	214	216	241	213	216	150	166	226	339	381	375	293	292	285	378	187	196	161	173	130	142	170
YGR026W	122	110	123	110	83	78	107	195	206	203	141	150	140	220	207	191	171	172	120	134	193	259	249	236	229	216	174	240	168	163	173	155	161	154	146	365	318	358	321	295	262	386	212	210	209	180	133	163	207
YKL077W	142	112	101	110	89	79	108	191	197	220	178	162	141	225	159	169	169	161	137	137	162	238	268	225	218	198	191	244	202	211	188	211	187	151	209	432	415	398	331	294	297	398	198	205	196	203	162	164	207
YML093W	87	85	83	66	64	70	80	196	235	233	184	167	171	217	89	105	114	92	66	68	97	168	121	153	119	123	111	125	237	257	222	228	196	203	234	543	531	477	477	385	397	473	215	228	227	188	171	172	233
YOL020W	129	123	136	112	104	112	151	173	195	199	183	137	163	206	134	145	152	126	132	121	153	230	224	203	195	163	184	213	175	171	174	146	152	134	191	358	355	371	302	287	294	369	184	205	175	168	133	124	193
YAL004W	156	157	135	144	124	126	151	139	137	136	89	120	111	124	131	128	121	109	101	118	132	252	260	241	245	194	213	255	131	110	133	100	91	102	121	193	197	206	189	151	145	199	220	209	219	167	150	176	236
YGL157W	97	109	123	126	82	95	120	234	197	183	190	168	180	191	181	213	181	168	169	144	190	255	253	248	218	205	200	258	177	177	179	144	119	130	174	363	309	342	315	229	254	335	169	173	181	153	130	123	174
YPR115W	142	139	143	142	127	122	162	166	164	149	154	118	130	187	150	152	150	119	121	116	161	240	226	229	204	204	202	243	151	176	162	140	108	107	154	337	309	339	311	248	267	362	190	178	160	163	152	128	207
YMR089C	143	130	132	132	125	99	152	169	171	150	161	129	139	173	142	162	148	133	104	115	137	249	229	219	217	181	188	236	162	153	150	128	120	109	154	421	362	381	321	286	283	389	208	216	183	175	158	173	213
YKL213C	141	128	139	118	104	96	123	172	183	167	173	143	141	178	153	130	125	141	116	130	119	230	214	245	190	190	185	270	144	174	153	149	132	147	152	311	332	338	296	269	242	311	195	207	198	159	169	149	194
YNL162W	108	133	97	111	82	84	118	223	189	192	224	177	174	212	171	162	169	125	108	111	130	245	236	243	268	205	208	225	189	224	197	197	135	164	181	305	310	322	308	277	263	309	164	172	171	197	156	150	139
YOL049W	121	125	127	117	99	98	109	172	188	186	184	143	151	212	140	157	179	141	127	140	177	243	232	234	198	165	168	252	168	185	183	195	128	142	204	352	368	336	316	265	284	338	198	181	158	161	120	127	185
YJR076C	136	137	114	138	114	101	140	162	208	193	176	129	146	180	147	136	147	139	110	129	153	248	193	186	211	180	159	218	185	184	186	175	140	146	186	356	367	338	321	255	276	339	213	179	194	197	169	145	206
YJR085C	156	139	151	129	100	110	138	179	175	179	157	116	114	164	156	169	149	136	139	128	132	270	255	266	229	196	205	247	172	160	181	147	135	145	189	238	256	216	216	172	187	235	167	178	150	160	110	128	152
YKR035C	138	170	145	135	118	100	149	167	154	148	142	113	127	161	140	132	144	99	130	120	124	240	225	253	226	198	170	229	177	162	176	156	128	125	171	279	293	265	271	219	192	281	155	185	174	156	126	114	181
YKL036C	133	142	134	126	114	123	146	157	133	151	117	103	112	137	147	152	154	140	104	124	143	256	267	251	245	207	206	272	123	121	126	104	89	88	140	202	223	218	186	199	176	255	202	193	208	194	153	148	193
YGR085C	126	111	93	102	101	81	105	234	222	232	215	156	169	237	159	159	146	137	113	109	144	241	207	234	201	192	177	206	211	214	188	168	179	155	217	309	330	339	292	260	276	345	190	164	186	159	169	161	190
YOL060C	166	164	168	151	99	143	166	161	156	128	162	116	108	153	171	143	153	127	136	121	157	211	257	237	198	177	195	228	155	154	153	126	108	116	158	284	279	295	248	239	221	256	176	185	173	157	142	132	168
YJR001W	121	119	120	92	93	108	136	208	196	197	175	141	165	184	172	156	167	116	121	128	162	192	225	209	205	177	152	216	173	191	171	144	152	132	187	335	343	355	337	258	301	361	199	216	184	192	153	160	189
YOR124C	125	150	137	120	111	126	114	156	153	160	136	115	127	168	130	163	154	135	118	132	183	228	231	263	217	183	186	226	153	135	143	145	124	116	154	346	361	338	321	279	249	339	180	163	157	164	138	125	207
YJR125C	170	175	166	156	120	103	166	162	145	155	144	120	136	162	154	150	175	146	127	122	177	244	256	248	216	218	226	265	144	127	148	146	113	110	155	266	268	327	256	222	230	307	182	159	167	147	116	139	181
YKR089C	122	134	147	119	109	104	131	180	190	165	181	135	143	194	133	158	146	154	112	121	141	227	200	220	199	154	169	207	176	175	159	148	148	126	157	404	388	380	327	311	273	404	188	175	164	176	152	143	202
YML031W	134	132	148	119	100	89	140	191	210	177	193	123	153	199	143	122	140	105	123	110	152	179	199	184	186	148	174	215	193	197	174	177	172	152	208	349	367	338	299	282	258	397	174	202	191	170	147	159	190
YLR219W	158	132	144	131	108	125	147	156	160	160	151	145	125	164	121	113	138	121	129	115	145	187	239	229	174	160	156	233	198	149	169	128	121	111	174	379	326	346	333	241	284	349	196	159	169	162	141	144	185
YOL051W	126	94	100	76	77	100	103	207	178	208	199	164	152	199	153	121	137	118	93	103	117	195	184	217	198	150	142	166	188	172	215	170	135	156	186	406	386	410	375	284	317	418	205	216	206	184	154	165	238
YLR430W	113	121	112	103	103	110	105	187	186	215	164	137	152	187	138	148	133	124	102	113	162	218	219	183	175	137	171	200	190	181	212	168	170	154	172	425	403	412	350	290	289	422	189	182	168	162	164	167	191
YAR042W	150	138	165	132	139	115	173	175	168	180	129	145	123	188	131	123	119	139	112	97	139	211	209	201	182	156	185	206	126	150	147	140	132	111	138	339	301	319	305	266	238	350	188	207	187	163	151	153	188
YLL021W	104	122	108	123	90	84	119	178	185	188	161	155	147	189	126	122	121	108	84	86	115	191	192	175	170	176	197	192	196	175	182	183	135	123	181	429	419	412	378	340	363	421	207	195	192	178	157	159	206
YKL175W	110	123	100	115	95	116	114	162	198	205	198	166	126	174	136	138	143	148	107	117	143	217	239	215	203	168	192	237	185	179	162	163	172	135	193	326	325	333	275	288	257	339	197	200	185	165	185	153	201
YNL231C	88	110	95	78	78	85	89	196	204	240	196	158	179	210	155	152	137	135	108	111	176	182	186	202	190	146	139	180	245	196	233	192	162	168	247	398	450	372	349	310	333	437	205	201	202	156	160	166	227
YPL179W	109	119	127	106	77	79	125	238	238	207	206	157	185	222	168	167	158	148	135	134	176	227	205	222	177	191	190	236	203	213	187	169	158	155	184	395	362	363	339	318	316	416	164	150	162	146	127	118	164
YKL100C	123	117	137	110	92	96	118	181	203	176	164	135	123	195	178	134	160	147	120	133	152	234	245	262	214	192	208	235	149	148	158	137	124	122	146	297	307	291	268	237	245	296	188	205	193	185	157	155	191
YPL184C	119	118	122	106	106	102	129	162	187	187	164	163	159	212	121	145	158	144	117	139	133	237	258	262	205	191	165	253	183	171	206	160	154	161	198	388	362	328	317	285	280	375	167	187	148	150	144	159	190
YGR017W	123	149	149	112	97	78	128	194	162	181	153	135	142	209	158	159	158	135	125	120	174	252	208	220	184	160	162	224	176	184	190	155	135	137	181	388	366	377	331	279	275	384	205	202	176	145	152	134	163
YHR165C	125	96	127	121	83	90	102	188	194	199	160	155	150	182	131	145	133	137	104	116	142	206	175	207	185	158	159	193	169	190	203	169	161	137	186	410	399	396	389	329	309	394	217	174	189	188	168	131	187
YDR148C	145	158	148	151	108	112	153	163	147	172	159	128	135	163	179	153	187	160	128	139	171	232	242	254	203	204	188	246	151	126	149	110	118	115	155	295	304	309	284	228	255	313	190	188	186	149	141	138	182
YIL034C	135	138	135	123	112	111	140	168	140	151	159	133	129	166	176	162	171	149	139	123	152	283	251	287	255	226	244	285	155	139	171	155	128	129	160	278	264	301	258	222	203	296	157	157	156	130	117	134	161
YML052W	114	130	139	122	96	102	138	176	178	206	176	149	156	187	166	144	162	168	113	125	179	220	236	237	199	166	199	246	178	185	174	150	131	144	168	286	284	294	279	223	220	286	129	174	151	126	106	121	139
YDR211W	105	123	143	113	92	87	131	218	180	178	184	147	142	185	126	115	124	123	110	93	145	181	187	169	159	154	160	196	198	183	165	166	136	140	153	413	429	403	385	270	280	412	214	194	207	202	180	160	200
YGL203C	118	113	115	120	94	102	137	147	196	193	135	122	135	177	139	147	119	108	102	92	136	195	199	200	153	138	196	232	171	174	172	169	136	148	171	362	370	396	357	325	288	376	187	196	214	195	172	149	197
YOR116C	103	106	98	90	96	51	86	198	216	192	192	178	178	196	114	110	143	124	91	81	128	163	157	172	136	122	140	158	213	221	187	211	172	153	210	417	419	460	414	347	358	460	225	204	213	210	153	171	234
YNL157W	104	117	130	106	104	96	121	217	205	182	152	143	146	188	145	168	135	152	129	120	174	266	262	266	249	217	213	267	195	180	181	159	136	143	169	320	302	309	262	245	245	329	179	177	150	136	136	146	154
YPL135W	157	141	135	127	116	101	128	166	158	160	173	143	138	150	142	154	138	131	112	112	136	219	215	241	194	175	171	230	173	192	160	173	147	148	160	340	296	279	278	212	238	294	177	183	174	155	156	146	197
YJL129C	124	120	129	91	109	100	119	170	156	181	166	143	124	167	121	124	102	129	84	99	114	230	186	200	232	167	183	227	191	206	159	176	152	131	167	403	370	374	370	288	263	386	182	189	189	176	170	124	206
YOR306C	106	134	123	106	103	95	106	187	187	185	169	131	138	167	164	127	170	156	134	132	166	249	241	251	226	167	195	237	180	170	194	166	149	136	185	326	325	290	319	259	247	317	161	157	178	172	137	133	180
YGL186C	152	166	180	151	127	134	149	129	147	138	128	125	116	159	123	134	115	115	92	111	125	305	276	289	233	201	201	252	157	143	137	158	107	102	160	275	252	291	255	245	240	295	173	173	189	145	146	152	200
YOL021C	112	89	98	102	73	72	108	217	213	201	145	159	155	203	110	94	109	106	109	71	106	187	200	196	144	125	167	179	230	206	198	196	161	169	231	397	427	398	408	341	302	409	203	192	185	195	190	150	205
YDR513W	106	119	113	102	91	111	127	168	185	190	200	147	155	167	232	208	166	167	152	162	210	272	271	293	273	234	185	278	174	160	170	156	121	124	167	251	262	264	248	188	209	278	169	161	146	136	102	105	158
YNL283C	143	157	139	101	96	132	143	154	141	180	153	129	119	152	122	122	157	117	103	109	131	182	184	174	167	139	163	215	174	192	200	148	148	138	188	287	314	297	286	269	222	300	181	173	176	162	131	138	160
YPR133C	121	98	105	92	78	92	108	199	198	175	168	132	143	174	134	144	142	128	110	116	146	230	241	216	185	185	196	236	202	207	208	160	132	147	182	363	361	348	316	264	263	363	215	206	192	164	164	166	175
YNL294C	158	169	118	124	88	117	135	172	147	147	187	129	122	152	158	145	141	130	118	137	163	256	231	231	190	176	193	238	148	146	162	135	132	97	167	305	331	291	272	214	238	303	146	175	195	161	131	113	161
YBR017C	99	114	102	95	81	68	122	173	220	198	178	134	159	188	133	108	124	103	90	89	137	179	191	199	180	130	140	180	183	189	179	176	149	153	200	393	396	401	349	306	278	381	180	179	163	221	139	184	199
YIR037W	122	116	105	116	90	98	129	167	185	166	155	155	148	164	185	151	205	179	128	155	184	262	263	286	222	213	200	283	196	164	147	164	145	147	179	258	256	297	228	219	219	237	157	146	171	131	120	128	155
YHR057C	172	151	116	137	112	109	158	144	152	168	141	117	109	161	139	156	136	138	88	102	130	235	220	226	204	178	148	211	180	145	160	155	145	129	169	260	248	234	249	193	196	223	164	178	172	149	123	124	165
YDL134C	146	119	144	103	88	96	127	164	188	171	151	141	123	182	140	146	167	155	88	109	133	244	224	222	208	205	196	244	178	155	156	169	130	133	165	278	299	306	265	253	244	308	179	160	158	160	150	130	202
YDR152W	115	101	105	95	83	91	107	192	197	206	174	153	154	198	135	131	146	114	115	132	156	177	185	205	185	157	147	203	191	199	188	206	162	150	202	332	353	371	300	231	278	330	159	175	144	174	129	127	173
YPL243W	92	95	73	94	79	67	89	201	225	214	200	174	171	217	176	149	141	146	162	135	173	207	197	222	175	143	159	211	229	217	218	219	151	136	206	408	418	395	363	312	326	420	195	203	203	171	140	148	219
YFR052W	106	123	129	94	94	96	113	175	191	190	198	128	130	188	186	171	178	175	144	134	188	239	240	263	216	199	218	265	170	190	178	143	115	119	180	315	274	300	265	239	218	295	165	171	178	158	133	135	173
YGR143W	124	131	128	117	105	117	126	171	202	199	198	138	157	189	150	165	140	135	117	115	169	192	205	199	181	172	173	221	186	194	182	159	128	133	164	358	323	352	323	261	282	329	209	185	175	155	131	134	192
YGL073W	130	137	114	135	99	95	139	188	148	192	139	139	143	182	155	157	141	131	109	120	139	223	227	210	199	157	175	244	148	164	184	141	132	126	159	310	273	287	287	238	226	328	153	175	182	146	112	123	171
YAL029C	86	109	105	95	80	77	112	186	174	210	187	169	151	172	136	127	150	130	96	117	132	177	198	193	195	163	146	178	188	192	190	170	138	118	209	421	375	378	354	346	304	398	207	201	196	173	149	151	203
YCL035C	129	128	117	122	123	106	150	163	148	161	125	118	99	141	173	166	165	180	138	122	162	280	279	288	254	209	255	287	155	147	135	115	112	120	138	208	217	221	182	166	161	178	146	127	166	140	109	130	136
YDR214W	139	170	126	129	119	111	162	146	150	170	153	128	124	151	163	135	178	137	104	125	163	247	256	208	221	201	198	289	128	137	149	135	100	126	129	269	301	235	244	224	200	281	164	174	169	135	122	98	173
YIL115C	109	152	122	106	73	89	119	185	191	192	165	143	144	179	132	132	133	161	121	104	126	178	180	192	166	158	142	199	172	147	172	150	160	149	164	382	385	381	344	293	299	353	175	198	170	176	129	134	215
YKR067W	109	120	132	119	96	98	149	188	183	179	177	143	131	174	199	200	220	162	172	133	199	231	261	234	230	169	198	254	171	140	150	141	123	115	168	310	337	315	292	280	272	321	181	150	146	136	123	130	157
YPL246C	143	122	139	114	112	102	150	189	210	195	171	146	168	206	135	152	146	139	126	127	166	252	261	223	243	194	197	255	168	148	170	157	129	118	193	327	313	322	267	227	234	315	173	179	167	117	133	148	195
YIL149C	79	91	95	82	85	73	94	198	233	200	192	148	141	216	153	144	131	127	104	107	112	176	175	199	165	149	144	189	174	202	189	161	114	172	155	443	519	487	436	370	370	493	186	194	202	156	164	139	195
YFR033C	156	191	181	170	128	111	172	111	122	114	99	101	104	135	144	153	144	132	115	122	149	252	264	238	204	162	177	240	117	134	140	110	90	94	119	247	271	262	240	206	194	238	162	175	155	166	126	117	166
YHR049W	123	119	110	103	88	106	119	171	203	189	182	145	137	191	160	135	148	148	128	139	145	243	235	209	166	171	163	233	190	177	171	164	145	150	203	307	331	326	295	271	255	348	185	182	195	185	158	149	184
YKR035W-A	129	162	139	128	111	98	145	156	145	144	137	110	125	156	138	129	134	93	122	112	122	234	208	238	219	192	166	220	167	151	165	145	125	119	159	264	278	256	260	210	181	270	146	180	168	148	119	112	175
YKL160W	130	139	130	114	100	112	116	155	169	165	165	134	149	161	169	150	134	140	134	127	137	238	229	216	217	173	174	208	155	137	167	163	123	123	170	310	296	321	262	244	232	285	173	171	183	154	131	126	164
YKL004W	119	109	97	103	75	92	110	185	215	197	164	167	142	183	148	142	128	128	117	125	133	220	195	239	179	139	136	205	209	170	209	183	159	125	194	391	408	369	309	286	277	342	192	186	174	173	134	154	184
YHR113W	127	143	117	121	105	114	144	179	166	158	121	132	130	163	140	147	134	129	105	104	159	225	241	239	207	181	178	269	168	151	146	132	128	135	143	307	285	317	269	211	216	290	176	181	175	184	138	130	179
YKL006W	100	121	106	111	78	76	108	200	190	199	197	157	188	198	160	155	137	122	120	133	163	239	248	226	244	208	181	248	227	234	241	215	173	198	215	327	354	302	312	253	275	357	189	181	149	208	147	150	175
YBR248C	194	177	166	158	149	147	158	139	131	119	126	113	122	133	126	124	127	116	81	101	124	257	292	251	239	206	211	272	137	147	119	102	108	98	151	294	266	253	258	216	231	267	195	179	168	182	129	153	153
YDR145W	115	115	112	113	79	73	117	170	198	178	147	126	117	165	128	127	123	118	89	87	112	168	220	205	194	153	152	192	182	145	162	152	120	104	145	355	338	408	339	314	267	365	227	198	218	196	161	174	257
YPL117C	98	89	95	63	81	70	78	220	204	192	184	155	156	228	156	128	133	134	110	119	141	209	221	184	174	149	145	204	211	204	208	188	160	162	203	369	336	383	318	296	312	364	176	181	200	184	165	162	196
YER148W	98	77	99	101	76	89	100	214	190	212	184	151	155	190	144	133	144	151	114	114	145	202	225	207	196	153	162	207	175	173	196	175	132	172	172	378	380	354	357	344	293	420	191	201	183	203	162	157	185
YGR009C	129	98	103	104	96	101	124	164	166	160	127	126	147	189	143	156	147	147	97	114	141	224	200	210	200	150	182	184	141	171	155	156	116	135	175	351	350	346	316	285	284	328	156	159	179	153	139	152	189
YAL021C	118	130	126	109	97	106	121	151	185	165	169	140	127	189	128	118	125	120	120	108	133	237	229	200	186	144	162	213	169	170	168	167	105	125	164	305	270	289	291	239	221	308	158	196	180	141	160	118	190
YER017C	113	123	96	128	90	90	118	182	190	181	158	151	129	181	152	138	139	105	121	125	139	204	203	218	191	187	155	209	197	193	164	164	136	139	186	308	297	318	282	266	245	292	189	187	174	171	142	126	182
YDR427W	107	95	80	94	86	66	91	212	191	224	167	149	160	194	182	164	190	179	155	159	204	258	270	259	230	206	200	252	187	199	172	143	150	140	200	340	363	336	327	248	254	319	176	161	225	172	146	161	181
YOL145C	111	64	68	73	75	70	80	214	238	193	168	161	162	208	157	139	137	123	129	106	141	189	209	189	174	149	161	199	182	175	177	159	135	145	179	428	448	454	392	357	357	447	161	162	172	191	139	154	182
YHR077C	109	96	124	124	90	96	127	179	196	183	184	138	137	179	105	129	120	117	87	85	118	158	179	157	146	146	143	199	166	166	179	170	140	130	164	414	420	398	355	307	344	391	194	153	177	160	135	126	170
YPR063C	154	134	111	117	103	110	133	136	158	186	138	119	118	170	137	132	126	113	101	106	134	258	224	221	192	160	161	237	146	186	177	143	144	98	166	294	245	284	219	184	226	246	181	172	172	144	139	116	173
YHR163W	148	151	152	118	118	119	164	163	184	155	170	118	113	156	127	130	134	146	118	99	124	255	254	252	221	199	181	235	153	150	128	140	132	132	159	259	261	285	246	221	208	264	165	207	153	167	129	140	178
YLR130C	114	135	108	101	82	86	124	195	184	197	165	134	159	212	136	145	147	125	87	123	159	199	214	200	196	162	165	209	161	185	199	198	155	166	184	297	311	340	276	221	262	332	185	182	182	182	168	158	179
YNR067C	98	118	115	119	87	87	117	191	192	215	199	174	148	189	121	106	127	103	92	89	118	187	208	196	181	143	161	190	179	190	181	145	147	122	181	336	338	325	310	278	278	364	183	173	173	178	142	137	208
YPL260W	115	104	108	109	84	89	135	199	156	165	165	149	135	183	171	155	152	134	118	115	150	246	241	216	211	194	214	246	192	161	162	145	128	132	140	330	300	345	275	258	271	323	161	178	190	168	143	139	190
YOR347C	173	158	152	158	133	112	146	131	146	147	112	124	102	157	160	148	164	126	125	114	196	276	266	257	216	224	193	269	107	98	86	84	94	98	112	194	232	235	193	166	166	222	144	149	125	119	108	103	133
YGR005C	142	128	114	85	81	87	104	191	160	178	161	145	147	180	151	139	148	127	111	108	144	185	210	220	183	158	176	224	172	162	184	160	119	122	178	366	353	371	360	307	269	331	191	183	186	138	141	122	171
YLR310C	111	119	108	97	81	80	100	194	190	170	167	119	134	187	125	142	133	120	120	113	139	175	173	178	182	162	147	190	175	170	150	141	123	149	163	374	347	408	345	281	294	401	190	163	169	154	178	147	167
YCR005C	66	49	74	62	69	57	75	238	254	225	241	202	216	247	146	153	142	131	99	117	145	182	199	169	167	148	139	199	226	210	186	163	148	153	214	346	354	334	341	284	303	365	168	170	186	170	109	127	194
YGL028C	131	112	114	106	94	88	111	190	187	181	139	130	143	167	122	131	142	103	99	111	156	203	187	198	176	183	139	206	156	180	180	133	129	128	164	346	320	323	287	261	262	350	186	173	164	174	143	135	183
YIL036W	150	105	120	117	86	100	104	178	145	180	160	128	114	160	155	159	171	146	102	117	160	209	209	228	198	170	158	227	142	148	148	140	109	101	161	320	332	329	272	276	248	311	152	173	187	194	134	157	180
YDL213C	83	92	81	58	66	54	94	183	192	198	149	146	137	196	120	107	147	131	111	92	119	168	177	198	127	134	147	193	214	198	213	187	159	168	232	428	421	426	363	297	332	406	203	227	186	185	174	133	214
YNL074C	124	116	128	118	103	116	118	155	158	152	140	108	116	168	118	129	111	125	103	108	149	217	225	224	199	190	172	227	150	153	146	138	94	110	127	277	290	259	264	200	207	279	152	177	149	145	120	136	196
YKL094W	120	101	123	103	88	96	136	168	170	181	155	139	110	175	154	164	169	142	110	121	147	244	222	233	201	168	162	218	168	160	163	159	143	130	200	289	325	314	224	205	213	314	125	174	150	149	120	123	136
YPL111W	160	194	158	152	135	118	159	138	138	162	122	117	101	143	157	147	166	151	133	136	152	227	248	244	206	165	172	199	113	127	123	111	89	110	125	240	255	224	197	196	200	231	147	148	154	121	133	111	172
YER150W	194	169	153	166	125	145	170	105	101	98	83	77	75	121	111	108	83	101	79	82	92	354	331	365	304	280	274	366	111	93	91	80	76	80	77	168	191	172	153	145	121	157	195	170	162	169	139	137	173
YLR305C	125	115	107	100	96	85	110	174	166	192	175	131	156	169	110	145	118	127	100	101	137	185	207	205	199	170	158	234	185	156	176	170	116	132	183	359	379	367	319	280	293	323	164	195	162	193	155	134	185
YPR191W	139	156	133	118	113	106	146	161	159	167	138	124	119	163	180	184	158	142	123	131	180	256	263	216	247	186	186	253	163	149	132	133	98	114	141	249	212	242	226	196	203	243	173	156	184	142	131	118	178
YKL028W	120	113	130	106	94	117	133	183	180	158	147	128	126	152	117	129	132	125	107	104	117	185	181	193	152	162	148	193	194	184	155	152	148	143	187	327	369	332	310	278	288	348	179	171	170	157	116	130	171
YBR080C	129	100	130	114	85	101	132	169	157	155	157	138	150	178	144	151	141	135	134	137	146	223	215	216	187	174	182	230	154	153	160	135	121	148	170	359	338	338	283	270	271	337	178	201	178	145	124	153	184
YGL068W	125	123	130	99	85	99	141	169	155	158	164	122	128	176	147	148	142	119	126	95	161	230	227	207	198	165	182	215	175	161	189	164	130	131	156	316	308	256	275	223	239	300	189	179	201	169	136	160	199
YEL015W	116	94	117	109	88	70	116	199	192	183	181	117	148	197	165	146	151	126	97	119	134	180	194	211	189	171	152	190	184	177	190	154	132	135	167	359	341	339	280	264	277	334	200	184	172	150	141	132	180
YJR017C	139	150	151	129	123	123	153	166	143	135	127	107	109	127	114	111	112	100	83	90	114	221	218	212	166	168	160	188	157	171	156	136	115	100	168	240	268	277	235	185	214	269	179	186	199	163	149	119	179
YER049W	68	91	93	81	62	66	90	203	210	200	191	145	146	225	119	108	102	101	85	76	106	141	173	158	150	121	116	158	243	183	202	214	150	169	222	423	403	405	389	335	331	395	210	190	195	159	186	156	213
YPL247C	158	144	162	137	109	106	148	161	140	180	164	130	118	157	132	159	162	129	109	100	123	253	230	237	192	163	215	263	128	141	148	127	113	104	126	250	225	287	226	207	196	273	149	165	152	130	123	118	166
YOR220W	114	113	95	106	82	117	124	150	157	178	140	122	95	158	147	131	138	121	98	112	142	304	283	306	238	230	231	287	131	159	128	105	91	97	149	291	268	277	242	213	213	281	173	191	186	166	142	134	191
YPL023C	133	130	142	131	111	102	136	140	147	153	124	116	124	145	139	134	118	115	92	109	139	229	222	247	195	170	190	250	130	144	128	120	119	134	132	294	268	304	287	228	225	312	180	162	157	169	164	143	175
YMR241W	93	108	92	98	75	82	105	176	219	186	164	141	160	184	123	137	120	101	97	103	138	176	190	180	180	162	153	197	201	157	174	143	145	143	202	328	377	345	330	270	279	379	163	170	162	159	159	146	172
YPL178W	129	118	112	84	77	85	117	207	183	190	151	126	136	173	143	150	130	120	89	106	145	211	215	218	213	176	173	234	187	202	177	171	148	151	198	287	302	292	307	244	228	299	149	169	143	142	141	141	176
YOR224C	90	122	84	90	72	81	89	208	180	190	161	138	151	169	113	119	121	122	81	99	125	199	184	183	173	149	163	186	209	196	181	181	137	157	229	367	338	366	308	254	237	333	155	174	184	142	128	137	150
YGL231C	116	118	122	98	85	81	106	159	143	177	155	120	124	137	148	157	155	133	124	117	127	206	225	236	193	183	173	205	155	184	171	160	126	134	159	287	278	264	248	199	204	314	169	178	135	165	121	145	178
YCR021C	123	138	116	121	98	102	136	113	111	109	87	98	88	126	52	51	47	57	48	54	63	424	403	369	363	315	349	356	82	92	95	88	72	78	101	184	254	197	195	158	167	199	264	231	236	247	189	204	241
YEL007W	123	118	108	120	80	79	110	196	218	205	185	150	149	210	138	139	136	110	83	106	140	198	198	214	193	136	164	209	153	172	156	142	129	126	169	293	337	320	318	246	240	330	123	157	145	161	148	100	163
YHL007C	117	108	94	88	80	93	104	200	186	189	203	139	145	206	107	112	100	107	103	86	115	179	189	167	195	145	131	170	179	197	163	164	121	138	184	374	362	391	362	303	301	413	174	184	163	166	120	154	188
YIL039W	113	109	137	110	100	79	114	169	187	157	151	127	111	181	131	111	131	136	97	99	138	206	216	246	211	159	154	206	156	172	152	137	108	120	140	308	294	311	276	251	246	314	215	196	208	183	160	155	201
YGL221C	124	133	142	96	97	111	151	142	150	155	150	97	114	146	147	111	119	124	109	85	129	201	195	212	188	173	160	226	174	163	151	163	128	137	155	246	228	280	260	207	183	256	170	156	171	156	131	150	189
YNR055C	120	112	135	114	89	83	128	182	150	164	157	122	124	137	147	129	135	126	122	92	137	228	197	227	182	158	181	227	166	155	157	136	111	139	155	296	319	306	292	241	240	302	176	159	170	144	118	128	170
YPL127C	113	116	111	103	87	99	115	160	173	167	192	131	140	171	181	148	148	184	152	150	171	234	188	216	201	170	184	204	151	146	141	134	131	133	169	321	291	334	300	267	235	335	136	133	156	156	113	102	156
YNL307C	110	110	113	111	95	85	127	184	182	187	170	128	172	184	143	136	137	130	116	114	146	197	204	196	213	173	196	219	163	159	144	150	119	136	181	341	358	323	311	257	270	324	163	186	153	152	126	121	160
YPL181W	138	114	121	95	77	109	119	191	172	159	155	131	135	168	127	104	150	105	109	96	146	171	172	172	155	157	150	155	169	167	168	168	133	127	140	339	365	339	295	262	273	325	194	149	175	146	151	128	180
YFR018C	154	149	163	130	120	114	149	138	127	115	133	106	99	141	111	122	111	101	79	93	126	202	207	219	154	173	156	209	147	171	149	121	125	104	134	282	257	245	249	208	174	292	178	147	182	167	120	128	148
YLR225C	109	117	124	85	90	82	124	190	168	177	143	134	130	183	147	146	145	160	107	125	174	230	213	188	177	157	207	209	189	192	168	164	120	151	174	349	359	350	277	260	259	379	197	180	182	169	144	141	183
YNL085W	111	109	102	110	73	92	119	173	162	184	163	146	132	190	148	126	138	129	116	117	153	203	176	189	177	150	137	189	150	162	151	132	151	121	138	347	375	396	346	272	284	390	183	227	184	180	157	158	198
YPR129W	136	144	127	111	92	98	114	171	178	164	146	142	132	183	141	160	144	120	114	119	181	203	220	195	206	145	179	222	202	183	149	169	131	142	166	305	290	325	304	256	265	331	171	155	142	127	116	122	178
YDL226C	130	110	119	122	115	78	116	158	145	163	163	121	119	153	136	152	123	125	100	98	132	214	217	207	196	162	159	219	169	159	169	154	132	146	166	323	302	310	308	215	237	308	162	189	173	122	127	125	156
YEL065W	113	96	90	92	91	89	98	210	215	177	179	141	191	181	112	116	110	115	103	89	121	181	178	153	155	113	153	170	183	209	188	167	153	162	187	375	329	321	282	238	263	349	164	168	170	142	140	141	169
YPL043W	67	58	74	64	51	55	75	156	184	187	155	175	122	169	96	104	78	94	87	90	101	120	123	126	93	92	86	109	209	200	226	206	150	150	204	537	541	501	452	395	433	500	223	204	226	167	170	196	205
YDR465C	101	68	78	80	69	64	103	161	207	176	159	165	142	186	120	86	131	99	87	83	121	152	148	192	141	143	141	160	210	189	220	201	152	168	193	412	431	410	380	331	327	401	185	201	205	174	154	181	196
YIR012W	121	110	101	81	81	56	118	175	147	183	148	128	148	169	116	110	115	103	67	96	100	152	172	136	163	140	111	156	190	204	188	162	167	170	209	323	280	310	295	262	235	330	222	231	223	222	187	164	209
YDR056C	113	118	112	109	93	74	122	178	143	171	155	107	131	155	151	115	148	128	118	101	143	181	229	195	182	135	182	204	160	160	164	153	138	127	161	319	301	307	264	231	225	301	165	159	186	155	137	156	177
YCR008W	81	102	102	86	68	69	102	209	179	192	168	131	154	187	159	173	147	137	118	124	158	193	211	172	175	156	181	186	166	194	181	131	135	121	149	378	349	367	361	278	292	352	164	173	156	159	127	148	182
YCL051W	142	109	141	99	76	89	113	166	132	147	151	139	158	165	164	152	128	126	114	101	145	206	234	226	199	166	178	211	159	151	139	136	116	132	141	255	295	263	254	187	242	291	149	159	143	132	114	124	168
YNL330C	131	107	107	105	94	118	111	152	160	150	156	144	117	157	166	166	125	100	101	100	146	215	192	207	142	148	144	198	165	176	169	136	157	132	179	321	332	310	295	197	205	312	172	173	162	180	149	137	186
YER002W	77	68	95	82	71	56	77	204	207	208	182	172	156	202	144	114	128	125	98	107	133	176	169	156	162	156	142	195	186	208	224	164	179	159	211	434	412	422	406	336	353	426	176	213	160	146	123	126	185
YGL197W	116	127	128	102	82	84	119	152	149	155	137	109	119	146	138	127	120	122	86	107	136	224	203	215	210	151	191	212	149	127	153	136	115	123	129	319	292	301	261	218	274	337	170	153	158	166	140	145	151
YOR048C	77	93	104	95	77	84	99	203	185	167	169	154	139	152	119	130	121	104	110	92	113	167	169	149	150	150	135	174	188	207	194	165	156	173	186	425	341	387	333	310	273	410	191	165	183	154	164	155	184
YNL238W	83	124	104	98	80	75	111	184	210	173	162	125	138	190	116	126	113	123	96	105	134	181	170	192	197	150	145	180	174	171	169	168	131	125	197	351	350	310	287	261	274	353	180	210	206	166	127	152	193
YMR071C	105	100	105	98	103	82	126	175	170	195	174	117	123	150	157	153	156	147	113	111	149	210	231	230	231	175	184	246	149	198	164	125	108	118	138	275	243	258	260	201	206	218	149	166	181	132	119	114	157
YBR056W	126	148	149	120	102	106	129	131	150	138	127	131	134	155	150	166	151	144	98	119	152	260	273	282	261	221	210	249	133	139	121	99	86	75	96	249	270	225	228	189	191	251	167	160	168	149	126	125	161
YLL023C	111	119	105	114	98	99	108	150	166	178	125	124	122	147	189	139	137	139	119	113	129	231	251	221	220	183	216	244	151	152	138	122	120	117	144	258	296	254	252	205	216	274	175	173	163	157	135	116	161
YMR124W	124	127	122	116	93	89	117	156	153	171	184	114	134	176	154	150	147	158	101	132	142	221	228	231	195	205	189	196	154	176	160	144	112	122	174	306	327	291	299	263	231	340	172	146	151	157	124	119	143
YLR220W	120	129	128	115	115	106	127	146	179	163	139	107	123	163	155	136	167	135	121	114	138	201	215	187	164	171	148	229	150	162	150	142	129	130	155	309	299	291	282	228	203	294	187	171	197	160	137	148	171
YOR052C	103	86	95	93	81	71	91	189	190	193	180	149	148	180	172	164	150	163	116	125	164	214	204	231	181	158	178	229	158	173	149	161	124	114	157	312	305	338	268	255	235	322	165	166	147	139	117	128	165
YOR021C	113	101	71	88	76	87	79	152	191	188	151	134	127	174	106	116	118	121	98	86	133	183	193	170	160	160	130	203	173	197	192	187	143	166	186	384	344	349	350	274	311	362	184	192	199	160	133	157	199
YML120C	161	164	138	139	123	115	156	141	134	144	106	107	101	135	171	187	147	161	139	142	156	241	233	273	227	214	205	271	117	98	116	94	75	93	109	247	224	205	220	183	180	207	143	151	156	127	107	131	186
YJL009W	123	128	116	111	100	84	114	154	136	130	149	123	124	137	118	119	124	123	110	109	117	223	187	190	167	172	169	222	175	167	143	134	130	128	180	283	295	307	280	248	246	327	176	185	154	156	135	135	198
YMR316W	96	114	99	93	96	72	111	185	166	156	131	128	133	133	105	108	104	90	78	77	103	276	239	292	235	250	232	305	131	117	125	127	105	117	140	374	328	348	307	247	270	311	228	280	283	243	207	162	250
YML115C	128	99	108	95	81	91	117	165	163	189	143	137	137	165	138	121	123	115	93	99	122	228	215	208	217	169	185	224	149	136	144	148	135	115	159	324	316	304	269	239	254	304	219	181	179	171	143	137	188
YBR085C-A	143	115	97	119	106	96	101	156	144	147	122	124	115	153	183	174	159	153	116	116	169	279	327	295	290	245	258	299	144	145	146	127	113	111	125	214	231	224	206	171	162	215	140	151	135	154	103	129	132
YOR085W	105	134	113	90	79	91	103	167	170	169	155	129	128	181	136	146	140	127	96	125	146	208	219	217	222	189	183	239	144	178	142	131	143	152	180	283	288	252	248	213	208	266	163	161	151	132	103	120	146
YAL017W	148	145	139	121	97	107	119	148	148	149	130	117	115	150	129	148	147	141	97	118	131	220	209	199	206	156	166	210	145	102	128	118	92	110	143	336	331	335	288	265	238	345	152	178	164	151	126	111	156
YMR237W	124	102	150	122	113	81	129	161	178	152	146	114	153	177	120	134	123	120	121	107	121	245	225	199	208	146	137	217	169	142	146	135	109	140	123	307	313	282	290	236	218	296	180	181	184	182	132	120	174
YKL211C	148	128	144	144	99	87	148	126	145	134	147	110	106	139	126	130	119	119	91	116	139	217	227	225	196	158	176	193	141	122	128	135	83	101	167	263	285	280	220	196	180	302	189	208	194	181	149	144	205
YHR083W	140	148	140	129	106	106	165	154	163	144	127	104	115	136	141	99	139	125	104	95	121	212	190	201	172	156	164	209	166	155	157	137	126	122	165	240	265	238	273	212	198	263	145	137	173	142	125	143	193
YPL211W	110	101	95	90	75	74	78	193	176	187	165	153	155	181	102	108	95	112	91	102	131	187	168	161	165	138	136	186	222	210	225	202	155	171	207	337	344	354	284	267	267	319	194	200	207	189	160	139	181
YMR016C	112	113	108	91	93	81	102	170	189	163	141	122	103	170	101	96	120	85	80	78	110	196	207	188	177	175	141	216	203	167	177	144	124	129	165	344	328	306	294	276	255	332	193	186	189	190	163	140	216
YGL238W	87	84	97	80	76	77	92	191	184	175	166	147	137	180	125	143	118	123	125	97	127	172	188	194	192	142	140	186	197	210	202	150	157	116	200	414	363	400	345	281	305	418	177	161	164	172	167	152	210
YNL145W	63	67	66	45	46	62	52	256	235	292	240	218	184	300	204	182	154	145	135	135	183	179	188	181	164	126	119	178	230	231	214	183	199	162	212	343	322	318	318	231	243	354	136	135	129	113	109	108	134
YIL017C	118	135	148	133	83	105	146	169	140	162	144	137	101	158	117	156	131	104	118	110	133	221	211	246	197	151	163	212	146	124	143	133	109	104	156	287	293	301	262	218	226	294	162	141	138	140	145	122	168
YBR177C	118	114	133	109	96	81	125	151	156	154	143	125	129	166	128	149	124	119	111	103	125	262	247	206	189	184	192	245	145	153	169	155	148	125	173	311	295	304	283	235	238	293	155	160	179	141	141	159	161
YNL176C	103	121	124	98	89	96	108	166	164	184	132	143	150	179	139	136	119	101	112	101	128	172	176	168	137	143	155	186	185	173	157	123	125	130	164	309	271	267	253	213	219	264	170	164	168	144	134	120	164
YBR265W	105	126	105	122	86	91	129	175	133	152	132	132	115	173	127	132	125	135	93	112	128	193	196	179	171	148	148	196	179	166	175	169	118	144	160	280	302	297	255	216	226	264	159	191	167	124	120	117	137
YJL140W	112	101	113	66	71	86	95	167	158	169	161	130	130	176	163	117	142	134	111	114	141	212	197	161	157	158	151	199	186	179	170	145	168	146	174	324	362	377	321	247	257	334	166	163	159	156	126	103	171
YPL087W	128	154	136	129	105	82	112	137	135	147	118	100	104	115	142	145	170	115	124	123	118	313	290	291	266	232	245	309	130	111	120	94	80	96	136	228	278	269	282	202	210	272	196	190	184	162	148	134	193
YNL131W	121	98	112	85	68	83	88	172	185	184	177	128	147	182	141	155	141	120	128	124	152	238	214	202	172	152	167	204	179	186	172	159	144	130	154	303	322	299	305	235	245	284	167	176	184	141	137	138	154
YHL003C	88	103	93	87	84	92	106	179	164	186	162	116	142	188	130	141	123	116	102	93	140	197	214	215	162	165	168	220	150	166	179	133	129	142	151	300	308	296	319	260	257	317	181	202	192	179	163	161	183
YOL064C	142	137	137	120	105	110	141	144	140	142	113	113	96	133	133	138	139	114	108	109	138	233	260	213	206	187	174	248	143	155	111	119	98	122	136	236	237	246	212	194	194	237	164	168	166	143	129	121	164
YHR107C	108	120	96	112	77	95	115	181	156	174	151	151	120	173	110	154	116	151	109	92	148	211	183	195	176	145	149	185	166	183	188	155	146	131	172	263	298	306	289	219	238	296	183	178	170	181	123	139	170
YOR054C	131	125	125	118	97	97	133	123	144	136	99	95	114	115	130	123	132	108	98	97	115	206	223	212	171	162	153	204	131	148	151	136	87	109	137	291	225	255	250	210	223	252	148	153	151	135	124	94	157
YDR398W	84	80	74	64	63	52	77	226	202	212	171	153	175	206	105	111	81	80	59	77	94	170	149	167	124	138	118	161	262	246	218	230	202	181	230	372	348	388	352	262	288	366	173	205	182	154	128	164	203
YDR177W	137	117	126	85	94	97	105	161	148	165	149	132	129	153	137	142	127	106	99	102	123	214	208	155	186	163	142	174	141	163	170	151	156	121	179	257	293	276	242	221	221	297	190	164	174	157	156	137	177
YJL041W	113	121	106	93	91	89	96	161	174	175	150	115	123	157	136	115	119	122	114	105	111	212	192	170	180	137	155	177	167	178	168	157	143	116	152	379	353	358	354	292	277	381	171	164	176	159	150	161	181
YDL215C	105	112	118	104	98	101	121	184	157	177	139	134	133	166	187	178	154	153	141	135	180	223	234	231	241	169	181	231	136	121	120	128	110	90	132	272	252	264	267	219	219	281	163	167	142	128	126	119	178
YFR016C	120	96	84	103	74	85	100	161	174	166	160	119	142	148	129	135	132	125	135	128	129	194	165	193	173	153	144	221	156	147	161	162	111	119	155	363	296	338	340	290	274	339	169	169	148	140	136	123	166
YGR193C	119	106	117	93	97	91	107	141	176	162	132	134	113	156	134	140	146	131	111	114	138	220	213	196	224	184	152	190	165	181	146	160	108	129	158	267	297	285	258	222	214	276	142	141	140	151	122	109	154
YBR140C	110	132	117	97	70	90	110	145	163	151	116	124	124	120	148	122	147	123	104	109	140	215	191	201	179	160	161	216	150	156	146	118	134	120	148	376	355	374	294	278	261	373	180	168	173	137	126	140	175
YBL039C	77	68	57	69	60	65	70	190	178	176	149	152	137	172	83	81	81	72	76	72	96	126	142	116	102	110	99	147	214	201	169	175	156	162	216	389	412	415	373	303	320	384	197	216	208	188	180	182	224
YHL030W	117	122	105	105	105	82	83	170	167	161	140	115	126	187	137	141	127	115	116	136	133	203	183	212	181	152	160	198	161	145	110	129	119	110	156	316	312	283	289	228	255	311	169	153	189	152	128	127	160
YNR014W	115	102	112	85	84	97	124	156	189	157	145	125	137	175	121	112	112	110	98	92	132	219	187	181	210	167	154	204	150	160	156	155	135	131	164	249	264	234	248	208	176	249	142	121	146	104	109	101	124
YKL019W	132	138	126	105	71	103	124	153	147	159	124	126	136	149	145	106	113	135	99	104	112	240	216	221	163	179	166	190	150	164	167	135	111	114	157	264	276	261	221	218	216	279	177	181	156	154	133	130	174
YHR128W	99	92	71	106	68	77	88	181	155	181	180	126	141	178	125	130	123	120	87	82	119	185	189	160	152	155	153	163	196	173	177	147	134	146	180	361	353	375	334	281	257	348	179	193	175	157	157	156	185
YNL059C	114	95	101	91	90	100	98	157	148	166	131	132	109	148	139	162	126	84	91	100	131	172	179	180	188	148	130	171	160	159	145	153	135	127	163	322	297	342	303	238	239	313	180	177	179	135	154	126	187
YNL045W	129	110	131	117	84	84	108	177	139	147	128	129	125	155	163	157	158	140	110	101	144	236	239	223	221	180	172	251	150	137	163	133	104	109	151	262	274	247	220	230	198	261	157	138	149	147	156	130	150
YPR118W	108	103	113	102	74	78	103	169	148	168	125	113	115	171	107	98	123	95	88	105	124	196	210	180	149	136	153	190	174	175	156	160	134	118	181	327	271	282	284	248	288	301	206	185	169	159	155	153	196
YFL010W-A	155	159	142	137	112	139	162	122	109	115	126	98	101	110	107	105	124	98	88	81	131	209	183	196	181	159	152	179	138	112	131	122	108	94	152	265	269	278	246	212	213	265	180	177	207	176	135	133	153
YER124C	97	104	98	112	83	95	128	191	171	157	142	130	140	172	148	134	131	123	105	129	155	193	224	205	204	164	156	189	136	155	163	118	115	113	139	302	318	291	277	217	227	311	166	147	135	139	139	123	158
YDL020C	101	102	83	86	79	74	84	200	186	188	180	150	134	199	132	143	144	115	105	116	159	192	160	207	170	144	168	192	182	146	181	148	123	127	171	343	289	299	269	263	240	361	153	136	135	137	136	132	144
YKL209C	82	78	68	63	58	79	80	214	197	218	195	167	172	237	111	114	122	106	81	89	122	152	139	144	132	114	126	149	202	192	189	166	162	140	199	361	378	364	329	304	312	372	200	186	196	165	135	149	191
YCR030C	130	121	112	136	104	127	163	139	139	166	146	104	115	135	122	114	121	101	111	93	122	232	204	202	188	150	164	162	141	126	129	111	104	82	127	309	303	284	258	200	229	297	151	162	171	122	144	128	150
YLR203C	137	117	118	110	97	93	126	196	156	161	161	113	137	144	151	142	170	140	140	117	151	212	206	224	174	163	150	239	182	154	157	154	121	115	160	254	283	267	263	213	200	246	153	167	126	133	120	115	152
YNL153C	96	110	80	113	72	78	126	156	167	148	145	133	138	164	120	134	136	124	104	110	127	182	183	173	168	139	130	217	194	178	184	188	157	144	183	267	269	248	276	209	221	290	203	178	191	178	144	134	160
YOR002W	98	126	99	91	84	94	92	169	163	163	157	136	134	149	125	136	135	106	100	95	137	237	187	220	176	162	158	213	156	150	153	140	128	106	129	341	298	326	262	224	272	264	169	163	184	164	151	150	191
YHR195W	111	134	103	130	78	93	131	170	134	156	110	125	127	170	130	148	125	117	104	106	152	218	210	214	194	175	192	225	162	138	150	117	113	129	141	290	243	259	237	236	210	317	149	167	138	148	125	100	142
YHL020C	115	106	111	112	91	80	131	152	159	173	128	121	134	161	112	107	106	98	74	81	120	161	169	179	150	130	126	167	175	184	171	163	123	150	171	317	296	289	248	212	238	258	186	148	164	161	125	135	194
YPR029C	94	107	98	100	77	82	132	161	174	177	168	116	150	196	135	139	124	119	113	109	125	175	189	186	177	182	157	214	172	171	176	152	130	108	169	324	309	298	288	252	244	294	199	180	163	145	143	146	186
YKL038W	145	130	124	114	93	93	142	153	152	152	148	115	117	142	127	118	124	127	96	97	128	211	178	209	190	128	175	202	153	147	166	122	133	115	165	304	298	307	280	216	218	301	184	165	158	152	130	127	166
YPR037C	156	109	121	114	114	102	114	144	125	131	112	117	111	133	133	160	117	113	101	97	129	205	208	212	178	174	167	218	140	158	154	149	114	111	164	263	271	238	235	198	212	234	151	164	146	129	123	114	168
YNL197C	102	115	98	83	89	82	126	158	171	172	156	142	131	167	112	123	130	100	106	66	116	188	168	174	171	136	142	174	154	163	140	134	125	106	161	317	290	314	303	221	255	314	154	181	151	161	127	126	168
YAL056W	114	111	88	90	77	89	120	191	168	170	134	136	128	176	127	140	129	123	87	91	115	164	178	162	143	149	167	188	171	165	142	152	126	137	166	285	333	332	319	249	248	315	150	171	159	161	136	120	164
YHR024C	120	128	116	103	108	84	105	133	161	141	137	110	114	176	126	135	133	109	92	117	137	200	176	202	163	152	174	210	135	128	155	140	124	128	157	272	265	281	246	252	237	293	188	168	141	149	128	109	156
YPR072W	99	80	88	80	95	91	101	171	169	190	147	145	116	175	151	151	148	136	133	121	146	208	213	217	162	152	175	207	165	153	157	145	124	115	170	370	358	346	314	312	294	364	167	162	191	157	111	131	168
YIL129C	107	123	100	99	96	91	114	140	164	132	130	101	125	151	161	109	113	90	99	107	125	199	190	219	151	146	153	189	147	114	144	133	121	123	153	312	310	315	259	250	239	289	185	163	153	146	137	128	161
YOR165W	95	87	100	95	102	71	106	168	155	159	142	128	112	189	126	141	137	113	88	122	149	194	212	195	173	172	156	222	179	159	150	174	141	126	184	333	311	325	275	254	250	291	180	166	168	171	136	157	151
YDR492W	61	72	77	76	51	71	60	210	206	209	179	168	166	241	131	146	126	117	105	101	127	152	156	142	152	112	112	154	220	198	178	208	164	141	220	372	382	360	352	322	302	383	148	176	161	159	135	136	159
YJR002W	89	88	81	79	72	91	97	156	188	140	161	135	136	163	113	80	108	86	73	88	107	163	126	144	124	119	108	138	208	204	185	151	154	133	203	457	420	371	365	342	344	437	200	197	200	182	158	142	184
YPL075W	124	93	87	94	62	78	100	178	177	179	164	144	121	170	139	116	138	117	97	90	120	215	217	194	165	158	164	224	163	150	153	119	117	112	169	339	302	343	307	244	234	331	187	194	172	146	122	128	196
YNL073W	126	111	117	122	89	96	118	142	130	143	149	128	112	155	140	120	128	117	118	106	137	208	200	212	191	148	147	215	138	143	146	145	118	107	144	276	262	267	246	216	186	268	165	159	145	153	120	137	173
YOR045W	101	102	97	103	85	82	120	139	164	178	155	148	125	180	113	140	134	115	110	99	137	230	204	203	201	137	185	236	168	169	163	141	126	151	178	249	238	214	239	195	160	229	151	162	135	132	113	114	140
YOR222W	141	134	116	90	98	104	123	135	129	122	127	111	107	156	137	125	120	96	90	100	126	199	214	200	203	163	158	185	155	167	172	137	124	123	152	271	271	234	228	179	217	270	198	182	181	177	136	158	210
YDL190C	109	109	110	90	79	85	97	172	173	176	133	140	120	145	137	125	124	141	98	110	143	163	208	161	181	164	161	212	159	147	126	146	110	119	141	317	333	296	241	212	248	298	182	152	200	166	142	132	189
YGR119C	105	84	89	79	77	72	100	187	164	170	163	122	133	198	135	114	144	120	106	95	136	181	175	158	170	123	157	203	178	184	146	150	141	126	165	325	326	302	289	246	246	318	172	181	185	140	130	123	162
YOL136C	91	76	78	84	56	81	88	189	239	210	177	174	173	212	167	143	165	131	152	103	177	211	183	184	144	132	116	191	174	166	183	176	150	134	154	387	358	369	316	279	313	356	148	144	147	129	113	104	135
YEL052W	118	99	122	118	87	106	130	165	145	161	154	105	113	169	126	141	148	115	99	92	112	190	204	192	201	185	180	203	151	144	146	127	109	131	144	256	270	253	251	213	206	252	159	144	158	159	132	125	148
YPR169W	91	94	97	86	75	77	94	158	157	172	171	127	128	173	119	111	113	105	102	107	111	166	191	175	161	132	144	178	182	182	163	168	153	131	164	419	358	358	310	267	319	334	177	175	187	167	147	132	182
YCR028C-A	99	102	71	77	76	80	97	144	169	159	156	136	162	184	137	148	144	140	131	107	137	190	211	206	195	179	171	200	169	155	176	146	136	146	149	275	286	282	245	238	239	261	167	166	161	138	132	127	138
YDR017C	83	87	93	63	59	65	81	193	167	191	170	134	158	188	130	129	127	124	79	96	119	158	160	192	145	133	133	181	193	174	179	168	141	142	177	366	354	398	351	266	297	363	147	178	175	142	129	123	177
YKL088W	122	106	120	101	89	82	146	138	141	157	140	120	91	142	125	141	116	100	93	96	111	198	196	160	137	153	169	192	163	131	138	122	104	105	149	322	286	320	311	255	264	344	148	126	172	142	109	126	166
YKL151C	149	129	155	117	117	120	147	138	114	113	114	113	80	131	130	123	135	122	97	123	139	221	238	221	241	174	166	218	106	107	100	102	90	95	96	219	230	200	197	153	157	208	141	158	140	121	115	106	158
YGL092W	93	77	81	106	72	67	87	170	176	166	158	146	132	168	110	124	127	105	102	105	126	165	175	153	178	117	140	172	161	168	154	134	123	134	189	358	365	353	323	306	291	421	199	158	160	148	150	130	159
YIR035C	154	146	136	104	111	119	117	132	108	128	103	92	137	135	103	102	116	84	74	65	111	246	216	248	210	198	186	205	142	126	150	121	112	110	136	240	285	256	236	205	222	254	212	203	205	198	151	167	226
YBL033C	156	155	167	133	108	103	153	123	144	139	122	85	107	153	151	127	110	114	111	116	125	196	203	227	202	170	166	217	140	142	117	99	111	103	139	177	190	174	168	160	167	185	146	148	154	145	105	91	144
YLR074C	86	83	78	85	66	75	87	171	160	180	159	129	143	165	114	118	111	105	86	85	126	162	166	152	165	120	112	178	193	213	226	196	150	168	220	295	291	261	243	225	230	274	160	183	166	172	139	133	165
YIR003W	143	115	131	109	89	95	109	166	138	158	129	131	114	126	134	126	145	132	90	108	135	174	224	207	181	154	166	201	145	130	153	129	86	98	133	264	268	283	234	199	215	304	175	151	144	143	126	141	140
YBL101C	173	187	173	177	166	143	201	114	105	97	97	84	91	119	106	105	90	98	108	82	107	271	218	220	204	156	191	232	110	123	92	76	81	76	100	212	211	216	216	163	165	224	144	137	144	117	107	106	119
YNL141W	78	83	78	64	64	56	75	165	181	165	170	134	157	183	96	89	104	103	78	87	106	137	186	160	129	118	112	176	199	198	174	186	151	143	239	371	383	362	340	316	296	397	209	171	180	203	170	160	213
YLR093C	113	93	111	82	98	67	98	143	146	141	147	109	118	160	136	165	158	123	111	112	161	219	227	234	216	178	167	228	153	166	147	130	123	122	142	276	204	257	221	171	182	289	145	161	147	149	127	134	169
YLR438C-A	118	118	122	115	81	94	119	147	155	133	131	107	113	109	112	126	129	103	102	80	123	178	198	194	174	143	139	181	196	161	207	167	137	142	176	196	218	190	168	172	166	193	184	149	187	129	97	128	142
YPL126W	73	95	76	58	56	54	69	222	197	182	182	153	159	194	111	97	91	95	87	74	95	135	117	137	105	96	105	130	199	197	202	184	164	148	209	416	412	434	380	318	354	418	196	192	169	166	127	137	166
YEL022W	93	84	91	89	72	73	85	182	167	153	165	138	147	182	114	118	110	126	89	87	103	177	185	164	134	145	156	184	174	166	145	133	117	124	164	367	411	344	328	272	293	409	182	177	198	182	121	151	183
YAL013W	113	101	125	116	91	90	125	147	167	144	121	123	106	140	124	111	116	82	80	77	111	157	182	147	141	133	140	188	144	142	170	145	129	136	186	306	322	285	270	221	200	276	148	161	150	130	133	127	166
YLR228C	125	115	113	125	85	94	107	159	153	148	147	115	117	124	107	130	107	92	97	104	130	174	180	201	178	154	161	178	159	140	135	152	140	106	135	294	288	291	250	226	219	288	146	167	132	146	124	113	167
YKL127W	129	122	90	84	83	85	132	151	142	154	126	112	115	152	113	145	130	101	108	99	120	209	199	192	167	164	166	203	147	145	138	140	133	122	153	313	279	269	271	229	216	279	174	159	190	154	152	132	190
YDR368W	112	108	102	94	94	104	111	158	127	153	107	95	112	149	140	136	122	126	110	98	119	208	216	207	212	176	159	217	135	139	107	119	103	100	146	286	234	226	229	212	209	279	202	160	152	157	127	116	177
YOR109W	115	107	114	105	73	93	115	144	139	148	148	100	114	177	114	124	128	101	109	103	129	161	185	185	161	155	113	201	150	149	140	117	128	109	138	360	338	309	310	243	235	326	174	178	176	156	147	142	179
YLL041C	130	124	124	133	110	135	144	145	139	106	115	90	102	129	147	147	128	122	123	95	159	230	229	227	205	186	179	222	119	116	130	97	102	90	110	191	191	205	180	180	133	204	148	179	135	133	113	124	153
YJR075W	99	113	106	76	75	75	120	150	175	155	151	111	125	181	117	117	111	97	109	96	123	189	181	200	161	159	113	224	139	154	165	131	100	115	133	354	316	306	257	248	252	311	186	183	193	169	140	121	190
YEL043W	118	118	106	113	97	97	130	143	145	163	123	118	118	158	125	111	112	118	80	84	122	171	202	199	182	143	156	222	149	147	138	136	109	123	134	276	270	277	243	207	221	281	137	147	141	126	121	112	162
YCR067C	110	113	125	106	97	78	105	139	162	164	136	114	154	167	98	108	116	116	90	98	125	187	178	196	151	149	154	198	143	168	128	99	122	125	137	289	273	283	270	227	257	288	154	157	142	154	121	137	170
YDR194C	63	75	74	77	63	63	81	187	187	233	156	145	123	208	131	173	145	129	119	119	150	150	194	168	169	160	139	174	190	195	165	170	113	131	200	397	412	378	353	318	324	391	176	171	151	150	146	141	203
YOR299W	90	97	91	99	65	68	105	161	167	167	159	133	122	181	116	125	114	106	66	88	125	190	213	169	175	144	130	183	160	165	149	127	120	130	167	320	317	296	266	253	226	288	157	175	164	149	137	126	169
YDR405W	92	133	105	117	91	102	113	139	135	140	120	92	110	159	127	135	119	101	105	87	105	228	215	188	159	163	138	184	163	133	136	124	116	119	163	266	241	226	222	191	178	248	171	160	151	128	103	104	162
YER001W	90	121	102	88	72	87	108	136	166	136	137	132	103	157	110	134	115	117	89	96	123	182	190	195	196	144	172	224	159	161	127	143	134	118	165	371	347	339	341	282	242	372	184	196	178	144	152	143	192
YPL273W	97	84	87	84	78	64	87	158	160	172	164	129	133	173	114	110	104	106	86	110	131	192	203	202	173	134	148	203	157	180	169	133	130	136	154	353	308	321	289	271	232	311	163	166	174	164	139	136	181
YNL002C	66	56	54	50	54	57	72	225	221	218	230	176	185	199	132	130	111	114	90	87	126	144	125	154	143	116	132	160	234	214	204	198	172	174	214	422	406	417	385	315	321	479	172	214	163	165	164	162	197
YER008C	101	81	115	75	99	94	115	144	160	141	151	132	134	147	119	114	132	92	87	86	108	210	150	181	178	134	156	177	131	152	140	132	116	114	156	340	308	331	262	240	253	339	191	163	154	160	113	120	163
YDR334W	115	99	107	88	84	115	108	145	155	162	141	105	118	159	138	161	111	126	96	86	156	203	186	173	173	146	133	182	155	144	145	130	109	111	132	326	357	320	323	245	267	301	152	139	144	126	124	121	175
YDR209C	136	119	118	120	110	87	112	134	144	113	141	124	119	148	130	98	102	111	84	91	114	213	198	220	208	181	188	219	148	122	143	149	123	104	152	260	256	244	233	175	189	233	136	172	149	150	149	99	156
YHR133C	86	98	92	106	72	65	109	165	157	172	143	133	128	178	128	124	121	106	85	101	122	189	202	172	184	148	159	189	162	158	159	141	114	110	164	322	304	321	258	278	220	286	157	173	161	187	131	144	165
YER164W	114	111	91	76	90	84	107	167	150	165	144	92	128	156	124	115	102	120	107	93	120	190	160	187	163	141	137	197	139	166	156	136	122	116	159	352	353	351	318	250	299	378	147	146	165	149	133	124	153
YGR090W	80	59	59	60	47	64	82	200	235	205	197	172	158	210	105	110	110	93	85	84	139	169	160	149	143	141	121	169	186	208	203	165	140	159	191	367	373	384	316	277	309	376	184	164	186	154	136	158	177
YLR069C	130	104	106	107	95	104	106	123	144	124	130	89	100	164	120	147	127	121	100	111	137	166	185	211	173	135	148	192	130	141	146	118	101	117	136	261	262	276	234	185	235	282	172	150	161	131	155	126	152
YKL190W	105	118	100	107	88	88	109	163	177	166	144	127	124	151	134	126	139	116	135	117	146	219	219	193	188	177	183	220	129	169	142	118	129	125	129	282	253	229	228	176	163	255	138	148	162	129	116	108	152
YML035C	109	123	115	91	102	91	117	155	169	149	166	129	131	153	130	111	118	131	94	94	139	176	173	184	212	166	177	212	192	150	170	135	119	119	163	297	271	269	253	223	230	255	160	160	143	143	125	131	166
YCR033W	111	92	97	100	77	62	95	176	155	152	137	136	135	155	116	111	139	119	88	88	115	163	150	162	124	131	135	163	162	176	144	136	120	106	166	350	354	386	325	272	271	389	159	170	200	160	122	169	158
YPR023C	147	121	126	120	79	96	132	147	171	122	129	109	96	129	126	113	115	99	97	103	142	174	194	209	168	143	131	192	129	124	110	124	88	108	143	264	310	309	256	232	218	305	143	166	150	145	100	142	162
YMR110C	92	123	117	112	99	96	127	165	135	131	149	100	95	148	167	149	136	146	105	103	129	204	243	214	228	170	195	232	136	145	120	110	104	110	113	250	237	233	190	172	205	233	132	137	166	135	102	121	148
YPL225W	94	96	76	73	71	68	81	176	182	188	155	143	163	179	145	149	168	159	128	110	177	227	200	234	185	168	160	225	164	158	150	136	88	123	140	330	288	326	251	214	244	289	140	145	149	142	113	114	134
YLR278C	106	94	87	95	66	79	106	135	164	162	133	113	109	161	127	98	109	110	80	78	113	172	201	164	154	130	124	184	147	139	130	123	110	78	129	304	321	291	277	245	233	296	176	162	149	147	125	128	169
YKL009W	61	47	77	51	53	46	57	175	199	176	158	163	135	181	112	126	112	104	82	81	132	137	144	155	136	110	107	140	226	202	190	203	161	168	227	378	358	381	302	307	272	356	183	184	175	158	140	130	174
YOR138C	101	92	129	109	86	86	90	147	147	151	129	116	99	153	115	135	116	106	94	84	134	179	166	200	169	127	138	173	143	157	168	125	120	117	142	263	267	292	250	213	205	293	163	153	193	149	121	119	178
YHR206W	88	89	77	58	75	87	99	139	174	148	146	120	120	157	96	88	116	97	85	77	125	175	166	167	128	138	146	178	185	166	192	153	136	126	174	334	299	324	290	241	237	320	166	167	209	136	141	118	185
YLR436C	85	96	98	90	78	89	103	189	178	186	141	135	152	184	115	112	123	110	85	102	121	203	178	190	150	134	126	186	153	182	164	128	139	120	133	322	325	264	279	256	253	309	155	165	147	131	118	119	168
YCL057C-A	140	118	134	129	92	96	130	142	137	121	107	89	84	135	103	106	127	105	83	86	104	172	192	171	194	175	129	200	145	147	149	124	123	100	124	170	185	153	172	142	144	189	151	129	114	132	113	113	148
YBL050W	97	88	109	78	73	70	111	132	171	172	186	130	103	160	152	152	159	135	136	110	163	221	222	240	206	182	161	217	142	136	148	134	110	120	148	276	265	291	266	192	217	281	148	131	157	128	121	132	126
YBR041W	111	132	92	94	82	88	105	179	146	141	144	108	122	149	115	118	136	132	87	111	133	193	219	196	195	159	157	204	130	127	128	118	91	94	118	262	231	257	236	219	203	271	158	186	178	131	132	107	165
YKL007W	109	106	96	85	103	88	106	142	164	178	131	110	115	170	149	163	149	128	118	116	162	241	228	225	217	188	210	230	147	132	136	132	107	115	149	252	264	242	243	202	198	286	124	137	138	121	136	108	158
YDL189W	97	103	100	83	88	68	98	155	156	153	151	110	139	157	130	115	112	110	96	105	119	174	167	176	167	136	143	164	173	172	145	143	128	132	165	347	333	362	317	268	258	353	155	182	153	169	147	141	136
YGL036W	112	104	112	97	92	80	113	169	138	141	144	103	132	159	135	143	151	128	101	116	140	198	214	185	154	132	160	212	138	142	129	110	111	96	148	261	253	257	248	195	219	279	151	133	122	123	103	93	141
YEL038W	124	118	124	120	78	97	122	157	129	120	110	121	94	131	121	131	119	128	82	99	145	222	193	193	177	147	143	194	157	143	134	143	108	121	142	254	258	234	210	189	195	259	133	158	116	147	121	124	133
YHR175W	109	93	117	95	73	83	115	164	154	136	147	114	145	141	122	101	114	113	118	96	137	191	216	206	188	158	151	195	192	181	144	134	154	153	191	219	179	214	182	133	155	187	135	110	133	115	89	81	126
YKL129C	142	126	136	118	110	102	155	94	100	114	101	80	88	124	102	94	124	120	76	96	112	176	192	183	184	136	143	184	103	113	106	93	68	98	101	298	286	288	236	252	242	290	166	200	160	151	125	132	147
YBR256C	154	116	111	113	112	79	133	128	122	121	122	113	96	121	183	150	152	131	109	132	149	234	220	247	208	188	202	217	129	136	104	112	87	96	133	229	205	205	201	166	154	216	139	139	150	125	119	121	142
YBR005W	117	119	122	90	90	98	121	142	134	128	114	95	110	147	102	63	75	94	67	60	81	276	286	279	277	253	223	274	86	88	109	72	71	71	100	192	196	192	179	156	176	224	218	198	191	171	172	140	187
YPR086W	101	118	96	116	90	84	106	150	154	159	109	125	121	148	116	113	115	83	84	83	117	155	183	174	178	142	148	161	141	147	147	146	101	107	133	329	325	300	265	246	281	302	171	165	178	133	127	117	154
YOR322C	128	102	115	96	78	83	107	166	156	167	137	116	128	139	118	111	122	104	102	82	128	189	190	172	153	164	157	184	132	165	169	133	113	123	155	276	291	315	275	231	231	291	166	127	137	129	118	126	130
YLR241W	115	120	108	119	79	92	116	137	166	145	123	131	111	154	124	129	138	104	115	98	127	195	187	206	181	148	164	209	118	148	134	99	107	103	125	248	267	300	251	206	213	261	157	153	171	134	134	104	186
YML088W	94	116	115	97	86	82	100	141	146	146	144	122	123	145	136	118	123	119	100	91	128	188	152	195	149	139	126	182	174	175	168	154	134	130	172	323	305	285	290	221	232	273	162	149	189	139	129	133	184
YML016C	87	76	90	71	64	71	81	177	165	182	154	137	127	174	165	127	130	119	113	114	138	175	179	181	168	116	150	201	160	154	162	130	119	134	167	306	331	341	252	269	271	310	129	142	172	117	100	99	131
YNR006W	113	108	120	87	71	76	96	145	141	158	144	124	127	169	121	134	104	106	92	107	116	228	216	187	207	173	160	199	135	139	157	136	123	110	138	276	265	266	270	197	254	300	164	169	153	131	134	116	153
YHR199C	125	113	135	119	88	106	136	157	144	148	139	99	118	149	136	137	145	132	105	116	167	205	215	232	167	165	169	230	128	158	133	114	103	107	134	243	213	227	234	185	170	233	132	125	132	121	83	125	112
YER107C	99	117	91	92	75	82	130	162	134	135	138	132	134	168	103	104	120	99	103	99	109	179	155	167	178	131	111	149	147	141	161	146	110	136	151	296	274	251	264	221	202	275	152	162	175	144	130	138	167
YNL229C	112	104	98	93	79	88	119	176	181	160	137	134	121	146	112	127	148	118	103	104	145	196	207	191	175	164	167	200	143	148	181	118	104	122	154	306	278	257	278	237	247	274	154	143	133	128	106	119	151
YNR052C	109	109	115	117	68	85	100	134	162	142	104	110	116	143	124	106	113	86	91	91	111	167	207	173	140	135	146	192	155	128	135	121	106	118	173	254	241	271	229	222	182	249	160	137	145	161	116	121	167
YFL042C	145	148	127	127	98	100	130	143	134	151	116	109	96	128	121	138	112	93	82	103	126	200	189	208	180	145	148	191	124	110	111	111	112	103	121	224	263	234	222	202	179	253	131	144	134	120	100	83	135
YPL203W	116	121	143	123	106	91	106	135	154	132	129	114	123	146	147	167	154	144	125	109	152	225	208	209	201	146	169	205	125	116	119	109	79	94	97	237	242	257	209	180	195	221	130	130	126	109	99	96	149
YER159C	96	101	117	93	94	72	112	144	134	121	148	112	120	151	121	129	137	122	107	86	131	217	194	213	183	152	143	204	129	137	145	140	112	119	131	284	262	267	250	206	222	289	151	139	127	142	132	111	156
YHR016C	129	137	145	121	91	104	128	148	136	138	119	101	99	127	140	143	146	120	120	119	122	205	199	188	190	154	158	207	116	94	124	102	91	95	121	218	235	229	200	187	194	248	157	145	138	132	124	131	142
YJR109C	200	169	173	187	151	163	223	82	90	82	70	67	50	104	101	115	109	93	81	96	98	243	238	229	214	214	219	244	92	83	86	86	61	72	95	217	221	202	176	173	173	223	168	196	178	174	125	159	179
YKL057C	70	88	60	52	51	48	66	205	213	191	163	162	177	195	143	150	183	122	127	120	146	199	182	209	174	142	139	206	196	198	194	184	130	136	173	421	391	386	313	301	292	374	173	164	172	143	94	125	168
YNL300W	120	125	129	124	95	111	126	136	153	128	139	101	119	151	132	135	112	120	95	95	101	193	188	205	171	152	148	168	160	155	164	128	121	116	133	250	233	277	215	186	210	275	128	137	143	111	95	77	110
YBR207W	99	88	80	89	82	72	77	161	152	165	166	147	117	187	107	124	120	121	85	102	132	175	161	202	173	154	149	191	157	139	172	146	142	133	149	283	302	288	268	230	233	294	170	173	151	140	145	121	163
YAL026C	99	91	76	97	65	77	119	153	161	168	133	126	116	146	124	120	111	106	91	83	105	168	154	184	129	139	110	170	162	148	151	122	113	99	158	329	323	325	284	241	255	321	158	177	150	150	161	130	160
YFR047C	135	134	113	116	113	100	152	103	133	112	117	90	95	112	118	108	128	102	92	87	119	186	208	220	173	138	187	192	111	136	143	102	92	103	120	231	218	242	202	174	174	213	154	116	165	126	124	112	132
YOR227W	113	111	121	114	101	88	114	147	144	114	134	121	105	151	148	151	132	108	100	118	144	218	219	183	176	147	144	230	152	107	130	108	93	110	116	291	249	274	222	206	224	259	141	137	132	146	101	134	151
YNR031C	107	108	110	94	103	77	103	136	154	142	141	105	107	160	99	109	111	111	81	101	134	167	197	200	182	139	140	174	147	153	118	118	122	114	139	266	317	308	282	220	238	286	144	143	161	134	123	128	144
YNL094W	130	137	125	126	130	90	134	119	128	118	148	103	102	117	126	117	107	107	88	89	116	201	206	176	169	130	160	212	113	117	120	102	82	110	155	290	300	298	260	206	211	297	162	160	157	158	121	122	145
YJL128C	99	97	97	86	96	94	97	128	138	127	133	101	118	159	141	106	110	110	100	91	119	183	161	181	161	140	125	146	120	143	151	123	119	122	143	270	275	267	265	203	232	262	128	138	153	143	115	118	155
YOR176W	127	119	96	86	81	85	98	151	145	139	150	122	133	147	129	139	159	147	110	111	148	220	224	202	207	148	166	203	137	132	145	109	121	122	125	260	277	273	254	208	236	280	162	155	162	118	122	124	178
YER080W	81	111	82	101	88	92	114	156	148	137	135	121	118	152	125	123	138	116	104	111	141	200	194	168	177	146	173	205	139	149	144	119	100	123	145	285	314	323	274	221	202	296	176	177	163	146	129	128	165
YHR072W	73	99	90	84	79	67	97	164	170	171	180	131	119	155	113	98	100	117	120	93	95	157	154	153	128	129	123	172	158	162	170	138	141	136	202	293	280	335	329	235	253	294	165	171	188	146	136	124	158
YKL051W	87	98	94	79	72	67	108	195	164	178	157	136	135	183	126	126	117	127	92	113	153	224	181	219	175	173	169	214	134	135	142	133	107	87	158	272	279	312	274	196	215	274	154	165	161	152	121	106	155
YIL145C	99	120	104	97	78	114	139	151	147	145	123	107	113	156	110	106	133	105	86	84	132	190	188	194	178	164	137	214	148	138	144	139	111	149	137	282	260	262	241	188	230	243	141	142	138	123	112	133	148
YDR354W	131	142	126	130	115	106	152	125	117	126	108	89	89	117	136	140	137	110	99	110	137	246	214	198	216	170	168	214	145	126	116	105	79	85	122	229	213	218	192	172	171	216	145	162	136	154	111	120	148
YIL117C	116	100	97	88	58	86	100	131	129	129	115	116	113	133	160	173	181	134	130	134	188	240	248	234	229	158	181	223	114	128	124	100	110	86	119	232	212	222	190	154	158	213	126	150	120	117	92	93	138
YIL135C	101	114	94	95	79	78	113	137	132	136	126	108	114	131	121	106	103	101	111	100	117	205	189	170	134	145	154	181	141	132	145	108	124	103	132	268	258	266	254	198	182	262	137	157	152	116	101	117	116
YCR073W-A	134	143	157	118	118	121	152	105	92	109	117	74	74	97	111	96	112	83	94	75	117	191	184	185	174	130	144	176	128	112	116	109	89	85	117	221	226	237	234	159	183	213	145	143	148	146	130	112	155
YBR296C	192	230	227	175	142	155	191	64	90	69	69	76	55	77	160	136	121	114	122	112	126	245	272	272	235	219	213	249	64	63	63	44	37	41	57	145	143	133	117	93	115	117	97	99	88	84	81	76	101
YOL092W	82	105	97	93	72	80	91	178	149	153	127	136	120	168	128	107	116	94	90	101	133	157	152	172	150	140	129	176	132	182	167	156	139	136	166	290	276	327	307	268	274	286	199	166	179	162	109	127	194
YOL077C	70	85	58	67	53	60	67	193	185	173	158	129	145	192	116	113	96	90	68	84	101	147	159	141	142	115	116	139	174	185	203	158	165	144	201	361	367	314	347	252	277	380	172	189	167	162	137	135	182
YJL178C	87	86	90	85	73	69	91	174	165	146	139	126	119	149	121	125	129	124	93	102	116	175	179	163	169	129	138	202	148	149	136	128	121	127	169	254	282	271	279	215	196	260	156	165	156	150	141	138	169
YKL135C	93	79	105	83	74	75	97	159	150	173	139	120	134	138	123	146	120	120	104	103	135	187	185	179	162	156	151	175	143	149	173	134	114	125	146	302	278	307	272	216	237	303	159	133	156	129	108	114	164
YGR202C	100	104	110	94	82	86	113	135	137	130	117	119	132	151	108	120	108	111	91	93	130	186	168	184	176	149	173	199	151	170	134	150	114	125	134	296	263	263	240	210	236	288	186	131	151	155	106	122	145
YIR016W	146	119	142	135	102	129	154	101	121	93	92	93	78	101	115	133	112	148	103	101	132	230	225	199	206	193	209	232	97	111	114	102	85	94	123	214	166	138	163	135	135	180	151	119	134	103	108	84	116
YML001W	99	87	82	89	73	62	88	169	184	164	142	134	135	173	155	146	149	129	102	144	131	208	201	208	185	169	200	202	138	150	141	141	120	113	151	298	284	250	256	197	207	282	156	163	139	130	106	118	158
YLL008W	61	70	59	59	38	45	59	185	198	172	157	146	137	197	85	92	81	72	54	59	70	118	102	123	105	90	82	99	210	188	206	158	138	159	207	444	431	437	348	337	340	427	170	176	178	169	166	131	171
YDR091C	70	64	64	64	57	60	75	172	201	193	179	161	168	199	106	101	116	111	90	67	118	159	156	148	134	105	120	156	193	190	188	163	151	139	200	388	364	329	294	286	291	356	191	189	186	170	164	133	175
YBR261C	122	107	127	112	91	80	126	127	110	134	117	115	105	124	109	95	86	85	64	63	90	163	167	175	147	125	149	160	165	164	147	134	95	118	181	220	208	238	205	180	171	218	172	165	161	144	131	112	191
YAL022C	101	128	120	98	99	110	137	150	117	125	121	109	109	128	105	81	90	89	79	74	94	164	175	175	147	124	118	153	148	127	145	142	119	123	138	244	264	234	211	197	186	259	152	139	179	121	128	126	137
YLR230W	120	115	109	101	92	77	123	153	149	142	131	101	110	144	86	130	102	91	91	88	122	167	190	177	140	140	132	166	145	157	136	123	101	128	143	269	269	240	206	179	208	244	160	140	160	148	116	122	160
YGR237C	110	102	84	97	83	70	102	134	138	149	133	132	115	149	125	114	126	108	119	110	131	220	208	210	189	180	187	177	142	120	128	94	111	101	140	286	256	288	241	216	219	292	147	142	148	122	111	114	154
YPL137C	103	107	102	77	89	89	118	161	155	148	151	126	130	158	129	130	129	96	87	96	126	178	165	162	153	130	132	159	169	160	168	154	128	118	138	283	282	270	231	246	221	276	159	164	160	158	130	136	168
YGR007W	103	99	100	76	82	75	96	169	152	172	140	130	136	176	141	104	118	114	98	83	110	198	168	185	141	156	148	189	164	169	160	141	113	156	152	263	289	280	246	234	217	243	160	134	141	141	106	117	147
YKL198C	131	114	140	112	103	102	127	126	114	138	107	115	117	132	113	105	118	116	84	91	89	151	160	163	138	124	136	182	134	131	116	122	115	102	133	256	300	272	262	221	207	262	148	123	159	137	114	117	157
YAL014C	124	134	116	123	92	101	146	144	146	142	139	118	106	130	100	120	125	94	73	81	124	160	183	187	148	150	134	172	132	139	155	136	127	125	127	245	242	256	228	199	193	233	144	138	148	135	119	119	161
YDR261C	104	108	112	88	67	75	103	152	139	142	126	103	98	135	110	107	113	111	75	88	104	156	166	164	140	122	139	183	154	150	126	106	96	104	140	298	303	287	240	217	216	263	212	169	164	148	123	118	167
YBR276C	111	107	121	90	70	82	141	127	132	113	127	111	111	162	121	114	109	112	89	65	100	163	184	171	149	150	136	164	150	154	132	130	99	117	135	292	264	270	258	227	212	314	181	170	158	142	147	124	164
YDR300C	84	96	76	74	61	64	89	177	191	155	159	131	122	177	113	135	107	98	93	74	110	152	129	181	131	113	110	151	168	163	185	145	137	123	165	325	306	306	310	209	215	315	157	160	154	152	139	134	146
YJL109C	55	56	68	44	46	58	68	189	190	195	169	161	162	210	89	126	107	94	83	79	106	142	122	133	111	98	92	139	198	222	213	183	163	161	209	385	396	400	347	305	324	425	180	166	155	140	134	120	157
YMR099C	89	114	99	90	80	82	101	154	145	142	120	107	123	116	124	135	105	109	83	103	148	189	221	220	190	179	151	208	123	121	133	140	101	96	117	291	262	278	236	203	184	274	190	150	167	147	124	117	148
YCL017C	124	142	116	123	96	90	130	151	132	154	113	124	101	132	114	109	106	95	87	79	134	178	185	173	140	135	138	188	155	133	136	122	118	116	130	248	245	258	250	181	188	243	148	162	163	166	123	112	129
YDL099W	83	86	80	76	81	57	96	157	167	150	133	132	109	177	148	109	137	136	114	96	157	180	188	214	192	146	145	175	147	150	143	127	97	103	145	319	314	308	316	196	205	321	157	148	129	115	110	119	132
YLR096W	101	85	89	81	61	71	87	177	168	158	151	133	124	185	108	108	117	86	82	91	110	149	155	152	128	124	127	150	161	145	140	159	123	132	170	337	329	358	303	267	268	323	172	193	152	134	133	117	179
YPL012W	46	57	46	43	64	33	61	189	172	205	147	151	178	203	108	90	76	86	81	74	78	118	131	111	121	93	89	117	217	217	211	203	131	173	236	409	433	382	384	312	346	454	161	175	173	193	133	144	206
YBL064C	126	99	107	102	88	75	123	129	171	128	106	119	101	137	152	166	179	161	117	110	167	221	251	219	184	184	161	218	134	135	122	121	104	97	104	202	200	201	182	172	162	232	114	115	114	100	93	92	131
YGR284C	106	95	94	78	84	74	98	160	131	154	133	104	108	173	128	118	117	104	96	109	137	207	201	205	192	169	163	207	128	145	158	124	98	94	141	275	287	256	214	178	196	246	135	140	148	142	123	104	145
YGR211W	92	84	79	70	66	81	77	175	158	168	126	124	141	178	64	68	84	78	58	70	66	151	143	149	124	105	131	138	195	163	166	159	149	120	173	315	318	325	269	269	209	353	167	179	159	177	125	123	167
YKR072C	107	137	130	115	104	99	118	121	122	129	105	87	107	112	90	94	108	106	58	81	86	188	176	172	177	127	125	190	125	114	151	109	99	93	136	267	246	279	248	224	213	280	144	140	166	131	110	102	125
YBR230C	115	115	100	109	100	83	106	154	141	141	122	103	114	120	166	163	185	161	142	114	182	212	212	196	189	147	178	225	111	122	126	114	97	104	131	232	202	198	179	170	157	185	115	129	112	97	89	85	117
YKL191W	92	105	89	71	91	70	84	147	155	168	132	126	123	155	73	103	84	80	79	63	74	148	120	133	147	98	91	148	161	180	161	139	140	115	156	298	278	267	258	189	245	296	149	184	162	150	119	137	195
YDL004W	111	120	85	104	59	57	92	128	136	143	106	109	109	142	148	151	119	143	106	112	137	211	199	213	173	161	135	170	135	91	126	111	100	96	122	212	237	223	202	167	181	232	160	153	137	129	111	91	142
YOL113W	94	95	79	100	92	67	101	158	139	152	126	92	100	135	126	131	117	111	134	121	134	198	199	183	194	162	177	221	151	120	128	124	107	104	132	245	236	270	238	201	186	258	128	112	120	132	100	105	138
YMR214W	99	95	90	86	81	58	85	156	142	149	124	114	99	138	135	108	103	95	85	87	122	189	182	166	134	122	117	168	153	139	153	128	138	132	155	253	242	244	251	206	185	251	146	150	169	141	89	146	164
YFL048C	94	101	89	103	75	94	104	141	131	139	126	105	115	156	143	128	108	117	85	107	128	205	170	172	176	160	159	198	124	123	151	131	106	109	128	270	260	270	203	216	212	267	159	175	157	122	125	119	138
YDR395W	72	80	82	86	57	82	88	179	140	185	131	137	121	187	111	103	80	91	74	79	101	146	163	163	136	107	136	158	158	168	144	136	142	131	134	342	308	345	332	275	261	349	162	155	170	163	120	141	163
YNL290W	108	100	114	117	91	83	113	134	142	133	132	121	87	129	110	95	113	105	75	89	101	183	147	159	149	136	140	173	144	170	153	140	121	120	152	243	233	242	220	170	201	226	160	166	142	133	112	120	157
YGL199C	136	137	118	110	115	116	139	126	87	103	111	91	108	123	120	116	112	98	67	87	115	190	212	186	176	169	140	190	110	105	119	98	88	103	138	168	186	181	168	154	132	178	157	125	136	135	126	106	163
YPL053C	97	91	89	82	66	84	93	184	132	171	124	106	115	149	135	135	129	125	94	117	140	189	194	184	182	180	160	207	140	144	123	139	117	123	147	266	266	276	233	241	203	246	166	181	165	116	134	110	155
YMR236W	119	113	119	113	77	98	126	129	149	131	129	103	103	153	100	118	136	114	87	84	114	213	196	176	147	148	139	185	141	149	129	135	102	115	149	196	185	224	185	156	155	202	112	114	137	112	103	95	116
YER105C	76	77	73	78	59	76	102	159	173	158	136	126	92	152	128	113	136	97	83	96	138	138	178	160	163	132	132	158	161	162	156	117	125	120	137	322	334	298	322	286	250	331	156	159	179	177	104	112	172
YKL184W	114	118	97	78	83	83	90	178	137	162	131	125	143	151	127	155	131	104	90	112	121	176	192	183	168	138	163	167	162	168	153	141	110	133	122	293	296	326	267	227	251	295	137	157	135	123	114	110	167
YEL033W	64	70	61	65	48	50	59	217	207	149	170	142	179	203	173	179	184	173	139	128	191	198	199	185	162	167	178	216	144	152	139	140	122	109	171	384	401	370	354	326	324	402	136	141	163	118	124	97	146
YOL027C	91	79	66	107	72	81	97	163	139	147	139	114	133	141	138	135	123	118	77	107	120	181	169	167	133	139	116	173	163	167	164	154	108	137	161	318	296	329	277	255	272	306	161	138	154	137	98	130	150
YER154W	122	109	107	105	87	87	85	142	138	142	126	113	123	138	120	109	128	124	81	90	128	193	179	164	189	170	126	200	130	114	125	138	87	91	117	276	289	333	232	197	207	257	142	124	163	148	106	117	154
YNL052W	118	123	123	91	101	94	128	141	111	140	124	115	122	121	129	119	113	125	78	101	137	182	216	190	182	160	171	180	116	134	115	121	91	109	120	194	202	175	201	148	136	187	160	151	146	124	121	138	134
YGL172W	108	87	91	93	82	86	101	145	147	131	125	118	109	133	118	105	112	116	88	110	113	162	148	173	159	140	147	154	161	127	138	121	99	130	131	267	281	273	213	203	179	273	139	163	160	139	136	106	172
YCR059C	118	110	136	106	94	97	102	137	124	138	109	102	92	128	109	91	74	80	83	70	70	168	180	167	128	109	121	162	145	130	151	133	122	115	169	241	244	220	238	163	198	239	144	164	153	139	124	125	162
YPL270W	108	114	108	106	86	104	103	125	140	131	129	119	119	136	120	120	146	103	89	103	111	194	202	180	186	142	148	196	148	132	124	132	93	108	133	250	257	260	223	195	205	255	156	150	152	132	118	110	159
YDR178W	118	119	93	111	83	89	133	125	131	139	106	98	107	129	166	144	145	129	135	124	148	259	217	250	203	177	199	260	108	87	95	100	104	95	89	221	197	210	177	165	153	229	140	118	123	101	96	104	127
YJR113C	108	117	112	107	78	88	110	148	112	133	131	90	99	132	117	132	124	82	89	91	130	195	159	171	147	148	144	177	129	141	150	132	109	105	134	224	218	227	190	165	168	196	139	130	126	143	107	102	125
YNL301C	67	77	71	61	53	71	65	175	181	181	168	134	140	195	109	111	109	93	84	69	95	153	148	178	149	124	126	142	187	206	162	171	144	164	187	304	318	302	275	208	246	332	150	179	165	146	109	139	133
YNL248C	82	62	66	69	53	56	64	179	172	171	150	150	135	182	103	100	105	94	75	64	87	126	128	126	109	98	113	116	181	191	198	161	155	152	184	384	365	363	346	294	262	332	158	181	161	178	125	135	170
YNL180C	92	73	93	74	48	65	66	139	166	148	162	117	150	164	148	133	150	139	117	120	124	198	166	199	148	158	156	176	170	142	157	142	128	123	156	291	300	272	261	241	233	301	118	132	128	121	93	99	126
YKL030W	109	143	118	97	103	103	117	109	108	100	105	109	87	110	52	64	75	57	48	39	75	169	177	156	117	129	111	157	137	124	146	128	88	91	108	239	262	230	220	202	186	246	185	196	215	179	137	128	207
YNL084C	89	97	93	73	57	76	76	162	151	148	140	107	107	163	159	150	156	132	104	121	158	196	192	196	167	172	148	180	160	118	129	106	114	107	131	279	289	306	268	204	229	302	148	152	133	147	109	109	140
YKL146W	99	133	122	99	98	86	128	154	129	164	119	96	82	130	128	108	118	110	93	98	114	186	192	188	166	152	160	173	112	121	111	104	79	104	125	238	252	229	178	166	190	250	146	143	171	147	135	136	161
YHL035C	117	93	85	74	87	68	93	167	154	165	137	117	121	166	166	138	145	143	95	118	161	187	220	181	162	160	146	204	117	149	127	120	107	115	144	279	270	268	238	223	224	267	120	132	134	119	107	94	141
YPR034W	98	94	92	119	76	89	103	144	160	161	120	121	113	158	106	126	109	99	87	86	111	191	178	152	125	138	138	141	180	138	164	142	127	103	157	245	264	271	243	229	211	240	146	125	123	121	106	95	150
YPL095C	68	96	86	70	56	70	101	141	160	183	141	116	113	144	134	133	127	130	101	116	145	227	208	220	180	165	171	212	122	124	123	131	99	115	141	260	268	231	256	208	182	242	166	145	159	154	121	104	173
YLR250W	106	102	94	69	63	75	87	134	150	163	128	84	110	126	125	150	118	116	111	113	159	202	190	218	212	156	159	170	138	123	129	139	103	101	129	241	264	226	236	190	178	249	148	150	151	138	129	102	150
YNL306W	117	99	92	89	86	92	102	141	102	123	136	98	126	149	115	128	126	101	129	103	119	178	175	192	185	131	155	189	135	153	168	149	120	99	144	248	254	219	239	165	199	263	127	154	142	114	110	111	134
YDL047W	70	74	104	90	77	74	95	151	150	174	173	113	124	165	120	120	110	102	106	92	103	185	177	167	162	156	140	176	151	151	137	155	123	119	145	254	257	273	230	221	258	284	141	149	133	147	116	100	131
YJL186W	99	96	96	99	83	81	107	117	137	136	111	102	114	149	115	127	117	106	72	102	109	176	164	169	122	129	119	148	128	136	144	137	115	110	132	279	263	280	255	208	229	246	170	157	160	127	137	124	159
YIR004W	114	71	84	84	58	71	84	174	177	151	156	128	122	156	112	135	125	118	104	93	106	191	159	165	148	111	142	180	137	160	147	137	111	122	164	318	311	271	294	231	245	307	150	156	180	136	135	113	143
YNL281W	87	94	94	103	99	83	98	160	140	162	123	102	120	154	91	90	100	83	80	87	94	201	144	173	146	128	141	163	140	121	120	119	111	117	121	234	258	215	218	205	181	240	145	131	140	108	118	110	132
YOR316C	89	108	97	104	75	67	111	153	145	165	150	125	132	153	112	129	126	97	99	91	131	168	200	175	166	136	150	181	146	156	137	134	109	115	145	208	228	226	207	189	184	251	125	126	150	128	106	102	125
YIL023C	101	127	116	118	105	83	130	116	125	116	97	103	90	93	120	109	113	108	94	89	115	177	177	199	157	149	146	185	111	120	129	131	112	101	131	199	209	189	167	133	159	190	134	130	148	112	114	113	152
YGR147C	93	114	93	72	74	67	87	131	124	177	144	118	124	114	98	97	96	106	89	99	84	137	154	140	133	138	143	135	163	175	162	144	116	132	180	257	255	264	236	195	187	287	142	152	164	144	118	121	172
YLL027W	106	120	124	93	94	97	117	145	136	120	119	125	92	126	133	115	126	133	87	98	127	195	188	218	197	164	165	182	113	111	138	126	114	108	137	240	254	207	186	154	174	208	137	135	118	114	95	117	130
YOR098C	81	78	112	85	70	64	109	154	135	153	127	126	123	148	100	102	74	66	72	66	83	135	145	137	133	110	121	158	135	151	145	135	112	118	155	320	337	369	278	229	283	339	162	136	170	128	140	125	167
YER095W	142	147	124	129	113	97	152	113	109	109	111	107	91	121	114	124	118	106	100	88	120	166	187	188	171	129	131	185	108	91	123	91	105	103	114	190	216	207	181	150	137	203	128	109	125	118	109	86	125
YNL321W	131	128	101	100	85	93	108	126	139	163	156	90	89	141	110	96	97	113	85	87	120	174	150	180	149	121	153	175	127	136	133	121	104	97	134	230	216	246	212	205	213	282	138	121	138	112	102	117	159
YNL288W	110	90	96	87	86	75	98	160	124	141	112	120	110	143	112	119	112	100	75	88	96	166	158	160	140	126	154	161	123	139	117	149	102	102	128	239	265	247	203	197	190	240	141	159	138	128	100	106	133
YAL025C	60	62	57	43	48	39	61	166	169	166	147	144	130	185	74	78	84	80	74	60	72	100	111	91	116	69	75	104	220	217	207	194	132	152	182	371	397	384	348	312	307	392	147	155	164	124	131	121	168
YHR037W	113	100	88	101	81	86	127	150	140	145	137	98	111	138	125	133	135	133	95	100	131	205	202	192	180	164	148	180	126	133	118	129	101	87	131	272	275	230	218	223	194	245	128	131	130	123	94	114	145
YLR224W	105	105	90	97	66	78	101	163	137	154	142	108	126	147	110	142	116	125	94	91	131	194	153	143	151	137	135	153	132	153	147	141	115	92	154	243	237	229	256	185	196	282	139	150	120	137	128	121	122
YFR006W	116	91	116	91	76	64	113	147	139	112	131	111	97	139	117	132	106	127	102	102	120	193	186	163	153	139	141	175	122	133	112	122	114	126	146	283	272	245	215	199	221	255	161	145	153	125	89	105	168
YGL227W	131	118	107	95	97	91	97	135	123	138	127	93	100	134	97	116	129	102	75	93	157	179	163	180	175	132	150	199	106	121	118	109	82	93	110	228	271	246	226	207	192	259	129	142	156	115	98	103	159
YGR082W	104	108	102	80	71	59	85	158	155	180	138	119	105	155	124	129	157	107	105	80	126	180	217	176	168	121	152	180	161	158	137	133	121	104	141	285	306	264	264	208	212	276	137	138	132	130	103	108	154
YNR033W	111	97	96	84	88	87	119	128	128	154	110	93	96	156	100	114	116	96	91	88	120	141	167	182	149	141	127	164	164	122	145	141	107	98	119	225	245	219	235	163	197	254	140	127	138	107	118	118	133
YCL008C	133	109	119	112	119	95	143	105	99	110	90	85	86	107	89	91	79	90	72	67	87	146	156	156	141	118	135	140	128	127	105	108	80	90	118	216	230	204	201	181	174	257	159	136	121	120	121	113	143
YDR475C	112	117	111	92	79	92	114	125	119	129	112	101	101	139	107	92	89	97	69	74	110	180	181	182	153	134	141	191	129	122	103	102	96	83	138	264	235	198	218	213	209	242	146	172	168	140	141	115	151
YBL061C	107	90	97	78	71	69	95	151	133	135	122	103	132	135	110	130	131	95	93	109	113	153	174	129	130	108	95	148	133	149	128	110	96	114	142	294	263	277	223	236	211	278	136	124	142	117	105	120	155
YNL097C	119	98	94	87	83	90	97	107	132	101	106	105	88	141	104	95	105	88	63	79	96	164	172	159	128	123	121	150	125	143	139	125	95	120	136	252	267	246	232	180	205	263	144	135	144	121	100	107	160
YDL060W	67	77	53	65	53	55	59	185	162	162	148	119	135	150	71	70	74	90	70	59	80	103	110	127	94	95	95	108	189	171	189	153	127	137	179	359	393	388	385	310	330	396	189	172	149	148	157	130	169
YGR286C	71	84	86	91	81	63	105	138	154	138	143	111	109	126	151	124	106	138	100	100	143	165	145	137	152	105	106	137	146	148	148	152	104	125	166	279	240	253	243	184	178	274	158	154	140	106	97	131	135
YOR219C	96	107	92	77	71	71	109	132	146	141	135	106	113	155	113	101	118	91	80	67	103	207	200	179	169	150	146	192	116	122	106	118	105	98	94	265	296	291	258	204	243	298	181	174	176	148	124	121	194
YML130C	72	74	96	70	60	56	70	157	147	156	135	100	115	163	108	101	108	94	87	80	115	162	186	143	168	139	109	150	140	140	148	141	111	111	154	266	324	276	308	221	207	334	164	177	162	147	146	147	145
YER023C-A	118	113	110	110	77	79	123	126	133	145	149	95	104	133	108	117	97	126	73	89	102	170	189	176	169	135	153	177	149	122	125	122	125	106	172	228	227	235	210	179	192	255	118	130	131	116	85	114	119
YDL198C	138	139	137	115	94	101	133	117	119	110	110	85	80	120	135	126	123	124	112	113	147	211	199	250	208	168	153	225	87	103	94	94	84	71	94	225	208	189	186	140	141	245	123	140	123	116	107	114	159
YOR145C	62	53	62	65	43	45	54	196	163	191	158	124	141	187	98	80	82	76	53	82	91	105	120	104	88	85	80	126	208	223	196	183	169	160	195	312	335	326	273	269	237	327	142	161	170	134	115	125	148
YGL054C	78	72	80	58	68	68	82	166	156	170	162	132	135	157	125	146	86	119	92	79	123	200	198	179	170	144	135	173	153	146	157	151	134	127	146	286	286	275	235	215	217	260	161	161	165	124	128	129	160
YMR086W	69	86	74	66	65	73	102	156	142	130	137	129	107	168	122	133	95	122	93	90	125	174	188	176	159	122	149	165	125	111	109	111	96	94	114	311	303	291	283	243	274	301	153	140	145	133	105	100	146
YHR063W-A	81	86	66	57	63	54	68	154	173	157	144	138	143	144	123	119	163	99	87	94	139	171	175	186	162	139	141	192	197	178	174	153	120	136	202	328	320	348	270	263	269	345	161	192	167	124	116	122	168
YHR104W	96	105	113	98	82	70	92	163	146	115	112	94	109	118	136	129	141	134	118	107	130	178	237	222	173	175	184	235	121	115	120	88	89	89	83	203	239	205	179	173	170	234	121	111	117	107	95	96	112
YBL093C	101	96	78	72	76	66	85	155	154	165	144	115	121	151	107	120	97	98	67	86	92	142	129	151	136	112	113	145	164	155	143	141	128	123	168	270	237	283	260	193	218	298	147	125	151	137	92	117	142
YGL038C	107	99	89	87	72	66	83	156	166	165	168	145	144	162	129	116	113	102	92	87	132	202	181	184	163	148	150	194	152	143	137	126	110	96	138	275	287	322	251	219	241	277	137	130	140	119	105	109	151
YER144C	82	103	87	77	55	77	87	177	158	154	120	132	101	150	109	97	115	84	74	77	100	177	201	194	158	148	131	198	115	91	139	131	109	105	116	309	282	267	249	206	208	259	147	161	144	160	126	130	165
YBR035C	116	120	110	98	87	80	117	123	107	128	109	108	111	131	118	127	125	98	90	110	136	178	207	196	200	162	158	207	124	117	141	114	113	94	110	254	211	247	222	200	175	246	145	135	126	135	97	122	131
YDR234W	94	91	72	99	63	94	95	158	148	162	127	130	154	158	111	110	85	79	91	68	112	146	159	149	113	108	98	133	155	171	157	146	125	122	143	312	317	339	283	247	259	296	170	157	146	154	154	105	168
YHL002W	88	108	92	81	75	78	92	141	154	145	102	106	106	134	127	134	92	108	99	100	107	193	179	196	189	144	150	169	121	124	119	102	93	107	145	226	255	228	204	205	162	213	150	132	137	112	91	107	134
YOR178C	90	108	77	75	72	76	100	143	174	139	124	119	107	166	145	147	159	150	121	133	140	204	196	190	188	133	169	173	107	119	88	94	95	78	114	256	260	258	208	181	199	268	98	99	108	104	87	89	125
YER151C	92	74	60	89	70	65	69	141	142	145	162	128	123	140	105	115	97	95	77	77	102	135	157	162	120	120	120	151	179	138	165	151	136	118	157	317	332	324	287	237	256	289	140	146	145	143	108	134	152
YNL149C	82	90	94	77	73	80	112	157	143	145	149	110	97	161	104	134	123	106	88	77	121	178	174	177	158	146	162	175	152	162	149	148	115	95	135	279	282	298	258	215	219	288	124	113	119	99	91	103	109
YLR387C	132	119	117	81	82	78	104	160	143	126	128	95	108	144	131	129	121	109	95	99	123	147	151	184	153	137	109	171	123	124	118	97	105	105	134	235	249	257	247	202	192	232	128	120	146	127	93	108	134
YKL141W	81	81	80	81	61	88	96	146	115	151	120	98	97	142	150	124	149	112	116	112	143	202	215	186	176	173	153	208	122	127	136	116	108	101	126	209	235	194	215	196	190	233	151	137	124	122	93	86	140
YER070W	113	90	112	98	81	86	116	146	167	159	116	126	113	156	94	97	107	83	68	66	103	132	127	114	104	97	95	118	188	192	179	171	136	135	196	299	301	341	293	251	263	334	170	177	140	140	134	112	140
YHR047C	122	86	106	100	85	78	105	135	119	115	107	118	97	125	106	118	121	98	64	103	126	195	161	173	155	149	127	170	117	115	109	90	87	96	124	252	238	241	232	176	203	250	167	132	136	153	121	125	150
YIL137C	107	115	92	78	75	73	98	148	154	149	126	113	88	136	94	100	99	94	87	76	103	176	156	175	142	150	162	162	147	140	89	112	119	101	131	264	215	245	237	226	192	282	160	137	141	140	124	116	146
YGL069C	104	97	109	81	74	81	115	137	123	119	139	89	96	135	109	124	105	88	102	73	126	192	182	164	153	128	145	169	139	122	146	131	107	105	129	240	250	205	211	173	183	236	149	157	171	145	109	132	161
YBL024W	77	66	71	66	53	61	56	196	187	177	181	129	133	175	110	128	124	91	81	66	116	155	127	163	125	136	110	132	162	166	148	157	135	144	175	307	346	286	298	247	256	315	155	164	149	145	151	113	148
YEL055C	71	65	90	70	59	55	81	145	138	170	143	149	129	160	96	103	103	96	85	92	102	137	155	143	120	115	127	132	153	152	153	140	111	127	177	343	347	350	290	258	277	373	151	148	146	127	129	127	154
YAL007C	89	97	80	73	80	66	110	156	138	136	108	107	93	150	109	134	110	114	105	100	112	171	174	188	170	140	135	201	120	132	126	122	92	105	134	269	254	251	235	189	199	286	140	136	149	133	125	113	146
YNL305C	118	114	108	126	101	106	120	107	106	93	92	69	92	102	139	115	119	86	87	84	127	199	197	215	178	165	171	206	105	109	87	93	63	76	92	180	184	160	139	101	137	170	125	132	138	119	83	89	111
YPR091C	80	65	120	80	70	62	94	165	139	135	145	113	120	132	115	145	120	123	98	97	126	183	177	180	162	148	145	185	139	133	104	119	107	98	115	281	260	279	250	251	205	269	124	133	160	124	121	111	117
YGR083C	86	78	60	72	76	51	80	135	154	152	132	120	125	154	91	83	82	89	74	73	74	155	165	133	131	117	97	146	150	127	159	137	114	142	148	363	328	338	307	272	264	329	144	148	129	136	124	126	151
YBR208C	92	99	101	92	69	108	109	118	149	120	103	102	103	119	76	91	85	90	66	81	98	138	147	132	135	112	112	128	131	141	128	110	98	81	137	268	316	300	264	205	254	308	175	157	201	123	133	141	170
YKL140W	102	107	95	96	72	80	111	144	141	148	122	104	121	147	121	98	137	116	69	80	114	160	182	156	170	148	149	173	129	120	136	113	79	106	119	243	236	235	224	183	196	240	168	139	154	139	114	128	147
YER129W	98	97	76	84	54	71	87	132	151	118	117	107	133	130	88	114	101	92	84	69	107	147	119	151	154	106	119	141	174	142	168	129	103	107	142	321	314	299	288	255	244	308	155	144	160	136	136	115	177
YOR194C	92	74	94	67	48	71	90	142	136	137	112	105	97	151	119	111	109	104	92	93	119	144	148	165	154	116	127	148	131	128	149	110	93	115	139	283	292	254	260	226	249	283	137	149	146	139	113	109	156
YMR125W	66	90	77	73	59	64	77	155	139	194	147	123	112	163	112	124	102	105	94	96	116	147	166	170	168	135	114	180	130	141	143	146	121	103	145	303	320	357	268	251	220	272	154	162	157	152	112	142	168
YOR217W	76	85	84	84	71	78	87	151	161	137	140	125	128	146	110	105	122	80	78	85	106	139	165	160	134	118	111	162	142	134	143	124	98	80	130	295	306	306	273	222	251	279	157	143	151	114	116	92	160
YPR004C	92	112	113	86	63	72	100	121	136	143	124	113	111	162	119	116	136	93	98	97	133	195	202	193	183	160	138	185	138	123	100	116	107	100	137	282	264	227	238	186	210	212	137	119	134	141	104	105	134
YNL175C	76	73	75	61	48	49	60	161	141	147	119	118	138	155	68	89	81	87	63	67	91	114	113	137	118	89	100	130	160	185	185	167	133	141	179	351	322	357	317	275	267	347	166	147	159	163	131	128	145
YGL115W	97	105	103	92	67	74	105	136	134	138	116	101	114	142	132	118	98	98	98	108	107	153	179	173	163	134	155	166	124	146	131	112	91	108	158	212	219	231	230	195	182	223	135	136	163	151	126	125	130
YCL005W-A	105	93	103	76	92	83	109	133	117	120	115	108	91	127	84	100	106	85	79	73	110	174	156	190	140	122	127	166	156	151	118	140	118	121	143	179	211	223	177	164	149	209	142	121	117	130	110	95	138
YDL025C	135	125	115	112	81	92	110	97	129	119	101	78	93	106	121	117	109	94	100	84	107	193	207	194	195	156	174	223	130	123	98	109	83	83	110	200	217	205	214	160	161	201	128	120	122	128	106	84	104
YDR298C	78	112	102	104	75	71	113	144	111	123	128	122	116	148	120	130	149	114	99	107	162	177	214	209	168	157	153	179	117	135	126	107	104	112	130	258	247	266	235	190	192	231	153	140	156	166	103	111	131
YMR070W	100	98	94	70	68	86	81	134	132	144	132	106	117	135	106	83	83	83	55	66	85	159	156	173	143	134	122	152	124	132	128	123	94	126	141	259	221	269	237	185	216	256	140	133	122	107	112	99	142
YMR220W	97	97	90	80	69	69	110	143	138	147	135	102	106	155	105	122	121	109	90	79	123	145	149	162	124	137	141	143	145	137	137	115	92	101	143	270	265	256	265	210	211	269	145	121	126	151	111	116	174
YLR299W	130	135	128	98	87	112	120	124	110	112	88	76	99	108	128	110	108	111	84	94	118	167	200	196	158	147	147	190	102	97	102	96	72	72	108	225	245	246	224	179	183	232	127	145	135	151	122	110	145
YCR087W	93	92	74	58	64	55	84	125	130	136	101	107	114	150	83	92	98	75	75	84	76	127	129	152	149	109	110	139	190	182	165	163	102	136	159	259	269	303	233	183	232	268	153	147	157	134	115	122	161
YCL054W	49	50	54	38	40	37	49	186	144	169	149	124	128	155	83	61	60	58	48	48	57	90	101	91	84	77	76	126	210	212	216	169	163	154	180	460	390	414	338	344	337	432	160	176	177	152	149	164	194
YOL103W	97	86	67	80	63	61	79	145	152	124	146	110	109	145	107	104	100	108	77	69	106	144	161	158	143	139	131	160	135	141	122	110	113	111	135	322	316	313	270	232	214	316	151	165	165	131	115	138	141
YLR345W	99	94	88	100	71	85	96	105	110	130	125	89	106	147	134	152	149	131	93	90	129	207	210	192	173	182	173	211	104	113	115	99	86	103	111	215	216	198	196	155	161	245	110	124	137	113	111	96	138
YOR356W	87	82	74	98	66	68	93	122	161	144	123	118	117	151	140	118	122	104	78	106	137	164	145	146	147	102	124	152	144	145	110	139	113	101	141	274	267	252	232	205	194	274	142	138	162	146	109	99	137
YKR091W	90	81	87	80	64	57	62	155	119	123	128	97	98	141	145	146	177	128	117	103	147	207	200	193	161	162	141	203	123	128	136	114	102	99	142	200	212	210	195	152	178	212	120	116	103	77	95	70	114
YDR189W	87	92	74	83	81	60	95	133	133	144	117	104	106	137	93	107	85	109	95	76	101	171	158	168	152	118	131	162	123	146	125	133	98	113	128	296	301	297	221	220	218	285	161	141	135	132	117	120	150
YPL129W	73	86	75	76	85	60	91	155	129	180	135	131	127	168	128	114	115	128	83	96	127	176	179	145	151	140	144	177	133	147	121	120	113	102	138	253	270	274	243	218	187	283	132	145	124	111	94	101	151
YMR199W	77	75	93	80	67	74	89	159	148	178	148	128	113	167	113	118	117	100	87	83	118	206	165	168	165	135	139	150	172	136	157	139	125	115	170	267	268	262	256	186	211	246	126	141	119	123	109	113	150
YLR421C	93	104	84	74	55	75	84	158	150	141	128	124	112	141	163	121	151	124	87	138	154	202	146	186	164	125	156	185	122	132	130	102	104	96	131	279	242	267	246	186	222	276	121	130	124	124	103	117	116
YHR201C	85	86	80	73	59	78	95	137	127	137	118	110	98	131	100	109	117	104	95	96	131	151	157	150	141	132	132	162	142	141	145	134	110	110	145	295	268	277	238	209	205	259	135	134	153	141	103	127	151
YLR371W	100	87	95	103	78	70	90	121	131	143	121	110	121	127	105	91	98	103	92	80	95	165	153	190	154	128	128	166	111	114	105	106	120	105	135	281	281	284	221	204	209	278	132	137	141	127	100	112	148
YDL160C	122	104	105	102	100	84	93	100	90	111	92	69	59	106	85	91	96	69	73	89	80	153	139	156	142	120	122	167	98	104	100	94	88	81	81	233	254	259	240	177	191	247	136	151	120	126	126	111	128
YGR100W	103	85	88	71	92	77	108	117	143	131	140	110	110	122	122	118	123	112	93	103	134	173	149	176	167	146	145	184	122	136	116	109	71	90	125	267	251	255	243	195	237	246	123	141	127	129	87	102	133
YOR155C	115	120	94	100	93	84	105	131	134	135	120	92	104	114	132	140	131	115	94	121	143	188	187	197	172	109	141	191	124	92	99	104	90	94	129	241	224	202	217	200	181	198	126	119	123	120	105	101	140
YCR087C-A	93	92	74	58	64	55	83	122	127	136	100	105	113	150	83	89	97	74	74	83	75	125	129	150	147	106	110	138	189	182	162	160	102	136	159	258	268	302	231	182	229	265	152	147	156	133	114	122	159
YDR330W	105	104	102	108	79	88	112	133	120	120	113	97	84	137	116	134	103	108	93	82	96	186	179	174	191	149	161	184	107	120	116	80	98	113	111	215	227	232	184	181	197	238	156	145	144	115	96	97	141
YFL033C	100	108	80	91	66	71	96	140	111	147	129	104	113	151	109	111	101	87	92	85	95	146	137	148	132	120	124	146	125	134	136	132	99	102	133	290	286	325	277	221	245	304	142	157	123	124	106	110	147
YER027C	107	111	109	110	85	90	116	134	124	103	99	100	91	133	120	94	113	98	87	96	106	156	196	164	148	144	143	147	121	138	107	111	108	84	121	197	206	217	208	173	173	180	128	139	128	122	99	101	139
YLR065C	86	88	78	70	60	76	77	127	136	144	141	108	102	151	105	105	115	92	90	84	122	198	197	183	170	136	134	181	156	154	147	143	96	128	139	265	270	244	228	212	210	287	150	133	129	134	117	111	143
YJL063C	97	116	107	109	72	81	110	147	142	126	117	104	90	130	103	114	116	102	95	86	95	179	175	179	152	111	143	210	141	137	137	130	94	95	123	210	219	220	190	156	148	186	114	126	118	115	92	96	139
YNL263C	103	84	91	70	59	67	85	148	144	127	117	116	107	133	120	114	114	91	106	95	101	172	169	157	144	137	141	157	135	110	128	119	95	100	109	223	220	228	228	187	188	253	144	130	147	111	115	89	151
YHR099W	69	79	78	65	55	63	78	172	120	149	121	105	108	135	97	103	86	94	85	92	102	162	168	156	130	144	111	154	144	153	126	128	114	120	156	313	322	316	268	244	229	275	179	169	144	144	122	128	155
YJR066W	102	104	108	79	78	89	93	146	138	150	117	89	101	124	103	110	101	95	83	73	102	174	167	163	115	133	135	174	136	121	128	110	121	111	107	300	280	260	236	205	208	275	143	133	135	138	92	127	136
YIR022W	93	97	92	97	55	95	94	130	138	115	127	93	121	128	115	109	116	90	70	90	106	194	149	173	165	144	152	183	139	126	116	106	112	93	119	237	231	242	190	169	171	264	165	117	152	128	114	106	137
YKL204W	110	92	104	82	68	91	105	125	140	129	101	93	120	123	95	95	86	104	65	78	96	174	162	160	150	116	125	130	127	131	106	130	102	98	110	302	272	283	252	231	207	290	128	133	131	119	107	98	146
YDR206W	96	101	104	77	71	57	100	125	139	144	143	120	127	164	104	95	86	101	84	88	88	149	162	167	123	118	118	156	166	158	150	127	120	131	160	306	265	286	230	208	219	278	148	155	148	132	114	113	131
YLR370C	124	116	86	91	77	68	122	136	151	136	121	92	93	137	141	139	147	112	105	90	130	194	192	198	180	168	151	223	114	97	111	109	90	102	130	203	224	208	190	163	149	201	144	123	115	101	85	78	119
YCR002C	73	73	86	83	74	58	70	153	159	171	122	117	107	141	126	141	144	124	83	105	164	172	190	197	161	168	151	189	148	120	152	111	97	102	134	242	269	235	229	204	223	268	138	145	130	104	116	100	132
YKL008C	72	75	88	55	68	61	88	164	165	165	167	150	139	171	112	98	123	92	77	108	109	131	161	160	150	125	126	152	165	137	157	135	141	107	128	256	284	251	215	207	194	278	159	177	141	148	137	127	170
YJR049C	108	87	99	78	76	90	87	113	128	110	107	94	100	122	101	89	111	86	101	102	114	173	171	165	166	128	144	164	112	120	130	120	117	92	114	237	256	248	213	175	205	242	129	160	152	125	118	127	155
YGL020C	68	88	79	70	64	60	78	127	147	128	124	119	98	145	116	123	106	108	95	77	131	173	166	162	161	147	148	172	146	134	154	121	108	99	150	229	233	241	237	200	209	222	142	141	133	122	115	102	141
YPL224C	92	105	100	89	80	81	94	136	140	120	112	105	100	131	125	105	108	103	97	89	118	197	185	165	175	154	148	173	115	109	110	119	115	95	130	190	233	207	212	155	149	204	135	134	130	117	109	117	131
YHR142W	91	76	92	75	78	63	95	138	119	132	124	124	118	161	153	148	122	132	98	121	132	158	183	202	167	138	133	187	131	144	139	113	102	116	132	232	240	268	239	210	203	253	148	124	129	93	100	87	133
YLR328W	84	76	79	92	53	57	81	158	188	133	133	110	114	164	118	123	129	113	78	106	106	199	156	181	178	146	152	164	147	136	145	112	94	115	155	264	252	229	224	233	197	256	139	129	139	115	105	97	126
YBR279W	76	78	80	80	48	74	98	167	140	141	151	104	116	156	113	102	128	112	93	79	111	140	153	181	153	121	130	159	139	143	121	143	108	113	128	263	268	277	246	224	209	264	144	137	143	110	113	116	134
YNL215W	85	81	92	90	79	81	91	124	103	119	103	104	97	132	97	123	112	116	89	86	110	162	173	159	154	122	142	170	119	115	119	106	99	102	132	261	283	244	227	205	198	268	127	137	127	129	93	100	121
YER083C	108	117	99	88	79	96	115	130	135	131	139	106	101	119	94	142	97	98	83	101	116	174	191	178	163	132	126	195	156	118	130	117	110	98	129	212	223	221	167	158	179	220	135	145	125	136	80	94	139
YMR219W	102	118	82	85	71	83	87	115	99	121	112	98	98	126	117	96	91	86	79	92	102	176	142	133	137	137	120	174	116	110	115	100	104	89	116	298	264	285	250	236	209	315	145	133	142	130	93	96	137
YJR134C	74	73	70	84	70	52	73	120	140	141	108	91	110	129	113	87	107	89	69	71	101	188	140	142	120	118	110	173	127	131	157	127	104	125	129	316	286	295	274	238	205	279	149	160	175	146	123	97	131
YLR055C	114	115	105	102	107	91	101	125	126	131	119	91	96	126	85	100	92	76	76	79	93	172	145	120	142	112	133	149	135	148	134	111	106	89	133	231	228	221	212	186	186	236	142	143	146	124	98	109	111
YBR290W	98	88	86	73	64	73	74	128	125	131	129	103	106	121	109	98	100	85	77	87	102	162	178	154	166	115	147	185	155	142	110	126	110	115	127	215	212	217	204	166	180	223	115	145	122	121	104	98	122
YOL012C	97	83	99	76	76	71	96	143	145	151	119	110	114	143	138	120	96	94	104	104	110	197	184	190	161	145	140	197	132	129	135	121	115	113	142	243	264	274	217	227	183	250	130	140	117	113	97	103	140
YGR208W	120	124	109	108	91	96	111	123	121	138	119	115	95	116	112	83	76	82	72	71	110	191	152	189	187	133	165	196	147	106	164	115	98	120	140	231	211	235	190	179	193	222	148	143	126	114	121	109	137
YGR233C	86	92	103	96	82	63	101	131	147	117	114	103	97	129	116	126	116	97	108	109	117	166	177	156	138	122	125	174	121	117	119	108	92	97	120	261	268	266	238	214	194	281	130	133	143	137	119	92	123
YGL099W	55	64	69	75	64	68	76	128	138	162	139	110	126	149	92	100	83	80	82	82	85	104	115	131	92	110	116	129	172	164	183	158	119	121	166	361	314	303	294	249	248	309	145	164	157	161	133	113	164
YJL124C	98	94	87	79	84	59	91	148	139	122	125	98	109	155	123	122	126	121	100	80	108	155	174	150	156	123	138	142	142	146	108	125	92	104	125	300	250	257	259	211	201	302	139	146	147	108	131	98	168
YMR171C	83	71	70	81	69	67	100	166	157	142	145	120	116	166	129	130	127	121	83	95	117	151	176	136	146	130	126	165	155	158	155	139	119	125	164	276	276	284	294	188	233	251	142	131	117	121	120	91	145
YER143W	110	113	107	106	68	72	100	143	130	139	129	86	102	117	159	114	126	129	89	99	137	182	199	182	167	113	139	161	106	121	98	78	93	69	121	240	227	250	188	159	171	232	126	137	121	108	87	109	127
YOL057W	78	70	75	87	68	73	89	141	132	158	122	119	136	146	121	122	99	107	100	94	123	179	179	159	143	151	130	172	139	117	130	109	107	90	124	293	269	250	212	227	208	255	155	139	156	129	118	123	138
YKL025C	92	100	98	77	88	68	95	141	136	131	120	112	108	151	131	129	119	103	91	80	136	161	167	173	142	135	127	159	139	135	142	135	105	96	139	248	232	282	275	211	194	256	164	124	131	125	91	127	122
YPL090C	80	67	60	71	53	48	61	127	146	151	140	117	125	143	133	119	111	121	86	89	123	168	158	169	131	132	126	157	179	129	160	163	133	111	163	290	260	292	295	224	237	294	154	164	154	165	112	118	141
YEL032W	85	92	90	69	62	89	95	136	139	139	136	89	106	148	83	90	106	79	80	72	85	130	161	129	118	106	126	112	141	159	145	126	112	118	129	302	281	273	256	202	215	259	153	157	151	137	140	124	183
YCR057C	55	55	54	63	42	31	70	183	183	174	138	144	152	192	79	63	81	66	70	65	86	134	85	110	96	84	91	112	184	206	175	179	163	152	165	355	363	322	337	266	271	328	160	165	166	155	131	129	176
YAR014C	99	77	96	83	87	74	98	154	124	113	109	103	90	152	83	90	84	86	67	68	107	141	134	109	127	117	125	133	126	157	145	118	92	93	134	260	282	258	259	206	188	243	139	164	137	131	125	117	149
YDL031W	55	60	47	58	38	47	46	174	174	175	134	109	122	154	84	62	80	81	70	66	72	117	117	124	102	106	87	115	165	185	155	156	127	133	168	400	370	378	339	270	300	401	153	182	181	150	136	156	161
YNL036W	131	129	124	108	95	107	132	108	101	115	96	74	81	117	139	129	133	131	96	102	138	237	210	209	201	174	175	208	105	101	106	100	89	72	121	189	180	156	118	131	122	164	133	86	124	102	76	89	104
YLR006C	92	95	73	78	87	61	82	143	140	134	135	107	122	137	101	111	122	96	78	90	124	177	178	155	181	132	151	180	125	124	139	112	101	83	134	286	232	260	219	196	219	255	159	148	120	106	105	91	138
YML103C	81	68	70	77	56	52	59	166	142	159	144	117	101	156	119	97	106	89	82	67	115	165	140	151	153	105	117	136	135	152	145	143	95	117	162	336	317	305	274	243	237	314	149	121	148	123	110	97	147
YJL192C	73	79	80	70	73	70	78	157	151	142	129	128	109	136	122	114	123	98	85	100	141	174	177	169	155	147	128	164	130	129	135	104	106	115	155	233	244	270	245	184	213	252	129	144	128	136	122	102	171
YER016W	114	107	101	102	81	80	118	121	107	123	100	83	92	123	94	93	93	82	61	56	90	151	141	139	131	122	138	141	120	116	139	106	109	80	130	254	234	228	250	186	173	243	139	133	109	122	104	82	139
YPL169C	76	75	84	70	61	53	88	170	132	155	155	98	116	143	92	104	114	94	85	86	89	152	163	161	148	131	124	166	137	143	120	141	129	131	153	243	267	265	254	206	231	296	152	141	134	131	127	109	129
YPR184W	145	107	137	130	118	110	148	93	97	91	74	65	71	78	116	133	122	114	116	104	127	181	171	184	150	126	138	200	93	80	80	68	56	70	81	175	185	160	164	135	151	189	108	122	83	87	70	68	101
YDR310C	79	107	86	86	61	58	88	127	103	116	142	88	116	127	121	106	100	105	79	84	101	155	149	142	142	116	114	157	119	128	126	114	101	115	117	244	249	251	223	197	193	256	131	133	126	127	95	94	131
YDR143C	90	83	85	76	58	60	70	169	123	140	114	116	108	150	82	87	101	88	68	73	107	150	143	137	124	114	91	138	146	168	122	141	109	138	152	248	271	254	222	196	210	264	115	118	132	124	107	95	148
YER007C-A	91	86	89	79	51	68	90	147	140	139	120	118	120	168	100	118	105	87	86	101	117	162	189	158	153	124	124	193	176	149	132	124	107	108	166	223	254	220	240	208	229	234	164	153	135	110	113	122	145
YNL161W	94	71	86	84	84	62	78	132	133	122	98	102	105	115	93	89	89	98	60	83	85	145	135	126	146	117	115	149	136	123	128	113	97	112	129	259	264	281	241	207	209	248	165	134	151	129	113	139	148
YOL036W	85	88	83	79	63	71	91	144	142	152	134	111	125	163	107	98	99	93	66	85	89	153	178	164	154	104	97	151	153	151	145	123	99	124	142	261	239	248	231	190	202	239	154	127	135	104	108	93	146
YDR296W	111	101	97	101	75	94	100	119	109	117	89	113	106	121	101	126	107	100	100	83	120	171	143	165	141	129	132	149	134	130	103	107	96	87	117	215	247	224	183	174	155	197	123	123	135	105	99	88	129
YGL140C	102	84	90	78	66	65	92	132	128	128	105	87	101	116	92	100	92	81	85	71	102	132	151	168	140	113	103	169	139	121	110	97	106	106	117	320	298	306	248	228	198	249	144	163	154	149	115	125	154
YHR205W	99	95	81	80	83	70	87	152	153	155	132	100	103	178	135	108	97	96	89	85	102	151	138	164	159	120	128	165	144	144	132	134	107	109	149	288	262	270	267	198	192	276	124	107	121	116	84	93	101
YBR172C	67	77	48	62	46	41	59	151	175	152	145	139	133	153	94	82	104	74	63	68	96	143	133	145	127	87	100	121	168	156	161	141	116	129	149	320	312	319	258	243	259	301	166	136	141	125	121	115	134
YPL210C	68	81	64	44	58	49	63	157	159	161	151	131	114	154	117	140	110	115	105	73	127	175	163	163	132	123	124	165	189	142	151	154	102	116	150	354	314	300	262	216	227	336	163	145	130	125	114	98	123
YLR079W	77	74	63	61	55	40	85	154	165	148	126	106	117	130	132	135	128	111	96	84	112	140	153	135	152	115	118	183	139	132	153	133	95	109	150	251	271	259	252	208	208	234	126	114	122	115	105	105	118
YIL085C	82	72	85	95	63	80	77	164	153	147	136	98	104	137	111	115	106	100	89	81	125	157	150	143	159	109	117	136	116	127	146	104	106	102	128	283	281	282	233	212	223	287	153	129	146	100	102	110	137
YLR427W	101	85	81	77	71	75	97	114	113	162	118	103	114	125	129	116	99	99	88	96	107	162	152	159	126	117	119	152	136	142	95	125	95	92	144	266	237	265	242	183	207	254	131	143	131	132	118	107	152
YGR261C	81	88	96	66	56	66	106	125	114	145	99	101	100	136	92	103	107	85	78	74	93	143	156	173	151	114	126	152	96	126	139	100	92	105	112	306	292	288	242	222	212	306	144	164	135	114	104	109	169
YNL167C	66	79	60	82	75	63	99	138	114	150	136	93	96	133	102	98	109	104	65	80	100	198	171	170	147	141	136	169	124	123	120	121	110	114	131	296	266	277	241	228	218	295	106	122	137	113	100	95	102
YDR006C	80	73	80	79	62	63	78	141	131	135	128	121	119	150	96	92	101	75	68	70	111	184	175	164	121	117	115	149	147	142	140	117	100	106	144	269	300	238	254	193	194	262	147	128	141	145	127	100	121
YDR182W	78	90	83	78	52	54	84	168	136	143	162	130	107	141	117	106	110	110	94	100	121	179	164	170	155	141	142	188	123	132	124	115	117	107	161	274	259	262	205	202	192	257	130	132	157	119	97	108	137
YNL123W	71	66	84	59	64	63	71	172	178	156	155	128	110	145	87	108	96	92	76	75	108	144	141	138	110	115	104	119	166	147	157	130	116	122	166	303	312	313	284	238	250	281	144	141	158	126	110	112	151
YER063W	82	74	78	76	64	74	93	139	131	130	140	118	117	142	143	155	148	117	112	114	124	204	186	168	176	123	133	166	103	146	122	104	84	89	124	296	278	235	245	218	231	264	115	127	131	107	99	101	153
YNL267W	99	77	100	67	64	78	86	143	142	118	146	113	98	150	114	126	109	103	96	82	109	176	141	134	148	120	119	144	132	121	131	119	100	105	130	288	266	240	206	193	191	256	134	137	131	113	96	99	120
YBL082C	105	118	123	99	82	99	114	124	124	124	128	88	104	122	91	78	88	77	63	82	78	127	129	150	114	120	103	169	138	128	126	115	98	98	125	231	239	234	236	169	209	222	162	124	132	127	111	121	169
YGL082W	79	108	85	62	72	63	94	135	106	136	117	107	118	106	120	123	100	101	106	91	119	168	158	182	131	138	127	156	124	125	134	108	92	108	134	252	225	237	233	192	193	241	125	138	124	125	92	118	126
YGR145W	64	56	77	57	53	41	91	142	133	141	122	105	119	127	58	73	76	60	65	66	79	93	114	117	94	86	97	97	178	185	159	135	125	107	145	366	343	345	289	248	274	347	168	174	158	160	110	146	192
YIL112W	93	69	91	77	65	84	76	146	149	120	120	84	116	137	129	121	112	134	99	94	108	193	163	163	151	126	127	187	158	127	112	97	111	83	142	274	227	233	244	215	203	265	145	137	140	107	86	103	139
YPL212C	81	72	66	63	50	47	68	148	147	143	144	126	126	154	86	84	76	73	64	65	87	133	111	129	116	88	96	145	176	163	172	171	139	169	188	319	322	334	272	274	282	369	152	144	151	148	126	120	178
YML013W	90	111	124	93	79	88	103	90	118	80	95	100	93	117	105	96	86	112	79	74	115	170	175	183	169	153	113	202	130	102	120	92	72	81	106	207	218	214	187	183	189	221	126	139	140	122	110	92	146
YLR198C	51	34	57	46	42	31	67	165	152	130	158	109	130	128	126	99	105	108	81	74	102	132	138	177	148	106	131	122	163	146	186	151	128	125	132	328	383	363	308	237	295	355	136	155	136	140	106	112	122
YMR264W	74	84	91	88	67	84	100	138	136	122	91	95	101	114	122	86	107	96	93	92	112	162	172	190	159	130	150	176	117	121	115	120	103	98	120	200	188	184	188	184	161	211	122	127	134	119	104	100	135
YNL156C	83	76	86	84	75	55	89	111	130	131	109	106	92	149	133	129	144	135	97	114	139	190	187	203	158	139	146	185	107	111	105	100	95	100	120	212	235	248	212	201	191	252	119	125	103	116	81	101	121
YPL010W	61	76	85	62	71	63	75	140	143	145	147	100	96	123	108	146	130	109	89	86	131	186	203	176	141	130	146	197	146	129	153	122	97	90	142	219	225	251	223	167	214	229	126	126	153	134	106	98	126
YCL039W	129	104	117	92	71	86	103	119	116	120	101	76	83	106	99	87	96	92	72	85	97	146	141	166	146	139	126	174	115	134	117	122	83	105	118	236	201	200	196	142	182	212	149	124	138	125	119	99	153
YLR009W	55	35	44	39	34	32	40	162	152	139	165	125	148	187	110	86	90	83	79	79	96	116	111	98	106	87	99	130	191	187	204	174	117	156	188	364	379	406	350	309	320	434	135	140	134	138	107	113	147
YOR095C	67	77	62	59	39	46	71	167	147	151	148	120	135	152	98	81	101	77	84	84	114	151	153	143	134	89	100	133	134	180	161	159	117	136	169	327	296	267	252	210	222	314	143	154	136	130	131	111	153
YKL002W	119	98	86	92	63	80	105	111	127	133	85	93	106	135	117	110	115	98	95	87	97	162	175	204	168	156	145	212	120	115	116	109	84	96	119	233	248	202	218	182	182	212	121	118	123	115	85	86	131
YCR042C	106	67	76	83	60	46	86	149	131	122	128	110	105	148	107	103	100	103	78	58	99	130	147	148	145	108	110	138	150	150	146	122	97	102	134	299	298	279	275	232	259	317	145	134	125	120	89	123	160
YNL151C	94	77	76	56	43	54	77	158	154	140	140	112	116	164	120	94	86	82	74	73	95	122	145	118	102	91	94	119	163	174	150	148	116	135	162	305	300	305	278	238	252	327	149	160	142	112	101	100	154
YML049C	112	79	82	95	69	77	79	141	132	132	130	102	81	149	102	97	110	75	75	76	119	130	147	157	125	110	128	150	154	126	112	118	101	93	104	282	268	271	263	209	211	264	135	128	142	113	114	107	130
YDR456W	105	76	81	66	56	83	89	126	144	141	132	116	118	112	98	126	99	100	93	76	107	151	145	169	107	132	122	151	122	136	118	111	113	89	123	291	280	269	261	186	210	271	154	165	139	126	114	105	160
YDR098C	70	90	74	85	62	81	82	135	158	154	132	129	112	125	112	137	103	112	75	95	111	180	161	166	145	111	120	164	150	154	139	123	101	111	152	282	255	265	246	192	214	251	143	119	110	131	99	107	141
YML081W	62	71	57	63	63	61	59	174	154	155	132	118	133	161	82	79	105	80	62	65	100	149	144	148	138	106	108	133	123	152	150	139	108	117	152	290	267	265	278	244	219	307	149	152	139	135	108	110	150
YDR430C	110	87	78	80	63	62	89	125	107	125	111	114	101	111	103	134	122	114	102	91	128	152	154	165	131	126	136	156	106	112	122	113	99	92	129	204	226	207	241	202	218	261	147	127	123	105	96	103	112
YDL168W	92	99	100	92	82	70	111	131	153	135	108	92	101	123	91	105	93	77	68	74	99	160	158	144	135	116	111	155	117	129	119	100	79	102	102	254	285	243	225	173	188	236	142	137	139	148	97	117	143
YKL179C	76	70	81	70	55	58	81	137	125	114	120	88	101	117	114	105	88	121	79	78	101	175	162	138	123	116	107	172	124	133	123	117	118	106	131	259	326	275	287	236	239	295	123	142	137	144	106	112	139
YKR075W-A	51	63	72	54	55	58	70	182	207	183	157	132	116	161	92	102	104	91	82	87	84	130	163	126	137	117	130	139	165	159	146	151	125	131	168	174	200	161	185	151	159	181	92	103	84	81	78	86	100
YJL026C-A	102	102	82	88	83	66	89	123	115	124	112	87	100	116	101	103	104	114	75	74	81	177	179	163	133	131	147	172	124	113	106	103	108	99	120	239	245	234	221	187	173	238	164	134	137	118	129	116	145
YDR280W	75	86	79	59	65	61	74	148	142	126	132	99	103	132	101	105	114	93	81	98	106	141	143	162	137	121	145	149	140	130	137	129	105	124	142	280	255	242	211	196	218	269	148	140	141	125	118	110	153
YFL041W	98	91	101	92	70	51	82	118	114	133	112	110	93	101	86	97	81	99	76	69	105	138	150	144	134	111	107	147	140	122	125	110	110	103	104	233	231	237	187	179	197	251	164	147	166	127	119	94	134
YOL068C	92	81	82	63	48	70	65	138	149	154	132	122	110	151	118	136	100	102	93	97	127	149	159	149	142	123	121	140	128	178	149	124	104	111	130	274	293	248	272	210	219	232	150	137	137	113	106	104	125
YKR012C	99	101	98	106	78	81	105	109	112	108	100	88	77	118	91	80	87	69	56	72	63	179	156	161	144	126	147	142	117	119	109	105	69	76	114	207	192	203	190	145	164	235	146	125	145	120	121	114	131
YDL074C	53	50	63	47	47	53	50	166	156	155	161	114	117	143	119	118	138	99	69	95	113	156	142	132	115	128	111	147	158	164	157	135	125	118	151	345	342	322	274	239	273	328	123	132	132	133	121	129	121
YDR479C	109	108	78	90	81	68	90	128	109	129	117	86	119	135	113	133	112	113	105	83	113	159	177	177	147	152	146	168	117	132	99	93	85	76	118	177	182	236	178	167	162	220	118	126	95	119	95	100	112
YGL196W	113	117	100	106	76	87	106	119	117	103	85	88	80	110	97	107	90	100	85	81	90	197	194	183	157	148	136	197	97	96	96	97	80	81	91	252	230	220	202	177	160	194	131	133	147	125	109	113	148
YER176W	81	88	96	72	55	60	77	138	112	141	128	106	102	145	110	130	113	96	63	74	114	170	146	154	146	124	120	167	138	122	127	120	99	96	120	262	249	237	246	201	232	295	118	138	116	118	82	102	161
YBR229C	89	78	93	83	76	71	87	97	137	120	93	79	104	131	106	100	98	93	81	86	80	154	149	135	154	133	134	142	102	113	121	114	79	104	96	232	225	259	209	203	187	265	137	141	159	115	93	123	122
YMR277W	79	82	64	60	50	60	86	133	140	142	117	119	108	139	102	99	86	89	81	71	102	139	138	141	110	95	97	111	155	144	134	134	93	102	149	261	267	311	275	215	214	295	145	139	142	99	126	102	139
YER044C	89	90	95	76	60	66	87	123	104	140	116	100	114	137	130	126	132	97	105	94	141	205	193	192	197	148	118	164	150	134	123	125	105	104	102	209	195	225	203	173	158	218	135	141	116	101	99	100	136
YPR089W	70	89	77	76	60	68	78	123	125	149	147	93	98	133	100	96	103	97	68	86	119	165	159	165	111	129	132	141	128	117	144	118	94	90	118	306	281	267	268	222	238	240	124	127	114	135	90	108	134
YOR018W	103	112	83	91	73	79	81	132	130	132	107	87	80	133	95	107	101	94	82	80	100	151	175	168	157	131	123	190	134	107	116	116	83	96	115	210	200	229	194	169	133	203	120	119	115	98	83	80	95
YLR347C	101	81	92	83	72	62	105	134	139	148	138	107	108	138	90	86	90	77	61	64	93	153	159	141	134	102	104	155	135	125	137	109	110	103	144	249	257	261	255	212	197	271	149	142	116	139	114	111	128
YMR208W	81	103	94	77	62	59	82	132	130	139	120	90	98	131	96	118	110	81	90	92	101	148	171	144	154	140	122	146	114	140	114	102	104	109	127	253	239	241	230	181	169	233	127	131	149	113	118	108	127
YDL058W	72	72	67	68	46	60	81	134	119	139	104	103	93	119	79	85	77	94	89	87	93	121	133	136	118	120	111	142	103	134	113	94	91	114	126	323	333	335	305	284	258	354	145	141	139	142	98	130	141
YBL086C	92	104	84	66	74	61	78	117	142	134	125	109	102	128	102	111	98	107	79	80	112	155	189	165	142	116	127	169	119	100	115	122	91	102	141	245	221	237	221	190	192	244	109	137	104	108	97	84	113
YIR036C	127	123	130	141	96	94	137	107	90	93	89	93	75	82	92	96	99	87	72	66	95	200	157	171	140	130	140	185	89	104	103	93	83	83	98	181	155	166	151	148	139	158	117	118	122	97	82	106	116
YNL132W	51	51	53	62	56	47	42	187	175	176	131	136	114	173	80	78	86	72	72	67	82	107	102	114	96	83	83	116	174	152	169	153	113	146	197	363	367	338	317	267	285	360	148	143	167	144	109	114	177
YNL139C	73	91	79	66	62	78	102	119	144	128	114	105	98	126	109	116	97	92	75	91	99	175	154	154	149	133	124	160	110	114	113	111	103	90	123	264	295	291	269	218	205	282	136	107	125	111	113	104	148
YDR284C	105	91	93	95	75	64	101	97	139	128	91	97	82	124	126	110	111	116	90	89	104	176	165	169	162	132	135	174	121	120	124	113	80	93	110	228	236	205	212	146	170	201	130	134	135	115	111	94	127
YGR255C	81	93	104	81	68	65	100	125	109	115	107	106	102	136	126	118	107	114	108	88	115	196	174	154	171	124	130	199	99	109	120	103	97	77	115	207	185	238	184	183	179	223	127	135	135	130	90	108	129
YPL170W	121	103	100	101	96	77	121	114	112	97	99	87	96	118	106	128	114	110	97	80	131	176	194	181	169	112	128	172	133	107	121	101	92	89	102	152	164	163	175	135	141	147	115	108	115	111	80	93	117
YDR085C	116	90	89	96	71	86	83	114	105	106	96	75	90	95	157	116	131	123	106	104	138	190	187	176	166	151	139	178	110	107	75	80	71	74	90	215	214	202	205	165	176	223	102	119	115	103	91	94	93
YDR496C	39	37	63	37	36	29	45	161	172	158	146	123	132	154	78	83	86	87	73	57	83	87	110	102	96	93	67	106	179	193	168	166	150	132	154	377	379	353	318	298	309	385	158	178	168	130	136	113	161
YHR158C	85	68	75	74	58	50	56	143	153	160	137	99	108	164	99	93	110	95	66	83	110	144	170	146	139	134	112	150	119	148	129	116	108	105	128	276	256	294	267	223	204	283	152	144	157	138	107	108	157
YIL038C	72	79	80	66	60	52	78	136	141	147	141	103	116	158	90	87	99	84	76	76	95	139	130	143	147	101	102	146	129	106	136	123	101	104	146	282	297	272	275	227	207	281	146	137	110	138	109	117	147
YMR275C	81	91	87	81	63	65	101	131	120	114	123	97	113	122	108	117	94	81	71	84	103	166	182	182	130	120	145	141	117	109	122	97	82	90	119	232	220	244	213	173	174	223	113	128	132	112	110	107	135
YOR127W	81	85	75	73	58	60	71	124	141	139	122	99	104	139	90	85	133	102	92	72	95	158	143	152	128	120	118	156	121	124	134	99	102	106	130	340	302	290	254	228	231	285	125	112	124	114	117	85	135
YOR208W	95	86	73	74	44	63	71	110	150	131	123	103	106	120	117	95	106	127	103	85	131	198	191	184	181	129	151	190	106	97	113	98	115	95	128	230	251	237	228	196	193	275	136	117	134	126	103	102	135
YER167W	93	79	104	75	59	67	70	138	125	141	105	101	106	130	107	77	108	96	73	75	103	143	148	175	140	108	111	139	139	113	101	94	98	103	120	208	225	225	187	194	179	239	128	149	125	112	102	122	135
YKL103C	140	128	127	126	85	99	108	69	95	95	74	79	74	97	121	117	121	94	98	77	119	195	208	198	197	163	155	199	84	78	81	76	62	53	71	148	163	151	143	101	107	160	110	104	100	91	91	94	115
YDR358W	96	82	76	98	67	86	97	115	113	119	109	97	96	104	101	117	114	105	80	91	122	200	192	202	179	150	134	184	99	97	114	92	69	74	100	170	208	222	171	156	159	186	139	126	121	118	109	86	113
YGL056C	76	89	79	79	68	62	83	153	113	134	118	95	94	145	90	89	100	81	70	77	88	141	142	130	133	115	105	132	134	124	148	135	108	123	124	288	269	276	244	178	229	218	108	114	107	118	110	98	113
YBR245C	84	74	76	74	73	70	81	113	132	121	118	109	107	150	92	91	97	84	78	78	108	134	121	144	116	123	122	143	136	127	139	124	105	99	131	287	267	296	238	222	224	298	138	135	140	122	106	124	122
YJL054W	85	80	102	86	65	71	86	133	144	146	102	96	92	143	125	105	108	86	83	88	103	164	151	153	140	115	109	166	127	126	123	123	90	104	108	288	225	272	231	213	221	231	138	142	132	120	105	101	135
YER114C	88	74	96	70	63	70	91	153	121	107	101	91	95	124	89	85	87	74	76	64	86	142	140	126	105	123	87	140	122	107	111	102	77	88	118	247	292	288	247	208	225	270	145	139	119	117	93	100	130
YFL013C	91	90	91	79	66	65	79	106	120	110	105	96	75	110	99	97	113	87	79	74	83	155	139	150	150	127	114	154	118	121	127	116	80	81	138	234	236	241	228	206	223	249	144	145	162	120	119	90	156
YHR006W	88	87	89	88	57	43	95	140	142	142	110	87	113	132	115	105	106	100	101	65	113	157	181	160	131	102	140	165	140	132	131	121	103	96	122	245	208	228	180	185	181	233	106	100	116	100	82	88	127
YDR168W	80	75	89	66	60	56	73	136	126	145	133	91	109	128	133	103	111	108	85	89	119	152	165	169	149	138	122	180	118	111	106	104	110	83	118	252	260	263	246	191	185	268	140	109	123	128	91	83	115
YHR114W	104	105	93	95	73	77	89	116	116	119	110	87	110	125	89	107	82	86	88	70	88	134	158	169	119	98	125	140	136	117	111	113	106	71	105	231	237	264	215	204	177	283	127	142	141	108	110	100	146
YOR101W	67	79	50	48	59	40	55	179	173	158	156	109	126	163	102	90	103	97	87	80	117	121	140	100	106	86	94	116	178	174	151	156	124	132	163	288	329	309	275	262	204	287	114	114	117	104	100	104	141
YER126C	51	63	69	52	39	47	65	158	147	157	123	118	112	146	74	82	70	66	57	75	76	117	116	100	108	83	78	123	164	160	161	145	142	142	177	331	323	264	272	232	243	335	171	134	125	156	96	128	165
YNL221C	103	86	109	84	68	87	95	99	113	90	112	94	79	121	84	74	84	61	62	56	68	129	146	140	132	125	114	134	138	139	133	126	113	101	144	239	273	254	236	200	212	260	140	138	152	123	113	92	130
YIL108W	99	99	108	81	84	86	110	119	111	114	121	95	105	123	90	91	100	79	93	82	93	140	134	145	145	138	114	161	131	97	117	97	90	102	104	215	212	210	186	176	177	230	123	134	128	102	104	97	132
YDR073W	82	74	82	58	49	74	77	124	131	142	121	117	101	145	132	122	132	101	96	101	114	177	175	163	148	147	133	168	134	116	111	116	101	122	128	215	199	164	183	131	147	215	110	125	113	106	74	82	105
YDL086C-A	82	113	91	85	63	57	99	127	112	128	110	84	95	117	98	116	94	105	92	79	112	170	187	154	173	131	134	171	114	127	130	108	108	80	129	191	192	185	166	160	155	175	153	148	101	117	104	99	113
YKL203C	93	97	98	89	58	73	97	106	97	103	112	79	93	119	94	102	89	88	72	76	104	142	152	143	140	106	106	140	98	123	122	112	87	90	108	250	275	273	269	211	228	250	130	138	115	129	96	120	139
YEL063C	103	82	106	76	67	85	95	142	140	129	116	101	109	127	103	112	92	97	86	81	93	155	153	140	147	129	115	158	122	128	113	113	97	106	143	214	231	220	211	160	202	218	145	104	125	120	94	98	124
YGR146C	71	65	69	64	57	55	79	145	142	152	112	95	126	131	79	95	88	83	87	66	98	185	188	188	166	125	163	202	141	141	152	110	113	106	145	242	242	231	191	175	169	261	129	136	108	83	67	91	105
YPL263C	71	67	68	54	47	61	69	125	139	126	112	107	101	126	88	70	84	75	57	71	81	118	120	119	100	80	93	101	164	144	142	126	104	123	166	312	301	304	289	251	243	307	158	139	147	139	95	113	136
YLR398C	96	82	86	80	66	61	83	133	133	114	119	105	109	126	101	116	91	82	76	77	98	163	154	167	142	106	98	151	131	93	120	100	86	96	121	264	254	275	264	210	222	284	111	135	149	116	114	113	126
YDR391C	107	96	106	109	86	84	110	107	94	112	87	81	80	108	89	97	95	96	82	79	122	203	223	228	193	167	151	232	77	112	93	77	63	80	97	172	138	168	131	140	129	175	119	151	118	95	101	96	119
YLR095C	91	92	77	93	65	67	85	117	134	141	123	93	96	131	107	87	101	83	91	94	103	138	146	160	144	108	113	143	120	123	116	113	85	102	134	241	267	239	242	193	200	261	134	115	120	80	89	99	127
YER068W	89	94	90	77	70	56	89	115	118	124	104	114	101	138	91	97	95	89	79	64	108	127	180	150	152	114	119	167	137	138	121	104	89	98	145	272	268	266	262	189	205	276	115	139	125	102	111	112	123
YMR079W	76	67	83	77	56	54	72	157	169	138	140	131	105	153	112	136	104	106	79	100	95	162	148	162	170	111	98	169	150	126	158	135	130	132	131	252	273	229	225	214	218	263	125	123	123	106	113	116	124
YDL005C	64	78	77	61	62	53	99	148	131	123	108	91	109	125	117	109	88	85	64	79	105	130	149	130	132	115	107	151	134	124	104	120	81	75	133	289	304	306	256	213	232	267	137	126	105	123	105	105	108
YIL118W	104	78	74	69	59	53	71	154	153	136	121	100	121	136	117	121	119	103	88	111	127	142	138	160	155	112	107	154	121	147	122	134	119	116	135	208	197	247	221	177	168	221	124	135	133	134	105	94	110
YBR108W	125	114	132	106	106	103	118	106	96	82	74	72	69	103	80	101	85	64	62	65	89	139	137	150	149	112	110	162	102	95	74	74	75	66	74	208	222	228	219	176	156	225	134	140	131	125	95	119	140
YKR070W	79	98	108	67	71	97	91	115	140	117	132	89	88	132	106	102	89	105	80	101	94	168	175	207	137	142	163	179	97	119	122	116	89	87	123	215	205	202	202	157	145	222	132	132	107	117	101	108	111
YKL065C	76	93	71	67	62	64	82	120	129	121	90	98	93	133	119	115	126	118	83	87	146	190	164	178	172	155	168	198	104	105	116	88	74	95	122	187	201	194	156	159	142	195	125	133	128	111	102	92	111
YOL082W	114	118	120	107	82	67	111	121	107	98	74	72	88	117	113	122	141	119	87	92	134	205	202	205	190	154	146	220	106	97	105	90	75	75	94	183	193	182	156	144	128	180	116	119	123	109	75	91	120
YMR119W	73	89	80	79	73	72	97	156	131	123	118	94	105	130	118	131	105	110	95	87	93	179	177	167	164	148	130	171	116	131	131	113	85	84	101	255	238	231	231	167	188	243	132	117	134	114	111	94	136
YLR072W	102	119	99	99	77	69	92	105	117	112	98	89	92	139	95	85	119	92	71	82	109	155	153	130	114	101	146	142	113	119	117	94	82	83	116	238	222	218	205	194	174	234	129	121	136	122	96	100	126
YOR036W	111	77	93	86	70	76	95	145	115	133	108	106	77	124	87	117	95	111	84	113	105	177	208	216	186	151	176	222	112	83	86	76	76	70	81	211	194	194	204	168	177	208	134	129	112	106	79	105	147
YJL197W	73	71	91	76	49	59	72	142	137	153	130	98	118	124	104	108	114	96	71	76	98	149	148	141	127	112	111	150	119	144	111	124	119	105	107	291	288	275	260	234	233	283	136	128	127	111	102	113	122
YBR146W	91	100	75	68	60	66	83	124	119	121	138	114	109	142	123	129	112	92	94	86	121	165	160	157	156	121	148	162	120	129	99	112	108	105	135	251	235	200	188	181	165	242	113	152	102	111	89	101	121
YDL148C	54	46	49	48	30	43	48	172	143	149	143	124	101	125	83	70	92	69	63	52	69	114	114	103	102	97	80	115	187	153	164	148	120	131	150	397	364	382	312	263	323	346	149	167	149	137	127	135	159
YPL022W	90	95	94	93	70	69	89	125	122	109	97	84	93	143	111	81	94	91	77	84	105	156	167	152	145	139	129	171	107	113	98	112	84	73	127	259	264	218	222	156	188	229	144	146	131	97	97	91	132
YNL058C	105	70	79	100	71	71	107	118	121	119	100	88	94	122	125	162	145	123	126	105	137	201	150	165	147	128	127	157	104	122	105	91	100	89	114	185	213	198	210	154	147	222	100	108	98	89	81	79	106
YER172C	73	62	67	75	43	54	77	141	151	161	119	118	114	122	112	104	103	90	70	60	92	135	169	144	123	98	118	128	140	145	122	130	127	97	143	319	303	312	237	220	255	290	135	132	150	113	119	103	142
YGR200C	68	59	58	52	43	51	58	127	145	138	118	89	123	139	77	68	72	72	59	46	78	115	113	116	116	85	85	128	152	141	155	134	109	110	132	287	321	307	256	232	232	315	168	175	141	152	132	125	165
YML127W	80	89	92	74	55	75	85	127	133	124	113	96	88	140	96	97	107	81	63	78	102	132	159	157	110	114	119	142	121	114	121	91	99	84	114	259	239	231	207	191	156	225	154	144	146	113	100	91	129
YDR019C	168	178	182	156	129	121	153	77	53	63	59	68	49	78	73	70	85	64	47	68	76	235	255	211	231	216	184	207	67	70	70	65	57	61	66	121	127	115	99	91	86	118	94	104	107	102	61	70	105
YIR026C	77	83	62	81	60	60	70	127	150	141	105	98	105	111	87	92	74	73	73	68	87	117	111	118	101	88	111	122	142	135	154	116	118	102	125	317	269	285	217	206	222	285	135	162	166	114	93	114	126
YPL088W	86	101	117	100	75	85	93	85	103	100	72	74	65	90	126	111	110	132	100	90	108	209	206	219	194	177	169	228	117	88	98	95	86	69	88	175	152	174	135	118	134	155	125	106	105	124	71	102	106
YDR176W	79	79	74	64	62	50	74	127	148	144	128	107	101	134	122	104	102	116	94	79	93	142	156	160	144	116	114	160	128	105	123	114	96	90	151	291	254	256	246	212	212	260	130	123	126	95	96	99	125
YPL070W	71	80	79	65	75	67	74	136	143	129	126	81	95	118	122	96	109	103	93	92	134	170	169	132	167	117	121	172	130	114	120	120	97	107	137	251	240	248	228	213	204	278	121	119	121	122	97	125	132
YHR216W	83	92	104	85	82	62	78	127	135	98	107	92	88	114	100	85	89	107	67	75	101	220	189	165	166	112	135	184	115	111	110	112	90	98	132	262	212	214	207	191	180	241	159	176	159	159	132	95	160
YNL169C	102	70	100	85	80	49	79	123	142	147	99	99	105	132	103	128	118	97	74	87	117	200	149	180	139	131	126	183	122	120	107	105	94	88	139	228	259	247	222	179	191	250	107	117	145	133	94	88	144
YMR129W	88	88	80	62	61	57	91	125	128	125	134	115	126	138	91	106	80	70	76	58	89	152	121	138	93	125	102	125	119	129	121	123	108	90	125	268	325	257	258	221	215	269	124	137	134	132	111	102	124
YPL015C	88	67	70	70	72	56	80	136	158	145	115	100	123	141	109	131	125	106	94	120	132	176	168	169	133	138	118	160	118	131	107	114	88	83	104	256	217	221	212	191	189	195	127	103	95	105	90	85	108
YPL084W	88	74	90	76	69	67	84	138	123	158	116	100	95	134	114	104	115	91	79	84	122	166	175	164	148	145	108	149	119	113	116	105	87	89	112	274	230	261	236	186	188	271	135	140	118	116	90	111	138
YAL043C	88	93	82	86	68	91	91	117	112	98	106	92	80	107	97	82	77	78	58	75	105	129	147	142	139	125	131	162	114	115	120	105	84	107	138	209	221	225	186	163	173	207	125	151	130	105	95	103	137
YER161C	80	78	69	74	62	48	76	138	150	148	132	106	113	130	122	83	105	90	90	95	100	125	158	148	115	97	105	125	156	129	131	129	119	103	139	274	267	259	220	207	222	263	116	130	115	127	100	117	125
YOR281C	67	72	53	60	53	60	69	135	124	125	105	91	90	130	128	109	113	94	87	100	118	134	146	100	115	106	108	142	106	132	116	123	106	99	126	274	240	230	205	172	189	245	117	119	124	127	108	86	126
YBL057C	91	89	74	72	77	79	84	126	125	128	101	98	86	139	91	104	94	85	63	77	105	158	136	150	140	133	127	144	142	130	132	126	107	96	146	169	193	163	157	154	118	192	116	108	104	95	94	110	116
YKL024C	89	79	110	73	54	68	81	121	117	117	104	94	98	115	103	103	90	77	68	49	91	169	144	170	146	138	125	143	142	147	121	107	88	114	142	223	239	209	183	157	184	217	103	140	155	101	100	97	124
YML067C	96	85	82	78	54	60	89	128	127	126	112	101	101	116	93	109	94	74	100	83	115	187	167	182	159	119	132	173	118	124	134	101	88	95	115	229	199	214	180	190	172	229	132	138	134	118	96	111	130
YER081W	72	97	84	79	67	62	88	118	114	119	96	100	84	119	88	111	92	79	74	79	94	112	140	124	129	122	89	144	147	143	132	116	101	114	149	251	241	264	209	163	217	232	125	112	99	117	92	92	144
YML111W	89	79	66	66	66	59	75	142	130	124	122	107	106	149	107	119	100	74	95	82	114	129	150	151	120	108	117	146	143	117	132	119	93	104	133	244	261	261	237	202	220	243	120	129	110	103	103	109	126
YML032C	96	93	82	76	58	64	82	134	141	127	101	101	88	129	117	109	118	110	69	68	107	162	145	158	131	123	120	192	123	100	114	111	83	90	120	198	215	207	185	169	148	185	93	106	108	107	81	89	91
YDL112W	59	57	49	54	53	46	51	148	151	148	129	107	119	154	85	85	99	87	70	63	80	127	121	121	99	78	92	121	158	173	143	136	113	110	151	326	303	310	296	235	244	317	135	148	161	120	137	112	142
YLL019C	100	96	100	75	71	77	65	144	124	134	107	109	108	123	121	102	140	97	87	104	133	154	176	176	146	137	147	180	88	106	101	76	78	57	107	185	234	167	161	148	154	219	110	100	104	97	78	67	94
YKR084C	96	84	95	89	80	63	107	125	116	127	114	91	91	128	101	90	91	75	67	71	96	141	161	156	119	102	113	152	111	111	120	101	102	76	115	250	231	235	227	179	154	232	144	150	144	107	122	120	151
YGR280C	45	43	53	51	39	43	53	154	148	128	133	109	112	143	67	85	85	81	61	51	100	106	103	114	107	80	96	124	192	154	203	156	126	143	179	335	311	278	283	249	245	293	137	163	136	145	122	122	134
YOR342C	50	47	66	46	41	49	38	186	155	154	143	135	118	157	104	107	81	105	73	78	113	106	144	131	101	100	96	105	151	183	151	143	125	145	162	288	268	256	271	198	209	307	137	120	119	107	102	87	106
YIL035C	59	69	65	47	55	48	69	134	134	131	127	109	117	130	123	124	130	100	81	89	108	173	159	167	135	117	118	162	151	140	128	123	113	103	120	271	246	266	248	196	227	278	139	118	107	116	113	104	124
YGL220W	96	100	85	74	56	72	90	121	128	125	106	109	90	122	90	100	100	83	70	71	82	145	149	170	131	135	142	154	140	116	126	123	99	110	136	180	197	189	180	126	146	198	123	100	119	90	85	74	86
YAL020C	88	106	111	112	75	81	112	116	98	97	94	83	77	94	92	72	89	66	77	62	83	135	162	140	117	119	119	148	142	114	118	108	95	128	121	178	169	143	145	134	123	164	125	131	119	137	92	96	130
YGR257C	91	86	84	73	80	68	68	125	122	117	114	101	96	119	99	118	96	73	96	104	91	144	163	145	121	116	114	157	116	133	128	108	108	100	144	189	218	221	184	180	153	180	117	115	106	105	91	91	112
YMR216C	80	94	86	83	75	54	89	140	144	123	134	108	114	113	94	98	106	94	83	95	87	171	160	171	117	117	132	135	129	142	108	105	99	102	101	241	249	244	211	183	194	267	132	111	133	103	81	101	117
YHR131C	85	93	92	70	73	70	75	125	105	102	116	97	82	120	82	91	99	80	63	64	99	131	125	152	139	109	112	114	125	109	122	103	94	96	125	231	204	221	181	166	127	197	120	118	142	113	100	112	119
YJL039C	63	60	64	64	57	47	82	150	134	132	125	107	115	129	83	92	113	95	76	83	105	123	116	146	139	117	103	126	151	139	118	132	90	129	111	271	270	271	241	222	231	290	108	129	126	108	102	102	116
YBR073W	63	74	76	82	62	57	77	132	134	120	115	103	126	132	91	98	98	86	62	81	95	151	127	128	111	121	98	138	143	117	121	113	105	106	127	236	246	235	223	190	227	290	125	111	131	115	99	92	131
YHR136C	94	84	105	84	77	80	96	119	108	98	86	77	84	111	132	141	143	121	104	107	135	160	158	146	130	138	128	171	95	94	97	93	57	74	96	149	139	124	140	109	109	142	78	66	87	73	69	77	96
YMR091C	65	77	78	63	66	51	91	119	131	129	105	105	109	122	129	104	97	88	78	94	100	148	143	148	136	94	117	148	129	145	130	126	93	120	138	234	239	240	218	190	188	232	125	122	114	109	96	104	141
YDR466W	81	80	73	76	50	47	61	133	127	122	111	106	104	130	101	90	73	84	67	79	87	158	156	141	109	112	108	136	116	132	120	106	76	100	116	253	237	240	236	215	198	250	108	137	119	122	117	96	118
YJL148W	65	42	40	39	38	40	62	132	130	134	122	97	100	138	97	60	80	62	70	48	81	122	127	106	108	84	96	103	165	154	157	133	121	124	153	287	344	301	292	238	221	334	130	158	137	130	106	115	153
YML129C	91	92	84	86	71	68	100	122	106	105	92	85	91	124	113	97	93	67	71	64	80	145	160	152	149	136	129	178	123	116	126	113	86	95	104	130	124	121	134	104	99	136	108	88	89	101	87	77	106
YLR270W	105	103	98	77	68	81	98	98	106	111	100	107	99	102	115	120	128	100	76	94	123	194	196	173	159	165	158	178	79	94	82	81	79	58	91	200	174	184	158	139	155	189	96	117	111	99	84	79	115
YBL015W	96	104	114	115	100	93	113	98	95	109	94	66	75	85	111	94	105	70	66	61	95	154	141	139	149	128	117	153	81	88	99	76	65	71	74	186	188	163	150	129	156	179	130	132	118	118	114	99	145
YEL044W	99	89	83	66	73	69	75	118	129	109	111	92	100	125	103	91	105	89	71	74	94	141	164	146	128	103	118	174	123	125	125	121	109	105	147	212	193	179	163	144	138	213	138	108	129	99	96	74	102
YMR033W	52	61	72	47	41	67	68	136	153	121	129	100	104	110	100	121	110	95	94	99	111	147	138	146	140	117	131	136	146	142	140	116	121	113	125	272	271	264	293	220	222	293	127	159	149	127	116	104	148
YKR025W	88	82	80	72	59	58	85	153	147	153	117	117	83	127	107	107	97	92	79	89	98	138	144	140	122	110	121	129	125	143	155	124	111	99	145	249	231	265	228	185	194	259	134	112	107	123	92	99	130
YCL049C	96	85	90	90	84	84	93	107	108	106	91	91	92	107	101	98	93	86	86	84	114	176	135	139	145	114	130	158	105	115	110	97	70	82	104	200	201	194	190	139	172	186	111	137	110	113	88	92	127
YDL172C	88	78	83	75	56	69	94	119	88	93	103	87	80	136	99	91	88	86	67	76	102	168	172	173	182	164	123	192	93	103	109	84	78	80	100	178	185	181	159	143	147	201	138	147	142	133	127	128	148
YLR268W	76	64	63	73	70	72	69	148	140	135	107	121	88	132	112	106	119	101	75	89	78	173	145	167	135	123	114	140	120	134	116	130	123	83	141	226	201	227	173	189	164	208	111	136	104	88	87	89	115
YMR197C	87	92	90	75	62	74	92	102	121	96	96	84	64	108	107	108	102	78	76	80	100	150	143	156	144	133	121	166	101	98	104	80	85	60	97	174	181	151	136	120	132	166	114	120	107	112	101	93	131
YNL219C	64	78	68	60	64	50	72	141	149	147	148	116	111	155	126	121	122	113	96	82	116	173	150	135	150	131	139	159	131	162	120	128	94	96	126	245	252	225	206	176	192	236	126	126	143	105	94	90	102
YMR302C	90	88	93	90	64	69	92	139	113	105	103	92	86	120	99	95	114	102	92	68	104	152	117	158	136	123	112	147	103	110	104	82	87	84	122	255	247	241	204	177	162	239	135	105	122	87	88	104	142
YJL210W	113	101	106	90	75	78	97	115	99	121	113	99	88	113	118	105	100	95	71	83	110	180	154	160	162	133	134	175	98	109	109	112	90	92	103	155	169	172	137	126	126	156	116	105	104	96	63	80	113
YIL048W	72	76	87	66	61	53	77	135	143	143	110	75	114	115	124	112	95	100	97	86	110	146	158	151	152	118	113	156	123	105	92	97	70	110	110	193	217	215	212	179	193	219	140	123	135	134	90	115	129
YDR187C	95	88	91	95	78	76	105	102	83	101	97	77	80	111	78	60	60	52	64	48	50	106	98	117	91	89	94	104	121	124	96	98	93	81	104	203	206	202	195	161	150	188	187	137	153	149	128	113	142
YDR169C	75	97	78	61	66	73	68	121	116	123	106	76	93	129	102	116	125	114	73	79	101	146	168	136	133	130	115	163	109	99	111	131	85	94	117	250	236	233	212	202	194	224	114	125	104	104	74	100	109
YHL004W	86	84	79	72	85	76	89	121	113	129	133	96	82	113	108	79	90	88	82	87	86	131	145	147	145	114	106	155	110	127	118	109	94	106	109	226	213	237	198	163	188	255	110	133	113	111	85	89	135
YIR011C	76	87	86	74	53	61	75	139	114	127	121	98	114	108	91	93	113	85	77	82	81	122	144	116	122	114	123	145	111	129	135	108	99	100	126	251	257	235	219	194	211	266	120	128	123	112	103	88	109
YOL122C	81	94	81	77	54	65	84	112	113	95	80	110	94	114	110	98	80	89	87	72	91	154	148	156	122	131	108	172	129	110	129	109	93	100	112	228	223	221	187	156	192	202	98	134	122	121	92	86	111
YPR138C	100	104	104	103	86	99	99	111	103	119	108	83	95	118	125	116	132	113	81	89	106	154	161	156	119	113	127	155	115	127	118	94	81	96	101	228	240	229	213	185	172	224	118	132	113	95	84	110	109
YCR073C	72	98	103	84	59	72	80	100	104	112	105	84	89	111	101	92	100	87	79	74	121	142	133	147	124	107	113	136	131	110	115	101	80	88	117	227	261	227	217	172	179	217	126	127	139	120	109	93	109
YGR023W	82	64	75	72	51	60	76	130	132	129	125	103	91	126	107	91	93	73	74	72	100	151	179	148	126	117	110	143	108	105	101	99	82	75	99	174	186	163	169	138	162	201	118	112	118	83	78	89	96
YPR125W	79	88	80	81	71	63	83	131	140	122	110	106	90	106	99	114	97	71	63	83	83	146	123	136	109	104	105	121	150	144	144	120	118	104	138	239	261	272	232	162	203	213	126	130	119	126	102	103	108
[truncated: 4,608 more rows]
[truncated: 248 more columns]
