# Supplementary material for: A Mechanistic Beta-Binomial Probability Model for mRNA Sequencing Data
Source: PLoS One. 2016 Jun 21;11(6):e0157828. doi: 10.1371/journal.pone.0157828 (PMC4915702; doi:10.1371/journal.pone.0157828)
Supplement: S4 Table — (XLSX) [file pone.0157828.s007.xlsx]

## Sheet: Sheet1
S4 Table. Gierlinski Yeast ∆snf2 Data
Gene	ERR458500	ERR458500	ERR458500	ERR458500	ERR458500	ERR458500	ERR458500	ERR458500	ERR458500	ERR458500	ERR458500	ERR458500	ERR458500	ERR458500	ERR458500	ERR458500	ERR458500	ERR458500	ERR458500	ERR458500	ERR458500	ERR458500	ERR458500	ERR458500	ERR458500	ERR458500	ERR458500	ERR458500	ERR458500	ERR458500	ERR458500	ERR458500	ERR458500	ERR458500	ERR458500	ERR458500	ERR458500	ERR458500	ERR458500	ERR458500	ERR458500	ERR458500	ERR458500	ERR458500	ERR458500	ERR458500	ERR458500	ERR458500	ERR458500
YOL086C	20569	20641	20172	18522	15683	16070	20742	20466	20477	20167	18377	15729	16059	20743	22007	21853	21929	19784	16841	17558	22172	22180	22236	21462	20142	17221	17238	22505	15724	15501	15570	14062	12389	12123	15722	26280	26045	25993	23549	20602	20818	26417	19930	20188	19442	18041	15410	15583	20088
YCR012W	21260	20731	20465	18504	16261	16310	21087	20772	20723	20006	18463	15902	16042	20758	21898	21731	21768	19394	16940	17220	21909	20687	20258	20093	18515	15967	16046	20940	15698	15787	15553	14227	12284	12232	15595	24282	24072	23745	21507	19031	18683	24368	20417	19994	19810	17934	15657	15623	20380
YLR044C	16209	15913	15674	14747	12562	12394	15927	16768	16474	16439	14845	12854	13025	16886	18106	18069	18051	16137	14036	14456	18383	17909	17653	17404	16260	13965	14146	17824	11851	11990	11823	10512	9192	9348	11812	20611	20094	20294	18331	15951	16201	20535	14881	14850	14477	13366	11628	11281	15106
YLR110C	15187	15134	15036	13575	11710	11770	15282	14776	14419	14255	13100	11299	11302	14743	13135	13079	12893	11750	10230	10272	13223	17152	16886	16705	15351	13208	13259	17127	11547	11569	11317	10348	8941	8924	11684	20670	20384	20177	18099	16011	15673	20478	14431	14690	14279	12991	11440	11298	14805
YKL060C	17252	17218	17087	15423	13156	13249	17361	15332	14949	14398	13543	11623	11556	15042	16181	16359	16086	14537	12673	12651	16573	16047	15920	15652	14495	12566	12577	16002	11279	11492	11391	10279	8991	8937	11485	20243	20124	19764	18104	15610	15724	20458	14591	14573	14422	13236	11575	11356	14865
YCR013C	13669	13286	12979	11930	10336	10468	13519	13389	13333	12862	11829	10355	10270	13474	14298	14216	14191	12668	11098	11203	14283	13550	13329	13155	12183	10560	10511	13747	10710	10749	10568	9628	8337	8274	10557	16116	15914	15528	14232	12602	12417	16201	13160	13061	12825	11659	10149	10242	13197
YAL038W	10854	10620	10699	9667	8315	8367	10710	11554	11369	11185	10258	8804	8907	11620	12494	12111	11823	10957	9473	9414	12188	12568	11950	12284	11088	9817	9693	12595	7810	7565	7612	6696	5992	5965	7634	14632	14699	14617	13267	11425	11584	14941	9986	10068	9985	8872	7794	7627	9958
YKL152C	12253	11825	11804	10763	9369	9445	11993	10340	10001	9899	9239	7959	8029	10293	10430	10104	10166	9072	8102	8232	10505	11552	11262	10865	10122	8666	8783	11317	8506	8544	8614	7703	6729	6645	8649	12563	12581	12495	11117	9874	9877	12907	10029	9996	10025	9091	7721	7862	10180
YGR192C	9925	10066	9836	9093	7711	7576	9801	9509	9391	9233	8827	7368	7360	9575	9654	9614	9528	8965	7809	7608	9685	9591	9371	9191	8876	7627	7445	9503	7351	7556	7361	6913	5894	5864	7474	11329	11299	11379	10587	9107	8977	11394	10444	10375	10230	9492	8122	8173	10080
YAL037C-B	8452	8352	8406	7560	6539	6596	8389	9008	8823	8694	7948	6897	6945	9037	10053	9720	9548	8787	7666	7633	9731	10040	9592	9885	8842	7775	7757	10077	6224	6016	5955	5252	4766	4741	6071	11939	11997	11836	10747	9231	9431	12154	7506	7621	7543	6769	5937	5824	7569
YDR050C	9459	9444	9221	8501	7296	7245	9601	8229	8229	8291	7370	6471	6480	8305	9024	9113	8983	8028	6876	7067	9205	9441	9324	9328	8514	7472	7318	9705	6851	6603	6746	6050	5279	5398	6832	10502	10534	10620	9434	8122	8373	10612	7859	7912	7794	7170	6179	6197	8047
YKL153W	9439	8983	9070	8223	7218	7257	9174	8122	7894	7817	7260	6306	6272	8151	8272	8108	8036	7182	6381	6509	8293	8985	8823	8598	7928	6844	6871	8890	6765	6765	6802	6135	5414	5249	6880	9870	9727	9720	8602	7612	7636	9939	7879	7840	7852	7086	6031	6161	7923
YHR174W	7860	7844	7701	7233	6291	6028	7887	7457	7403	7160	6599	5673	5620	7460	8198	8198	8029	7344	6464	6392	8231	7643	7574	7440	6889	5990	5875	7610	5590	5477	5520	5061	4360	4443	5495	9434	9238	9377	8414	7248	7142	9468	7187	7348	7225	6616	5811	5642	7248
YOR063W	6795	6767	6692	6222	5166	5151	6683	6501	6518	6573	5803	5165	5063	6503	6905	6606	6695	6093	5220	5148	6777	7474	7518	7428	6853	5935	5919	7635	4744	4725	4627	4297	3713	3657	4774	8375	8435	8276	7517	6612	6534	8471	5895	5845	5765	5376	4561	4585	5998
YLR109W	6541	6428	6357	5962	5022	5149	6582	6578	6448	6474	5950	5034	5108	6534	6094	5940	5937	5381	4730	4678	5995	7198	7120	7003	6297	5427	5684	7233	5328	5205	5254	4644	3943	4109	5160	7977	7699	7907	7233	6170	6228	7969	5721	5650	5567	5139	4400	4408	5633
YOR383C	5400	5216	5251	4703	4108	4143	5255	5796	5673	5641	5132	4474	4481	5724	6003	5936	5932	5329	4506	4722	5925	7261	7065	7240	6620	5662	5575	7293	4864	4873	4870	4321	3682	3730	4931	8278	8231	8174	7328	6341	6390	8368	4391	4600	4491	3978	3483	3455	4315
YLR167W	6054	6068	5875	5350	4711	4781	6016	5544	5476	5360	5078	4192	4202	5414	5846	5861	5834	5228	4642	4689	5785	6867	6749	6566	6024	5186	5143	6635	4746	4771	4624	4302	3752	3847	4786	6849	6751	6663	6081	5202	5449	6858	5880	6084	5978	5450	4625	4593	5969
YDR524C-B	6219	6283	6249	5628	4834	4967	6353	4881	4751	4748	4358	3878	3783	5035	4437	4485	4312	3959	3597	3448	4620	6542	6443	6304	5903	5145	5113	6576	4814	4850	4715	4331	3830	3788	4766	6705	6535	6495	5873	5029	5167	6622	6675	6588	6469	5900	5256	5056	6590
YLR340W	5076	4984	4952	4438	3957	3928	5136	5385	5226	5285	4744	4086	3973	5250	5394	5360	5226	4715	4173	4131	5350	6102	5908	5987	5449	4733	4713	6102	3732	3752	3690	3410	2848	2810	3836	6729	6612	6585	5872	5261	5277	6988	4558	4321	4266	3998	3421	3427	4516
YLR075W	5529	5534	5504	5165	4403	4300	5591	5281	5112	4916	4521	3980	3994	5088	5321	5558	5410	4722	4162	4167	5425	5877	5814	5648	5221	4517	4485	5763	3973	4036	3914	3574	3130	3109	3977	6411	6303	6282	5638	4963	4978	6486	4927	4769	4748	4529	3849	3739	4911
YIL053W	4783	4789	4594	4348	3712	3806	4850	5093	5049	4950	4463	4007	3944	5100	5330	5308	5371	4708	4146	4191	5455	5198	5089	5112	4639	4143	3974	5167	4252	4044	4106	3629	3288	3211	4275	5430	5520	5526	4906	4312	4403	5626	4675	4542	4496	4154	3504	3489	4677
YJL159W	5799	5766	5793	5165	4489	4517	5802	5413	5091	5104	4619	4052	4098	5301	4789	4643	4643	4257	3648	3642	4702	5779	5681	5623	5188	4531	4495	5925	3760	3674	3677	3324	2876	2859	3704	7820	7570	7651	6961	6015	5851	7647	4855	4820	4681	4318	3750	3769	4910
YJR123W	4874	4890	4755	4248	3861	3673	4950	4255	4197	4072	3739	3421	3356	4309	4360	4361	4263	3958	3423	3295	4495	4779	4801	4673	4305	3812	3756	4801	3395	3455	3474	3086	2710	2777	3614	5407	5437	5161	4718	4267	4165	5406	4400	4303	4227	4055	3456	3447	4396
YOR369C	4595	4352	4349	3880	3553	3423	4548	4082	3905	3898	3524	3168	3117	4000	4358	4211	4352	3906	3404	3410	4313	4921	4751	4557	4243	3804	3640	4773	3459	3308	3340	3027	2644	2637	3520	4903	4883	4810	4471	3921	3885	4985	3848	3797	3843	3407	2986	3078	3863
YLR249W	4626	4645	4596	4298	3682	3638	4719	4029	3872	3948	3575	3014	3045	3922	4589	4673	4650	4133	3667	3622	4699	5013	5039	4750	4425	3938	3897	4940	2918	2879	2984	2585	2186	2330	2867	5711	5527	5588	5169	4455	4588	5719	3739	3802	3726	3483	2981	3059	3739
YGL253W	5035	4952	4928	4459	3983	3923	4969	4092	4152	4131	3675	3165	3246	4228	4099	4008	4054	3751	3207	3199	4167	4874	4640	4613	4264	3685	3664	4733	2820	2977	2847	2567	2306	2307	2993	5754	5774	5676	5136	4612	4511	5846	4242	4127	4106	3784	3246	3247	4080
YGL123W	4333	4132	4186	3867	3330	3366	4251	3885	3936	3932	3473	3076	3069	4041	3957	3978	4020	3577	3184	3114	4057	4398	4319	4251	3923	3415	3396	4375	3079	3017	2933	2620	2294	2240	2945	5239	5173	5144	4679	3955	4017	5257	3516	3523	3514	3260	2739	2671	3472
YMR116C	3911	3909	3896	3441	3147	3084	4009	3775	3763	3660	3370	2865	2919	3840	3802	3745	3696	3353	3049	2942	3846	4268	4212	4176	3858	3387	3280	4317	2923	2873	2726	2550	2229	2333	2919	4690	4595	4497	4256	3584	3649	4659	3872	3952	3810	3499	3000	2943	3931
YDR155C	4059	3972	3907	3549	3172	3074	3911	3708	3691	3579	3399	2908	2817	3769	3997	3912	3834	3451	3001	3031	3968	4158	4020	3935	3752	3217	3151	4056	3330	3332	3283	2829	2476	2608	3217	4457	4359	4394	3948	3510	3436	4546	3982	3816	3745	3462	2957	3105	3886
YML028W	4093	4103	3953	3643	3078	3299	4115	3900	3946	3885	3483	3014	3100	4095	3747	3684	3548	3363	2937	2876	3697	4080	4067	4055	3608	3243	3283	4233	3299	3348	3403	3016	2578	2610	3337	4345	4388	4203	3944	3422	3573	4500	3762	3758	3580	3421	3038	2781	3641
YLR076C	3952	4004	3976	3731	3164	3089	4059	3713	3617	3473	3196	2804	2843	3537	3886	3992	3882	3444	3027	3056	3976	4260	4220	4096	3795	3312	3292	4146	2899	2932	2856	2507	2214	2225	2864	4659	4687	4569	4116	3593	3637	4718	3348	3202	3207	3047	2577	2475	3399
YPL131W	3707	3766	3706	3305	3007	2903	3776	3617	3525	3422	3212	2729	2776	3550	3731	3750	3615	3315	2911	2920	3879	3907	3978	3861	3587	3162	3151	3945	2685	2703	2760	2392	2114	2191	2740	5034	4965	4770	4243	3837	3800	4894	3357	3319	3161	3018	2660	2585	3308
YFL039C	3945	3869	3829	3558	3085	3169	4060	3843	3787	3806	3380	2940	2920	3910	3713	3719	3784	3282	2858	2873	3778	4311	4185	4141	3776	3178	3253	4253	2886	2637	2743	2464	2207	2176	2760	4769	4685	4697	4198	3686	3601	4871	3177	3227	3122	2884	2511	2500	3202
YCL040W	4214	4119	3970	3610	3215	3167	4040	3899	3749	3704	3453	2921	2897	3799	3620	3560	3459	3246	2806	2756	3709	4002	3869	3984	3642	3095	3068	4062	2911	2841	2856	2640	2135	2234	2959	5078	4997	4992	4551	3928	3921	5094	3696	3621	3694	3328	2738	2885	3562
YJR009C	3797	3783	3866	3672	2943	2943	3810	3358	3421	3248	3040	2679	2652	3399	3548	3343	3380	3182	2702	2635	3350	3286	3310	3394	3163	2761	2709	3425	2497	2540	2566	2430	1987	2023	2565	4111	3965	3987	3852	3291	3197	3936	3717	3704	3661	3300	2868	2826	3560
YMR011W	5088	4955	4970	4588	3895	3966	5152	3315	3287	3273	3045	2596	2584	3261	3065	2925	2906	2672	2296	2287	2991	4772	4869	4790	4303	3683	3823	4863	2329	2357	2287	2111	1891	1935	2361	6266	5978	6013	5433	4735	4822	6126	3339	3289	3341	2912	2613	2611	3269
YGL030W	3091	3089	3067	2826	2473	2371	3159	3060	3042	2904	2728	2310	2397	3028	2858	2650	2675	2471	2182	2151	2672	3409	3465	3319	3065	2618	2745	3552	2339	2468	2346	2278	1899	1885	2462	3893	3766	3676	3376	2966	2981	3794	2878	2924	2854	2666	2305	2281	2952
YGR254W	3686	3634	3662	3362	2831	2894	3674	3253	3109	3100	3055	2477	2486	3333	3469	3413	3456	3140	2743	2606	3457	3318	3379	3432	3125	2712	2725	3469	2546	2466	2482	2352	2061	1996	2548	4095	3985	4085	3621	3173	3128	4032	3106	3169	3187	2850	2505	2441	3126
YNL178W	3064	3105	3047	2866	2415	2474	3168	2811	2773	2760	2528	2144	2124	2818	2999	2996	3074	2723	2407	2356	3035	3435	3561	3459	3210	2719	2696	3589	2203	2167	2156	2020	1601	1684	2191	3892	3825	3762	3491	3009	2960	3930	2549	2464	2436	2235	1906	1955	2500
YLR150W	3064	3054	2915	2775	2520	2366	3010	2787	2901	2834	2486	2280	2227	2924	3047	3014	3054	2736	2340	2402	3125	3363	3460	3353	3095	2687	2738	3553	2017	2029	1974	1844	1596	1587	2034	3926	4016	4096	3727	3113	3140	4171	2507	2534	2404	2171	1960	1887	2438
YPR035W	3175	3270	3105	2822	2497	2432	3282	2977	2863	2958	2670	2265	2323	2962	3063	3047	2866	2643	2453	2441	3083	2955	3037	2929	2745	2308	2407	2947	2282	2275	2160	2032	1813	1752	2248	3643	3814	3645	3352	2879	2889	3797	3054	2895	2858	2619	2227	2248	2937
YGL103W	3042	3031	2949	2619	2457	2367	3044	2877	2830	2814	2613	2165	2338	2885	2782	2751	2739	2430	2226	2159	2800	3382	3395	3362	3045	2656	2770	3507	2123	2182	2184	2000	1703	1731	2228	3649	3630	3618	3234	2845	2871	3775	2490	2439	2402	2180	1898	1957	2491
YHL015W	3266	3165	3299	2976	2501	2540	3235	2863	2716	2793	2548	2257	2304	2870	2595	2502	2481	2317	2105	1993	2660	3430	3329	3318	3110	2623	2695	3502	2185	2169	2141	1976	1736	1695	2181	3790	3770	3568	3380	2857	2932	3702	2729	2509	2626	2435	2073	2005	2650
YKR042W	3193	3220	3119	2841	2540	2552	3212	2662	2783	2625	2333	2069	2049	2734	2696	2702	2602	2501	2085	2051	2675	3163	3042	3040	2827	2424	2481	3131	2184	2158	2161	2037	1801	1656	2299	3787	3649	3825	3438	2958	2940	3802	2965	2990	3001	2689	2262	2389	2989
YGL008C	2995	3024	2972	2662	2314	2274	2996	2781	2835	2636	2563	2167	2182	2885	3129	3220	3108	2934	2428	2553	3193	3316	3149	3213	2852	2594	2609	3254	1974	1876	1832	1580	1432	1438	1840	3914	3821	3948	3555	3068	3094	3837	2347	2380	2405	2205	1891	1869	2462
YGL102C	2919	2871	2815	2500	2340	2259	2900	2751	2707	2682	2510	2057	2242	2749	2702	2645	2647	2333	2159	2095	2700	3254	3262	3217	2909	2536	2666	3359	2005	2056	2065	1904	1633	1636	2144	3499	3482	3470	3086	2728	2759	3612	2342	2251	2246	1988	1770	1832	2315
YDR345C	3465	3456	3382	3187	2690	2791	3431	2555	2519	2500	2205	2020	1912	2542	2344	2374	2323	2095	1795	1808	2430	3475	3496	3346	3106	2835	2777	3444	1904	1941	1879	1754	1529	1595	1987	4364	4307	4210	3865	3317	3360	4398	2929	2999	2989	2651	2224	2256	2927
YBR196C	2828	2771	2741	2409	2199	2098	2830	2903	2992	2939	2620	2260	2239	2928	2665	2601	2770	2402	2045	2063	2778	2974	2938	2935	2673	2272	2313	2911	1945	1930	2043	1681	1510	1535	2044	3450	3381	3344	3062	2729	2592	3396	2762	2684	2709	2417	2120	2150	2789
YBL092W	2821	2637	2730	2594	2163	2138	2826	2490	2410	2375	2114	1810	1848	2380	2158	2164	2191	2004	1823	1747	2270	2883	2896	2821	2686	2314	2349	3003	1961	1930	1945	1809	1571	1546	2092	2876	2861	2772	2579	2337	2249	2860	2458	2510	2411	2215	1890	1947	2494
YCL043C	2430	2504	2383	2120	1901	1920	2410	2569	2606	2627	2342	2003	2017	2681	2491	2523	2466	2236	2045	1995	2393	2642	2593	2573	2336	2102	2115	2671	1900	1894	1936	1777	1477	1516	1937	2938	2863	2844	2663	2218	2309	2970	2090	2136	2070	1849	1633	1568	2167
YDR382W	2386	2335	2374	2120	1829	1790	2364	1997	2052	1985	1815	1550	1624	2009	2509	2487	2432	2255	1979	1900	2586	2576	2568	2603	2371	2008	1989	2618	1526	1532	1535	1437	1238	1274	1547	3220	3230	3245	2909	2433	2583	3254	1646	1625	1655	1539	1282	1273	1714
YPL231W	2705	2624	2722	2292	2145	2034	2667	2186	2069	2081	1894	1662	1659	2144	2204	2112	2154	2016	1680	1767	2118	2761	2710	2762	2465	2131	2146	2785	1552	1541	1470	1393	1221	1133	1575	3600	3510	3487	3154	2737	2772	3572	2300	2248	2199	2003	1836	1744	2228
YBR011C	2539	2474	2437	2283	1940	2015	2515	2158	2056	2060	1860	1561	1650	2099	1940	1908	1861	1797	1470	1493	1862	2432	2376	2271	2108	1845	1798	2330	1807	1878	1821	1660	1449	1415	1903	2837	2704	2674	2532	2222	2242	2919	2295	2245	2212	2122	1692	1793	2206
YOL127W	2246	2202	2349	2126	1741	1843	2190	1969	1805	1851	1666	1407	1427	1943	1835	1706	1921	1726	1390	1485	1844	2464	2394	2344	2147	1900	1858	2475	1676	1726	1676	1471	1302	1354	1734	2272	2306	2261	2029	1834	1878	2287	1857	1783	1856	1692	1412	1457	1766
YOR374W	3107	3097	3090	2784	2405	2508	3080	2030	1941	2007	1870	1618	1642	1999	1810	1821	1806	1572	1539	1374	1846	3015	3002	2999	2676	2385	2348	3017	1433	1467	1482	1402	1184	1118	1565	3888	3927	3830	3404	3051	3113	3905	2220	2240	2075	1874	1660	1668	2158
YJR104C	2363	2270	2232	1997	1719	1778	2266	2207	2261	2173	2017	1637	1622	2206	1961	1880	1879	1739	1499	1524	1951	2189	2109	2114	1945	1691	1724	2224	1782	1820	1760	1610	1433	1470	1846	2494	2415	2351	2242	1874	1898	2402	2095	2051	2008	1925	1720	1641	2194
YDL055C	2152	2247	2161	2014	1691	1658	2206	2123	2153	2114	1890	1698	1620	2144	1958	1970	1881	1703	1568	1545	1964	2261	2222	2273	2058	1872	1840	2289	1528	1593	1612	1423	1219	1214	1541	2408	2496	2368	2124	1936	1937	2446	1988	1967	2062	1763	1571	1553	1979
YGR282C	2465	2359	2396	2225	1975	1878	2450	2055	2001	1996	1839	1522	1567	2048	2009	1924	1916	1815	1484	1554	1971	2439	2364	2394	2252	1760	1973	2412	1632	1615	1543	1371	1215	1201	1591	2618	2604	2565	2376	2040	2028	2690	2133	2094	2160	1912	1576	1617	2176
YDL126C	2177	2196	2137	1991	1729	1686	2080	2148	2090	2113	1944	1688	1635	2134	2260	2172	2205	1911	1724	1763	2206	2485	2470	2464	2265	2002	1915	2448	1473	1467	1495	1315	1098	1142	1446	3005	2953	2944	2479	2279	2344	2969	1633	1727	1673	1536	1295	1369	1728
YGR027C	2186	2111	2241	1976	1801	1778	2292	1796	1816	1879	1683	1377	1396	1740	1745	1695	1772	1616	1387	1358	1781	2502	2211	2388	2109	1820	1843	2386	1613	1583	1558	1413	1237	1233	1663	2362	2313	2337	2131	1841	1781	2285	1818	1775	1700	1552	1322	1389	1736
YLR029C	1925	1850	1968	1706	1523	1450	1939	1890	1908	1805	1766	1538	1466	1879	1987	1943	1811	1687	1481	1533	1892	2362	2286	2235	2108	1718	1799	2233	1426	1462	1486	1336	1141	1225	1429	2378	2341	2284	2115	1854	1842	2249	1570	1521	1496	1476	1204	1248	1511
YDR064W	1890	2004	1842	1736	1532	1469	1989	1766	1754	1724	1586	1360	1334	1819	1832	1872	1702	1617	1377	1462	1802	2117	2056	2069	1831	1591	1696	2111	1497	1442	1485	1364	1176	1173	1488	2194	2254	2261	2074	1828	1795	2268	1697	1579	1631	1504	1267	1281	1609
YER177W	2060	2101	2135	1926	1617	1615	2120	1916	1922	1850	1682	1440	1474	1908	1978	1937	1865	1762	1540	1475	1883	2201	2149	2133	1980	1815	1771	2185	1500	1464	1450	1337	1078	1151	1496	2592	2571	2630	2338	1979	2015	2647	1506	1492	1498	1377	1207	1214	1552
YGR086C	2169	2073	2071	1921	1707	1656	2045	1942	1984	1911	1809	1481	1479	1973	2110	2239	2116	1857	1720	1668	2129	2238	2247	2221	2019	1789	1741	2231	1389	1418	1394	1317	1057	1094	1456	2768	2821	2707	2462	2073	2176	2808	1511	1548	1561	1391	1169	1254	1584
YML063W	1970	1928	1934	1740	1507	1500	1994	1787	1826	1671	1606	1330	1341	1878	1979	1861	1874	1650	1513	1495	1860	2049	2074	2090	1951	1631	1629	2076	1417	1296	1293	1251	1140	1085	1351	2419	2263	2328	2153	1785	1818	2311	1488	1544	1452	1478	1165	1223	1520
YLR339C	1780	1746	1691	1636	1338	1330	1802	1980	1859	1832	1688	1444	1425	1836	1839	1760	1831	1656	1425	1406	1830	2036	1996	2015	1861	1562	1586	1995	1220	1232	1176	1093	839	889	1240	2248	2243	2237	1976	1773	1808	2406	1614	1544	1482	1399	1187	1175	1667
YOL040C	1877	1887	1840	1695	1445	1488	1882	1605	1583	1551	1376	1225	1213	1579	1659	1608	1638	1491	1296	1344	1579	2048	2029	1997	1742	1513	1638	2177	1322	1333	1246	1227	1045	1053	1382	2241	2315	2134	2143	1801	1888	2227	1431	1388	1377	1228	1093	1135	1437
YBR189W	1778	1794	1797	1629	1370	1465	1802	1607	1551	1568	1417	1231	1189	1595	1733	1670	1728	1540	1351	1308	1836	1979	1987	1886	1776	1563	1536	2032	1308	1276	1347	1216	1030	1038	1350	2139	2188	2180	1881	1690	1719	2133	1410	1493	1389	1238	1157	1178	1481
YBR162C	2010	2027	1963	1842	1697	1565	2104	1695	1631	1660	1520	1375	1321	1722	1816	1784	1754	1643	1376	1421	1824	1970	1886	1957	1693	1575	1594	1971	1282	1326	1286	1242	1004	1027	1298	2424	2383	2306	2045	1921	1776	2398	1563	1567	1462	1292	1167	1159	1446
YGR240C	2049	2020	2010	1853	1575	1574	2051	1723	1738	1748	1628	1401	1353	1731	1845	1805	1832	1664	1434	1519	1941	1880	1768	1821	1678	1454	1418	1872	1326	1433	1312	1145	1013	1037	1313	2257	2305	2139	2052	1732	1775	2288	1691	1600	1570	1479	1215	1246	1607
YMR307W	1919	1961	1943	1757	1561	1527	2049	1715	1620	1648	1500	1248	1279	1634	1591	1571	1537	1443	1199	1275	1505	2065	2005	2015	1930	1610	1636	2074	1240	1164	1194	1073	983	984	1267	2215	2284	2238	2108	1836	1769	2208	1725	1698	1594	1491	1307	1295	1699
YPL154C	1928	1980	1886	1772	1503	1531	1987	1894	1756	1857	1668	1360	1392	1873	1715	1644	1675	1521	1280	1334	1709	2084	2052	2085	1784	1591	1532	2009	1393	1401	1393	1242	1059	1092	1321	2272	2291	2273	2045	1805	1867	2247	1526	1569	1600	1374	1181	1235	1576
YPL106C	1789	1710	1787	1681	1398	1415	1817	1657	1625	1637	1489	1287	1316	1667	1768	1769	1715	1515	1358	1391	1782	2156	2222	2215	2003	1720	1715	2212	1220	1114	1146	1129	949	975	1182	2400	2488	2402	2175	1880	1775	2441	1409	1354	1377	1249	1114	1119	1523
YCR031C	1735	1713	1801	1605	1348	1370	1745	1406	1449	1441	1359	1187	1158	1461	1436	1396	1393	1325	1127	1164	1490	1656	1640	1654	1505	1318	1250	1705	1453	1447	1457	1320	1133	1112	1485	1784	1741	1772	1636	1413	1464	1850	1704	1697	1696	1580	1349	1337	1753
YLR342W	1894	1899	1878	1742	1464	1525	1891	1691	1637	1613	1481	1318	1298	1779	1666	1685	1679	1480	1276	1317	1725	2042	2024	2099	1833	1581	1633	2053	1209	1170	1194	1037	892	915	1149	2642	2631	2552	2295	2003	2054	2565	1434	1489	1432	1318	1099	1131	1456
YBR078W	1811	1836	1778	1684	1472	1444	1859	1760	1708	1639	1529	1250	1300	1695	1657	1630	1566	1381	1281	1214	1637	1823	1756	1749	1580	1430	1365	1757	1307	1342	1302	1205	1029	1059	1294	2059	1962	1981	1863	1529	1583	2014	1467	1425	1397	1327	1126	1194	1446
YLR286C	1952	1998	1856	1735	1513	1484	1966	1672	1645	1640	1502	1320	1211	1721	1559	1632	1535	1440	1145	1214	1558	1863	1734	1800	1619	1496	1437	1769	1407	1361	1327	1212	1031	1058	1351	2247	2192	2184	1949	1789	1724	2270	1611	1527	1501	1427	1232	1225	1517
YHR010W	1622	1647	1747	1630	1264	1371	1727	1666	1692	1737	1478	1295	1304	1738	1458	1560	1506	1347	1133	1147	1523	1910	1930	1851	1795	1497	1494	1938	1191	1235	1136	1121	909	956	1181	1891	1965	1940	1670	1497	1414	1936	1520	1447	1447	1309	1133	1168	1493
YKL081W	1820	1802	1752	1624	1432	1425	1882	1507	1443	1522	1422	1152	1164	1517	1530	1626	1477	1376	1204	1236	1636	1792	1847	1740	1676	1420	1440	1877	1113	1204	1204	1037	960	988	1203	2097	2166	2133	1860	1670	1699	2116	1401	1373	1313	1290	1086	1037	1470
YLL045C	1647	1709	1658	1623	1356	1349	1675	1377	1395	1393	1310	1129	1082	1471	1520	1500	1491	1394	1275	1217	1519	1577	1579	1590	1488	1318	1279	1653	1228	1195	1193	1074	984	924	1248	1881	1858	1947	1691	1477	1533	1944	1546	1501	1528	1405	1254	1177	1529
YBL027W	1805	1734	1709	1514	1300	1341	1733	1437	1471	1421	1343	1164	1188	1421	1580	1483	1602	1411	1158	1222	1585	1816	1870	1766	1680	1410	1437	1806	1126	1202	1115	1096	918	987	1151	1922	1938	1846	1745	1505	1506	1911	1392	1306	1217	1149	1008	1109	1356
YPL004C	2082	1991	2000	1784	1648	1563	2073	1459	1437	1382	1291	1122	1221	1478	1670	1620	1708	1442	1309	1278	1603	2012	1997	2032	1889	1572	1491	2104	1253	1236	1198	1132	1007	988	1270	2503	2480	2461	2178	1914	1893	2440	1303	1257	1286	1152	989	1043	1208
YPR043W	1486	1532	1583	1415	1213	1173	1503	1273	1240	1305	1189	1001	960	1355	1393	1454	1441	1346	1107	1176	1486	1498	1504	1569	1430	1180	1157	1568	1334	1263	1225	1192	1019	1000	1265	1773	1685	1756	1515	1325	1342	1702	1613	1583	1532	1387	1209	1184	1565
YPR044C	1493	1551	1584	1421	1217	1182	1508	1265	1238	1299	1183	999	953	1347	1397	1452	1445	1345	1103	1176	1488	1507	1512	1570	1438	1184	1160	1582	1327	1259	1218	1179	1011	990	1257	1778	1691	1767	1519	1333	1347	1720	1604	1564	1526	1379	1203	1178	1560
YOR375C	1806	1823	1668	1616	1336	1416	1728	1591	1527	1523	1352	1169	1264	1507	1435	1512	1463	1323	1161	1131	1517	1839	1850	1951	1691	1496	1489	1945	1114	1054	1035	979	866	918	1128	2137	2108	1963	1909	1619	1567	2075	1600	1589	1517	1434	1228	1218	1468
YBR286W	1773	1776	1727	1597	1338	1424	1774	1608	1554	1524	1466	1276	1247	1633	1483	1516	1425	1319	1168	1157	1508	1927	1803	1821	1670	1371	1432	1830	1162	1211	1139	1061	937	911	1118	2081	2021	1997	1865	1580	1618	2111	1370	1439	1348	1306	1062	1067	1375
YDL081C	1616	1695	1600	1555	1307	1380	1661	1310	1289	1350	1208	1087	1020	1350	1576	1573	1635	1474	1260	1280	1642	1923	1863	1865	1781	1470	1498	1885	1179	1058	1048	1075	898	839	1153	2047	2046	1954	1838	1582	1592	2130	1068	1080	1040	1009	860	860	1088
YNL208W	1565	1527	1550	1416	1183	1167	1518	1663	1588	1553	1340	1195	1303	1654	1634	1596	1606	1484	1284	1271	1676	1526	1556	1587	1452	1321	1264	1589	1334	1317	1326	1248	998	1047	1391	1893	1860	1822	1683	1474	1527	2049	1540	1549	1609	1357	1166	1141	1508
YJL188C	1578	1551	1583	1430	1249	1184	1576	1416	1309	1340	1240	1077	1041	1320	1297	1275	1209	1118	936	930	1300	1826	1768	1790	1607	1422	1386	1792	1270	1277	1262	1172	1018	1007	1314	1759	1775	1721	1553	1369	1374	1742	1388	1335	1399	1255	1093	1078	1402
YGR189C	1699	1644	1731	1540	1359	1358	1686	1554	1522	1489	1271	1133	1161	1509	1472	1347	1320	1260	1014	1134	1393	1890	1848	1822	1729	1463	1395	1897	1174	1109	1221	997	907	964	1120	2114	2059	1994	1812	1587	1604	2117	1339	1271	1309	1208	1055	1070	1350
YLR441C	1790	1745	1736	1603	1384	1364	1721	1443	1470	1473	1270	1090	1093	1428	1622	1483	1511	1443	1173	1186	1566	1892	1907	1823	1704	1445	1525	1898	1119	1030	1031	926	862	866	1138	2011	2013	1852	1787	1446	1554	1898	1269	1300	1261	1144	950	963	1287
YGL055W	1681	1664	1723	1509	1383	1311	1661	1385	1364	1337	1238	1008	1062	1419	1320	1372	1324	1251	1086	1021	1360	1871	1883	1829	1715	1416	1484	1944	1017	1097	1017	926	796	851	1010	2017	1988	1954	1805	1584	1579	2132	1395	1371	1333	1296	1049	1099	1407
YIL018W	1682	1708	1725	1560	1353	1350	1741	1510	1524	1607	1394	1179	1150	1493	1417	1335	1382	1283	1105	1074	1395	1640	1609	1569	1544	1322	1301	1610	1161	1141	1063	1050	860	907	1174	1782	1745	1762	1623	1470	1384	1748	1485	1476	1409	1262	1149	1094	1449
YGL037C	1807	1753	1837	1579	1420	1406	1752	1616	1599	1646	1437	1226	1205	1613	1385	1318	1323	1266	992	1017	1357	1812	1712	1763	1536	1349	1368	1779	1436	1395	1334	1290	1069	1039	1374	2086	2011	2068	1851	1593	1663	2067	1487	1468	1438	1233	1072	1121	1413
YEL009C	1465	1411	1476	1413	1147	1194	1536	1453	1465	1421	1279	1150	1167	1464	1576	1595	1589	1457	1251	1218	1534	1483	1548	1460	1369	1117	1220	1507	1203	1162	1135	1079	940	986	1148	1740	1765	1772	1612	1375	1418	1735	1259	1267	1207	1107	923	1004	1249
YHR193C	1664	1687	1637	1544	1277	1277	1634	1265	1259	1289	1175	1022	985	1331	1447	1474	1392	1314	1076	1113	1446	1707	1619	1693	1621	1357	1351	1750	1200	1194	1180	1047	903	904	1106	2112	2053	2155	1821	1624	1643	2023	1376	1270	1330	1218	1050	1033	1305
YHR179W	1493	1467	1544	1380	1227	1196	1547	1431	1378	1419	1260	1116	1053	1393	1354	1382	1379	1258	1145	1093	1405	1733	1589	1698	1480	1377	1352	1797	1072	1007	1024	925	849	730	1012	1912	1928	1968	1679	1551	1471	1956	1333	1321	1285	1180	1020	1068	1279
YBR126C	1464	1505	1451	1368	1140	1140	1490	1468	1509	1466	1387	1174	1176	1542	1511	1577	1566	1373	1232	1237	1642	1759	1580	1683	1548	1342	1342	1692	1129	1131	1199	1106	902	838	1123	1944	1905	1867	1737	1506	1553	1958	1394	1301	1282	1149	969	991	1288
YMR297W	1677	1549	1554	1569	1349	1274	1654	1447	1454	1395	1382	1122	1120	1500	1304	1382	1369	1231	1104	1084	1419	1640	1651	1623	1455	1362	1298	1613	1201	1143	1112	1024	904	829	1144	1928	1884	1847	1702	1476	1471	1992	1462	1428	1403	1336	1172	1138	1472
YMR186W	1560	1458	1562	1483	1231	1239	1549	1362	1316	1408	1260	1014	1016	1382	1503	1480	1525	1291	1190	1201	1524	1657	1592	1660	1497	1360	1299	1632	1009	936	1011	848	764	776	956	1899	1874	1824	1663	1424	1411	1858	945	954	944	821	734	755	942
YGL189C	1747	1708	1702	1537	1355	1390	1624	1110	1132	1182	1097	899	857	1161	1162	1189	1120	1079	911	879	1236	1308	1283	1275	1166	984	1008	1254	1265	1260	1236	1196	1015	1016	1284	1584	1541	1470	1450	1227	1140	1529	1271	1368	1305	1207	1047	1055	1337
YER081W	1481	1502	1459	1341	1090	1213	1423	1468	1472	1373	1291	1147	1074	1405	1445	1426	1491	1322	1167	1172	1527	1430	1438	1478	1289	1182	1188	1526	1183	1167	1209	1124	907	919	1217	1777	1664	1689	1532	1364	1358	1778	1147	1186	1213	1084	993	926	1202
YDL130W	1468	1433	1448	1296	1117	1153	1465	1132	1098	1081	1028	819	835	1081	1217	1240	1217	1120	943	990	1280	1379	1443	1420	1252	1145	1133	1399	1148	1162	1133	1037	915	880	1166	1664	1612	1590	1445	1269	1333	1696	1303	1292	1274	1184	1023	1049	1356
YJL190C	1445	1362	1393	1245	1147	1078	1392	1254	1330	1303	1155	992	1038	1339	1100	1061	1054	987	929	858	1048	1536	1459	1435	1351	1272	1172	1564	1055	1108	1043	973	857	830	1087	1457	1444	1426	1284	1143	1130	1526	1459	1527	1515	1268	1136	1161	1478
YFR032C-A	1442	1464	1360	1311	1180	1145	1387	1200	1266	1207	1081	917	915	1221	1039	1012	1040	902	828	833	1077	1703	1638	1667	1501	1305	1360	1663	1139	1206	1139	1035	960	920	1228	1400	1412	1503	1227	1157	1168	1472	1211	1269	1193	1118	976	899	1275
YOL039W	1545	1472	1386	1411	1141	1175	1478	1197	1252	1267	1124	966	947	1203	1218	1123	1128	1079	895	908	1201	1503	1527	1486	1409	1151	1186	1571	1018	1090	1082	993	866	813	1077	1581	1588	1559	1332	1182	1198	1551	1171	1183	1215	1112	975	912	1194
YGR214W	1452	1394	1321	1318	1027	1131	1357	1255	1285	1195	1141	990	952	1264	1276	1328	1313	1232	1062	1039	1318	1591	1488	1419	1455	1223	1194	1582	1008	1009	985	901	765	779	984	1746	1635	1665	1495	1367	1246	1741	1180	1176	1098	1052	902	884	1142
YEL034C-A	1512	1564	1504	1346	1145	1227	1529	1312	1186	1236	1188	1006	988	1302	1241	1270	1209	1132	964	982	1200	1487	1440	1580	1408	1223	1208	1501	1023	1110	1022	993	845	784	1045	1711	1809	1785	1517	1321	1339	1824	1402	1431	1377	1268	1136	1092	1346
YGL245W	1370	1358	1387	1202	1059	1075	1359	1320	1351	1300	1255	997	1069	1334	1390	1344	1304	1256	1065	1082	1362	1701	1639	1700	1522	1267	1246	1713	918	896	915	857	764	709	996	1825	1734	1812	1676	1486	1496	1887	1181	1109	1073	1023	890	866	1140
YJL189W	1307	1324	1326	1186	1043	988	1336	1181	1102	1127	1051	905	899	1118	1149	1115	1053	969	800	815	1157	1603	1548	1567	1404	1217	1215	1565	1113	1090	1075	1011	872	853	1142	1498	1533	1488	1349	1178	1182	1491	1136	1095	1171	1024	910	881	1159
YLR048W	1384	1391	1350	1302	1077	1022	1405	1214	1165	1125	1078	918	979	1164	1385	1392	1418	1192	1099	1114	1360	1367	1347	1353	1240	1109	1035	1393	956	1012	1007	943	738	787	1045	1604	1597	1661	1499	1320	1347	1652	1055	1056	1028	962	810	892	1105
YPL143W	1364	1378	1326	1217	1052	1048	1301	1245	1220	1184	1066	938	978	1253	1147	1152	1155	1045	952	886	1162	1332	1358	1402	1284	1094	1128	1418	1041	1064	1076	910	838	849	1088	1478	1440	1355	1358	1094	1139	1344	1276	1211	1230	1109	970	949	1255
YPL142C	1380	1385	1335	1226	1063	1045	1312	1243	1220	1178	1065	934	972	1252	1145	1152	1155	1046	951	895	1162	1334	1357	1411	1293	1098	1136	1414	1030	1058	1071	900	837	845	1076	1468	1449	1358	1348	1081	1145	1350	1268	1202	1223	1102	963	939	1243
YMR205C	1484	1473	1493	1301	1113	1106	1436	1378	1310	1318	1199	1013	1077	1339	1372	1386	1409	1261	1129	1146	1374	1439	1390	1333	1297	1069	1154	1346	928	985	973	826	759	819	983	1770	1632	1668	1531	1318	1320	1722	1213	1263	1184	1126	926	922	1238
YLR061W	1338	1309	1244	1200	989	1030	1284	1153	1164	1100	1117	933	878	1172	1175	1107	1124	1024	897	912	1165	1224	1339	1232	1212	1099	1030	1352	1034	999	1108	926	817	802	1000	1234	1274	1303	1144	1001	1020	1304	1380	1389	1310	1250	1063	1078	1406
YLR062C	1331	1304	1238	1188	983	1017	1279	1150	1160	1094	1112	935	876	1168	1171	1109	1117	1019	891	905	1154	1228	1334	1232	1208	1101	1026	1355	1020	991	1097	918	813	788	995	1232	1271	1300	1134	1003	1010	1300	1373	1385	1303	1245	1059	1073	1397
YEL034W	1410	1483	1414	1258	1064	1165	1429	1233	1108	1188	1125	945	939	1245	1185	1192	1139	1048	922	927	1116	1371	1331	1465	1297	1132	1101	1387	974	1045	970	947	802	737	990	1541	1638	1641	1377	1185	1217	1649	1346	1387	1346	1233	1102	1054	1308
YPL061W	1967	2024	1854	1745	1469	1530	1914	1117	1182	1166	1028	891	942	1164	1014	1032	1012	901	824	696	1092	1676	1661	1628	1512	1288	1335	1638	759	804	784	715	613	610	756	2421	2334	2345	2041	1866	1793	2332	1582	1548	1497	1403	1210	1234	1611
YER091C	1381	1448	1397	1334	1116	1090	1471	1198	1279	1198	1091	909	836	1176	1282	1246	1242	1139	964	971	1308	1338	1310	1347	1180	1039	1056	1381	1046	991	1014	890	816	835	1010	1562	1579	1509	1444	1236	1248	1613	1191	1222	1231	1049	923	956	1231
YEL027W	1267	1255	1209	1112	1000	1014	1290	1239	1146	1163	1053	977	972	1211	1315	1223	1228	1148	981	1055	1324	1428	1514	1461	1350	1121	1245	1523	956	945	934	849	745	746	972	1836	1778	1812	1602	1448	1448	1873	1084	1061	1139	1028	803	844	1067
YDL075W	1367	1506	1370	1349	1112	1143	1418	1062	1082	1123	921	820	869	1133	1157	1151	1182	1027	895	885	1113	1354	1363	1331	1194	1093	1145	1401	882	950	973	899	758	735	997	1596	1552	1674	1416	1201	1286	1602	980	947	1032	940	785	816	939
YOR332W	1243	1270	1261	1139	933	986	1261	1172	1242	1235	1103	985	990	1195	1167	1223	1204	1114	966	1024	1229	1403	1413	1387	1250	1065	1041	1373	947	915	919	855	759	747	1008	1656	1680	1705	1443	1307	1323	1631	1176	1151	1103	1013	840	839	1160
YKL061W	1475	1485	1417	1322	1101	1119	1454	1141	1128	1064	988	853	901	1114	1221	1244	1172	1026	891	925	1200	1570	1542	1440	1354	1231	1227	1570	927	906	920	849	724	717	962	1809	1618	1693	1595	1338	1312	1774	945	901	959	851	700	715	898
YMR122W-A	1385	1313	1315	1238	1093	1052	1398	1332	1316	1343	1191	999	1039	1334	1040	1122	1095	878	792	870	1044	1444	1457	1419	1314	1174	1133	1498	1065	1135	1044	964	833	820	1131	1905	1878	1800	1590	1430	1399	1782	1183	1177	1136	1048	884	870	1158
YLR325C	1413	1345	1362	1252	1065	1072	1367	1062	1053	1100	970	803	824	1059	1086	1080	1120	1059	870	840	1104	1502	1457	1446	1345	1137	1141	1483	911	845	929	866	686	709	851	1565	1493	1492	1307	1191	1163	1546	866	865	901	807	715	624	916
YGR124W	1255	1232	1266	1210	1064	894	1254	1270	1297	1271	1100	985	978	1265	1248	1303	1259	1171	952	1040	1321	1431	1485	1431	1361	1152	1089	1410	912	941	928	824	695	752	926	1498	1538	1519	1409	1227	1235	1587	1055	1078	1116	1006	817	827	1078
YLR293C	1344	1208	1217	1083	1053	1013	1289	1142	1179	1174	1064	869	942	1184	1136	1149	1093	1059	821	935	1156	1465	1424	1343	1377	1176	1130	1423	895	929	915	845	756	732	899	1705	1639	1597	1463	1242	1243	1633	1058	1051	1008	883	802	834	1051
YLR355C	1169	1107	1140	1043	875	924	1133	1165	1228	1250	1063	958	887	1186	1538	1498	1498	1339	1155	1171	1448	1228	1212	1226	1098	1039	936	1208	982	976	992	856	750	768	959	1624	1619	1570	1530	1240	1259	1506	974	1009	1017	927	789	797	1046
YOR382W	910	1014	969	834	746	757	985	1180	1128	1180	1012	900	911	1235	761	815	754	689	620	581	821	1315	1395	1356	1156	1082	1066	1331	1121	1110	1079	1048	879	903	1131	1115	1053	1093	995	872	821	1120	968	999	891	880	774	812	989
YIL148W	1289	1212	1194	1159	976	1007	1226	1117	1071	1085	982	830	821	1061	1079	1082	1102	947	869	856	1087	1232	1248	1218	1136	1027	1013	1303	983	1012	985	971	778	791	995	1287	1436	1350	1186	1064	1092	1447	1126	1146	1094	1039	846	886	1169
YHR183W	1183	1219	1157	1048	972	911	1176	1280	1318	1260	1191	1055	987	1244	1322	1322	1307	1213	1077	1080	1307	1284	1304	1243	1223	962	1033	1330	901	910	940	836	726	729	960	1498	1534	1443	1284	1155	1103	1512	1012	1014	1037	955	807	806	1026
YML073C	1152	1142	1115	1060	886	886	1082	1142	1154	1120	1018	887	930	1192	1189	1222	1252	1076	986	918	1162	1383	1451	1353	1286	1089	1104	1463	814	822	878	760	649	679	891	1473	1442	1479	1348	1164	1079	1491	937	976	914	887	749	725	929
YER043C	1465	1452	1401	1298	1055	1056	1432	1007	1005	1044	949	841	825	1027	1050	1086	1117	984	848	835	1084	1220	1173	1126	1123	1013	916	1196	918	898	912	831	757	767	916	1406	1519	1426	1352	1099	1106	1471	1364	1327	1313	1285	1089	987	1351
YGR285C	1302	1282	1257	1214	1007	1001	1289	1112	1036	1084	977	803	777	1082	1187	1190	1168	1026	896	933	1147	1354	1373	1301	1201	1104	1075	1322	930	921	890	824	671	685	932	1503	1490	1442	1357	1166	1148	1552	987	1015	1039	909	770	807	1003
YPL249C-A	1353	1234	1249	1111	1021	1026	1254	919	992	941	795	708	762	981	1064	1047	1110	943	884	851	1120	1338	1330	1250	1154	1007	1062	1389	909	858	813	728	746	723	917	1532	1526	1456	1431	1216	1247	1529	879	849	835	816	676	715	931
YNL069C	1352	1312	1255	1224	1018	1018	1348	1053	1108	1011	936	829	863	1076	1077	1117	1095	1016	864	828	1107	1284	1310	1311	1162	1056	1063	1251	993	954	876	849	736	712	940	1450	1478	1462	1332	1148	1155	1511	1049	975	964	904	772	760	1030
YAL012W	1135	1057	1150	1012	833	936	1149	1078	1102	1117	1006	838	879	1110	1141	1156	1185	1021	902	952	1186	1269	1200	1230	1161	964	981	1231	948	877	969	816	692	665	905	1370	1422	1358	1217	1130	1082	1410	1045	1021	1022	860	803	753	1035
YDL185W	1297	1299	1331	1202	1005	1037	1371	1223	1112	1163	1090	941	965	1187	1265	1266	1194	1080	947	945	1266	1360	1433	1360	1312	1091	1176	1467	830	888	855	830	687	674	847	1600	1686	1674	1576	1389	1362	1659	933	984	972	868	704	753	939
YMR058W	1004	1043	979	902	817	788	1022	1081	1137	1084	962	851	850	1106	1099	1137	1132	1080	877	885	1119	1103	1122	1102	1062	895	903	1095	1006	972	1024	918	780	772	1001	1114	1151	1107	1059	917	859	1157	981	1005	969	920	771	750	995
YPL250W-A	1331	1212	1229	1090	996	1016	1234	907	980	923	781	693	748	966	1046	1033	1097	930	877	837	1107	1315	1313	1236	1134	995	1050	1364	893	847	804	719	731	714	902	1501	1500	1429	1410	1193	1217	1495	859	834	815	800	666	703	913
YBR106W	1293	1309	1287	1188	975	1083	1276	1083	1065	1022	997	808	864	1127	1003	947	1059	874	798	845	1036	1266	1192	1193	1086	983	961	1233	900	913	878	797	720	691	862	1495	1499	1442	1283	1132	1067	1531	1197	1182	1199	1064	923	946	1222
YPL037C	1339	1247	1309	1164	997	996	1293	1158	1129	1062	986	883	836	1124	1005	1021	976	894	797	811	1057	1380	1279	1295	1149	1007	1049	1318	906	912	913	808	695	718	921	1385	1379	1314	1248	1079	1034	1435	1093	1181	1154	1044	899	907	1226
YKR057W	1186	1220	1182	1048	900	871	1198	1005	971	989	931	758	768	995	1054	996	1017	900	836	849	1028	1185	1143	1137	1023	869	894	1179	932	867	900	902	752	729	933	1256	1295	1186	1118	962	978	1242	1275	1175	1111	1136	921	929	1110
YOR247W	1292	1202	1179	1100	928	1009	1234	1154	1121	1103	1035	842	869	1129	874	890	851	830	755	766	909	1275	1270	1255	1197	992	989	1216	862	869	853	812	682	671	909	1629	1554	1578	1480	1253	1261	1696	1130	1159	1109	1121	939	910	1178
YMR142C	1405	1400	1383	1299	1052	1065	1397	1050	967	1035	951	809	831	1073	1084	1058	1062	997	850	855	1037	1176	1121	1128	1034	951	970	1183	935	939	940	842	658	768	947	1241	1260	1290	1190	995	1013	1271	1080	1084	1081	992	825	860	1015
YDR418W	1223	1164	1179	984	901	907	1163	1034	1016	1053	942	805	880	1054	1064	1047	1054	967	818	836	1051	1215	1212	1155	1123	952	937	1241	887	901	899	829	728	686	915	1259	1319	1307	1103	1016	968	1287	1073	1038	1019	979	791	807	1080
YFL038C	1254	1192	1198	1104	1030	998	1272	1044	1092	1084	984	910	869	1140	1070	1064	1006	955	855	828	1087	1253	1280	1244	1149	915	981	1237	921	913	927	842	739	751	985	1472	1460	1453	1294	1184	1118	1482	1197	1149	1186	1045	924	908	1276
YPR036W-A	1490	1478	1470	1327	1133	1081	1392	948	996	970	891	744	769	988	885	818	890	802	649	632	868	1504	1374	1403	1269	1072	1108	1479	793	787	771	701	619	684	798	1600	1603	1617	1488	1270	1288	1713	1013	1010	1059	957	841	786	1006
YGR094W	1247	1190	1237	1150	1026	940	1284	1061	1058	1079	956	805	815	1042	1096	1111	1080	992	828	853	1174	1386	1371	1436	1240	1083	1070	1379	791	793	752	704	653	632	794	1568	1471	1465	1346	1157	1153	1454	1015	987	1002	863	751	764	979
YDR224C	1356	1342	1325	1222	1063	1088	1393	915	978	931	859	769	740	944	973	914	929	904	740	774	969	1428	1459	1501	1321	1189	1211	1490	760	818	766	744	607	633	769	1762	1749	1691	1530	1407	1346	1794	784	794	781	662	598	614	757
YDR516C	1432	1524	1493	1311	1066	1118	1481	1177	1230	1135	1084	925	911	1207	1095	1068	1051	976	840	819	1112	1507	1398	1371	1259	1078	1096	1395	925	870	850	799	719	715	843	1659	1684	1558	1506	1255	1265	1642	1171	1214	1146	1127	954	928	1217
YGR204W	1249	1225	1255	1139	960	844	1229	1116	1133	1100	1029	870	881	1051	1160	1169	1112	1034	897	949	1185	1257	1220	1246	1156	928	975	1272	871	864	850	763	651	675	894	1488	1417	1458	1357	1122	1194	1525	1098	1102	1050	903	825	800	1034
YNL055C	1364	1414	1381	1214	1069	1063	1303	1130	1160	1207	1078	901	911	1167	1031	950	961	910	789	738	991	1209	1188	1182	1079	908	954	1274	1018	1027	1005	880	730	753	1047	1399	1425	1455	1269	1094	1139	1432	1167	1141	1105	994	925	871	1108
YNL302C	1153	1148	1063	1068	946	943	1176	1027	977	1085	949	850	821	1091	1044	1048	1072	911	812	845	1039	1195	1191	1222	1066	937	892	1228	848	774	877	773	671	650	821	1243	1318	1229	1143	1001	943	1277	1039	1051	986	942	808	846	1017
YMR143W	1263	1185	1209	1124	932	978	1236	1063	1088	1078	963	815	836	1085	933	950	941	804	751	701	955	1329	1245	1216	1110	1025	984	1260	909	940	863	881	701	674	990	1314	1297	1345	1190	1039	1050	1332	1024	982	1047	915	821	804	997
YDR432W	1340	1205	1339	1211	1039	1051	1337	1069	1056	984	942	828	761	1042	1224	1246	1232	1042	944	927	1236	1290	1348	1279	1229	1012	1026	1348	769	760	806	692	625	596	790	2004	1894	1928	1745	1575	1571	1971	826	835	799	789	609	636	844
YDR500C	1185	1089	1155	991	895	879	1117	872	909	905	776	703	682	911	921	986	924	834	729	775	984	1137	1070	1027	1010	890	889	1047	911	864	858	771	701	680	847	1253	1255	1237	1106	961	1010	1247	1128	1093	1039	1001	799	873	1120
YGR034W	1188	1104	1093	997	837	919	1116	1047	1019	1036	893	806	814	1024	879	940	880	825	724	765	954	1240	1222	1252	1148	1006	968	1279	862	855	854	801	697	692	850	1178	1177	1216	1043	953	885	1173	999	1066	1051	927	796	800	1043
YKL056C	1078	1085	1081	964	835	866	1178	925	841	894	910	774	718	950	900	918	883	816	680	720	882	1148	1164	1126	1051	935	908	1218	807	841	791	718	615	660	853	1080	1138	1132	962	817	824	1090	1425	1463	1409	1266	1069	1071	1494
YKL117W	1142	1057	1163	996	857	842	1119	1060	989	984	937	758	784	1038	1192	1133	1119	990	883	849	1157	1407	1338	1310	1314	1075	1068	1372	903	832	800	763	689	693	861	1512	1595	1491	1367	1148	1210	1614	773	701	749	656	566	528	794
YAL003W	1117	1095	1035	976	880	896	1102	891	951	898	823	714	763	916	992	982	926	924	754	771	921	1085	1142	1045	896	849	896	1171	854	846	787	756	674	620	882	1204	1147	1109	1040	879	907	1182	978	1010	1034	903	827	805	1006
YOL120C	1192	1128	1212	1087	902	924	1141	957	958	967	901	719	760	912	899	851	949	850	685	724	831	1080	1071	1020	1007	860	822	1090	919	872	916	783	695	647	898	1197	1195	1164	1090	980	889	1170	1154	1105	1131	1040	896	950	1084
YBR191W	1111	1083	1082	1018	887	957	1191	950	986	979	892	776	742	911	1012	996	959	905	775	758	969	1182	1177	1208	1061	915	907	1203	795	858	847	746	630	650	801	1294	1247	1193	1187	990	980	1252	885	885	868	840	736	716	936
YDR353W	1183	1196	1133	1073	969	955	1269	1032	1043	1046	966	862	818	1064	1018	967	981	879	810	864	1011	1232	1253	1198	1115	1025	924	1319	846	837	839	712	635	614	826	1460	1531	1507	1349	1174	1182	1423	1063	998	985	887	775	773	1031
YOR167C	1093	1112	1145	1035	833	877	1138	935	919	901	847	704	726	960	965	966	956	867	745	753	1025	1179	1171	1106	1029	895	924	1225	841	810	758	769	732	647	830	1234	1194	1142	1051	908	930	1200	893	843	834	762	684	668	847
YLL024C	962	1027	1018	863	799	829	988	1068	1054	989	950	781	807	1003	1100	972	1030	866	769	817	999	1140	1100	1069	962	869	848	1129	828	799	791	665	646	686	836	1064	1045	1046	917	789	796	1056	859	835	768	774	624	661	805
YER178W	1203	1149	1160	1108	974	927	1236	1130	1073	1059	986	814	802	1081	1035	1044	1058	947	813	818	1007	1267	1189	1260	1068	937	912	1307	753	794	798	726	636	594	789	1462	1491	1379	1342	1097	1154	1392	1003	1002	924	870	738	725	1011
YNR016C	1219	1229	1156	1141	988	977	1276	991	1003	897	930	820	850	956	1057	1067	1070	915	745	819	1043	1394	1373	1334	1228	1099	1117	1471	691	689	647	632	509	531	707	1616	1691	1551	1484	1281	1260	1648	899	937	850	816	747	765	971
YDR037W	1126	1114	1097	1041	876	881	1069	1001	1031	974	890	753	788	945	1025	1123	1124	941	828	820	1060	1133	1153	1141	1021	854	939	1228	810	767	810	711	605	625	811	1303	1333	1299	1220	1017	1013	1313	890	807	831	767	699	685	873
YHR019C	1058	1032	1124	958	864	877	1122	1030	1089	992	970	771	824	1043	1050	1113	1068	988	799	880	1130	1137	1134	1080	1023	860	872	1146	813	776	774	705	622	661	775	1390	1286	1360	1243	1040	1051	1360	880	919	882	846	750	743	934
YLR390W-A	1198	1222	1220	1016	952	957	1194	1100	1090	1037	959	773	803	1068	903	987	910	748	704	677	967	1365	1313	1308	1245	1016	1024	1292	805	753	787	742	579	588	779	1724	1632	1604	1504	1296	1338	1588	912	919	892	803	692	742	902
YJR045C	1209	1242	1144	1143	870	1030	1244	971	1053	965	927	799	842	1047	1086	1045	1068	906	883	798	1050	1198	1179	1178	1055	951	964	1193	759	781	731	681	582	591	751	1523	1488	1456	1363	1214	1136	1465	909	916	963	827	754	716	907
YPL028W	1253	1208	1226	1134	1042	978	1344	1060	964	980	894	738	799	1009	1075	1015	984	875	803	821	1004	1175	1265	1268	1110	965	948	1284	814	839	807	688	641	596	829	1427	1394	1338	1252	1123	1112	1428	980	992	1027	870	772	756	1011
YGL147C	1067	1080	1052	974	870	851	1078	1040	994	968	907	794	785	1066	943	904	889	832	720	685	883	1195	1166	1163	1080	952	937	1187	749	706	764	691	595	609	778	1247	1162	1163	1083	922	909	1215	1081	1122	1093	1006	879	844	1095
YJR121W	1305	1302	1258	1130	953	1018	1281	1044	1011	989	911	851	804	970	1022	996	1042	943	853	748	1015	1308	1254	1234	1166	988	1079	1268	768	767	843	685	572	640	816	1522	1517	1494	1394	1258	1180	1535	841	830	860	774	636	648	793
YHL034C	1139	1145	1148	1112	911	887	1156	973	1022	966	924	777	810	1021	1091	1121	1064	978	826	806	1099	1323	1381	1366	1191	999	1012	1348	825	745	763	700	580	623	720	1681	1596	1637	1466	1226	1273	1695	757	719	722	671	587	597	761
YKL180W	1141	1081	1126	955	799	860	1081	967	883	894	836	694	636	917	956	924	938	899	750	722	951	1060	1046	1024	952	829	866	1067	795	826	844	782	643	639	860	1287	1222	1268	1134	1021	1048	1245	935	892	874	791	732	660	947
YDR226W	1075	1072	1104	1016	836	890	1064	1038	945	930	878	759	670	999	1031	1074	995	961	820	826	1170	1171	1096	1147	1003	912	917	1136	803	792	777	721	600	654	822	1386	1317	1228	1152	978	1019	1354	795	850	835	752	628	649	830
YPR036W	1108	1096	1061	968	812	826	1137	1103	1080	1047	938	809	829	1085	1130	1049	1028	896	845	859	1069	1171	1155	1098	991	912	898	1076	857	831	772	709	666	650	849	1291	1264	1203	1105	1013	992	1316	943	963	998	832	772	796	1026
YDL083C	1069	1028	1049	975	836	804	1027	941	954	965	846	754	722	932	857	924	904	809	692	698	892	1088	1086	1115	1023	837	899	1181	801	802	833	733	652	648	786	1177	1094	1108	1089	923	879	1121	1021	1052	1016	880	868	845	1027
YGL123C-A	1137	1098	1086	1084	922	851	1133	1069	1037	1008	911	773	820	1049	969	1007	946	927	796	803	1050	1122	1186	1090	980	899	898	1124	757	766	727	687	598	558	709	1360	1262	1287	1237	1046	1041	1377	910	977	946	915	783	686	959
YPR074C	1116	1140	1096	988	845	882	1142	1000	971	971	906	755	771	1064	958	968	952	890	762	759	965	1091	1053	1122	996	851	848	1082	682	715	756	701	576	560	764	1340	1298	1307	1143	989	1054	1266	890	899	905	839	703	710	915
YDR497C	1308	1256	1270	1176	973	1015	1344	968	966	919	913	769	803	1041	913	931	909	843	738	741	924	1306	1292	1231	1190	1024	1030	1236	729	734	679	670	574	568	711	1552	1530	1514	1392	1164	1144	1608	1069	974	974	904	774	770	1036
YLR350W	1119	1089	1117	1010	833	857	1092	919	924	939	834	731	730	924	701	730	698	660	572	605	762	1090	1075	1083	870	816	809	1081	884	820	819	752	665	677	916	1082	1057	1053	981	894	884	1076	1098	1146	1075	1032	917	813	1140
YIL075C	1115	1035	1127	1051	849	849	1124	993	941	934	913	731	773	984	1007	1060	1015	897	804	816	1015	1243	1292	1261	1178	1020	998	1281	714	744	691	615	550	548	748	1456	1402	1429	1293	1200	1174	1443	764	807	778	710	594	610	751
YNL031C	1132	1194	1170	1126	874	902	1145	793	844	788	668	559	620	832	836	851	853	822	705	726	903	1305	1293	1245	1243	992	1004	1290	763	738	725	674	590	631	734	1601	1437	1472	1339	1187	1177	1448	643	587	585	575	506	534	629
YNL079C	1074	1011	1015	965	787	827	1068	910	896	959	871	769	767	959	1165	1125	1122	1021	891	972	1263	1221	1264	1213	1164	1014	1030	1261	741	743	666	645	543	541	732	1649	1593	1571	1420	1303	1250	1639	764	770	725	696	587	611	706
YLR354C	1143	1147	1198	1028	926	894	1172	940	907	885	795	750	732	921	986	1044	1026	927	790	763	1013	1180	1152	1145	1081	877	883	1147	726	718	775	696	599	625	738	1384	1339	1332	1216	1032	1067	1339	785	765	768	690	576	607	733
YBR084C-A	1119	1067	1052	911	806	841	1073	908	852	900	879	696	755	870	945	933	917	844	737	768	975	1121	1075	1095	973	830	857	1070	698	727	705	686	600	585	730	1247	1265	1273	1145	956	940	1280	791	779	774	655	608	617	819
YDR158W	1125	1117	1115	932	855	869	1082	1036	1009	1022	959	809	840	1032	1074	982	941	855	744	773	1020	1131	1165	1081	1014	891	885	1113	805	806	777	716	603	617	804	1314	1268	1299	1140	1002	1043	1280	895	897	898	799	725	710	941
YLL026W	739	792	743	713	613	555	764	1058	1011	939	869	801	785	1000	1359	1415	1355	1158	1041	1135	1331	1018	947	1014	882	770	787	913	877	872	882	850	712	709	957	1002	1003	964	905	843	777	1053	549	527	532	495	453	459	586
YNL135C	1083	1080	1070	1044	800	845	1130	932	886	876	856	720	725	944	929	963	884	849	758	725	951	1041	1091	1077	979	831	849	1129	771	795	821	729	603	616	795	1265	1268	1221	1103	886	937	1236	987	938	924	827	721	716	929
YDR025W	979	1023	971	916	805	791	956	889	854	819	789	675	645	846	866	816	793	755	673	605	777	975	909	1003	899	782	709	996	833	793	847	742	603	650	835	1042	1005	921	865	778	798	1058	1025	1001	1036	962	760	804	1006
YEL060C	1023	1044	1006	937	811	805	1006	951	914	961	875	762	767	1009	1119	1103	1005	970	817	831	1110	1076	1081	1045	974	810	839	1116	714	677	752	671	601	604	747	1310	1236	1227	1125	992	981	1262	768	734	765	643	604	609	765
YBR127C	937	940	919	905	683	737	1011	912	836	905	773	700	674	899	953	965	958	844	738	754	908	1049	1016	1046	959	816	783	1072	735	734	741	644	625	567	722	1442	1365	1359	1210	1028	1092	1367	791	860	842	764	679	653	827
YNL071W	1100	1057	1094	1004	870	860	1130	1005	1014	962	907	741	732	1032	941	881	894	810	674	691	914	1106	1039	1010	982	810	868	1116	685	719	730	621	558	557	741	1267	1223	1208	1136	965	993	1230	884	865	908	747	675	701	831
YAL042W	1019	1077	1009	997	746	808	1088	979	931	909	856	725	726	935	871	916	843	802	742	661	902	1036	1002	969	912	827	786	1005	731	697	710	620	528	562	788	1311	1224	1283	1106	1040	935	1307	1043	1018	1005	885	816	765	1062
YPL079W	945	882	953	841	746	739	945	823	811	742	765	602	655	807	817	855	853	763	665	682	886	1001	978	967	883	715	771	978	789	775	740	687	596	571	794	1015	1010	932	939	743	775	1055	833	785	886	825	658	635	824
YML100W	1088	1088	1083	1049	842	841	1161	1208	1154	1214	1116	947	930	1251	1236	1220	1200	1148	930	1004	1282	1320	1313	1352	1141	1045	1002	1381	922	925	914	812	723	735	886	1524	1497	1570	1385	1203	1234	1486	685	753	708	632	580	558	734
YLR259C	927	941	946	863	707	745	965	946	965	885	840	758	708	927	966	987	1016	934	815	747	1002	1060	1048	1035	960	800	812	1049	713	677	650	603	520	547	646	1333	1381	1275	1192	1059	1049	1348	845	830	805	662	678	647	860
YJL158C	883	893	879	791	703	708	900	974	968	898	854	740	744	995	853	799	870	773	629	672	851	1131	1087	1077	985	863	795	1091	688	715	690	612	549	554	706	1287	1328	1263	1181	1046	996	1345	849	848	793	760	672	592	811
YJR094W-A	925	966	989	870	687	821	965	796	890	803	710	598	638	876	773	799	789	763	630	642	768	900	909	904	863	761	784	965	752	762	758	672	552	581	765	1242	1206	1163	1060	927	903	1161	859	842	791	730	666	649	856
YNL241C	1044	1007	1000	929	774	834	1047	1042	1006	982	859	773	804	994	974	973	973	820	725	782	938	1147	1094	1047	1041	911	854	1103	730	681	701	601	546	601	736	1352	1256	1267	1209	1007	995	1368	821	803	810	745	591	635	741
YHR021C	910	954	915	820	708	734	889	820	866	849	790	601	680	880	718	771	716	678	564	583	723	1097	1009	1014	969	830	807	1080	804	770	750	661	573	622	760	988	943	976	779	766	750	1021	852	774	814	776	629	562	849
YKL145W	975	988	912	877	759	751	992	950	897	917	840	673	720	912	923	922	927	873	772	727	943	1088	1079	1066	935	823	855	1080	663	659	651	597	545	527	656	1379	1357	1333	1122	1043	1116	1387	790	736	754	682	561	582	810
YJR016C	1052	1006	1016	942	816	812	976	909	941	901	816	688	705	945	965	927	995	865	792	750	998	992	1013	973	837	797	789	1028	695	667	678	644	560	516	732	1226	1141	1187	1048	918	964	1257	919	970	919	877	761	712	935
YEL071W	1155	1166	1132	1028	900	833	1104	678	705	711	660	549	522	696	712	758	678	638	579	580	747	953	1014	1001	917	800	818	1039	635	685	659	595	554	530	716	1226	1190	1209	1129	978	987	1250	924	872	901	812	675	696	901
YML074C	932	945	979	817	692	765	968	913	879	852	794	714	696	860	898	872	858	787	731	739	929	1186	1209	1245	1079	914	974	1195	634	650	608	556	535	523	624	1302	1209	1198	1102	1029	971	1242	682	609	647	570	535	503	641
YJR105W	1027	949	1017	904	759	749	925	917	913	868	832	675	682	963	790	866	892	782	650	672	863	1055	1066	1025	905	870	862	1053	671	682	653	677	519	553	659	1169	1073	1036	1034	900	880	1161	936	887	912	778	679	713	960
YBL076C	978	952	975	852	812	828	976	884	858	816	721	757	713	871	924	939	895	874	766	744	933	1097	1149	1110	983	889	895	1161	627	587	610	556	506	470	609	1293	1326	1350	1172	1028	987	1437	734	715	695	616	545	551	667
YOR096W	1026	975	1006	916	809	793	989	844	786	819	749	643	685	818	930	847	912	803	688	725	941	1027	1061	1028	914	799	824	1041	665	642	702	588	541	595	649	1088	1028	1010	998	858	803	1118	771	738	716	651	552	572	678
YHR042W	927	868	910	800	745	780	914	947	956	936	800	682	741	946	843	829	851	807	678	658	894	1047	1001	960	944	757	795	1051	587	608	644	563	466	466	631	1237	1251	1210	1121	985	995	1264	846	777	731	730	569	618	796
YOR270C	952	973	992	849	763	737	990	936	919	902	820	689	717	918	956	948	890	833	793	764	997	1044	1047	1008	914	832	838	1092	666	689	688	579	519	533	668	1196	1260	1204	1097	952	940	1178	791	801	780	715	593	604	781
YCL009C	847	927	888	811	716	712	873	997	896	861	802	719	711	927	984	908	929	799	723	763	915	942	949	955	892	767	782	971	703	639	661	589	520	550	684	1151	1167	1212	1048	927	886	1205	876	838	872	813	662	650	856
YMR276W	1038	993	1014	837	732	744	1048	885	848	906	785	683	677	910	823	829	789	728	634	668	845	966	988	965	887	761	742	1003	695	724	720	641	550	567	748	1255	1206	1184	1042	954	924	1197	937	1023	978	932	801	756	961
YIL133C	949	919	927	903	743	716	998	736	771	744	695	569	569	791	911	875	920	805	660	716	866	997	977	920	912	734	730	1053	665	650	627	573	501	486	686	1192	1187	1164	1108	931	904	1169	620	577	614	563	516	503	604
YGL105W	1000	976	905	804	723	711	899	814	806	839	731	631	661	790	848	933	872	759	689	702	794	1056	1076	996	961	826	912	1077	626	640	643	595	528	532	666	1221	1294	1216	1141	999	920	1240	704	686	702	612	529	542	729
YER165W	983	972	954	891	766	773	916	788	833	824	734	581	610	796	815	832	808	823	641	670	892	1051	1034	1026	933	808	846	1056	669	686	591	562	485	497	660	1254	1262	1168	1101	928	991	1250	744	772	757	668	577	641	785
YMR146C	1012	980	1080	916	770	814	1006	820	815	857	729	603	610	803	733	699	682	612	531	569	733	965	958	919	864	773	797	967	660	754	687	667	539	599	663	1130	1137	1078	1018	803	864	1127	972	962	936	884	760	763	965
YIL052C	898	874	914	877	693	701	886	808	789	738	703	604	603	781	852	815	810	752	714	658	817	990	994	978	953	842	768	980	648	662	619	560	542	553	709	1006	1068	1005	1027	877	771	1009	730	756	739	652	522	593	752
YJL052W	983	955	909	799	741	692	963	954	914	946	842	739	703	969	1123	1073	1037	930	837	802	1087	868	794	829	705	634	673	892	872	832	852	782	671	685	899	1023	1045	1051	938	778	804	1010	839	816	800	764	666	598	768
YLL050C	1083	1085	1089	986	822	894	1044	841	836	823	745	690	648	878	810	800	797	693	623	600	817	1063	1139	1074	1003	894	850	1170	678	717	704	623	512	508	682	1163	1065	1080	977	865	845	1144	760	707	677	619	571	543	730
YOR293W	942	888	900	842	769	716	898	778	757	752	737	588	632	827	653	618	663	600	528	512	713	982	966	923	870	737	774	908	711	724	657	647	550	532	726	953	998	977	877	772	788	1022	915	891	974	885	801	752	869
YDR450W	944	909	850	875	715	700	868	718	720	727	634	621	532	810	794	770	768	718	612	634	761	972	923	926	875	733	749	959	641	699	682	618	549	533	708	1024	1001	1033	879	822	806	1079	824	782	800	661	618	644	746
YFR031C-A	944	964	982	884	759	750	954	887	840	863	757	640	686	867	830	760	811	779	652	611	829	1001	854	895	843	736	742	949	704	684	628	643	528	553	712	1047	1041	1011	940	805	828	1045	835	813	858	717	701	666	858
YIL078W	995	872	914	853	714	765	903	825	837	804	781	653	648	774	940	978	952	817	691	705	961	1124	1085	1102	976	829	913	1146	617	572	561	507	435	517	588	1255	1241	1238	1114	981	1025	1291	699	665	650	596	537	532	698
YDR417C	926	886	907	774	698	687	873	808	791	830	717	621	682	833	805	805	778	744	618	638	800	903	888	846	857	693	705	929	687	710	679	646	546	546	700	927	954	961	822	724	715	951	883	864	820	811	666	658	900
YMR246W	964	1024	1030	891	804	768	954	685	684	690	631	544	559	700	758	749	727	618	644	569	762	990	938	1019	911	772	790	1014	506	529	552	491	397	425	555	1315	1267	1351	1163	947	981	1313	795	853	798	770	617	635	833
YDL229W	956	962	970	894	756	753	898	805	790	740	761	607	630	786	843	843	839	751	724	656	871	891	957	979	820	771	688	962	595	661	660	608	481	470	624	1195	1173	1116	1018	870	897	1104	872	833	866	746	636	668	850
YLR153C	1025	1106	1010	916	826	904	1063	941	779	795	774	645	667	866	765	808	838	743	665	620	853	986	1014	1003	818	767	779	1009	599	603	606	548	472	499	621	1244	1221	1168	1089	988	966	1227	900	874	880	770	699	682	936
YDR225W	1099	1048	1140	941	924	831	1111	682	678	677	593	518	503	674	730	693	703	675	587	563	754	960	1036	1015	930	761	850	1078	596	595	581	533	493	495	646	1223	1194	1187	1070	875	887	1208	717	714	762	687	555	594	736
YNL209W	958	933	899	858	728	737	894	789	769	821	743	544	577	787	873	819	847	737	662	677	792	857	877	819	842	680	720	915	672	650	632	604	465	481	672	1095	1045	1022	956	846	850	1095	877	859	844	760	675	665	820
YER088C	970	942	975	884	777	772	918	980	908	972	885	746	763	943	809	762	784	722	605	602	805	1095	1055	1078	905	859	849	1109	707	616	660	615	522	494	661	1242	1329	1238	1126	983	946	1274	773	751	746	650	622	572	726
YHR190W	990	1034	970	867	812	764	1009	830	775	825	726	699	663	844	820	824	811	677	619	667	810	1005	998	936	920	776	812	1060	639	637	633	558	497	546	653	1204	1178	1200	1074	913	976	1228	809	867	812	731	635	636	781
YLR027C	952	973	948	831	731	736	1002	874	871	823	781	640	704	875	791	843	849	742	649	617	839	961	951	941	896	744	750	977	657	666	699	612	521	540	718	1162	1150	1100	985	833	872	1083	794	736	720	694	608	583	759
YDR471W	921	913	866	808	691	647	869	819	805	783	750	636	629	805	833	811	728	703	624	603	827	901	928	935	841	700	690	985	715	684	669	628	534	534	685	1018	998	1007	936	808	796	957	723	779	726	730	601	614	805
YBL003C	1000	987	973	852	764	781	934	769	730	771	668	572	567	721	820	768	732	736	626	618	822	1008	1084	1048	964	807	822	1031	654	659	636	603	511	508	693	1166	1147	1130	1076	876	891	1072	599	571	625	551	462	457	608
YDL192W	874	972	916	912	764	750	930	803	777	818	746	629	655	839	747	775	702	760	620	632	750	1008	1002	1024	936	780	851	1038	671	661	665	604	549	494	657	1072	1067	1036	962	861	847	1108	774	718	753	698	565	564	716
YPL048W	940	914	908	838	698	785	979	863	788	873	789	702	723	864	841	861	845	717	673	640	908	965	980	878	887	811	750	979	625	600	591	551	490	482	628	1034	1126	1097	992	855	837	1128	769	756	753	729	615	576	776
YAL053W	1044	1017	1024	944	853	828	1077	807	820	760	669	589	616	755	775	770	761	694	621	606	763	1090	1029	991	930	841	786	1083	579	580	578	507	464	458	600	1279	1211	1239	1111	963	957	1267	724	803	721	753	625	536	750
YHR208W	952	850	846	805	754	749	915	784	772	783	683	577	582	789	715	698	727	724	577	590	781	880	895	822	794	669	695	902	661	661	668	617	498	510	645	1032	964	1061	868	784	812	1043	737	774	769	742	644	601	873
YNL104C	971	1007	987	954	770	754	997	820	808	751	749	623	587	806	834	828	798	774	668	644	852	909	937	838	796	683	681	902	605	652	615	547	538	493	665	1149	1078	1169	1034	885	837	1086	837	779	822	760	643	631	784
YGL012W	868	808	801	727	667	633	832	819	821	835	782	663	652	800	779	787	781	718	601	580	820	968	944	936	897	732	728	928	616	615	646	536	451	498	651	1132	1062	1102	986	864	870	1099	658	688	696	605	566	557	697
YGL031C	937	892	912	783	710	663	883	632	668	630	615	539	525	695	862	838	793	778	637	616	823	1102	989	1004	970	835	834	1073	591	598	553	539	448	463	615	1200	1125	1139	1054	891	944	1194	464	494	504	437	356	406	489
YKL035W	937	1002	987	895	701	727	994	815	777	799	734	632	614	898	844	793	828	765	680	613	827	1046	1023	1069	927	822	783	1075	695	645	659	601	554	507	663	1216	1217	1193	1109	975	919	1317	646	661	677	594	501	530	628
YLR185W	803	824	836	795	636	714	856	701	680	682	630	539	541	687	634	587	623	569	494	476	606	823	850	813	733	617	632	872	738	705	672	647	567	554	668	861	856	833	794	696	675	863	844	858	884	729	669	683	826
YOR331C	874	861	862	765	619	650	823	777	861	829	739	666	661	842	732	811	791	706	627	685	788	970	978	959	824	738	700	946	615	605	601	573	489	482	654	1059	1121	1102	947	839	870	1045	808	811	735	690	557	588	807
YBL030C	901	889	871	771	698	679	912	707	760	699	714	604	580	738	916	870	904	813	729	687	918	926	935	893	846	728	742	938	622	556	627	534	488	469	568	1223	1219	1224	1089	929	1004	1246	702	684	679	642	483	532	702
YJL130C	872	879	832	801	674	686	918	831	854	803	716	629	604	814	758	784	853	727	606	617	824	920	885	829	768	698	725	879	576	595	598	514	481	483	611	1104	1074	1112	974	849	867	1098	775	720	720	708	564	611	720
YMR202W	797	802	896	728	643	691	845	825	868	791	713	633	645	820	690	669	696	604	549	497	655	933	888	938	845	695	666	891	587	652	629	543	448	465	587	964	966	923	855	803	783	934	829	823	851	696	681	679	849
YKL096C-B	882	890	826	776	717	641	925	755	689	747	639	531	535	762	819	742	790	659	573	593	735	963	937	920	852	762	781	987	607	569	570	554	461	443	598	1330	1286	1232	1162	988	999	1294	657	668	659	590	537	521	718
YBL099W	969	998	971	924	741	800	1054	762	805	765	686	620	626	806	828	808	827	679	645	613	755	950	938	1008	893	776	754	970	611	547	559	499	493	447	570	1167	1141	1127	1034	868	912	1141	690	698	702	676	523	571	689
YDL014W	791	825	824	700	653	601	812	691	638	680	605	528	491	696	727	719	688	618	541	590	696	873	867	840	811	709	697	900	539	550	520	496	413	385	521	1098	1025	1002	956	825	786	1047	709	698	622	598	541	499	688
YKL216W	805	744	790	689	599	626	779	770	817	761	706	639	637	784	848	788	755	697	647	610	861	859	827	830	803	743	740	870	594	552	591	492	423	435	586	1018	1023	965	874	729	712	908	599	616	630	546	484	492	579
YKL182W	954	919	987	812	740	742	904	771	782	724	689	628	587	785	826	785	835	708	644	663	855	1020	941	997	905	793	799	1025	534	549	526	500	430	417	575	1195	1224	1162	1074	948	890	1192	641	622	638	601	514	487	642
YGL148W	840	864	828	723	683	614	869	774	749	748	673	590	587	750	699	755	700	664	563	628	704	834	845	864	768	625	712	872	590	601	629	560	452	458	582	1004	980	988	849	754	771	980	822	825	743	730	626	644	759
YGR279C	778	755	750	694	575	580	800	850	807	818	702	643	656	777	838	835	796	717	611	672	831	986	1009	1003	868	786	812	1013	516	520	509	434	413	403	512	1195	1137	1154	1075	938	883	1190	631	643	668	597	567	495	628
YLL018C	809	767	817	734	638	635	856	813	832	756	690	595	618	801	868	832	818	731	641	640	896	875	940	920	884	753	727	958	521	503	520	474	427	440	577	1145	1148	1150	1005	884	911	1198	656	624	622	550	485	495	638
YLR257W	957	941	913	815	692	747	903	768	743	712	686	569	587	724	869	795	836	785	715	626	845	1130	1047	1137	962	809	873	1155	557	490	540	519	398	439	537	1414	1299	1322	1219	1025	1054	1377	532	549	551	513	451	429	570
YER117W	826	838	868	807	646	643	836	709	718	696	657	522	534	690	689	694	672	627	560	520	686	988	899	888	810	699	743	933	593	631	583	551	426	494	576	894	895	877	867	721	742	928	656	662	619	650	543	498	672
YGL026C	820	785	817	721	655	600	837	828	758	777	699	628	630	793	767	781	734	753	626	661	802	883	880	849	751	678	696	823	616	611	607	526	446	429	602	1083	1047	992	941	844	741	1062	719	727	713	624	593	583	753
YPR165W	885	932	910	778	712	692	893	771	754	776	697	640	617	786	789	770	764	695	565	584	792	887	839	893	790	612	692	877	662	630	598	562	496	428	635	1108	1092	1059	930	806	818	1084	721	687	719	634	613	545	674
YBR025C	834	853	857	784	730	668	837	729	660	712	618	578	533	760	749	825	811	687	625	581	786	867	866	882	803	712	721	925	573	543	575	467	417	467	601	1033	1068	1055	879	800	832	1073	616	611	624	562	455	496	664
YEL011W	1014	975	979	942	798	793	1057	854	901	895	761	683	686	898	763	799	808	726	592	589	750	1102	1057	1073	925	885	845	1061	560	562	590	507	433	443	561	1309	1342	1266	1144	1037	1034	1381	701	771	713	630	580	579	758
YMR305C	815	756	785	701	620	613	825	724	712	711	649	576	547	766	721	681	717	653	533	578	708	906	896	820	825	730	712	840	557	587	589	514	485	479	537	1093	1012	1085	927	795	825	1002	638	644	663	621	527	572	685
YOR122C	895	812	829	779	629	698	830	694	726	730	636	620	545	800	691	695	690	608	585	500	661	850	838	863	759	645	680	853	642	596	638	540	528	505	672	908	912	883	747	708	707	872	779	812	763	736	596	691	769
YJL136C	785	761	816	719	602	594	756	716	713	657	628	516	512	691	659	659	599	551	523	519	667	807	838	783	716	622	613	824	635	617	616	583	470	464	570	793	720	727	646	558	590	781	724	750	723	628	557	569	731
YLR192C	792	781	741	674	611	660	801	669	651	646	588	522	507	702	757	773	796	702	673	625	855	990	1004	896	854	803	694	964	545	524	533	456	427	415	490	1163	1224	1129	1138	878	919	1192	512	489	519	460	346	395	546
YDR002W	877	882	866	808	714	690	908	703	710	695	629	573	607	703	770	804	793	735	601	637	802	940	947	916	818	702	765	912	533	591	562	510	471	473	576	1038	1036	1030	903	819	778	1043	628	629	617	579	509	466	642
YDR074W	901	907	899	789	671	684	928	785	755	801	693	624	605	789	938	919	917	834	689	723	915	944	966	921	831	770	744	1007	622	636	598	595	516	498	685	1062	1105	1103	987	857	859	1066	571	560	548	537	456	429	561
YBR082C	889	852	897	717	701	699	875	755	743	750	616	512	572	780	624	605	626	618	543	535	646	908	942	930	764	713	696	937	684	621	621	592	508	494	626	1059	1105	1126	1032	840	903	1125	597	599	607	558	493	456	626
YDL084W	850	870	895	752	658	680	886	775	696	733	644	570	554	714	717	698	691	639	592	556	731	925	932	981	904	798	753	985	555	534	548	452	455	457	536	1033	1088	1034	966	839	801	1091	596	558	588	526	450	463	555
YDL228C	832	811	833	749	658	643	787	685	670	612	644	517	535	667	719	722	728	642	608	561	742	775	825	834	698	665	606	836	518	575	578	533	429	412	544	1055	1036	989	879	759	785	956	738	696	732	623	526	573	726
YEL054C	926	870	842	805	663	680	851	607	646	585	574	470	467	650	669	653	646	597	537	536	662	725	701	691	672	588	575	764	588	565	551	540	453	441	599	856	861	858	816	726	646	871	753	726	766	683	587	564	713
YER145C	764	719	728	710	619	613	778	735	696	642	591	498	498	675	741	697	702	693	564	541	655	810	767	777	715	617	614	795	553	541	571	509	467	456	594	868	884	906	810	704	669	909	725	630	659	671	496	554	721
YML024W	788	771	820	711	641	591	798	649	631	709	600	453	483	652	552	626	590	597	478	509	664	886	876	831	785	728	648	830	574	527	550	522	444	481	498	905	867	858	795	678	710	872	628	604	642	575	506	493	646
YDL140C	793	785	833	734	656	590	831	759	709	738	640	638	552	740	576	614	616	539	505	507	598	915	936	869	815	737	743	931	542	529	490	410	400	442	543	1337	1297	1296	1188	990	1030	1334	763	773	791	682	610	598	788
YDR293C	952	939	941	835	720	709	908	749	685	625	619	534	517	695	748	684	744	641	528	522	759	1007	936	982	894	756	733	964	531	538	550	494	445	452	547	1243	1255	1149	1136	949	948	1240	628	631	592	550	518	501	598
YAL005C	698	697	699	611	557	519	736	809	778	698	613	548	599	761	844	870	927	775	727	631	907	791	763	788	728	556	603	790	679	674	658	582	499	524	622	815	846	828	667	649	634	826	567	557	651	549	491	488	627
YJL034W	771	782	785	700	640	616	768	717	709	655	607	520	525	731	841	804	841	748	653	688	849	882	840	843	806	677	666	844	562	543	531	425	420	408	529	948	939	1005	880	785	749	978	514	533	515	460	416	401	587
YOR007C	756	793	763	683	647	581	774	741	734	663	639	581	580	671	762	738	793	746	617	600	732	817	840	842	762	625	649	843	583	565	591	480	401	441	559	1029	1023	1009	868	827	825	984	528	552	537	463	452	439	564
YFL037W	819	836	851	825	622	669	882	741	806	726	719	565	564	757	727	733	759	618	644	619	742	875	790	826	732	690	602	880	540	570	594	503	417	391	583	1001	977	1008	928	816	713	961	766	722	698	695	573	583	713
YLR330W	843	869	846	677	658	675	826	713	683	638	631	543	531	693	723	728	766	657	606	610	761	1037	974	976	880	709	778	980	532	496	551	510	394	375	508	1242	1152	1123	1060	959	898	1172	556	570	551	545	459	432	554
YJR139C	811	815	864	738	639	676	831	687	691	658	633	530	541	684	693	698	702	657	542	547	747	922	943	945	792	720	797	879	549	518	540	464	429	402	497	956	984	980	890	819	764	1067	638	639	623	541	495	515	608
YGL022W	784	784	773	693	609	613	805	716	691	736	700	597	586	723	739	700	679	618	594	567	714	848	881	802	802	693	707	913	577	567	509	527	431	465	503	1075	1064	1050	913	852	815	1079	699	622	605	582	491	516	616
YDR129C	880	881	895	799	677	722	873	718	728	726	683	607	580	742	761	794	805	670	584	594	797	924	908	907	796	710	695	845	600	568	586	542	464	436	601	1043	1014	1041	917	828	815	1026	627	577	616	515	483	498	581
YDR276C	856	810	810	765	679	682	813	677	665	671	592	512	523	685	537	552	541	474	433	418	561	898	796	896	785	703	676	847	721	631	654	589	544	539	653	928	893	890	853	747	734	834	616	683	663	605	531	542	664
YHR064C	816	866	806	724	591	703	922	751	653	695	631	581	533	779	690	692	697	693	507	512	711	857	841	849	777	673	644	836	536	557	509	502	423	441	541	952	954	874	843	720	698	918	694	677	637	568	457	509	641
YBR121C	855	779	808	707	606	616	793	662	622	667	603	512	536	690	731	799	717	654	579	628	759	893	885	913	823	731	684	911	480	534	496	460	419	442	492	947	1018	988	951	810	760	1008	537	535	582	513	439	405	573
YDR188W	879	875	798	735	626	615	809	701	690	687	592	558	516	701	749	713	774	657	568	600	769	846	788	791	772	638	613	854	503	548	514	446	443	433	536	973	954	942	878	702	780	924	720	707	683	644	630	564	680
YJL080C	812	826	750	737	651	648	787	627	635	653	557	501	491	650	706	722	726	618	555	554	680	903	910	886	792	689	714	899	519	474	500	428	371	402	477	1165	1127	1131	1027	876	884	1115	572	499	532	494	468	415	550
YLL044W	781	824	784	781	603	653	797	628	641	631	618	534	485	633	682	634	688	606	596	526	676	718	709	685	663	576	572	732	555	546	569	496	451	427	563	893	843	915	774	692	712	901	770	679	696	665	559	557	710
YNL192W	809	782	789	652	585	584	790	682	690	659	557	527	520	691	831	810	729	708	617	619	775	872	826	788	779	661	593	854	483	496	471	473	395	391	460	1028	988	978	962	824	796	1033	495	440	460	421	328	377	496
YLR028C	752	771	755	752	611	630	796	716	672	698	627	552	565	739	743	724	732	643	596	563	730	822	821	846	782	668	678	853	603	591	597	498	463	447	574	1001	989	968	953	771	747	1067	603	592	630	521	458	490	647
YBR048W	733	691	661	614	558	541	708	688	647	619	599	523	483	636	633	660	636	586	519	473	633	800	798	781	801	674	633	774	505	514	528	485	384	393	525	899	818	900	816	704	683	889	606	607	543	534	456	469	575
YPR132W	707	730	727	689	574	576	727	630	686	621	609	487	542	654	676	663	666	640	547	528	688	813	795	779	734	642	651	774	539	547	537	485	420	434	528	920	840	895	825	730	704	883	618	623	584	603	505	491	624
YER131W	745	722	730	703	603	633	759	526	537	539	529	510	444	617	582	636	634	577	475	525	643	799	747	773	710	570	568	746	506	502	485	452	382	430	538	990	976	949	859	772	725	994	504	527	567	487	428	422	530
YOR362C	778	722	774	695	584	565	752	723	651	690	634	536	516	707	665	638	756	582	522	497	708	817	810	817	807	569	633	771	542	577	613	532	436	449	599	900	951	928	877	724	752	917	647	683	660	618	532	530	683
YMR295C	767	732	802	738	594	593	783	654	689	632	603	502	516	638	733	718	731	653	513	562	653	663	711	740	683	567	542	690	587	556	602	546	456	419	613	844	829	805	733	663	624	854	761	718	754	702	596	602	739
YAL035W	735	690	715	600	549	582	766	641	621	616	571	518	509	650	716	693	680	610	517	522	694	868	837	806	728	629	673	857	413	456	453	430	356	360	484	888	1040	931	852	729	729	951	562	561	545	528	463	426	564
YIL043C	726	702	693	692	568	547	723	696	699	675	609	511	540	671	657	667	646	629	570	524	678	764	698	704	642	550	561	734	533	552	525	496	381	409	540	863	788	826	779	628	661	876	723	666	653	635	527	517	721
YGR161C	880	842	902	815	666	694	871	537	621	600	522	444	456	573	471	499	467	404	392	368	511	802	839	768	711	612	610	828	443	452	466	417	340	368	456	1140	1094	1102	926	830	846	1118	747	788	722	682	595	619	727
YBR221C	798	866	814	757	644	643	763	705	728	717	657	603	541	716	685	733	622	604	550	524	682	903	889	897	784	635	654	867	498	515	500	437	375	393	505	930	942	966	899	749	748	959	623	563	554	555	485	485	580
YDL007W	748	750	756	699	610	606	857	620	604	557	555	483	445	592	686	655	700	623	509	515	666	828	803	806	759	657	620	866	477	556	504	455	409	397	553	1010	971	1034	924	785	826	1104	494	482	521	421	366	374	497
YGR130C	862	904	848	798	615	767	868	624	588	611	549	462	445	607	653	710	646	587	563	551	663	1033	984	1003	850	758	763	1009	459	466	465	410	361	361	488	1268	1225	1169	1109	1032	984	1291	570	530	534	507	460	417	500
YBL047C	840	826	803	783	644	614	817	735	689	717	597	565	543	727	680	666	642	612	524	524	670	936	939	913	790	761	682	908	483	492	457	466	399	431	507	1172	1096	1094	1001	869	839	1104	581	629	576	498	437	451	593
YBR249C	778	788	781	683	645	648	745	577	570	594	573	468	495	683	647	611	565	576	519	518	656	699	693	667	659	567	607	717	553	509	507	464	409	408	539	820	828	838	774	701	608	835	652	679	647	638	524	545	677
YHR027C	726	725	698	661	575	507	753	702	698	692	655	560	580	702	768	702	722	682	592	597	745	859	844	840	761	708	674	877	504	468	457	429	322	373	472	897	889	937	878	685	668	936	588	561	546	537	467	488	611
YMR083W	728	665	729	677	556	582	749	697	687	689	610	508	553	763	663	674	708	628	499	550	705	717	729	678	625	532	528	742	564	539	583	519	432	430	581	841	887	831	747	651	704	844	576	554	563	475	466	430	538
YDR032C	729	762	739	715	650	629	785	695	654	674	570	512	557	738	680	672	749	622	579	523	675	791	778	792	725	617	621	802	513	585	566	529	458	451	574	977	917	946	854	747	781	938	603	657	633	548	529	461	657
YEL031W	743	695	801	700	596	606	765	654	630	596	536	446	465	628	686	641	626	616	523	539	671	756	814	790	705	622	703	818	493	539	485	451	370	358	473	940	976	910	880	782	764	952	547	520	575	481	409	444	562
YPL237W	768	751	726	670	547	601	747	627	582	579	540	458	465	591	673	631	656	580	534	514	683	913	879	818	747	664	653	869	487	478	448	426	363	342	472	982	890	955	931	756	764	1027	517	485	468	467	372	419	493
YER036C	751	786	703	675	609	610	754	553	575	588	472	452	473	563	610	609	600	562	406	471	601	755	743	752	635	592	563	769	444	422	449	381	360	400	475	868	848	868	760	664	662	859	588	611	548	531	475	456	619
YDL184C	725	714	735	665	555	591	743	565	566	544	480	425	397	601	657	656	632	598	551	479	582	775	779	741	706	590	558	784	522	510	492	468	398	393	486	1033	1021	1009	957	845	830	1011	473	491	514	461	367	400	461
YAL023C	724	766	776	650	587	548	758	655	638	680	576	533	548	652	669	672	609	574	500	498	656	754	763	752	658	602	630	797	503	504	535	458	405	382	515	878	909	869	850	705	681	858	601	621	589	487	434	507	609
YDR023W	840	770	762	673	582	646	773	599	607	624	530	457	439	557	669	660	719	602	555	558	686	862	877	815	720	654	710	856	463	428	472	449	397	369	460	940	922	975	884	752	754	981	468	460	458	408	368	348	484
YOL121C	661	750	706	601	556	544	711	607	603	615	517	496	504	601	626	589	596	505	433	492	599	677	685	736	620	588	560	701	530	515	515	455	395	363	531	783	739	734	659	596	571	726	619	606	613	568	484	484	634
YML012W	775	755	698	671	568	591	745	669	650	605	584	497	525	676	699	670	648	553	504	515	650	752	781	757	668	610	623	780	559	510	513	478	403	409	554	889	843	864	826	652	717	919	620	644	675	534	558	502	601
YGL200C	727	677	657	645	591	566	724	637	645	604	582	537	481	629	587	588	589	512	437	432	623	765	729	686	659	627	581	762	582	539	534	498	451	404	561	846	846	820	700	648	667	827	675	596	651	549	504	492	648
YDL137W	683	733	684	696	535	559	722	641	686	599	565	496	493	629	655	576	591	540	491	513	670	756	798	797	729	657	622	802	525	563	521	483	394	445	564	839	879	862	807	699	725	949	584	588	566	531	452	513	560
YML010W	598	616	545	541	474	518	655	649	657	641	593	457	490	706	666	683	672	617	540	528	655	796	776	785	726	651	580	801	437	451	447	410	364	356	458	995	1064	978	924	784	779	998	645	603	557	556	473	509	603
YIL051C	763	697	745	682	572	509	744	621	620	593	538	499	482	625	627	569	631	570	443	516	600	823	763	799	673	621	621	828	547	516	564	519	426	420	532	979	945	910	792	683	725	938	542	516	533	486	414	407	567
YDR233C	770	755	780	688	603	629	731	602	589	570	564	493	474	588	530	529	553	471	418	409	510	778	785	841	731	695	649	800	468	489	500	418	394	382	480	835	882	828	796	691	673	929	515	505	524	460	385	407	527
YNR001C	871	836	844	768	679	647	899	655	592	603	552	469	478	646	600	579	586	528	465	491	622	847	839	871	810	701	725	887	488	452	455	438	360	347	477	1115	1052	1104	963	815	832	1046	536	607	568	545	438	496	564
YBL041W	822	713	724	683	585	569	725	637	644	609	573	482	469	592	599	528	573	490	441	457	641	761	728	732	654	597	588	733	522	562	507	485	439	389	500	861	870	857	739	701	627	905	604	554	582	523	473	487	572
YLR287C-A	765	724	691	654	589	550	697	581	523	562	518	435	456	591	613	556	601	483	422	442	595	817	838	794	698	681	643	804	494	472	515	443	400	409	472	872	815	751	718	662	638	870	523	521	545	482	440	420	570
YHR007C	681	687	671	632	552	534	688	616	600	637	520	465	485	591	648	607	608	589	471	471	598	751	725	718	671	570	584	774	450	524	506	418	382	371	469	777	789	794	687	592	628	748	548	600	599	559	419	491	605
YBR010W	792	791	794	738	613	649	763	521	517	503	504	391	441	500	550	564	549	459	435	437	587	811	872	841	740	663	711	856	446	514	487	419	379	390	459	862	905	872	832	724	718	898	452	484	482	456	345	403	445
YJL177W	708	633	682	613	544	518	658	546	592	562	516	433	394	548	585	588	583	576	459	445	594	651	666	693	557	538	511	699	509	495	498	455	416	437	488	801	757	735	663	600	611	773	530	547	515	511	422	456	527
YLR414C	619	579	628	500	471	476	632	674	706	675	629	563	523	754	639	674	613	583	468	491	698	690	679	699	610	493	558	649	570	527	524	452	395	436	536	692	664	672	609	509	527	691	447	506	481	409	376	363	492
YHR162W	792	802	797	736	637	612	766	539	509	522	474	430	426	599	661	619	588	541	485	497	613	794	772	754	691	629	616	783	488	510	482	480	342	349	495	881	854	867	792	706	700	884	516	484	475	440	339	372	456
YGL202W	701	721	662	660	550	527	727	631	611	605	617	471	519	651	664	627	629	542	526	525	643	726	724	733	660	576	587	763	565	499	480	472	366	402	539	874	808	820	746	696	673	836	570	508	515	484	385	442	535
YDR388W	721	678	727	666	524	597	697	655	555	586	522	494	472	609	605	610	647	582	536	473	691	730	672	649	630	533	563	668	468	525	567	447	408	419	568	925	959	972	807	718	672	977	539	540	522	475	471	413	572
YPR163C	711	704	646	617	511	528	714	572	545	554	508	445	446	562	668	659	652	622	516	511	677	835	798	829	745	664	662	839	402	415	420	348	314	325	415	993	980	946	852	743	732	970	417	424	414	361	318	323	453
YBL091C	736	731	686	655	514	552	706	564	588	545	541	472	470	616	577	581	594	470	410	437	595	686	636	714	600	535	594	692	546	524	555	448	422	401	566	838	827	784	675	602	641	852	599	623	589	510	474	481	626
YOL038W	749	732	673	606	565	566	744	576	558	606	570	437	479	597	564	599	594	534	469	432	617	739	680	720	707	569	588	713	575	547	513	467	417	395	574	829	834	800	766	614	613	786	591	591	607	549	446	488	564
YGL009C	735	810	738	756	590	620	818	585	622	607	558	502	454	601	672	662	672	598	529	563	649	763	807	788	657	681	644	789	441	437	454	457	384	343	470	894	887	883	801	722	737	846	615	587	518	503	413	432	565
YGR180C	764	708	699	614	533	600	695	605	625	606	578	516	524	660	637	651	665	613	488	523	692	772	779	719	668	596	579	769	516	504	487	423	353	380	487	857	815	789	801	655	640	851	605	545	536	463	394	423	527
YFR053C	1135	1089	1041	992	908	871	1045	704	655	668	603	524	529	687	553	491	548	519	476	486	558	977	883	882	849	713	737	924	465	493	494	425	374	340	475	1368	1321	1289	1198	1075	1051	1306	818	712	738	704	603	610	728
YGR209C	639	691	669	611	500	451	664	688	563	634	539	460	483	653	610	519	592	547	482	469	627	720	751	707	640	571	558	732	624	590	598	532	448	449	575	689	668	692	646	561	569	724	555	505	525	516	401	411	505
YDR077W	734	712	753	659	565	615	720	704	670	719	609	546	566	713	599	587	581	517	436	437	591	722	703	729	717	571	585	688	505	484	514	470	348	403	489	1155	1117	1128	995	874	890	1136	579	612	636	549	487	450	561
YHL034W-A	709	672	715	642	573	561	687	547	595	555	539	437	452	579	660	671	625	565	490	486	657	810	887	823	753	605	624	820	501	464	472	453	346	383	437	1075	973	1053	903	746	773	1076	406	417	387	395	325	339	433
YOR136W	666	627	654	591	543	505	733	685	660	623	580	483	484	664	588	594	613	571	489	463	625	674	661	679	556	487	509	692	518	533	537	480	444	445	558	832	831	804	684	634	673	833	472	476	469	411	373	378	450
YNL037C	571	626	617	524	467	475	607	641	627	599	536	484	447	611	621	588	625	551	462	477	596	638	595	647	562	531	484	664	530	505	508	402	421	371	503	741	734	621	624	561	547	733	580	600	565	568	463	432	567
YKL210W	758	743	712	649	538	541	748	663	651	601	578	504	474	585	709	698	684	601	509	517	692	822	805	818	750	645	670	872	463	408	411	380	351	339	482	873	880	925	842	708	727	887	465	472	400	429	346	347	470
YGR159C	573	600	606	560	436	406	582	462	438	450	396	337	347	494	534	485	480	433	379	392	495	668	637	614	584	498	466	636	355	380	358	321	279	258	372	712	761	697	637	514	580	713	599	607	603	561	437	460	631
YML026C	680	742	690	629	565	530	672	592	570	502	470	433	429	584	573	500	551	508	438	389	499	660	693	583	610	553	579	744	499	476	468	474	360	363	493	798	758	771	657	590	585	765	654	649	626	553	506	448	623
YDR524W-C	912	906	864	850	744	744	947	301	280	252	258	215	208	271	645	579	681	525	521	481	636	983	939	959	890	761	801	1050	341	305	302	254	211	223	288	1211	1237	1188	1066	909	917	1231	160	177	183	183	144	159	170
YNL098C	722	713	693	575	539	521	762	677	654	614	573	489	500	658	570	560	564	519	432	440	612	812	826	720	681	621	575	772	487	493	497	478	380	404	496	897	907	884	764	691	710	912	595	628	648	551	494	466	652
YIL142W	633	638	663	556	501	490	696	563	546	508	545	471	424	599	573	569	563	526	415	464	622	672	597	631	584	520	522	642	449	457	451	426	323	346	474	773	803	826	717	584	642	788	650	637	656	559	496	520	634
YLR344W	710	642	673	596	541	528	642	562	575	584	505	465	485	579	494	549	501	476	356	427	459	668	691	671	643	526	565	699	512	533	505	482	411	361	521	672	679	644	577	486	491	687	608	619	570	547	450	467	610
YDL145C	715	684	685	633	522	534	699	622	612	589	573	487	453	545	634	618	598	529	474	538	646	807	796	768	761	624	648	880	404	433	370	366	349	333	426	974	930	942	832	750	731	1000	483	500	429	448	364	345	458
YOR151C	680	653	644	577	528	537	672	615	566	584	518	466	482	649	598	633	571	557	482	446	638	737	777	648	645	568	554	714	402	422	436	356	366	339	417	834	914	870	779	700	732	926	603	561	539	534	421	462	555
YLR175W	588	607	651	508	481	528	607	513	487	477	478	401	370	528	580	552	566	523	435	417	555	701	747	681	680	577	577	714	410	408	380	335	270	305	424	768	749	759	705	627	562	772	608	536	574	494	409	463	562
YER023W	702	682	721	609	545	522	727	600	602	598	541	466	457	651	589	582	559	522	486	452	572	686	652	650	562	513	529	705	481	485	501	477	379	390	545	794	847	764	738	618	625	796	675	665	618	579	522	543	659
YHR068W	599	645	653	534	466	459	601	619	582	602	549	483	517	651	634	695	633	578	492	506	652	659	717	684	608	561	556	690	419	391	404	403	379	342	463	820	801	812	745	657	616	802	543	575	534	505	392	426	543
YMR318C	685	661	684	566	527	481	709	613	596	597	580	471	469	648	592	589	565	520	428	492	575	733	698	696	707	576	558	728	420	491	437	412	358	340	432	873	892	836	838	663	687	902	623	685	633	582	478	460	617
YGR135W	696	721	678	608	558	474	790	583	570	574	562	475	483	598	580	530	582	503	455	439	540	742	727	725	661	569	563	753	517	482	485	445	377	406	498	766	762	742	713	607	583	798	562	504	580	493	429	429	543
YJL167W	669	682	623	626	511	496	658	609	569	572	547	488	489	603	574	563	628	533	443	463	602	706	738	718	680	544	582	735	467	456	439	425	346	394	457	773	799	818	781	662	625	879	529	519	507	473	408	381	526
YGR060W	599	630	567	544	493	458	601	625	611	622	534	452	487	578	507	544	557	496	438	427	536	713	658	664	607	554	533	624	484	456	486	410	352	382	434	661	695	700	577	563	527	679	539	549	558	487	428	437	543
YDR429C	620	612	644	625	477	462	602	509	475	513	495	386	416	496	613	543	514	501	433	455	568	730	712	660	621	556	550	739	418	414	433	359	327	334	385	900	909	939	790	714	702	875	486	475	463	419	393	362	521
YHR026W	720	678	687	616	555	525	704	496	571	511	454	405	412	545	556	544	510	514	429	456	573	709	712	680	657	546	579	672	468	453	497	422	356	357	505	862	810	868	816	652	695	873	520	585	521	499	465	439	615
YOR335C	631	711	651	616	569	501	651	556	581	503	496	448	411	632	600	603	600	540	491	493	635	718	740	683	643	593	521	736	392	424	413	419	340	338	428	827	860	834	786	653	701	817	488	524	543	456	367	424	546
YDL097C	731	692	692	675	583	552	678	635	636	579	542	517	445	637	540	528	530	485	405	409	543	705	682	695	620	606	565	736	506	520	473	425	364	375	481	781	820	733	746	608	686	828	596	637	585	518	441	491	591
YFL018C	710	733	678	638	565	542	726	534	561	554	505	466	442	599	561	556	573	542	475	491	599	715	775	706	603	609	541	747	475	471	492	365	404	367	476	895	838	833	800	652	667	889	489	544	470	410	369	393	461
YDL195W	686	633	701	642	507	546	643	578	582	606	514	464	422	585	556	532	566	459	446	454	571	769	795	814	716	644	658	804	434	420	423	391	349	340	473	1005	1058	1052	914	782	852	1095	492	481	458	394	360	330	453
YOR312C	665	660	633	628	518	494	649	566	540	486	535	428	417	590	485	540	487	427	415	417	514	756	736	727	647	546	588	761	450	494	441	429	342	345	433	753	718	732	664	572	594	699	511	468	513	419	372	324	529
YOR027W	631	585	571	565	468	463	586	603	542	552	524	435	467	578	618	630	676	583	462	532	660	708	678	726	616	529	547	715	435	455	395	390	340	294	425	870	874	919	783	687	719	858	391	394	410	386	326	335	453
YGR118W	635	589	619	532	522	483	562	546	496	565	468	442	425	513	562	568	585	531	456	496	568	656	624	632	605	517	484	614	455	504	481	400	373	363	498	676	722	708	652	562	513	706	512	482	523	480	421	398	548
YDL061C	637	649	607	627	479	508	663	443	515	451	421	334	349	488	384	411	396	334	312	306	410	524	607	565	533	407	444	559	535	535	529	486	423	425	495	584	557	544	508	417	425	558	692	706	691	678	523	537	718
YBR283C	684	630	654	606	521	513	649	602	617	514	559	430	443	594	593	555	555	495	467	449	579	734	748	793	698	548	587	759	475	411	439	370	364	379	464	878	888	838	800	658	703	839	489	487	451	445	365	370	476
YKR013W	661	591	652	595	463	491	595	579	535	505	507	400	445	550	501	460	502	441	385	376	500	655	655	622	588	494	512	680	419	430	415	420	341	335	464	794	756	787	709	656	613	848	571	565	582	516	466	436	614
YDL100C	626	656	628	577	523	521	639	631	609	602	529	447	462	612	563	562	595	516	468	440	590	625	676	658	611	542	488	717	465	464	445	391	371	332	450	702	791	788	669	596	593	785	528	564	495	468	411	368	567
YPR159W	701	708	722	629	541	510	686	562	609	583	491	464	435	577	592	545	575	535	435	421	537	724	717	710	651	603	550	722	423	442	394	374	320	327	424	803	861	845	763	651	680	855	518	602	540	453	439	415	563
YLR113W	672	710	691	626	557	550	724	583	582	539	509	417	469	550	524	541	529	486	444	446	539	626	622	614	571	485	551	660	473	446	429	412	384	389	478	802	781	736	631	558	543	748	629	582	612	520	492	433	588
YOL139C	683	663	631	566	534	518	707	593	505	578	518	422	389	492	525	473	509	478	353	427	531	624	648	669	663	529	485	705	460	422	463	383	334	343	448	738	736	703	700	554	551	783	568	597	530	516	442	406	550
YBL072C	609	603	641	584	518	467	634	511	479	508	459	419	449	509	549	520	507	514	436	448	552	717	726	725	658	552	553	700	421	413	437	353	335	330	426	709	733	701	651	527	617	733	424	446	443	381	329	339	441
YKR075C	852	857	871	779	665	689	845	542	604	560	486	432	450	536	457	457	431	377	337	378	448	754	850	758	674	671	586	796	423	424	374	371	339	349	374	912	847	890	833	695	673	931	658	642	633	617	541	557	687
YGR148C	644	595	694	602	461	482	634	463	431	445	416	339	396	482	602	629	647	532	507	471	555	775	716	743	669	591	556	791	376	364	370	366	306	338	376	880	836	858	771	661	639	877	312	289	287	269	227	204	281
YGR253C	675	700	639	563	513	509	668	553	527	555	540	449	380	547	563	553	565	493	448	439	538	692	634	651	586	524	532	696	464	456	465	417	356	378	475	747	781	770	698	601	586	755	538	527	535	499	435	408	545
YPL234C	673	626	634	575	525	496	662	583	582	597	479	462	455	561	484	497	528	488	402	402	507	707	674	679	628	539	536	730	450	438	434	427	381	334	439	809	777	877	745	665	602	826	559	555	544	503	454	414	549
YDL029W	654	677	682	616	529	576	699	539	576	624	543	456	462	576	551	536	601	502	406	455	558	750	705	711	650	553	562	681	442	485	480	437	350	364	456	845	816	823	733	712	649	790	529	505	541	475	402	454	538
YJL008C	654	634	608	554	468	482	613	617	560	559	524	453	460	579	596	601	585	505	466	446	584	665	690	598	569	542	561	693	426	412	415	350	314	318	393	794	876	854	747	672	638	850	522	484	490	446	401	341	562
YJL111W	647	607	705	627	482	494	656	493	485	475	466	406	355	548	544	529	546	442	391	439	528	732	691	682	634	515	531	725	428	393	377	372	304	295	416	833	866	788	724	651	692	863	448	449	456	396	357	362	432
YDR099W	698	708	700	640	519	550	669	559	534	526	489	482	445	555	545	545	602	516	437	440	575	774	756	772	693	605	584	742	437	433	396	394	324	363	469	934	950	962	927	751	786	998	443	432	444	393	381	387	473
YLR179C	609	589	575	520	446	482	587	564	587	526	474	435	429	573	531	508	558	454	392	398	534	618	600	585	536	479	470	594	520	494	488	443	341	357	487	734	737	666	661	565	528	698	541	526	531	462	395	403	541
YGL048C	704	647	594	608	482	492	643	511	527	498	483	443	376	542	602	554	600	548	425	452	588	643	703	654	638	524	523	656	435	429	442	365	348	335	406	853	842	818	755	641	653	857	414	452	437	376	364	364	461
YOL030W	705	705	720	661	585	534	713	542	512	538	480	406	432	546	566	530	507	479	436	386	553	661	639	629	578	516	514	633	486	490	462	412	365	362	529	796	789	788	741	639	621	817	566	551	546	507	443	433	575
YLR304C	667	698	675	599	562	510	674	610	573	546	508	422	453	567	615	612	573	544	458	510	601	626	614	622	600	500	468	613	449	425	422	393	340	330	448	815	796	794	681	631	682	845	543	578	532	477	391	438	558
YGL195W	606	546	549	514	447	414	609	594	526	516	500	447	433	577	563	592	604	510	449	432	560	738	713	723	680	553	537	746	396	388	391	363	340	321	442	804	736	750	706	605	596	815	508	503	477	463	364	379	429
YER094C	630	662	608	582	505	504	680	606	608	586	476	446	413	517	578	593	625	558	437	422	612	628	611	624	586	494	494	628	429	427	416	376	343	308	449	830	863	818	734	661	625	851	551	551	552	468	444	431	545
YCR053W	673	675	650	576	488	503	728	528	549	598	496	445	463	568	553	573	540	496	442	451	583	715	691	652	654	553	547	720	433	448	422	380	312	318	445	792	828	750	767	638	652	785	481	425	489	436	362	352	448
YGR178C	601	675	590	569	500	471	619	555	552	542	475	431	436	516	569	559	540	508	430	436	524	744	737	703	669	563	567	771	424	425	419	373	322	335	385	828	834	864	746	644	640	885	467	469	467	387	380	380	437
YLR348C	589	633	605	542	459	497	594	526	514	592	487	423	395	557	526	507	555	441	420	359	544	658	638	631	569	464	499	644	420	447	427	366	325	312	434	732	724	707	639	590	543	765	662	623	562	588	466	442	631
YPR062W	559	540	539	522	421	459	577	555	558	544	471	417	419	550	457	492	520	409	404	377	571	647	694	613	584	528	559	698	438	428	375	381	312	341	454	749	751	727	659	532	613	771	456	505	493	397	437	436	520
YML117W	665	641	647	596	523	516	652	583	525	566	495	438	421	567	574	577	542	466	468	416	567	686	672	711	597	555	539	719	437	418	431	430	337	326	426	981	862	936	833	724	755	934	464	463	461	425	377	351	468
YMR108W	611	575	619	524	470	456	584	562	528	581	453	441	429	548	579	578	594	552	398	475	578	622	549	552	551	487	435	593	417	409	414	400	332	326	375	640	660	640	590	539	507	662	485	528	547	460	407	430	450
YDR328C	649	663	626	603	490	467	658	559	544	519	490	411	407	543	547	560	525	487	467	406	534	584	637	605	597	492	487	648	427	446	465	445	359	351	500	835	828	802	714	604	599	801	575	599	536	567	441	461	588
YGR155W	665	641	640	598	471	509	643	522	521	531	464	428	398	528	532	574	574	520	455	447	548	680	721	647	563	533	538	694	425	393	378	369	324	318	414	741	747	733	690	569	589	746	526	451	464	440	383	347	473
YMR031C	764	689	731	626	602	527	723	519	466	532	457	381	376	496	650	594	610	508	417	471	603	817	779	828	730	634	603	826	359	377	380	338	302	307	347	1004	1019	1135	931	824	795	1076	424	418	444	421	313	356	429
YEL058W	702	613	642	574	507	541	681	575	578	540	474	443	462	605	566	533	587	522	418	421	570	700	651	692	610	532	593	678	452	410	425	347	334	318	428	808	793	752	716	611	670	830	581	616	594	498	422	428	593
YPL218W	617	598	568	569	515	520	635	552	531	529	535	389	379	520	538	543	548	493	410	411	548	694	627	687	589	532	518	675	429	410	464	385	354	328	433	760	746	786	698	617	586	820	448	460	445	442	365	360	436
YEL053W-A	703	624	630	612	499	510	633	472	471	452	427	365	346	509	533	518	492	457	396	407	495	536	503	514	472	410	414	553	441	412	416	414	335	340	445	654	647	638	621	537	483	655	577	561	589	551	435	453	555
YHR008C	684	681	659	610	479	503	727	585	625	583	545	491	458	583	568	505	514	479	419	441	565	745	709	698	584	561	497	657	501	466	481	459	376	390	499	751	701	737	678	572	549	745	549	482	515	451	394	364	511
YPR103W	634	697	635	577	490	513	627	507	552	518	478	452	420	542	512	513	480	464	402	389	507	646	707	671	598	491	508	687	451	467	438	396	365	382	505	721	740	733	653	554	562	743	500	489	489	398	379	430	505
YML008C	588	595	572	514	450	448	621	484	512	512	481	441	386	503	561	563	550	511	433	428	560	666	666	602	600	518	505	667	396	455	437	372	344	302	410	781	761	763	694	566	618	772	426	418	433	362	364	312	418
YGR244C	698	693	712	612	550	578	741	506	571	553	500	421	433	523	598	533	551	500	382	456	566	703	692	661	634	546	546	694	403	388	383	417	339	326	416	918	929	871	803	716	705	862	435	482	521	420	389	360	513
YDR171W	660	612	582	514	503	490	654	605	560	602	555	477	451	618	593	558	605	585	495	471	591	669	743	671	626	509	551	688	520	478	487	453	357	349	501	799	818	808	690	640	619	770	494	458	451	381	371	356	501
YPL232W	608	568	650	573	508	482	599	514	465	481	394	385	380	479	510	530	478	464	387	414	533	611	567	589	561	463	471	600	467	460	498	464	351	338	433	705	716	727	579	603	516	755	533	497	514	447	371	398	515
YHL033C	630	570	540	529	446	435	574	565	552	542	473	388	410	573	525	561	539	544	440	420	510	556	564	543	485	440	458	551	449	423	453	405	351	344	448	647	654	594	592	466	482	641	578	549	592	506	458	467	604
YOR086C	581	586	612	562	487	475	637	523	524	572	476	399	421	542	591	570	538	477	441	436	563	712	736	773	692	558	588	784	393	385	413	368	329	326	418	840	877	891	802	675	765	899	402	433	414	363	342	344	429
YGR260W	683	677	669	576	485	527	692	534	572	527	458	395	435	548	508	502	487	452	377	375	505	659	639	656	612	530	521	636	377	392	402	356	278	300	438	816	782	783	681	625	590	842	607	555	558	515	435	408	548
YBR036C	614	616	643	571	476	496	626	544	536	553	506	434	476	513	534	506	530	501	373	406	531	631	632	605	531	524	533	653	421	418	429	351	359	295	429	793	734	706	646	574	650	675	549	562	486	458	434	393	512
YOL059W	654	609	593	504	423	495	629	528	514	508	440	426	422	542	573	540	528	446	465	407	524	572	546	551	464	425	437	576	431	490	424	391	360	341	443	667	689	696	583	551	506	710	567	508	546	519	451	403	562
YNL030W	549	580	563	530	430	438	581	492	454	471	453	362	369	492	450	449	460	413	369	335	440	584	642	676	625	477	511	647	396	386	400	363	313	329	385	733	792	792	754	591	618	804	479	484	468	455	357	367	526
YBL007C	617	633	644	555	470	498	671	562	575	530	536	467	409	600	535	519	508	444	399	408	537	686	677	682	586	542	503	662	443	397	429	372	305	313	410	812	777	818	720	626	608	819	520	463	519	451	395	360	500
YNL244C	577	589	597	497	456	483	646	404	376	420	348	339	335	424	453	481	438	411	316	361	469	627	560	616	531	445	470	573	403	407	440	358	295	332	429	701	684	675	646	583	535	659	490	439	484	396	314	363	438
YMR217W	593	599	553	539	453	464	577	484	507	523	439	403	399	514	525	548	502	444	398	432	517	702	643	700	627	591	525	668	354	323	362	296	250	276	376	790	735	674	622	528	547	726	422	402	451	366	331	335	419
YDL082W	619	639	644	571	531	494	644	487	498	450	408	337	375	427	508	487	465	444	391	373	458	619	592	570	523	493	485	586	426	420	425	385	324	310	398	616	676	606	542	530	473	625	480	413	436	410	347	337	437
YML048W	721	691	720	638	554	596	748	502	474	523	453	401	397	459	490	492	492	445	396	342	501	732	720	697	603	536	557	670	385	399	384	367	332	323	417	919	817	814	754	645	638	865	458	492	500	462	379	408	481
YFL031W	490	500	509	421	381	360	483	598	604	540	540	455	477	566	506	549	506	470	377	391	529	615	609	578	521	447	483	602	377	431	344	349	274	290	371	791	717	785	670	575	603	789	439	389	386	371	323	327	439
YLR060W	543	556	539	468	410	434	554	582	516	504	491	400	420	505	591	556	569	470	416	437	582	631	574	564	509	495	465	570	399	406	433	354	290	318	378	681	716	687	585	517	546	694	464	432	417	388	319	375	427
YML056C	562	525	523	465	434	386	542	537	521	518	479	412	368	570	542	540	518	512	421	436	497	573	592	531	536	455	465	604	393	411	362	369	319	294	422	636	607	594	564	460	497	613	503	521	480	440	385	402	498
YPL160W	507	560	501	501	396	430	501	561	528	492	500	410	426	544	597	606	546	544	487	453	594	646	609	629	553	501	480	671	382	378	390	310	310	274	384	671	682	691	607	538	526	760	350	420	380	329	269	310	413
YFR037C	592	564	534	462	446	448	595	477	484	445	437	378	361	459	551	547	548	500	427	419	555	621	647	606	555	511	493	633	400	398	344	377	306	325	399	787	725	679	640	569	543	709	481	474	480	435	380	378	523
YCR004C	641	678	672	591	496	498	677	556	534	552	486	455	432	536	535	539	538	465	413	431	565	720	678	705	670	555	546	709	398	390	375	327	325	300	371	905	913	849	819	644	677	919	457	467	428	415	341	374	464
YER136W	650	646	650	592	524	493	693	501	493	477	471	350	362	500	522	464	505	425	340	383	497	752	703	753	663	577	582	717	336	339	375	367	293	324	349	843	874	832	764	699	694	919	428	411	432	407	380	319	419
YNL255C	593	591	595	555	478	457	610	478	475	489	396	424	404	513	443	454	447	399	375	369	519	580	574	605	506	460	455	608	367	384	356	329	299	324	365	626	653	660	597	491	515	706	597	548	516	469	429	419	572
YOR298C-A	531	525	536	439	395	386	548	603	533	539	479	455	422	576	558	507	540	502	438	420	604	656	640	642	600	507	531	665	339	342	353	310	265	283	326	803	824	745	691	585	594	802	388	432	408	346	295	314	417
YLR378C	628	614	587	619	494	452	623	486	524	473	474	409	422	500	454	465	450	428	341	407	503	622	636	656	596	487	471	652	417	382	414	373	279	325	430	794	782	727	652	522	603	766	457	491	458	435	378	368	442
YGL011C	601	642	618	557	496	494	664	471	453	494	431	324	361	501	493	463	475	438	374	400	498	645	576	588	511	499	445	608	515	445	468	426	344	322	511	743	730	710	640	608	549	706	458	452	446	378	350	346	453
YGR037C	619	630	694	559	528	541	695	455	458	461	411	392	358	465	455	471	430	440	394	384	443	665	700	692	655	526	537	734	397	381	387	370	327	327	412	772	731	746	676	593	559	708	388	388	374	348	307	314	382
YCL011C	568	616	615	557	499	507	641	510	496	496	437	405	399	473	537	496	498	492	422	410	539	624	660	627	594	539	541	669	383	360	384	356	269	264	368	827	801	805	719	620	590	755	415	455	436	384	375	332	455
YGL173C	522	497	552	502	407	431	593	501	521	528	508	415	398	525	579	563	528	492	442	442	527	677	722	649	580	522	501	669	368	373	351	320	329	301	393	798	847	830	725	659	576	836	385	385	381	353	337	301	394
YBR079C	597	553	585	499	448	449	578	395	416	435	396	339	318	426	478	474	511	439	387	386	476	608	603	599	503	464	444	657	343	307	371	314	290	284	355	738	703	703	649	586	544	742	425	419	411	396	346	314	417
YLR447C	612	561	620	511	480	446	583	503	497	464	411	382	346	484	497	491	512	432	437	427	485	634	618	601	540	472	481	593	412	404	383	378	319	343	397	649	664	639	611	508	567	705	451	460	461	450	430	400	508
YPR033C	582	607	574	482	465	460	610	525	483	515	455	385	394	463	558	502	506	456	397	401	525	627	648	599	566	514	466	659	369	380	372	359	301	281	377	771	714	693	630	622	574	725	457	496	444	407	373	368	461
YPR181C	665	681	694	574	551	493	672	493	520	464	477	371	408	497	501	514	438	419	400	400	512	660	599	579	568	489	486	615	388	397	384	380	286	269	410	891	816	823	709	619	669	838	462	503	494	436	375	404	522
YLL043W	598	598	549	562	464	450	604	471	504	502	452	400	372	464	523	526	520	482	424	398	520	662	651	628	580	515	523	623	338	385	361	340	281	304	366	827	838	840	773	662	679	858	425	429	415	390	356	344	439
YDL133C-A	445	488	451	397	385	410	491	338	351	325	329	286	306	362	551	504	484	475	417	420	535	605	621	600	564	516	486	600	404	396	370	364	317	318	356	671	655	617	620	511	536	701	258	279	280	201	200	203	300
YGR061C	591	494	537	476	401	407	523	539	471	506	454	413	390	555	532	576	621	518	500	441	602	616	633	626	516	492	531	652	419	405	404	344	325	334	414	724	716	733	642	553	520	712	441	480	456	391	328	318	432
YIL123W	584	625	563	525	453	432	565	525	477	515	447	414	392	546	489	469	462	417	406	363	481	633	625	566	587	464	467	645	355	375	403	314	286	258	368	802	775	734	726	607	573	795	478	514	522	476	391	426	544
YBR149W	673	666	587	583	501	537	611	533	486	528	511	445	470	551	538	553	476	439	439	383	525	664	681	717	563	492	528	666	448	454	398	381	369	352	435	744	782	737	701	598	552	766	461	442	432	386	348	334	424
YPR028W	657	645	686	576	527	522	646	514	497	514	459	403	387	475	453	430	469	402	352	347	434	681	653	664	611	524	526	657	427	471	417	397	379	325	473	770	723	757	712	542	637	727	420	372	416	398	279	346	414
YIR006C	601	569	568	498	456	432	569	501	491	506	466	404	393	493	513	553	575	478	442	423	560	656	592	620	553	513	477	655	410	383	365	325	314	300	387	833	774	799	650	630	704	806	448	450	453	413	357	357	457
YFL045C	505	616	558	521	454	484	558	478	462	473	406	379	363	488	505	507	496	486	414	389	545	610	652	567	540	461	448	560	411	389	355	350	347	326	389	662	647	684	595	532	545	710	433	436	433	378	329	318	412
YOR230W	603	570	555	500	411	445	503	577	559	557	506	403	436	583	611	598	595	544	522	456	570	643	617	571	516	463	515	576	427	513	416	370	353	368	471	668	693	683	584	551	529	684	385	405	347	377	307	334	422
YLR056W	529	496	453	456	423	409	500	526	536	542	484	410	392	541	454	459	434	395	345	346	471	520	471	522	479	454	451	526	428	383	418	382	311	308	384	586	578	581	535	477	451	610	441	460	477	427	343	367	438
YPR145W	581	597	637	526	528	458	609	504	537	504	480	399	407	482	530	523	514	473	379	440	550	599	608	567	501	397	425	592	379	372	360	345	289	289	412	724	718	724	632	577	598	739	456	464	509	410	363	363	445
YBR068C	605	621	665	560	470	462	589	555	486	508	429	377	382	522	545	506	492	452	407	419	505	630	543	572	571	466	518	548	363	384	361	329	269	296	395	755	755	789	665	526	554	786	462	480	457	409	335	358	471
YBR212W	696	675	689	611	585	572	704	498	483	517	457	414	378	492	386	382	389	329	321	297	402	639	644	635	609	505	512	652	432	420	432	362	306	315	379	873	878	831	737	652	698	856	543	502	516	450	412	416	525
YDR394W	590	613	578	520	457	426	599	534	486	529	453	412	381	504	471	453	431	444	344	382	444	567	560	534	505	420	455	567	427	427	366	378	312	348	414	708	707	710	658	504	536	687	485	475	503	408	352	375	527
YLR043C	558	510	557	496	433	434	554	459	436	467	411	357	380	430	461	449	466	422	353	372	482	589	599	567	559	438	440	589	420	418	384	387	327	316	422	650	638	654	543	482	523	615	438	421	421	366	359	339	413
YKL164C	699	663	676	593	463	531	662	477	530	477	473	426	414	545	464	419	449	400	388	372	476	551	539	557	502	431	409	568	427	437	418	360	359	363	360	717	729	691	613	561	605	712	560	553	548	473	435	405	532
YDR452W	601	594	559	568	485	477	582	501	509	486	475	425	373	484	535	528	583	505	404	418	550	641	673	671	613	558	509	697	378	361	366	335	305	283	381	816	809	763	719	582	653	806	365	391	389	322	348	284	336
YLR180W	537	562	558	532	427	438	557	480	489	496	412	380	402	478	519	518	504	399	392	368	477	559	539	525	536	412	431	534	378	351	364	346	324	272	362	624	571	603	543	508	441	611	576	559	542	486	408	435	540
YLR300W	567	632	600	536	447	450	579	481	439	405	412	329	325	479	453	444	446	392	376	342	456	457	495	466	428	379	363	491	416	364	369	339	318	310	328	631	648	618	556	516	496	661	533	488	503	464	390	417	564
YJL014W	510	520	577	487	453	383	527	446	464	462	437	390	381	533	446	494	471	459	405	392	534	603	566	604	544	485	454	611	385	423	384	337	261	300	367	783	685	706	665	630	605	769	376	415	426	390	326	315	436
YML072C	579	541	549	511	425	413	592	479	538	503	495	377	391	523	533	516	536	460	420	417	552	680	670	685	633	506	527	666	371	355	374	339	309	280	326	777	761	802	728	619	561	791	406	347	401	359	309	324	417
YJL151C	515	562	544	476	436	434	538	508	505	502	427	379	398	496	442	450	457	387	352	365	468	512	498	489	402	426	412	493	545	517	481	444	401	410	512	518	546	546	458	395	444	546	554	513	508	496	401	405	490
YMR242C	545	593	565	494	479	470	564	396	438	400	417	328	325	450	441	410	441	410	338	340	433	541	572	568	499	428	456	530	402	431	384	353	316	281	420	635	617	659	567	529	503	694	377	399	395	371	340	322	394
YBL002W	603	646	656	588	490	499	626	448	476	438	403	377	349	478	407	396	405	368	316	319	393	674	645	620	574	520	500	642	392	408	399	338	324	310	388	746	750	728	684	538	611	772	383	342	340	306	282	276	351
YDR483W	648	586	581	533	458	445	607	498	473	502	437	391	335	473	509	484	489	450	380	369	475	608	602	660	544	514	477	611	407	389	387	335	312	305	396	647	665	632	590	526	512	680	404	411	397	384	356	329	427
YDL072C	642	631	632	604	497	478	622	507	505	489	438	378	383	505	424	468	485	394	332	367	449	619	672	621	528	470	508	643	400	402	378	406	344	337	420	655	763	674	636	529	555	702	443	473	472	386	365	372	470
YNL064C	491	512	532	433	397	436	541	447	425	378	412	316	299	455	497	532	505	437	375	432	470	528	579	551	547	476	433	576	311	369	330	301	255	275	340	643	650	667	625	538	515	665	362	355	331	320	290	263	382
YKL181W	542	515	534	485	418	428	554	495	489	477	432	378	361	448	514	482	504	429	391	395	490	552	550	590	473	476	470	573	367	378	385	298	285	247	357	686	660	697	609	526	527	649	501	477	469	473	354	369	506
YNL243W	620	538	597	535	440	445	649	545	526	485	448	408	371	494	520	517	535	453	436	389	517	582	570	586	524	452	482	622	389	402	360	369	289	311	412	717	741	725	665	628	594	812	474	463	467	413	351	338	465
YBR199W	606	597	596	503	453	488	601	445	456	430	380	346	378	467	472	431	450	406	351	400	465	664	669	647	568	526	523	604	403	373	402	329	280	324	375	729	738	747	671	557	574	681	394	426	420	368	291	314	405
YCR017C	572	599	595	534	481	444	583	467	486	494	468	354	420	492	478	474	483	385	394	397	492	653	580	604	560	483	448	590	406	370	384	349	288	310	395	683	755	750	675	605	590	775	447	441	461	404	352	350	446
YBR086C	599	654	632	572	495	517	693	509	501	515	461	359	418	518	456	470	424	386	351	406	512	635	653	730	688	549	524	702	360	352	366	321	312	330	399	910	912	886	826	685	724	908	448	419	426	352	356	324	449
YGL137W	607	514	552	489	464	440	541	483	537	471	470	343	387	531	515	571	577	491	467	431	578	621	598	630	586	488	521	671	316	315	372	334	300	284	338	798	811	773	710	597	595	819	348	399	361	335	273	290	406
YJR145C	517	518	504	512	401	377	534	435	490	487	447	348	356	472	469	480	451	461	394	404	475	545	525	557	486	426	417	507	350	352	343	381	301	334	379	550	506	496	552	460	455	554	610	654	629	566	503	452	586
YGL167C	558	558	574	514	480	448	596	506	519	458	439	396	361	480	515	532	511	456	422	382	465	629	621	665	544	494	465	619	409	358	391	373	317	290	402	767	759	673	659	549	562	761	372	358	367	342	296	319	350
YHR200W	573	568	562	539	426	434	571	516	476	460	432	387	383	547	464	423	454	391	361	378	492	584	576	609	523	412	438	619	448	383	403	351	315	300	415	685	667	706	630	528	509	686	531	521	530	468	420	420	538
YMR314W	575	558	579	516	477	418	575	506	480	497	455	417	395	512	450	461	455	432	337	321	490	578	516	552	519	420	402	629	400	378	387	355	301	280	406	628	654	642	706	542	562	667	424	427	409	411	332	306	472
YDR035W	564	499	555	500	436	396	542	475	424	459	440	330	349	465	582	563	537	507	392	428	536	550	540	502	532	483	453	555	415	351	375	347	324	285	395	711	755	724	663	587	605	792	404	368	415	390	327	330	399
YPR183W	538	541	524	455	448	415	524	473	482	503	422	394	377	509	399	408	410	372	321	378	424	512	531	545	515	437	401	544	405	415	425	359	308	352	431	624	622	636	578	454	445	586	606	547	523	511	471	418	568
YML085C	600	566	574	546	477	452	597	474	527	470	451	386	383	453	473	443	434	404	369	391	495	522	571	550	479	434	442	571	413	395	413	368	323	315	393	601	603	675	578	541	506	617	481	512	464	424	371	415	505
YOL126C	692	698	659	609	537	545	724	475	464	488	409	391	378	457	385	394	366	352	298	319	398	560	555	535	515	388	435	554	371	409	392	343	302	308	387	706	689	709	628	553	522	702	643	650	618	581	458	524	610
YER073W	621	542	517	483	415	428	551	570	524	516	470	427	401	519	542	567	572	523	436	482	571	528	513	500	499	371	414	528	382	397	386	391	343	318	425	639	631	655	634	518	470	680	463	431	359	344	314	307	384
YDR517W	591	615	614	575	511	488	590	571	558	583	511	420	458	593	540	510	483	460	367	430	468	643	615	594	562	474	500	564	396	386	399	383	291	267	425	737	755	707	685	580	572	745	537	514	489	440	374	421	532
YOR117W	634	586	560	521	485	424	590	436	449	435	414	317	365	470	505	507	515	434	424	422	531	558	614	602	573	453	486	613	382	357	369	338	300	287	366	747	726	726	652	590	571	686	396	379	375	358	311	330	395
YFR004W	545	586	544	495	443	475	577	442	503	474	415	373	395	526	502	423	493	424	338	391	488	624	570	599	559	505	496	638	379	365	367	341	270	279	369	702	737	723	671	598	554	718	421	482	470	419	354	368	444
YDR238C	517	518	554	449	373	415	525	522	528	524	457	410	449	500	492	456	454	439	405	411	528	625	575	555	576	501	450	558	330	361	370	312	286	286	353	672	659	689	617	549	592	709	413	417	375	378	330	302	427
YFL010C	485	487	497	425	375	383	513	532	570	480	459	372	411	508	513	515	521	447	409	387	533	541	526	558	514	444	424	619	416	434	398	353	321	272	395	751	739	701	676	547	566	718	475	499	455	444	353	327	443
YLR333C	556	559	568	489	425	435	582	484	451	513	415	375	345	484	446	473	446	437	347	363	477	537	528	571	517	421	418	577	401	374	391	319	316	309	387	623	542	572	539	483	475	579	404	370	346	334	274	311	373
YMR230W	542	501	538	437	411	427	480	468	467	463	438	381	375	474	429	387	384	382	292	313	418	553	551	548	529	449	415	560	379	439	389	331	328	315	384	554	491	551	488	421	416	527	493	499	500	424	406	377	470
YER019C-A	539	525	550	466	392	423	531	473	467	471	432	383	331	411	421	410	427	369	352	327	444	524	519	569	507	436	425	539	436	437	421	402	329	362	427	606	681	646	592	521	578	720	490	480	470	430	420	369	475
YDR133C	718	775	695	618	558	528	725	414	450	408	385	330	349	397	491	389	479	424	345	297	466	680	653	670	569	493	512	647	378	389	347	344	289	293	357	872	916	896	766	686	672	903	489	457	479	441	364	360	445
YJR077C	622	591	589	580	437	505	632	437	440	458	375	337	338	441	443	458	467	385	355	365	468	560	516	528	487	398	407	519	393	391	407	374	326	288	409	618	648	643	573	512	494	686	534	506	496	457	376	369	498
YMR251W-A	527	523	495	406	376	439	496	546	538	535	471	416	404	511	563	578	588	511	495	449	586	601	547	598	558	443	454	542	467	450	485	442	381	448	448	638	578	635	567	503	500	587	297	265	276	221	241	214	242
YBL087C	551	494	535	455	422	442	518	444	466	465	393	345	368	436	400	413	372	368	294	322	371	549	576	539	495	386	437	589	379	379	366	311	296	284	364	581	556	518	519	427	464	609	456	483	424	409	397	340	454
YJL174W	575	573	550	533	471	478	638	473	500	500	408	362	403	509	395	392	381	331	344	349	403	590	580	570	505	421	420	584	358	355	380	355	300	300	395	625	691	643	629	503	500	625	534	568	547	504	408	386	501
YLR106C	520	518	520	463	372	423	530	461	427	436	395	330	290	422	534	446	574	455	383	379	540	612	637	618	558	429	475	628	308	314	299	280	266	243	274	683	734	702	675	525	585	766	357	380	350	367	278	283	335
YER074W	523	461	469	444	401	365	516	455	451	406	429	362	330	453	453	461	435	419	325	358	434	584	645	558	530	472	448	599	367	368	373	323	321	272	362	560	589	535	537	418	441	602	390	404	373	407	303	323	416
YER056C-A	510	509	514	468	399	391	538	430	425	370	357	328	314	422	401	418	447	368	342	340	420	564	533	506	479	421	395	512	398	367	415	335	309	308	415	582	533	531	509	418	445	587	368	376	345	322	287	287	407
YBL017C	528	557	506	497	432	452	556	457	449	474	406	340	381	502	523	502	446	460	381	411	493	646	614	624	557	510	493	621	317	293	372	304	271	274	327	730	701	681	729	585	555	715	345	355	323	318	279	282	365
YOR099W	554	553	572	484	426	445	545	440	475	463	424	346	385	484	440	429	457	404	353	314	472	560	540	577	536	494	457	553	375	388	338	317	288	273	382	645	642	606	604	520	494	644	435	420	411	383	329	341	456
YIL109C	597	574	588	545	444	410	533	502	445	495	404	376	351	470	527	492	448	394	340	379	470	563	609	594	553	462	475	596	312	364	358	328	278	284	375	705	634	693	579	587	539	717	457	451	437	421	357	379	495
YMR296C	534	579	608	496	462	415	543	461	470	440	420	346	390	455	427	431	457	394	376	363	425	489	534	513	431	445	419	543	354	361	387	317	301	293	357	662	671	614	561	492	522	672	428	446	466	381	388	355	451
YLR332W	597	572	604	525	496	459	590	447	475	508	438	385	386	508	381	432	332	347	283	322	426	572	578	571	533	478	450	573	388	354	320	351	275	278	350	725	702	719	644	552	512	717	504	507	519	464	403	412	552
YLR314C	573	574	577	497	472	435	548	448	445	435	406	356	334	454	473	450	460	446	359	391	503	653	622	604	591	487	503	642	325	360	311	282	289	267	323	728	741	814	702	581	604	774	375	416	414	330	347	317	425
YHR039C-A	503	508	505	478	414	347	542	414	381	367	322	273	289	406	522	485	540	456	378	391	473	555	570	564	532	413	425	618	372	355	356	359	271	312	398	759	749	750	699	578	595	744	267	302	307	267	242	235	335
YJR103W	522	546	568	469	428	417	554	474	449	462	464	336	338	510	513	497	485	480	410	387	503	558	535	516	532	430	436	549	418	341	329	323	308	276	417	633	655	626	583	531	506	611	436	434	400	351	312	295	404
YBR109C	538	533	544	460	375	422	519	466	440	411	384	319	356	466	424	447	442	394	334	374	489	578	470	501	469	373	423	549	405	358	391	336	332	307	383	590	646	618	548	467	468	568	475	431	442	363	324	349	425
YHR020W	522	508	456	444	406	406	495	472	468	434	390	320	379	485	508	444	448	409	370	384	523	570	526	551	485	421	385	525	319	344	306	315	268	289	355	613	613	631	567	483	504	564	366	385	407	348	294	278	392
YCR005C	629	609	650	585	519	512	595	365	343	363	292	290	295	400	340	346	339	322	240	279	342	513	545	520	508	402	390	604	292	317	297	255	228	225	295	633	605	577	526	484	525	633	542	589	605	488	441	460	567
YML124C	536	538	519	473	382	404	492	450	452	444	444	363	387	464	504	481	453	411	374	377	475	563	531	519	560	444	441	537	345	375	340	319	268	280	375	637	722	691	643	521	515	657	421	432	404	394	328	310	419
YCR088W	503	506	485	495	410	425	539	443	461	416	390	363	339	451	577	536	514	484	443	420	558	602	622	586	528	480	480	605	338	363	344	350	256	286	339	783	777	790	687	615	616	718	335	318	315	306	233	247	313
YDR172W	498	515	453	506	424	404	527	436	445	403	379	327	363	481	439	474	441	386	341	345	464	571	519	575	499	430	422	590	334	294	346	291	253	273	316	677	673	719	662	480	537	668	440	404	465	375	349	358	440
YEL037C	538	533	500	450	391	406	509	486	437	440	394	319	348	427	468	473	490	421	361	374	472	574	597	554	512	443	453	576	335	397	342	310	291	275	350	684	703	666	597	563	529	665	422	432	395	374	332	317	374
YIL041W	497	500	512	456	367	381	524	508	471	486	408	388	359	500	491	527	456	434	394	417	465	588	615	506	495	442	467	580	337	342	323	308	236	266	333	684	694	692	671	500	548	735	401	371	378	333	310	296	376
YBR214W	621	597	553	533	475	459	632	456	515	475	468	407	401	537	422	407	420	394	292	311	446	645	658	618	530	530	492	628	404	355	351	324	284	311	329	791	733	744	676	583	571	753	456	410	428	427	301	348	461
YER120W	566	528	538	479	441	402	524	449	419	437	401	352	335	414	531	465	468	430	336	358	488	537	555	541	545	441	433	563	370	338	364	278	256	246	336	723	738	740	619	512	548	706	382	405	401	338	290	278	389
YDL046W	613	606	597	580	472	426	627	406	417	432	390	364	350	421	383	424	361	347	307	284	347	567	557	511	524	415	442	568	405	398	387	378	300	285	428	711	609	607	611	523	489	687	464	483	523	460	431	403	520
YBR126W-A	495	440	467	446	353	370	469	459	469	415	432	409	376	454	492	475	471	409	390	387	486	499	487	517	461	405	393	483	407	474	430	387	301	306	397	605	575	580	530	476	479	599	450	472	500	463	394	355	489
YDL143W	526	487	476	494	373	354	465	472	429	418	436	342	344	421	479	458	444	413	400	335	507	497	513	505	452	410	374	528	319	368	322	305	259	248	391	620	585	550	517	484	495	590	436	422	435	371	349	329	414
YDL125C	568	530	556	460	412	458	542	482	452	465	371	348	322	467	398	380	375	347	300	329	401	532	553	542	485	390	430	562	415	389	422	381	297	324	403	603	627	541	480	443	414	554	486	489	479	477	414	414	534
YDR028C	534	518	495	469	378	363	533	483	453	423	394	381	349	492	460	515	467	396	368	358	495	626	616	603	553	509	460	622	329	337	354	286	248	274	310	770	749	783	707	605	589	796	375	352	371	349	293	279	400
YBR052C	514	490	544	446	378	374	502	443	505	422	357	363	347	412	483	489	457	395	352	357	472	535	583	528	507	466	444	578	389	404	397	339	295	290	389	636	649	681	593	465	521	621	431	374	361	337	302	313	388
YDR174W	557	580	525	484	443	447	572	418	422	380	366	312	344	443	451	453	460	414	323	372	479	571	571	555	520	402	448	524	321	328	344	315	259	269	338	649	630	565	546	484	507	673	378	355	397	321	300	294	424
YGR167W	489	488	497	448	386	392	548	501	471	407	401	348	352	429	441	490	488	404	363	356	474	557	576	562	516	477	489	533	343	319	327	304	264	269	355	678	720	695	661	583	568	769	350	357	326	316	276	284	360
YIL154C	516	512	501	472	390	390	525	455	495	492	427	361	352	467	491	462	408	414	374	363	480	496	485	492	453	414	383	486	409	396	382	396	328	308	458	580	599	547	536	450	431	586	531	475	477	432	370	363	504
YLR206W	554	595	561	479	439	427	572	482	500	456	415	381	389	518	404	436	380	383	322	311	438	650	634	637	610	503	529	637	353	327	324	276	263	252	315	868	887	905	817	703	671	844	434	377	435	395	336	330	447
YEL051W	536	511	512	428	384	439	518	448	395	445	414	348	332	434	461	474	465	361	356	355	453	618	600	567	499	465	451	531	359	325	356	306	277	282	367	641	603	637	566	476	520	593	390	356	368	385	284	284	356
YKL156W	497	494	468	440	396	405	479	420	407	419	354	302	338	412	340	349	339	296	273	271	342	494	456	491	459	351	395	457	369	400	357	347	270	297	366	505	481	458	430	375	380	502	447	416	410	436	348	338	447
YLR138W	418	491	452	433	366	399	490	443	446	407	433	335	305	426	519	525	484	465	399	383	552	578	646	587	597	481	484	610	309	347	302	284	289	244	330	753	694	652	645	544	561	704	340	345	320	330	282	268	317
YLR406C	525	529	497	469	401	418	498	350	373	372	315	273	262	386	460	407	439	381	330	349	451	548	506	530	475	406	397	484	335	370	314	290	263	282	344	665	662	658	553	501	501	617	368	324	341	324	270	280	348
YNL138W	612	575	553	490	379	448	520	474	469	442	387	363	371	487	476	485	427	469	355	370	486	622	595	647	572	500	509	600	340	336	339	341	269	304	401	692	698	663	588	547	538	665	358	374	373	310	322	307	342
YER009W	559	505	470	475	459	427	525	433	454	419	426	338	351	446	456	381	370	350	354	333	403	518	578	527	435	435	378	555	391	415	386	330	273	302	369	517	543	528	455	431	416	526	439	421	409	386	312	308	454
YMR260C	539	509	477	461	410	382	503	414	376	407	362	340	319	390	425	458	454	398	375	334	467	605	589	503	461	423	393	583	315	309	314	303	275	252	352	653	623	628	564	480	503	649	365	347	370	343	265	305	363
YGR097W	595	571	559	531	487	435	583	417	455	409	368	370	324	460	431	392	380	326	313	309	409	578	601	558	497	486	415	592	338	282	306	296	236	247	334	703	744	717	740	573	616	743	428	446	428	401	340	305	444
YFR044C	512	471	486	441	404	367	498	456	473	451	414	397	383	487	467	452	444	436	396	351	465	529	479	518	494	446	415	575	345	341	349	308	268	279	363	602	585	623	567	451	463	634	447	414	395	383	316	321	429
YNL112W	439	394	424	366	327	324	458	352	375	344	316	284	283	361	418	416	454	369	342	311	425	489	496	513	483	391	425	516	260	260	237	254	214	209	274	480	502	485	465	382	414	559	373	334	367	364	318	309	390
YKL195W	506	543	543	507	417	405	516	428	430	399	393	315	291	425	427	421	459	392	359	332	466	592	613	595	625	470	465	636	290	301	307	283	259	235	354	763	741	753	630	577	572	807	371	392	328	327	284	258	369
YHR018C	494	508	477	467	394	401	494	489	440	471	431	330	389	459	481	515	496	411	374	413	461	446	472	458	430	357	379	485	417	371	402	370	300	296	375	585	614	568	536	465	446	623	420	401	397	317	318	316	393
YMR238W	503	518	521	472	387	365	538	436	415	406	378	363	335	465	486	446	489	396	355	352	480	557	536	576	468	428	406	520	383	369	353	325	271	302	349	640	633	603	566	548	490	626	400	393	403	385	306	323	389
YDR093W	470	461	472	456	387	346	498	423	397	405	417	355	342	451	458	413	481	425	361	371	472	501	509	467	474	417	405	486	320	330	341	325	267	271	340	610	681	654	601	520	516	647	438	419	423	404	351	336	415
YLR194C	549	501	488	449	346	380	517	478	523	486	407	343	363	452	359	376	364	368	323	298	391	486	443	442	408	374	336	446	430	409	388	336	302	293	401	519	448	462	477	401	372	504	488	489	478	442	407	399	502
YOL016C	429	361	408	331	296	310	376	472	477	492	440	413	335	513	595	518	535	452	409	446	579	496	478	456	424	370	384	454	391	382	406	397	304	339	424	451	437	466	442	367	399	509	311	299	263	251	239	226	274
YNL322C	496	516	473	474	352	370	520	475	499	452	447	368	370	460	362	414	379	355	259	268	382	555	560	521	478	403	391	518	364	330	335	346	283	289	339	567	570	572	478	453	469	551	469	480	432	414	324	363	473
YDR487C	548	513	520	474	386	375	552	412	462	415	422	344	332	465	394	446	416	353	332	317	429	451	463	485	437	322	385	472	391	371	379	329	300	280	372	524	526	481	514	398	397	522	440	510	489	453	383	403	492
YHR146W	518	506	489	475	435	418	559	408	414	408	348	312	299	459	518	475	468	436	401	371	533	659	601	605	607	491	486	637	297	292	312	277	226	254	320	733	661	644	586	501	519	665	254	270	229	209	179	224	271
YOR326W	457	470	499	440	386	376	508	419	448	403	400	311	328	479	458	459	498	427	346	362	427	588	553	578	522	473	436	584	324	307	305	306	243	250	327	639	658	658	541	503	531	649	321	284	291	296	276	258	316
YIL033C	583	570	592	529	439	397	612	451	464	434	403	375	338	430	400	441	414	392	301	303	391	563	550	544	466	417	384	536	367	304	321	276	266	291	358	663	732	682	609	512	534	666	462	437	436	381	361	297	428
YLR367W	482	473	480	410	407	384	482	395	397	403	360	313	347	399	359	355	345	364	276	294	358	485	482	512	450	431	384	507	410	371	412	357	313	313	388	494	503	494	458	371	365	553	454	443	442	395	324	331	436
YPR075C	511	451	453	405	378	395	440	427	469	474	408	355	372	413	435	426	405	406	335	326	440	534	481	500	469	411	427	506	380	391	351	331	300	307	373	658	589	613	535	460	494	618	429	404	408	382	327	332	404
YJL196C	542	531	548	494	463	430	576	437	409	411	405	374	322	470	388	400	411	343	328	303	415	494	482	512	486	391	417	547	345	346	318	314	248	268	337	621	646	674	603	531	514	719	457	465	462	395	324	357	447
YPR113W	475	485	472	442	385	388	497	407	423	439	408	346	350	464	416	405	411	403	291	314	456	481	497	454	465	405	380	479	376	387	373	335	310	278	375	540	585	530	502	445	459	564	458	456	467	401	374	331	436
YGL006W	502	495	492	471	394	414	499	517	453	438	402	352	320	499	462	439	429	432	356	353	473	585	587	582	539	473	493	584	357	357	351	321	296	265	350	703	713	660	570	494	529	631	287	299	258	313	235	278	310
YGR175C	512	490	490	424	394	376	520	396	400	381	373	313	294	388	468	453	453	365	346	323	446	540	483	469	443	385	393	500	306	313	347	313	255	293	320	537	551	540	466	424	428	551	382	426	433	350	320	305	381
YOR198C	533	538	502	522	423	419	552	405	404	419	367	338	366	412	473	455	477	423	372	384	489	562	543	583	490	480	433	573	357	341	327	319	273	246	322	645	638	631	600	530	524	683	341	326	361	342	257	294	358
YLR359W	497	458	448	450	395	385	473	433	452	436	378	389	361	493	518	462	472	456	408	393	520	544	465	516	493	390	391	500	398	412	399	347	327	335	368	570	612	564	535	490	434	648	363	335	363	325	242	285	361
YGR186W	450	424	443	390	358	372	490	433	416	443	362	330	303	399	459	441	469	394	358	361	477	553	586	571	542	447	468	596	258	317	293	268	202	212	275	806	728	773	700	636	568	815	308	300	289	277	263	247	323
YDL022W	471	466	511	429	403	361	477	438	457	450	429	363	361	491	516	528	454	424	399	411	485	497	458	453	395	370	345	489	391	424	406	356	314	317	413	539	568	521	480	420	412	524	417	394	379	346	271	329	370
YMR226C	456	502	491	458	398	380	513	421	436	413	374	330	329	439	435	411	444	372	301	327	416	514	558	500	451	451	367	520	362	322	302	291	274	260	372	658	605	637	595	497	457	687	386	413	356	335	311	303	393
YBR218C	500	531	500	469	413	420	519	471	449	461	441	351	360	470	526	532	518	454	382	409	519	535	480	495	459	399	408	517	331	352	342	309	280	247	345	627	685	669	601	530	546	639	396	380	358	372	296	305	375
YKL207W	473	476	482	449	373	372	467	435	426	422	366	337	304	426	412	410	389	300	324	326	376	526	530	507	438	381	406	513	345	334	350	304	267	273	369	677	587	598	565	481	475	629	404	398	384	381	309	329	400
YOL004W	485	485	486	426	361	398	473	437	409	411	363	299	309	406	499	466	441	397	346	358	457	581	587	621	526	447	443	545	311	268	293	293	216	255	304	744	759	726	716	546	569	727	361	289	315	306	243	278	347
YOR271C	451	467	435	398	381	377	453	405	414	392	359	327	322	372	418	405	365	335	312	305	411	475	497	408	423	380	343	456	355	364	347	326	274	281	373	518	488	512	440	406	418	510	430	394	407	366	349	349	445
YGL062W	550	598	569	530	418	399	597	418	387	384	379	309	295	360	400	374	435	385	319	353	472	553	559	519	490	421	422	531	271	289	277	281	208	212	281	753	668	745	628	575	556	710	428	447	424	398	352	296	389
YJR065C	551	501	531	471	376	462	573	454	433	413	391	337	356	411	440	397	383	374	337	302	396	555	536	555	504	403	400	493	372	359	382	322	259	265	355	675	671	603	560	493	506	691	355	374	340	318	283	260	345
YER025W	439	435	457	429	346	371	461	424	367	441	398	334	300	405	436	417	426	394	349	279	408	549	525	529	465	388	410	535	261	270	257	243	196	222	263	591	681	647	588	500	478	669	370	378	368	332	299	294	366
YBR234C	545	486	486	461	381	409	497	404	405	366	360	310	306	392	418	452	372	337	298	335	440	498	478	478	397	373	424	486	363	381	344	307	296	292	411	666	624	664	594	490	526	641	390	388	380	386	353	348	434
YKL064W	512	504	488	463	377	410	535	434	422	407	378	346	323	416	451	438	400	371	308	333	454	569	527	510	459	433	430	551	336	387	350	308	280	302	358	704	725	666	626	515	510	730	386	377	352	336	247	300	361
YKL085W	548	570	513	469	441	422	531	473	411	439	432	347	337	418	497	477	458	403	355	390	452	523	545	537	463	407	428	569	330	333	341	307	280	255	335	661	642	674	594	507	567	677	390	434	415	374	280	306	411
YDR304C	522	505	486	393	367	388	483	452	443	396	386	317	343	397	498	438	437	379	340	335	431	481	497	481	460	351	394	512	370	358	350	323	297	268	358	525	557	546	486	429	443	587	381	360	342	308	305	299	365
YBR059C	475	492	486	419	392	382	502	385	427	442	379	305	327	456	450	422	411	388	343	322	444	564	550	560	468	439	423	544	352	304	350	273	276	237	355	735	695	743	676	576	576	801	363	350	357	307	261	270	341
YGL234W	466	460	390	432	372	322	462	463	464	431	431	351	326	434	527	532	484	442	422	393	493	509	456	498	457	347	371	443	357	347	334	311	263	254	345	612	589	589	507	470	493	608	366	380	391	356	270	293	366
YLR197W	478	489	492	423	407	366	513	354	347	322	319	279	302	350	384	371	391	317	282	301	362	609	645	604	586	501	494	595	235	274	273	261	211	241	291	558	592	606	497	452	434	613	321	269	311	265	202	209	286
YHR089C	500	480	488	434	344	352	526	383	339	399	350	310	273	402	424	456	414	379	303	338	412	554	606	570	555	427	407	558	277	278	257	280	243	234	288	698	678	641	601	502	566	707	336	300	334	289	269	255	318
YHR143W	554	561	544	489	455	427	518	394	416	386	412	280	302	442	365	321	310	268	283	260	339	548	536	460	441	392	423	500	338	346	329	291	273	262	376	649	641	656	581	505	512	625	500	488	473	460	391	393	450
YFR024C-A	499	496	485	409	413	367	500	453	456	439	413	335	366	436	532	455	475	440	382	374	519	503	517	472	425	416	409	536	284	344	345	269	253	260	315	674	648	632	551	509	519	634	344	360	337	301	231	287	353
YLR388W	418	452	386	445	317	348	471	370	349	374	337	277	307	408	355	388	338	348	282	278	391	498	488	476	496	375	405	492	372	388	378	318	310	299	397	486	475	433	470	381	364	445	328	356	343	313	271	263	352
YDL147W	482	465	515	436	388	385	516	416	389	406	341	301	278	404	394	412	422	377	333	334	392	608	594	602	495	487	457	614	307	312	299	282	237	225	341	711	730	727	640	562	588	737	325	287	269	263	245	210	289
YDR251W	532	573	536	479	410	454	557	412	409	408	318	285	306	385	408	421	420	346	274	325	425	576	556	533	483	391	402	546	312	318	330	304	221	235	323	762	691	740	653	570	578	682	338	387	361	306	287	264	344
YBL056W	535	560	534	514	414	421	541	441	428	427	385	336	320	454	430	455	483	403	322	348	487	549	527	541	488	443	447	568	279	294	312	268	243	254	325	664	662	717	590	510	526	638	426	392	372	322	300	323	391
YJL020C	478	506	446	446	401	402	520	459	455	427	414	356	362	455	497	478	433	428	406	354	478	530	596	619	510	485	469	573	324	323	313	284	266	247	326	766	753	805	687	598	636	754	361	323	319	267	250	272	315
YDL095W	481	501	470	419	351	366	478	493	497	426	405	400	366	463	426	438	424	391	358	326	450	591	493	523	529	437	463	561	312	289	287	287	206	264	335	637	629	606	570	526	443	656	336	358	351	329	268	236	389
YPL226W	400	454	421	389	317	348	416	337	342	320	300	274	237	348	366	391	383	378	285	328	415	445	418	401	390	376	349	455	289	310	294	249	221	224	289	548	454	485	408	376	387	509	386	409	385	353	320	300	399
YHR135C	509	517	470	410	406	380	467	446	400	431	337	313	373	408	418	403	426	334	310	345	374	522	544	583	462	419	388	534	305	325	307	270	251	256	330	702	771	664	655	513	546	693	319	367	334	334	274	302	357
YEL046C	450	473	465	421	358	342	445	436	426	433	360	354	327	448	413	435	450	388	305	320	466	445	409	396	372	305	305	406	298	311	298	265	264	241	297	513	521	524	510	426	404	583	423	408	408	403	348	312	379
YGL035C	538	595	584	492	445	442	565	445	445	449	372	345	316	404	383	350	349	309	320	309	330	538	566	542	466	391	471	554	322	334	368	275	251	263	318	740	702	684	648	551	555	702	453	434	393	406	334	343	479
YKR074W	604	588	562	496	454	445	538	386	439	397	385	304	332	399	330	315	313	279	258	261	323	604	608	603	539	445	447	598	298	288	290	269	226	244	304	693	735	758	662	545	601	732	367	360	415	362	290	315	383
YBL058W	512	485	465	437	393	379	489	396	408	404	379	296	326	436	442	418	388	359	330	307	442	555	504	466	460	395	397	514	306	327	309	293	250	229	320	686	628	633	559	510	520	628	373	358	376	296	281	279	319
YJL152W	445	474	442	394	389	367	447	441	405	426	359	320	354	420	393	407	412	355	309	334	414	428	417	405	332	342	329	421	451	420	386	369	329	350	439	433	478	454	390	342	378	469	439	435	408	409	337	327	404
YLR248W	530	507	478	439	406	405	453	401	417	424	336	301	298	398	488	392	425	407	345	320	431	612	548	533	504	445	420	546	284	306	333	253	218	232	314	686	680	737	632	541	529	656	350	341	309	323	278	257	334
YOR259C	490	457	453	421	417	397	435	406	347	339	332	285	309	371	441	430	453	383	321	327	454	501	486	510	435	380	388	506	346	337	332	281	240	266	310	661	639	646	562	486	500	656	303	325	279	278	249	244	317
YEL040W	413	471	436	403	320	338	448	387	377	424	334	271	291	396	374	354	396	340	312	290	384	409	427	400	377	321	320	398	324	342	337	314	272	280	374	478	467	465	437	346	363	495	367	417	375	354	325	310	440
YGR106C	501	502	484	431	383	395	504	419	417	351	330	311	327	386	415	447	390	359	310	315	417	517	509	490	461	387	360	479	296	319	326	322	234	247	340	610	649	598	522	452	442	641	374	383	390	318	262	279	340
YBR143C	489	508	500	425	402	391	517	375	363	340	341	288	265	372	387	379	432	345	327	332	413	546	524	534	478	400	396	562	273	252	298	238	228	196	279	599	598	587	533	452	470	544	274	321	312	285	254	246	298
YLR429W	482	479	499	457	339	389	526	367	369	390	360	285	327	424	444	407	417	376	348	345	388	552	580	558	476	439	377	515	273	265	305	272	240	250	305	693	716	664	612	580	550	687	330	284	333	292	252	244	300
YFR051C	494	505	498	468	395	378	504	407	400	403	357	334	327	381	390	358	373	350	281	311	427	487	502	472	462	394	367	443	344	311	313	275	229	264	320	571	620	562	571	457	456	585	443	378	398	387	283	304	406
YBR263W	448	462	461	408	370	363	454	426	429	437	377	334	352	406	406	414	423	349	328	319	410	483	460	480	427	364	347	461	332	288	317	292	241	242	337	600	581	592	499	461	449	590	398	392	390	343	285	294	411
YGL076C	451	428	469	426	331	310	413	355	360	398	322	295	295	357	369	386	332	350	284	317	412	460	430	414	384	338	334	433	304	312	337	307	270	246	289	532	475	516	499	415	393	509	406	341	356	350	317	255	388
YLR286W-A	404	452	411	390	355	360	446	405	397	399	342	302	305	411	425	485	431	372	314	321	438	434	398	401	361	398	373	415	388	372	354	327	296	308	370	433	482	434	408	375	378	490	445	437	430	370	321	343	446
YOR234C	458	426	433	419	347	375	430	392	416	392	355	286	287	380	365	339	369	333	276	290	357	493	431	452	389	356	349	448	372	316	331	316	288	261	328	430	459	455	398	332	288	380	391	401	369	337	302	316	379
YOR187W	530	534	498	423	387	426	524	396	407	417	391	266	280	402	384	367	412	375	348	305	380	514	529	492	489	378	408	516	333	307	313	280	227	246	332	589	563	603	538	480	482	593	410	424	353	356	290	318	376
YCL045C	477	496	471	463	369	409	464	400	369	355	372	282	299	396	378	380	359	346	314	304	413	515	539	478	493	388	439	562	308	316	299	228	225	220	309	614	573	651	592	473	488	599	367	371	365	325	299	283	354
YML069W	453	490	481	379	348	357	474	394	385	366	373	298	293	417	392	445	415	377	276	307	423	542	527	481	469	437	416	563	316	286	315	266	220	212	330	609	653	625	575	454	524	606	378	341	337	336	300	280	373
YDL171C	560	543	500	511	411	436	562	404	374	383	331	281	317	371	387	411	377	312	291	276	366	494	492	528	469	399	424	514	284	292	306	244	192	201	293	563	636	628	530	453	449	650	493	460	504	420	396	389	456
YOR142W	551	582	562	506	439	432	534	419	394	371	339	306	300	378	359	439	377	325	356	319	386	543	517	590	540	415	419	553	269	307	291	298	239	238	318	678	683	643	600	525	567	706	340	404	339	300	273	263	380
YNL287W	532	501	515	450	390	423	501	393	382	377	353	297	283	406	407	422	388	400	324	338	416	558	567	514	533	435	403	579	326	339	292	296	258	223	307	644	635	586	622	517	526	646	315	302	298	268	247	238	348
YNL066W	474	436	505	406	342	380	488	435	401	374	365	324	311	411	387	394	372	344	261	270	375	491	463	443	406	354	360	493	322	330	309	245	228	253	297	586	554	535	495	446	458	561	440	387	419	382	310	328	414
YDR346C	497	494	504	473	381	360	486	380	338	352	315	250	280	362	402	382	371	335	312	319	389	518	486	543	465	398	418	529	242	264	288	217	208	187	261	669	619	645	590	481	506	637	344	344	363	306	265	233	336
YOR042W	477	448	444	388	338	338	444	413	362	404	375	306	331	430	433	450	424	388	332	326	438	534	482	475	460	401	434	528	292	315	304	259	263	250	336	633	647	609	563	489	491	605	360	335	368	321	281	270	361
YLR229C	448	488	467	432	385	370	470	404	385	381	371	303	303	403	372	355	369	336	291	264	377	465	481	494	430	373	349	478	330	317	325	323	262	236	321	607	514	553	502	427	399	545	408	422	432	414	329	362	416
YER086W	474	497	460	415	381	384	466	388	399	396	358	300	277	387	398	424	429	340	326	283	398	426	471	437	412	387	385	431	285	332	349	266	266	211	293	540	509	492	488	411	423	560	372	367	382	352	286	302	379
YLR120C	439	443	449	426	373	361	460	402	379	355	380	334	288	365	389	402	378	312	321	290	365	459	440	413	402	331	307	452	320	333	329	297	243	259	362	499	519	528	469	399	421	530	386	377	367	323	274	294	401
YGL126W	411	423	387	388	293	295	393	442	355	393	337	271	290	396	402	432	409	345	312	313	375	416	400	387	379	345	295	436	373	371	319	325	272	282	371	497	427	418	374	364	360	457	471	474	434	439	364	397	484
YDR335W	501	482	465	407	373	364	421	384	361	366	344	316	291	357	441	472	423	389	338	350	394	524	540	501	487	455	424	535	284	289	287	266	242	212	280	675	678	626	616	492	541	647	280	284	296	235	213	210	265
YHR025W	369	395	394	340	317	322	423	404	414	413	346	294	335	427	409	381	392	372	299	327	407	436	453	445	410	334	344	415	328	300	332	277	247	230	313	576	528	551	517	453	440	526	332	322	285	297	244	270	295
YPL091W	482	401	409	407	386	352	446	426	407	390	372	323	317	372	440	415	405	399	327	337	412	529	487	472	466	419	369	485	327	317	289	256	242	256	309	604	669	604	534	472	442	638	303	332	327	272	259	246	312
YDR135C	407	402	425	384	310	349	411	436	425	401	371	314	299	400	351	398	362	342	302	364	378	503	493	476	438	395	359	487	296	327	296	249	235	279	313	542	586	554	501	431	433	545	354	370	348	321	295	297	346
YJL026W	482	494	479	431	345	394	444	441	404	417	391	321	349	432	444	444	434	373	340	369	471	504	494	459	430	378	428	483	305	298	293	286	259	255	267	541	591	509	512	469	471	575	334	325	305	295	250	242	325
YPR088C	406	415	402	356	335	326	471	431	449	382	380	316	328	413	434	418	391	357	317	326	406	527	426	515	428	400	380	461	296	264	288	238	222	209	318	567	602	540	480	482	421	583	363	343	364	327	283	280	367
YEL002C	472	466	441	403	347	338	453	420	369	364	347	309	283	352	368	382	387	333	271	307	371	489	454	460	448	370	403	473	305	334	295	292	255	261	291	521	535	571	503	407	454	559	366	329	350	326	267	285	320
YGL207W	426	432	428	386	338	342	426	411	403	337	357	298	279	392	470	481	461	430	397	360	490	576	546	542	522	401	394	532	284	286	298	243	228	239	283	601	670	631	568	506	500	674	265	262	253	245	222	229	269
YER004W	535	465	455	450	407	381	484	412	427	420	423	338	376	424	357	349	356	362	320	279	401	426	447	416	401	362	341	456	351	318	316	317	223	261	326	543	533	578	512	433	452	492	404	434	400	396	304	293	444
YGR020C	489	514	504	432	333	343	493	384	384	410	362	349	326	410	310	306	335	298	237	238	359	527	482	493	446	401	410	507	336	325	287	284	268	272	338	576	569	509	524	430	397	599	335	333	339	311	268	286	364
YMR311C	461	454	468	426	391	382	491	382	378	355	337	302	315	401	354	365	350	291	284	278	371	551	560	509	509	440	428	551	297	338	248	282	241	235	313	654	624	635	588	514	465	667	299	327	324	290	254	289	318
YNL268W	501	490	547	464	387	397	520	394	362	342	316	305	265	343	351	352	345	317	272	259	361	457	427	424	397	365	352	468	292	311	314	262	232	229	271	553	528	554	527	405	438	547	385	378	376	297	306	297	403
YHR132C	494	450	453	438	339	413	461	407	376	373	355	283	270	454	384	378	379	332	322	293	381	512	484	492	471	371	359	522	272	310	274	269	249	218	300	586	576	591	508	461	469	605	401	370	381	387	292	265	380
YGL027C	431	461	379	367	337	296	464	407	389	392	366	313	297	451	394	387	420	375	296	343	396	464	477	460	404	386	396	492	296	299	294	253	227	250	306	575	543	576	490	429	433	569	319	325	292	306	267	253	316
YOR327C	447	478	424	392	390	356	445	367	357	364	355	286	304	389	364	356	353	331	270	280	362	477	501	469	409	393	423	462	315	342	332	305	285	240	339	485	500	495	466	410	404	486	356	380	359	353	286	246	379
YLL039C	507	449	467	424	362	373	471	474	480	444	402	345	333	441	403	427	428	380	323	317	410	534	540	529	492	433	420	549	320	319	347	289	281	242	339	542	568	588	532	474	432	588	374	321	365	353	302	276	338
YHL025W	437	440	418	410	318	360	418	361	401	385	374	337	304	446	356	351	380	322	277	292	381	430	399	457	397	298	352	438	325	319	369	308	252	268	345	506	534	528	480	395	413	524	460	486	469	412	365	387	469
YMR109W	468	461	434	388	383	363	453	390	404	355	371	321	273	393	404	392	401	359	312	338	401	549	576	559	537	478	410	582	275	309	283	241	216	212	299	706	702	672	652	560	552	697	305	301	301	274	207	248	283
YNL016W	489	484	533	405	341	361	506	373	421	370	328	273	326	349	369	375	376	364	308	271	387	459	514	537	428	364	376	480	339	305	257	252	202	222	281	562	533	562	522	453	464	568	388	356	378	334	291	299	383
YMR145C	487	447	461	413	388	394	466	367	380	366	370	280	302	387	374	397	401	357	339	303	389	508	465	411	387	376	394	456	304	290	290	269	229	236	275	575	577	553	513	472	453	572	322	328	350	286	256	288	333
YPL049C	452	424	492	424	323	335	456	363	388	339	321	317	292	393	319	339	360	304	285	274	306	453	430	458	373	358	348	494	319	319	337	256	256	233	312	578	583	564	499	464	428	549	398	414	409	360	306	324	387
YIL136W	531	517	540	456	384	399	485	473	424	431	384	300	339	408	413	436	442	398	323	340	454	556	533	508	568	446	454	546	291	273	316	269	218	263	307	665	696	698	611	531	567	681	339	357	351	327	250	268	347
YOR182C	445	418	387	408	318	303	412	312	319	338	319	254	262	357	343	316	327	298	274	302	363	448	467	445	449	378	378	477	335	295	318	269	261	275	323	474	467	453	405	309	358	471	330	307	296	249	261	243	284
YOR285W	446	471	447	406	385	381	442	393	422	404	376	329	294	402	348	365	366	321	280	297	379	496	448	450	411	370	389	456	367	379	340	327	273	258	347	532	544	533	466	407	425	530	378	365	364	335	304	292	335
YHR092C	577	550	570	504	472	455	571	403	408	391	399	312	306	430	413	380	416	369	310	305	398	528	546	558	516	436	451	548	279	284	290	261	262	229	294	803	752	740	674	646	580	787	379	341	435	341	299	283	376
YBL085W	430	445	462	396	351	352	461	363	378	373	342	270	238	374	395	392	374	357	295	298	361	527	487	475	467	355	377	491	265	264	274	260	218	218	305	605	586	612	531	457	487	610	311	303	266	250	228	224	293
YNL247W	428	423	426	381	347	361	430	391	381	357	364	295	302	364	385	344	358	356	300	298	375	475	478	500	426	333	403	500	321	259	293	269	199	203	310	545	547	499	414	404	403	514	324	347	317	292	273	255	283
YER133W	502	505	488	433	352	388	493	327	351	366	298	293	287	362	369	371	386	349	320	303	378	581	525	527	483	428	432	545	259	262	247	248	204	204	253	675	653	647	580	503	540	678	273	298	308	254	223	208	270
YOR361C	461	435	451	411	330	347	443	351	345	333	312	274	260	345	401	402	397	360	337	315	381	490	493	495	414	374	411	501	225	275	241	249	219	206	270	597	569	565	523	454	440	582	301	273	291	237	241	261	275
YDL078C	475	505	477	446	414	386	497	393	400	400	355	330	301	377	403	368	363	348	292	309	356	465	474	471	474	335	393	495	320	291	320	263	250	213	312	605	529	553	501	425	480	566	360	366	377	335	297	255	376
YER021W	503	477	432	429	374	358	470	373	378	366	347	265	289	385	379	373	385	368	268	280	357	527	559	514	477	406	338	532	279	295	284	249	234	200	279	602	552	629	611	476	470	649	313	281	280	246	223	224	313
YGR185C	468	478	480	403	346	391	468	375	348	349	320	287	289	366	357	389	368	370	309	308	354	465	507	433	414	326	364	474	277	282	279	286	236	258	264	558	598	593	504	471	456	593	286	311	295	253	246	237	289
YFL022C	421	394	384	352	334	311	375	398	373	381	337	289	307	394	384	354	410	349	294	300	393	452	442	425	365	365	328	437	302	323	321	285	225	240	340	510	467	479	479	384	452	470	339	317	304	302	236	249	335
YOR157C	493	432	432	387	311	338	443	362	390	396	312	297	269	386	357	375	369	329	283	313	344	475	479	444	446	354	371	456	299	291	292	265	228	239	263	550	561	625	514	462	433	579	352	359	309	338	255	271	327
YGL106W	440	426	430	393	306	308	407	375	358	344	324	290	294	375	360	355	365	337	293	281	366	407	438	385	410	336	334	483	288	333	324	265	257	231	313	502	524	439	452	404	366	492	397	366	422	368	272	344	417
YML126C	380	404	396	396	332	317	429	386	363	360	347	278	256	377	391	391	341	320	302	277	385	445	401	407	396	328	357	435	294	289	289	245	236	239	287	481	503	493	433	488	397	489	326	332	339	308	247	239	343
YDR341C	484	468	440	399	337	359	482	361	365	319	349	264	292	391	362	378	398	339	300	337	364	450	488	470	493	387	365	485	297	299	267	252	223	220	270	544	538	556	509	423	419	528	317	301	291	261	276	225	324
YJL123C	401	430	428	387	329	370	436	343	365	349	313	278	289	388	359	363	411	357	310	300	407	530	534	548	458	426	416	563	291	274	289	255	194	188	302	644	582	657	557	502	479	665	279	281	328	275	226	231	278
YOL123W	413	381	378	336	305	316	399	343	326	320	328	276	258	333	355	357	360	332	275	293	361	449	423	439	399	310	329	423	310	261	297	258	240	227	267	500	469	449	448	409	363	483	321	287	302	289	237	257	315
YEL026W	411	404	386	329	301	299	413	295	276	269	247	216	217	291	301	321	285	277	242	222	308	387	396	386	325	332	362	398	309	305	280	275	237	229	317	467	444	474	406	378	356	477	334	348	335	335	252	248	324
YJL055W	428	447	445	455	338	306	431	376	364	346	341	266	292	345	378	385	408	390	285	328	409	486	443	468	415	370	367	518	298	310	310	257	238	245	305	603	589	542	545	459	494	557	347	288	288	305	253	257	285
YDR508C	491	482	458	459	396	380	525	306	324	308	268	240	254	324	309	331	337	294	254	236	319	526	519	502	449	370	383	501	252	252	241	251	188	166	231	643	607	564	505	478	445	601	412	415	368	363	308	318	391
YDL173W	427	463	412	418	349	325	472	406	367	367	347	283	269	393	358	334	363	313	284	297	418	508	475	402	411	347	362	484	311	310	309	282	249	244	322	486	475	495	444	373	377	502	387	380	362	321	292	295	376
YHR094C	508	509	450	476	411	392	502	388	386	379	341	277	276	377	331	304	322	304	258	237	324	452	440	463	391	348	350	452	251	249	232	188	220	189	275	581	550	578	520	452	412	594	384	377	400	349	300	326	403
YJR064W	428	414	404	350	327	307	360	347	388	375	343	284	302	360	404	368	369	365	291	307	384	421	429	398	407	365	354	502	299	286	291	269	205	236	262	512	484	466	406	374	380	517	337	369	373	334	260	247	398
YPR041W	399	454	409	357	353	297	406	369	350	315	338	253	276	345	368	377	384	337	265	294	395	434	421	443	422	337	350	445	289	245	253	215	229	229	277	489	505	515	400	366	410	560	345	338	309	304	247	230	328
YGL023C	429	390	416	395	317	325	393	373	347	355	335	268	286	407	353	352	356	315	295	307	395	446	487	463	419	354	370	454	289	254	293	249	238	222	287	582	532	554	490	417	419	568	380	383	387	349	293	316	354
YCL050C	450	392	407	394	304	328	414	335	359	346	336	276	306	375	323	359	369	336	276	280	399	443	439	439	387	345	376	432	298	332	269	253	227	210	306	525	536	519	453	411	371	545	334	301	288	272	222	268	293
YDR127W	438	443	400	407	307	295	397	384	408	409	365	290	310	380	447	403	398	365	307	282	403	457	442	413	436	332	364	474	290	308	282	285	242	229	288	519	545	544	495	448	408	549	339	344	324	323	282	264	306
YDR170C	419	431	425	375	328	356	399	387	338	378	328	274	290	392	359	412	422	387	309	371	366	452	463	516	512	359	352	481	254	278	259	262	243	228	303	608	584	539	479	472	406	599	315	345	346	322	246	242	311
YNL091W	415	411	402	387	338	354	436	363	367	385	337	295	286	391	327	352	340	311	272	295	350	489	514	511	467	386	397	521	263	268	264	267	225	212	261	553	576	577	530	484	462	613	322	316	284	285	226	270	320
YOR209C	410	395	412	327	300	295	365	344	330	335	334	287	270	297	377	389	407	364	341	307	398	421	472	461	387	346	359	449	310	277	355	279	232	244	331	492	455	460	404	370	368	483	281	267	266	219	207	215	269
YMR105C	545	538	507	528	396	422	510	424	463	403	403	380	342	462	441	416	396	345	310	333	416	489	524	529	555	456	447	520	299	283	328	261	248	227	322	712	724	656	606	536	498	654	361	328	347	297	281	272	324
YDR054C	501	473	492	424	388	414	507	364	352	356	328	284	301	384	366	369	316	322	287	292	357	524	520	517	457	410	395	517	251	246	241	260	219	225	278	661	616	593	535	482	486	606	377	371	342	298	299	264	364
YER089C	402	412	407	334	303	343	417	397	397	356	377	305	316	370	363	429	391	325	272	292	405	459	442	463	396	360	362	479	300	256	290	245	219	217	288	578	577	567	485	448	436	586	325	334	336	310	264	273	345
YCL057W	446	435	390	369	321	316	436	401	352	348	349	259	322	360	381	372	391	365	316	301	403	465	438	505	421	389	381	460	300	320	266	317	202	243	260	577	552	604	513	428	423	583	305	290	266	257	227	221	288
YOR310C	390	393	402	377	286	320	371	337	328	321	278	229	218	327	331	355	332	296	267	275	356	528	507	489	398	384	427	487	228	208	238	197	168	183	224	477	451	468	422	350	388	466	282	298	276	236	243	224	297
YDR447C	383	416	451	374	318	318	405	341	292	337	297	274	267	304	343	327	294	317	247	257	340	445	448	437	413	387	377	436	314	290	267	282	224	210	269	465	487	466	440	392	365	456	302	277	305	271	234	228	304
YFL005W	463	471	415	377	396	375	461	328	361	340	325	271	257	382	371	317	361	355	277	270	332	441	436	454	381	384	353	466	272	313	328	279	251	258	296	513	509	571	471	417	398	509	416	383	428	346	319	309	416
YKL104C	520	469	507	450	378	391	485	355	354	381	327	285	278	355	398	343	393	327	275	303	355	509	509	489	441	391	397	500	248	237	238	254	181	204	244	693	648	647	589	507	564	629	318	306	339	293	250	242	317
YPR080W	463	413	458	449	370	324	449	330	332	314	300	265	236	302	365	366	351	350	292	284	360	485	498	477	470	380	386	490	245	254	285	245	180	180	288	582	596	581	515	474	452	547	287	323	307	289	250	250	284
YDL110C	519	491	479	443	403	388	514	406	393	379	377	331	303	418	295	347	322	325	270	254	350	549	546	518	427	370	393	498	283	285	298	258	238	232	291	678	610	652	611	506	526	630	387	351	371	352	310	281	361
YFR050C	471	489	453	389	369	380	472	427	352	358	306	303	289	384	317	325	361	333	264	276	357	496	473	433	417	343	342	431	326	296	299	297	244	221	340	486	476	474	433	392	401	492	331	320	326	298	263	264	301
YDR510W	412	372	414	343	284	326	380	355	350	312	323	283	261	343	374	368	360	329	292	312	350	460	459	443	420	338	380	452	294	286	276	230	212	241	300	582	565	527	515	402	418	541	314	288	271	252	235	242	266
YDL174C	473	470	478	454	361	386	466	376	373	386	329	243	266	380	390	371	346	359	312	316	371	442	459	485	424	366	337	437	288	324	315	278	212	240	272	535	542	552	524	398	443	586	378	365	354	379	288	293	368
YER055C	396	426	422	330	303	322	364	374	387	366	315	276	302	395	364	410	376	380	302	283	437	455	423	439	400	326	359	453	316	314	322	306	262	249	365	485	508	486	456	387	395	495	341	336	324	278	268	270	331
YLR372W	445	468	448	405	339	370	446	342	333	319	288	239	232	343	319	326	313	304	263	258	331	450	459	482	407	372	420	462	261	267	275	239	204	195	268	505	485	479	453	401	360	504	312	356	355	317	249	258	330
YKL039W	435	430	456	372	345	320	457	370	384	372	334	273	273	360	325	339	337	311	245	286	330	436	461	452	422	372	385	490	271	286	284	229	244	206	276	539	528	553	481	426	413	564	341	363	333	321	293	251	367
YML106W	372	405	416	342	368	346	384	365	381	341	350	269	311	332	319	349	334	311	306	253	366	422	445	399	397	332	356	425	301	256	276	252	226	244	293	579	578	540	508	447	443	559	331	366	333	312	289	268	352
YHR071W	403	412	359	371	304	298	419	356	343	327	339	256	258	330	436	380	400	402	315	317	394	451	476	446	401	330	359	481	322	320	345	293	231	259	310	543	521	558	497	431	446	554	229	196	190	228	173	177	205
YMR135C	508	455	491	432	366	356	509	386	349	353	317	273	279	375	367	374	348	323	264	285	370	486	492	471	457	324	383	455	280	279	270	254	224	241	294	610	579	601	541	444	473	639	346	338	342	292	306	265	406
YLR208W	455	448	395	360	340	308	436	349	364	370	338	281	307	391	373	349	342	355	345	278	344	444	429	455	415	389	377	482	288	290	277	245	227	240	264	553	547	557	484	444	405	527	338	337	316	316	244	289	346
YDR476C	459	427	436	325	301	354	411	313	366	373	311	253	271	365	318	320	316	272	271	260	315	370	355	324	360	283	299	407	324	299	352	285	208	230	330	450	401	393	349	299	294	436	455	420	458	438	363	378	440
YLR448W	349	328	394	297	291	275	349	378	369	353	316	269	266	388	388	364	385	337	267	295	364	402	381	407	370	308	308	410	247	241	251	261	213	203	276	451	492	431	417	368	374	494	299	277	297	249	253	205	279
YOL143C	414	444	424	404	340	263	427	380	352	352	317	276	277	375	328	346	341	286	260	267	350	419	399	453	400	330	341	436	300	288	320	330	216	258	317	472	498	500	425	360	388	551	388	345	331	277	288	287	353
YJL171C	402	401	436	357	328	334	431	393	361	380	353	281	301	369	340	388	360	347	298	281	362	389	444	415	369	341	321	406	294	287	261	268	252	208	323	477	465	498	411	383	360	465	347	386	364	353	292	285	335
YOL129W	413	424	445	386	348	343	457	319	350	351	304	289	281	330	361	370	356	316	268	291	334	463	459	437	408	331	333	426	314	316	317	273	262	235	316	548	534	529	456	415	418	539	305	280	308	256	228	235	312
YJL001W	392	429	444	387	374	313	431	343	336	323	329	247	316	349	405	353	365	326	253	296	374	390	409	443	357	297	340	393	319	311	314	276	235	234	300	550	540	486	476	419	408	485	303	326	308	248	241	238	296
YDR212W	378	352	390	388	329	334	399	380	377	336	344	293	299	373	365	396	371	353	286	286	364	394	385	435	412	344	338	448	289	252	283	250	215	214	259	534	481	470	458	418	390	503	308	308	315	284	217	277	329
YER012W	409	414	455	403	328	331	439	367	359	327	322	268	268	368	352	300	302	302	231	234	314	488	475	457	435	347	306	446	288	280	270	263	232	225	339	457	519	442	488	377	387	514	301	314	305	301	255	247	289
YMR203W	458	417	430	367	353	318	460	371	396	381	321	289	289	374	353	354	349	309	263	241	330	483	480	474	369	377	339	457	275	281	259	279	199	226	290	549	565	499	459	399	379	483	325	333	310	288	241	245	318
YKR095W	345	379	376	350	275	299	374	318	296	319	278	216	253	328	363	434	393	362	307	315	385	512	534	450	469	393	372	525	259	235	239	201	168	165	229	765	655	687	606	495	589	666	203	209	215	216	169	162	227
YNL239W	424	479	458	420	385	315	436	365	379	383	337	291	333	382	352	354	373	297	303	274	382	478	419	467	408	370	352	476	283	295	260	245	228	217	290	532	541	566	477	440	430	570	303	316	320	308	259	277	322
YBR118W	435	457	414	411	324	329	419	288	292	335	275	267	252	304	374	343	357	327	304	263	379	433	409	423	411	331	346	407	253	277	237	250	214	205	254	541	574	588	515	458	477	605	309	309	315	310	242	248	297
YAL039C	458	429	408	383	331	315	455	355	370	381	321	257	266	350	346	321	340	300	242	259	292	392	420	425	345	331	305	401	307	277	280	274	208	240	274	566	496	541	454	384	359	498	391	395	345	348	304	327	372
YGL252C	462	443	479	356	358	350	411	342	349	311	326	264	260	378	320	354	348	301	243	250	314	523	493	497	483	368	356	458	279	263	290	276	231	210	309	566	508	587	495	426	410	527	309	285	319	298	243	239	331
YMR002W	459	405	409	370	321	331	447	342	339	339	291	243	281	334	285	287	317	305	236	258	287	439	476	446	375	343	310	397	286	311	261	263	223	229	310	467	479	475	398	367	357	462	418	412	452	411	323	316	431
YMR012W	407	411	406	355	325	326	410	345	325	349	310	288	265	339	365	351	351	349	295	290	366	491	461	443	398	379	395	450	253	224	267	241	207	207	257	541	552	541	534	456	438	577	285	276	303	237	225	205	298
YNL007C	363	324	294	329	263	238	347	293	291	292	244	218	218	323	383	404	398	339	301	320	361	405	397	368	308	294	310	395	296	296	296	266	257	242	329	426	427	402	384	314	298	431	226	224	244	181	162	166	220
YBR009C	376	419	389	349	309	292	391	329	300	326	309	270	249	328	327	314	287	287	240	268	292	451	461	439	468	368	399	464	278	267	252	228	206	223	288	491	525	495	534	393	404	508	291	324	319	324	261	252	324
YMR319C	399	421	417	379	302	295	412	347	316	299	285	253	209	287	345	386	334	339	259	271	328	424	395	406	372	322	318	356	287	253	271	252	208	207	253	509	490	507	446	334	406	515	311	306	331	269	260	221	296
YNL173C	519	525	481	445	399	379	535	320	303	314	268	242	259	331	328	356	308	348	269	286	360	484	479	525	470	405	410	514	251	270	217	217	206	173	217	623	643	655	608	506	521	633	307	311	282	259	225	236	325
YMR243C	412	417	426	440	339	353	432	373	356	351	337	253	293	363	316	321	317	312	258	259	317	377	433	413	406	342	354	418	280	273	238	234	217	227	291	490	491	475	396	365	376	519	298	283	304	273	256	251	339
YMR054W	427	429	405	385	324	321	430	383	343	378	314	302	313	347	383	336	364	337	315	299	399	462	449	477	395	392	342	403	286	274	250	234	216	223	270	539	533	538	453	431	415	562	330	308	324	281	215	231	345
YGR136W	416	427	389	381	315	316	447	370	385	364	346	291	296	373	332	310	344	305	285	278	364	475	442	437	407	342	328	468	306	293	281	306	254	227	320	503	508	503	435	417	403	514	319	313	311	258	251	256	300
YKR048C	384	410	419	350	339	298	375	411	395	407	390	329	309	412	367	458	368	373	298	329	424	499	435	444	423	330	377	440	230	243	254	270	195	199	258	604	608	539	521	469	455	579	330	321	342	301	268	253	338
YKL080W	379	423	427	364	313	339	445	349	357	332	260	264	280	349	326	349	346	296	268	242	394	439	458	417	419	340	343	446	272	268	278	233	241	210	267	538	555	496	476	437	460	537	258	270	231	259	184	209	280
YDL124W	398	418	399	386	328	311	416	371	396	351	319	319	273	396	395	372	389	330	302	300	375	450	420	484	421	338	346	459	339	335	286	306	269	236	373	526	495	477	423	406	413	526	279	280	299	254	230	220	268
YCR024C-B	439	454	481	418	349	385	457	278	243	264	241	203	199	269	352	314	371	323	253	274	337	392	431	357	339	323	302	394	323	311	314	263	259	252	318	688	649	665	575	529	524	679	292	321	265	275	228	251	329
YGR231C	444	419	453	356	317	355	402	390	357	345	314	268	272	377	356	359	363	312	321	272	368	454	435	422	404	373	354	452	286	270	277	276	207	224	252	552	520	504	475	399	388	554	319	303	325	283	227	250	328
YMR294W-A	372	373	394	405	324	302	408	310	359	321	292	255	272	314	425	438	425	367	322	324	395	350	392	402	363	306	294	372	291	289	304	274	240	219	331	482	491	455	452	390	363	501	328	307	328	300	259	242	326
YMR039C	421	405	400	360	272	323	440	330	361	342	330	232	244	305	393	392	378	353	291	298	364	446	485	485	418	345	336	517	241	251	250	242	205	180	235	539	571	518	477	468	467	565	287	241	250	241	215	210	252
YKL126W	399	431	407	374	299	355	424	337	373	333	338	279	260	332	401	387	381	342	275	283	355	420	459	438	445	359	354	435	285	271	275	255	214	249	259	588	558	527	478	430	406	547	291	335	252	281	216	231	248
YOR254C	414	426	360	321	294	293	442	332	294	319	283	234	265	314	342	343	300	332	283	279	351	447	455	452	389	353	358	436	273	235	260	223	168	191	249	513	514	491	460	380	367	492	282	260	252	252	230	216	279
YJL078C	396	367	357	362	299	317	417	406	360	384	375	304	339	391	399	366	348	321	320	267	369	457	408	445	446	362	302	449	249	262	268	223	212	211	250	559	591	534	494	458	436	564	343	326	386	294	265	279	351
YBR112C	461	392	431	364	309	315	420	339	343	337	341	271	262	381	337	358	354	345	252	250	394	551	484	477	442	409	378	456	236	248	264	230	207	200	274	708	668	661	567	503	535	660	345	337	329	302	239	237	304
YOR267C	417	431	399	393	334	305	439	303	302	352	288	246	230	313	347	330	307	314	253	252	327	459	376	419	351	324	334	401	283	272	256	247	230	249	242	618	588	609	528	487	492	635	330	347	293	275	240	233	314
YOR261C	488	459	446	392	383	372	422	331	322	346	300	278	258	331	318	353	356	328	263	264	345	455	479	471	410	345	368	509	269	262	248	214	206	179	261	588	549	550	489	404	423	491	300	270	277	270	233	228	261
YHR203C	372	402	342	379	311	332	326	383	369	334	338	282	241	333	344	314	349	332	274	273	313	357	356	377	359	311	297	374	261	266	242	252	227	224	250	412	413	381	407	280	325	405	373	380	393	336	327	287	357
YLR449W	341	336	335	309	283	280	345	307	294	306	306	218	250	292	333	344	323	300	273	303	315	467	438	438	416	364	359	449	242	230	249	228	174	159	208	533	531	515	445	413	444	551	253	243	238	230	222	204	279
YGL228W	407	416	438	357	317	297	419	344	358	310	316	260	288	350	358	371	338	323	257	308	366	436	456	420	427	351	340	450	257	280	309	206	174	192	251	484	489	484	425	387	359	485	300	304	305	286	227	241	307
YPR173C	420	425	410	349	324	364	436	334	362	311	286	255	257	316	388	334	366	324	276	256	365	428	455	408	394	324	346	465	281	270	282	254	199	204	269	539	586	535	496	432	451	533	267	293	277	228	194	212	268
YGR162W	381	392	346	326	306	264	314	323	335	300	273	245	245	324	362	334	265	291	264	272	361	457	385	401	348	348	309	395	208	211	226	185	168	156	221	495	454	485	446	376	377	477	269	293	290	258	226	205	273
YDR122W	448	436	443	394	360	294	390	407	326	323	319	284	269	318	354	353	357	351	290	295	368	462	497	502	447	390	419	483	253	219	267	207	203	204	239	612	600	657	564	513	506	690	279	266	286	229	213	200	308
YER090W	373	368	343	332	272	284	347	316	300	326	319	268	283	361	349	338	333	282	252	297	362	379	371	394	350	380	324	472	317	271	295	250	229	228	264	489	436	481	437	376	374	473	316	311	262	251	224	282	289
YOR222W	377	398	412	322	305	347	415	348	374	358	334	269	299	358	336	333	339	305	253	265	324	417	366	373	351	289	318	389	275	304	295	250	227	263	266	451	473	430	361	337	336	438	368	364	339	303	265	315	340
YOR197W	338	344	346	308	247	271	358	354	396	332	323	262	289	372	298	334	330	294	252	264	363	392	431	439	357	333	348	415	296	272	291	272	237	220	297	471	472	508	420	398	360	485	306	349	285	293	214	251	314
YIL074C	353	368	387	377	285	306	386	364	341	375	308	254	272	345	317	331	344	279	270	272	307	395	418	412	370	313	314	402	306	323	283	231	198	222	264	449	450	445	449	346	360	446	310	330	294	331	249	262	325
YOR323C	383	336	378	326	278	280	399	337	357	394	309	268	290	348	340	345	372	331	299	304	409	369	430	354	385	303	321	395	278	267	259	258	264	231	305	480	470	470	429	358	397	470	286	314	282	252	205	220	280
YJR143C	381	408	383	367	304	304	403	339	345	304	303	283	272	383	328	317	319	302	260	263	365	453	432	434	391	327	323	431	227	269	237	238	190	213	246	488	537	491	424	371	374	445	304	292	337	269	225	240	320
YOL087C	444	429	420	404	353	349	450	340	317	358	319	241	264	335	315	379	339	281	269	294	319	441	474	479	404	359	384	452	241	263	256	224	188	215	244	572	522	562	516	518	470	566	270	322	292	240	225	226	286
YKL101W	445	467	424	395	289	312	445	285	301	313	284	243	233	286	339	314	329	294	265	258	356	505	503	495	482	401	406	520	217	244	248	196	180	168	263	606	622	654	543	517	461	636	262	236	209	217	183	190	257
YDR381W	388	423	452	339	318	355	414	299	299	311	271	229	223	306	369	369	376	311	285	258	354	459	438	446	420	366	367	470	253	219	229	203	196	190	246	557	571	531	494	454	466	564	215	258	214	212	188	190	238
YGL225W	402	382	394	339	270	303	409	327	305	316	287	254	237	348	297	332	335	288	239	230	328	403	363	393	371	322	328	413	267	261	303	241	224	215	280	486	484	485	428	393	397	466	282	296	317	286	238	237	289
YMR315W	471	442	448	402	333	345	462	358	341	325	314	267	259	372	358	328	368	279	262	256	388	466	443	420	396	364	377	464	311	305	249	231	222	214	316	529	553	496	519	422	450	573	265	273	280	265	219	211	304
YER031C	430	402	425	386	323	302	416	355	306	355	283	278	242	337	294	315	312	247	260	260	294	405	418	430	396	327	336	410	287	288	273	253	209	177	247	507	463	466	405	385	378	500	366	348	376	314	283	265	370
YOR153W	435	435	441	385	337	357	459	301	330	327	271	225	252	320	362	341	325	274	267	272	356	460	424	419	402	340	355	429	265	252	274	231	224	196	261	597	561	545	473	415	444	587	327	319	297	285	265	250	313
YGL122C	498	467	483	444	352	359	479	322	327	305	292	247	245	324	301	325	278	244	234	238	299	431	410	430	383	323	300	390	264	245	245	204	174	170	270	559	586	563	533	441	424	563	398	377	375	340	275	282	376
YEL017C-A	317	370	373	308	293	283	341	337	303	302	263	230	240	300	261	256	269	245	194	178	225	447	452	485	417	357	340	499	292	272	278	280	212	209	274	412	457	419	361	339	361	471	283	286	281	268	232	205	295
YIL124W	457	399	441	414	333	319	437	352	341	345	337	276	272	343	304	297	291	315	249	218	345	419	426	435	410	302	337	428	302	268	261	255	249	237	298	490	487	480	446	368	363	482	347	398	381	309	257	257	352
YDR086C	416	376	414	363	338	332	422	288	260	280	260	196	216	283	324	337	347	297	260	268	346	403	436	437	400	367	316	403	254	269	258	260	192	219	290	468	495	509	425	383	393	524	256	234	247	235	194	200	247
YCR069W	415	417	383	359	338	344	382	363	327	318	305	245	245	337	335	312	290	273	286	251	374	431	409	441	358	319	348	403	278	312	283	265	252	240	276	487	434	492	482	391	387	487	277	310	297	279	278	233	317
YLR256W	386	319	309	335	323	285	348	364	361	356	345	308	290	377	369	373	345	358	296	309	386	424	391	344	389	361	331	426	260	276	290	272	208	221	290	490	441	449	398	376	368	482	244	268	262	245	212	209	286
YER048C	352	375	341	371	285	301	371	313	335	297	279	276	266	353	397	369	385	334	311	294	358	443	440	480	430	361	331	471	245	229	256	239	210	225	215	572	525	530	507	425	437	562	254	264	231	228	175	199	257
YPL262W	457	439	435	384	327	283	405	320	369	303	287	261	276	340	352	335	372	301	291	278	386	387	410	397	341	300	289	413	270	274	277	230	201	228	303	451	493	497	435	345	355	484	337	332	299	280	273	255	307
YOR239W	468	403	427	429	321	327	439	348	321	306	325	247	265	329	339	340	294	310	272	259	366	437	480	482	420	384	380	453	208	251	250	232	176	211	256	517	502	495	473	443	417	486	269	236	239	245	208	207	271
YDR348C	406	438	420	369	290	336	432	342	304	321	297	220	271	306	267	282	312	254	225	251	269	402	401	419	417	328	327	425	277	271	235	247	194	187	248	500	529	504	442	426	440	548	329	285	317	304	221	234	312
YDR046C	391	327	384	356	314	305	403	326	285	321	284	241	249	335	314	316	316	276	263	241	303	375	362	348	316	287	257	395	217	236	271	223	203	213	269	498	501	448	443	395	389	467	355	290	299	280	236	254	296
YOL097C	355	336	360	342	257	300	365	334	362	300	304	258	253	341	327	289	316	260	246	209	310	369	408	379	384	370	307	408	257	275	269	246	226	191	257	455	406	439	350	343	344	432	351	291	290	287	215	217	297
YLL029W	421	396	387	337	309	334	408	349	363	334	268	269	290	332	336	328	287	260	274	261	349	433	447	372	350	353	343	429	280	229	242	230	224	192	249	525	497	513	467	383	395	487	310	294	323	278	222	241	325
YNL010W	396	397	396	360	332	308	418	317	319	315	306	237	243	308	348	317	346	299	234	283	326	420	412	398	378	303	334	384	247	256	259	254	227	193	269	471	486	426	414	356	343	430	304	302	267	242	239	221	266
YER026C	452	491	483	454	415	386	536	280	294	300	259	236	242	298	288	312	289	270	250	247	330	511	457	458	410	351	384	507	240	197	242	185	175	198	252	571	544	515	490	460	445	583	361	309	315	262	241	244	314
YLR216C	399	362	353	304	292	256	382	360	359	365	329	263	254	391	391	365	352	318	289	290	392	412	420	401	366	273	325	418	265	279	283	255	208	212	249	431	423	404	413	372	324	451	296	278	232	240	210	219	271
YHL020C	427	417	400	364	333	348	446	371	332	308	309	260	226	348	331	312	301	279	246	233	317	420	417	393	392	277	320	445	271	237	275	248	184	176	221	475	460	445	432	373	372	506	348	375	341	317	259	298	352
YER102W	408	364	372	367	316	301	373	284	298	302	265	239	250	304	296	260	276	257	217	233	250	442	428	408	398	310	365	467	232	259	233	227	212	190	260	417	458	452	367	299	307	409	280	260	286	260	224	207	289
YDR327W	407	369	392	344	305	312	395	354	323	279	299	255	266	318	350	348	366	314	243	233	322	373	383	369	364	303	311	387	279	277	282	263	233	222	296	456	473	440	390	348	330	415	361	312	282	318	243	243	310
YGR264C	382	382	395	344	331	297	397	342	324	311	290	251	278	320	331	318	306	292	242	288	349	458	404	391	383	348	342	403	231	250	228	232	196	192	279	414	457	434	369	351	348	470	246	284	276	266	227	205	276
YIL062C	395	399	465	351	346	313	386	308	313	330	267	254	248	327	281	289	307	269	219	232	250	397	413	389	383	311	311	396	314	305	305	246	245	227	300	490	447	455	390	337	345	460	343	365	357	309	295	252	364
YEL001C	386	380	401	331	331	291	375	324	322	302	297	241	246	324	308	305	319	257	221	219	286	401	422	398	349	344	331	439	267	238	246	234	198	196	263	524	512	444	442	383	392	507	276	302	245	267	204	189	289
YNR017W	474	454	427	424	369	325	444	308	286	286	280	257	210	279	277	296	262	226	231	214	278	421	399	381	360	314	307	388	272	251	259	259	211	193	266	507	534	470	444	342	428	510	287	343	310	328	265	281	374
YFR009W	381	367	407	333	307	297	391	361	341	331	318	236	244	323	347	336	354	307	317	262	330	411	441	387	400	323	352	482	249	216	251	225	194	195	231	503	539	522	466	398	390	569	304	238	276	224	200	217	274
YBL045C	449	416	399	391	349	361	448	387	339	357	332	284	270	346	321	325	323	320	268	257	331	423	419	429	387	361	358	437	260	262	276	234	190	226	260	565	557	567	518	465	442	553	305	288	292	263	244	235	310
YBR111C	425	375	403	348	323	341	393	296	313	313	276	225	245	298	348	328	342	301	270	258	337	401	419	416	338	307	321	424	260	298	283	280	226	252	271	425	450	407	402	365	341	436	294	308	289	253	198	205	272
YPL204W	433	472	397	407	350	304	432	327	343	374	285	259	262	356	299	312	289	250	245	241	290	451	404	409	386	315	340	440	243	221	249	244	208	195	247	578	543	535	488	421	429	583	329	270	292	271	237	259	309
YMR261C	438	412	439	375	293	309	452	360	364	348	341	289	281	361	348	347	363	313	290	273	383	456	450	439	406	355	381	429	277	292	299	234	219	222	244	558	528	490	467	418	378	530	300	285	292	256	213	225	303
YHR161C	414	446	438	359	315	327	446	365	359	369	304	258	290	374	307	286	296	265	228	219	286	458	458	458	375	327	373	447	256	219	248	178	206	167	278	599	601	640	566	455	460	600	329	307	368	310	238	269	348
YPR016C	406	424	380	377	312	306	397	256	258	290	259	232	244	275	282	298	296	257	237	224	282	333	343	330	321	272	306	344	252	253	257	233	212	202	276	448	431	442	402	359	349	435	349	328	324	307	244	260	336
YDR297W	399	414	387	358	346	329	429	315	341	336	282	287	273	304	305	295	303	268	240	253	344	373	400	410	373	297	307	380	242	228	242	221	191	198	226	473	436	452	414	348	362	485	335	307	298	296	264	285	313
YGR116W	417	356	402	366	332	316	390	281	310	310	247	256	224	304	348	333	356	292	273	272	326	432	451	441	418	374	350	440	253	236	248	256	199	172	238	521	536	490	510	435	383	529	264	212	258	245	222	209	240
YNR036C	356	359	367	345	350	308	388	335	300	308	294	223	244	318	318	314	309	273	251	262	304	389	376	384	348	292	294	433	269	260	271	266	219	241	278	448	442	415	382	357	354	466	357	371	378	336	241	276	364
YGL198W	411	395	422	380	322	288	404	329	350	330	288	312	287	352	320	314	302	291	237	230	343	345	367	384	344	307	279	388	274	301	277	287	203	248	305	446	480	453	372	353	323	460	324	350	361	299	270	312	379
YHR028C	400	424	362	337	312	326	421	317	368	347	321	260	277	376	326	331	332	304	275	245	372	454	429	438	388	318	323	456	278	265	243	239	169	163	258	504	477	480	484	410	368	525	262	291	241	273	222	192	282
YDR001C	448	413	421	367	330	322	435	354	330	351	310	298	270	374	364	334	336	340	284	275	395	487	474	449	396	378	353	485	258	279	306	220	218	208	255	557	547	524	451	404	416	559	281	296	323	292	239	239	302
YBR015C	387	412	417	353	323	305	396	335	343	281	277	238	243	313	277	304	289	281	240	244	308	435	420	376	371	358	343	449	245	226	249	204	203	196	250	507	509	445	432	396	346	482	310	314	297	285	241	264	330
YGL206C	420	405	398	380	345	325	401	318	276	296	288	230	253	288	350	335	362	293	244	280	382	460	456	462	399	371	375	488	250	212	241	235	205	208	256	619	593	570	517	454	464	551	233	260	213	193	188	178	246
YBR159W	406	430	397	353	312	304	388	335	304	307	289	275	263	319	303	354	327	333	246	272	310	430	454	423	383	327	325	422	258	240	244	225	195	214	258	504	514	509	460	404	383	469	314	312	294	256	233	225	264
YLR450W	388	391	368	358	302	305	409	335	300	326	289	229	259	296	317	315	357	292	284	265	334	453	427	393	397	322	379	435	232	270	216	226	206	214	236	578	544	524	410	425	402	493	303	280	301	281	243	249	250
YDR457W	330	330	366	339	267	307	354	313	310	295	298	274	268	317	332	338	293	286	264	314	332	455	424	394	334	328	353	430	252	239	260	216	198	213	240	445	543	491	439	414	382	472	289	276	240	214	218	194	268
YOR227W	439	445	420	387	355	334	397	338	328	364	272	288	272	323	359	302	375	317	266	256	362	436	474	478	441	364	363	480	275	232	277	220	193	206	267	634	579	569	531	464	490	570	275	239	234	238	203	197	249
YMR196W	453	449	431	436	359	351	441	332	314	396	336	289	276	332	320	326	354	309	275	268	342	488	460	456	404	387	391	462	295	275	266	227	225	202	276	543	515	554	506	431	420	589	328	297	335	281	239	215	290
YBR016W	366	370	354	324	263	296	343	346	326	330	308	255	249	343	261	272	235	221	181	192	254	439	406	460	345	331	323	433	316	291	271	253	238	187	280	485	521	483	426	352	353	487	308	288	275	278	219	204	329
YCR051W	343	366	353	341	263	305	369	328	306	307	262	238	245	333	287	327	286	283	240	267	348	387	371	339	316	285	265	392	255	252	261	241	205	195	266	432	413	384	348	334	339	436	336	396	350	345	294	271	364
YCL034W	388	383	404	363	304	332	402	322	360	343	302	243	245	346	364	325	301	270	255	278	327	429	402	411	399	315	288	432	254	255	279	223	210	207	288	523	519	507	486	360	389	532	330	324	306	309	263	258	295
YJL079C	322	330	344	302	289	256	369	343	324	311	291	262	242	326	295	288	296	281	245	204	276	397	368	395	344	334	315	406	269	268	273	247	196	201	297	508	471	429	420	346	348	486	339	359	298	313	220	238	320
YKL150W	401	418	377	368	317	325	398	320	329	314	286	259	252	297	317	359	331	282	234	241	353	431	415	396	362	324	291	448	298	275	286	229	234	172	270	482	427	465	404	335	358	466	286	303	282	288	233	228	271
YNL154C	408	434	389	362	303	331	418	307	332	302	331	248	251	342	319	326	289	252	250	241	341	435	428	403	396	338	368	431	265	275	267	236	222	183	266	574	602	613	509	458	444	578	267	284	299	267	234	204	307
YGL181W	369	392	413	340	289	274	384	350	319	287	289	249	269	341	342	299	284	264	256	301	339	398	375	366	354	317	320	361	244	250	259	254	212	214	256	475	468	482	464	375	386	457	276	337	304	258	228	243	305
YPR148C	399	408	441	371	306	327	407	330	315	299	268	232	250	295	347	382	346	301	284	244	359	504	487	429	384	355	394	446	231	239	239	237	194	180	227	525	535	530	474	418	418	547	259	277	253	234	199	188	275
YFR036W-A	355	326	310	286	262	275	346	305	286	258	270	221	216	271	381	357	364	336	281	279	366	401	430	359	360	351	307	409	243	251	219	225	194	185	270	462	438	406	391	336	332	443	297	299	300	257	226	244	303
YGR103W	383	350	329	298	282	275	350	329	277	301	255	209	236	287	336	341	379	326	276	289	323	462	464	449	348	366	377	495	196	165	147	153	125	144	187	500	460	450	470	374	384	472	210	257	212	206	176	169	280
YIL155C	471	499	459	398	330	409	454	394	392	376	325	297	262	366	336	351	331	291	267	256	323	472	474	477	394	354	374	478	210	235	199	205	170	179	226	609	581	587	568	472	445	583	318	336	336	305	258	258	339
YML070W	406	442	418	338	304	346	402	336	329	335	289	273	252	368	361	363	379	311	269	284	326	438	374	408	321	341	344	437	233	289	286	225	208	188	252	452	492	527	446	372	381	490	292	275	299	248	240	225	290
YGR229C	361	351	360	319	288	260	361	319	265	263	267	238	215	326	335	285	320	300	263	248	319	406	472	445	366	328	334	426	218	215	201	200	164	167	220	502	525	500	446	411	366	491	249	251	253	255	219	180	258
YHR050W	418	392	383	374	293	302	383	328	341	334	305	273	265	365	326	331	295	288	257	268	333	406	384	393	361	330	295	387	234	238	242	209	194	190	227	524	482	571	504	387	402	492	306	337	306	299	251	247	322
YGR267C	365	400	345	323	308	310	389	343	296	329	276	235	259	334	302	293	302	273	233	224	308	391	362	401	381	330	307	422	261	268	242	261	224	232	234	482	488	496	474	378	377	482	344	310	267	265	234	233	288
YKL157W	421	365	406	373	320	298	421	346	311	342	310	268	289	367	367	379	362	331	269	278	342	443	422	422	378	338	332	437	232	245	234	233	165	198	221	485	458	480	412	365	374	509	279	276	234	251	220	200	258
YIL117C	401	448	415	392	347	357	416	313	350	357	313	250	274	329	303	279	288	251	246	237	298	411	416	404	400	328	345	421	237	236	250	227	199	183	224	485	448	481	445	384	351	453	282	275	290	229	200	199	305
YML007W	402	413	399	337	342	338	378	309	308	306	319	228	215	308	276	285	346	276	245	244	304	410	431	402	400	342	337	431	242	231	245	209	165	213	222	575	550	515	493	463	471	585	266	260	272	244	225	192	243
YDL132W	380	374	367	325	275	293	406	342	316	311	281	263	235	332	343	308	292	301	232	252	312	442	396	400	380	355	355	416	223	268	257	223	180	188	261	486	515	502	481	392	466	476	287	245	257	213	221	201	267
YER057C	358	334	344	325	283	333	363	351	360	301	320	230	255	324	277	280	252	251	214	217	292	389	374	370	336	285	296	365	299	266	291	282	228	231	279	380	362	395	325	269	305	386	331	316	334	305	274	273	350
YJL141C	387	428	431	366	325	320	408	377	336	387	317	286	271	361	324	305	321	324	251	251	310	423	436	443	419	342	350	473	232	277	224	213	185	173	248	522	543	494	485	411	407	507	282	253	286	213	212	231	280
YLR100W	326	384	366	323	270	277	385	310	312	310	318	262	258	338	272	323	272	278	250	232	306	404	391	418	328	319	322	383	269	258	247	237	211	226	247	476	440	500	431	351	380	462	281	248	278	209	189	195	256
YDL212W	394	346	366	385	291	312	374	303	278	286	253	250	231	301	304	334	327	271	256	245	295	414	413	380	355	311	313	430	242	264	261	198	201	189	221	458	473	472	439	387	395	482	285	280	263	280	242	250	299
YEL044W	394	397	407	348	292	317	341	311	268	289	284	234	209	311	326	299	278	251	211	241	328	399	348	367	309	272	260	359	252	259	275	210	218	234	256	395	413	411	357	322	305	430	329	318	284	316	249	232	294
YJR085C	405	400	325	345	287	309	392	342	327	328	262	265	248	346	214	252	251	228	199	202	241	381	386	363	331	299	274	399	285	308	301	267	242	241	323	374	367	360	344	290	307	387	373	359	377	351	283	293	368
YPR102C	370	339	327	300	289	245	347	329	288	298	254	236	232	291	290	292	264	249	201	212	271	389	395	407	360	311	305	429	258	233	228	214	181	196	246	414	366	372	322	315	333	383	288	307	278	258	220	243	294
YOR276W	371	372	363	326	299	293	386	286	274	300	247	236	239	336	317	298	318	271	219	259	298	369	389	349	373	295	319	390	281	254	285	278	211	188	260	366	378	379	308	303	294	373	296	318	270	311	252	233	289
YAL016W	402	389	421	370	332	351	434	314	321	360	319	232	226	346	295	324	325	260	245	255	306	396	391	410	419	338	318	442	248	257	275	206	203	207	270	459	471	513	446	384	352	479	303	293	268	215	224	213	281
YPR108W	421	362	385	331	338	316	388	298	292	303	304	235	270	312	301	303	290	300	231	264	286	413	412	402	335	327	306	424	260	261	265	257	211	175	276	498	502	468	458	400	375	498	244	252	254	243	194	176	257
YJR127C	329	376	386	328	299	286	357	317	301	330	316	259	261	360	337	331	322	295	251	275	333	408	399	393	378	337	348	447	257	230	247	211	185	194	236	577	545	525	476	383	435	549	262	266	255	240	197	230	271
YKL032C	440	422	415	414	324	334	434	303	289	284	299	263	217	284	291	294	252	250	215	180	277	363	373	327	334	281	272	379	271	237	252	200	193	178	241	530	504	540	448	400	394	524	370	397	337	308	286	248	368
YLR351C	354	351	361	310	262	285	351	321	285	335	280	233	248	341	315	283	301	288	252	231	279	369	330	362	328	296	311	347	284	269	242	252	201	230	251	431	399	409	378	316	347	393	314	304	320	303	271	227	352
YNL067W	309	295	305	287	252	263	315	349	297	320	291	218	253	337	332	293	299	353	233	253	309	336	286	312	312	246	261	314	290	293	249	219	194	230	251	330	359	351	299	274	278	372	306	281	307	281	233	220	318
YNL283C	383	394	391	369	314	296	383	328	323	323	305	241	243	326	292	298	266	272	208	236	317	351	365	386	350	301	303	387	269	271	258	229	195	156	240	478	508	481	430	432	381	478	346	343	321	289	254	276	337
YJL002C	394	385	367	346	315	323	364	295	310	304	269	223	242	292	319	302	263	260	245	268	323	414	407	395	401	302	359	404	226	248	218	208	187	194	225	462	439	420	379	325	336	441	266	261	243	224	171	211	262
YNL087W	378	351	352	325	248	239	384	303	300	274	262	231	237	311	352	303	328	253	245	237	278	439	424	417	407	358	307	446	235	206	235	188	147	179	200	497	532	487	495	382	432	500	246	267	250	227	194	195	228
YDR190C	303	327	303	314	264	260	347	284	321	297	283	242	235	279	256	295	256	237	202	203	295	385	316	376	337	295	283	375	227	223	222	208	215	180	222	440	417	411	396	339	346	442	317	277	336	258	236	209	293
YNR035C	471	443	435	384	327	345	406	326	308	328	256	235	225	309	271	261	282	277	244	234	279	406	383	419	393	337	341	430	284	254	277	253	230	227	258	418	456	434	387	345	344	475	312	296	321	294	242	226	315
YPR124W	389	368	389	365	302	330	410	322	312	265	279	221	212	285	255	306	273	256	203	208	240	335	343	321	323	276	269	341	224	224	215	214	212	181	269	442	453	414	419	296	337	390	312	341	324	306	264	258	320
YPL265W	574	568	532	522	438	473	600	266	265	287	222	195	162	245	228	230	211	217	192	195	241	437	443	405	363	330	333	472	177	160	170	145	139	134	174	587	632	582	556	472	439	624	365	378	373	362	283	281	381
YOR184W	314	313	306	290	257	259	365	316	344	332	257	257	261	316	309	343	335	295	264	248	350	370	383	407	318	322	303	388	256	265	275	225	196	213	269	404	410	381	373	311	341	419	240	254	199	197	172	187	229
YML092C	360	374	394	362	288	287	389	336	328	300	267	211	224	304	314	316	309	265	235	196	311	392	395	340	354	297	311	391	223	264	290	252	178	203	260	476	456	430	394	357	336	424	263	278	243	235	213	233	270
YKL212W	378	389	368	337	296	240	355	314	325	355	277	256	239	339	302	309	298	279	266	266	292	396	337	374	340	287	297	393	251	251	233	235	198	187	263	464	415	439	397	324	361	421	271	261	279	248	211	209	281
YLR337C	396	367	391	340	322	315	391	357	405	333	294	225	249	365	310	304	318	278	226	230	315	456	422	449	437	352	337	445	229	228	224	174	154	176	209	692	645	651	565	525	467	660	237	256	227	196	207	194	270
YBR084W	326	340	324	322	229	263	328	316	333	310	286	267	228	320	307	324	327	270	261	250	320	391	370	390	372	313	270	407	202	163	196	180	157	158	214	431	441	400	401	329	333	420	278	272	236	261	205	207	259
YOR014W	397	430	361	384	317	346	400	319	283	328	296	225	239	282	272	275	317	276	229	244	296	421	415	439	386	345	377	432	213	207	231	181	161	180	210	544	538	532	456	409	457	564	271	268	252	234	218	226	269
YKL196C	360	380	360	365	262	274	387	277	318	280	276	225	249	294	299	270	302	269	209	229	273	358	364	374	351	318	327	377	270	231	243	228	211	200	251	442	409	398	378	297	328	409	315	294	316	276	252	209	288
YOR317W	426	437	441	350	331	309	450	330	331	303	269	263	263	345	328	312	366	321	263	275	319	450	457	413	375	357	315	435	240	234	238	200	192	193	246	516	507	472	473	369	409	515	298	308	263	301	240	212	288
YGL209W	403	410	445	373	298	330	432	305	301	280	263	212	236	305	226	234	213	224	183	186	239	430	428	454	351	281	335	459	216	201	218	176	176	152	226	507	491	442	449	385	358	496	316	322	363	255	249	227	331
YCR084C	387	373	386	333	306	291	393	274	308	312	310	249	240	306	339	296	305	291	216	236	326	379	374	408	351	299	294	416	214	216	217	210	177	175	225	523	525	517	478	372	410	560	259	266	284	245	246	241	301
YNL096C	319	321	307	267	249	231	298	312	347	308	289	238	231	316	308	281	273	266	219	218	325	393	384	406	338	314	284	387	246	245	226	205	175	158	244	367	397	384	332	317	334	405	243	206	228	199	170	155	212
YAR002C-A	349	372	378	342	260	288	338	313	289	258	296	192	274	318	307	354	314	268	240	264	311	400	428	397	408	312	283	416	217	224	266	239	202	215	242	401	374	406	341	281	309	427	252	269	263	213	202	182	285
YIL076W	391	378	334	347	270	287	393	333	302	292	271	254	216	333	310	258	275	288	248	210	311	400	377	410	367	321	331	435	242	245	235	205	206	192	241	478	443	461	395	369	384	461	249	261	257	250	202	213	273
YOR008C	420	440	435	381	362	301	427	345	341	328	286	257	250	313	318	267	280	217	214	235	299	403	365	403	348	307	293	395	239	254	261	217	185	184	244	489	506	477	432	423	403	520	295	301	300	293	233	227	300
YDR062W	346	322	352	299	244	256	387	328	350	340	301	255	264	317	317	310	345	309	263	255	348	430	400	407	348	308	335	375	219	212	214	188	169	172	210	465	433	420	374	355	362	462	237	250	245	221	197	210	245
YDL066W	338	333	325	289	238	245	350	335	358	319	296	268	224	346	314	342	328	272	266	240	310	387	356	371	315	259	284	368	239	237	220	205	185	167	223	458	437	450	379	358	345	455	277	266	280	249	222	235	295
YNR013C	365	344	344	330	291	259	362	328	305	329	278	241	252	350	282	316	270	247	227	225	290	400	377	413	371	312	304	362	245	232	221	188	163	175	234	469	454	451	434	370	346	511	278	267	281	262	228	245	270
YMR149W	349	381	330	363	258	305	344	287	298	270	254	204	254	297	254	259	270	241	211	218	277	391	374	355	334	293	283	376	209	230	236	213	191	194	272	421	445	450	393	354	321	468	230	243	272	263	212	196	276
YBR039W	381	416	367	365	310	314	414	342	313	310	304	258	231	305	301	303	281	267	268	222	322	418	389	385	344	305	326	373	248	257	229	245	200	197	246	500	442	443	435	368	396	479	275	280	251	236	202	203	246
YGL161C	375	377	333	317	280	302	380	358	307	293	324	278	209	315	298	251	265	257	228	222	290	383	431	399	364	318	266	387	260	256	255	226	189	197	253	405	434	426	387	353	341	447	318	309	275	269	247	254	306
YLR177W	449	455	461	369	355	360	452	312	296	317	278	261	229	320	307	274	270	238	225	236	299	416	431	400	386	310	357	414	240	243	232	189	180	174	241	490	501	476	407	359	392	487	305	272	302	242	230	236	282
YPL078C	392	377	453	368	320	303	384	319	283	257	239	219	199	279	299	324	286	261	239	219	287	376	401	404	347	298	325	370	266	236	254	212	186	171	231	426	497	474	405	389	393	471	227	230	203	235	215	178	217
YCL064C	400	406	381	369	292	301	375	295	284	262	252	215	252	317	296	264	279	232	221	224	291	357	391	356	311	293	288	390	243	209	219	232	190	164	227	449	446	412	405	361	337	385	264	308	262	246	228	226	278
YDR096W	469	464	427	428	353	378	467	339	312	286	289	220	256	315	255	275	244	257	212	250	242	444	463	421	402	361	355	453	246	218	220	225	175	161	214	556	568	593	522	434	408	622	301	328	250	271	238	221	287
YHR108W	383	363	365	356	290	300	350	339	316	301	290	241	238	327	261	267	338	269	230	213	316	422	355	346	301	306	289	409	220	213	248	219	204	200	237	411	472	434	377	354	342	390	299	285	258	247	221	210	296
YJR117W	367	384	386	325	307	277	434	319	323	292	279	253	251	333	283	264	284	238	225	213	289	433	386	422	356	345	303	437	198	195	229	220	191	209	208	463	470	506	447	385	348	477	227	216	225	220	190	173	239
YPL221W	414	369	377	343	285	292	375	279	293	302	266	231	240	305	289	298	297	247	236	246	297	353	324	349	355	242	269	351	236	242	239	205	177	180	242	422	391	436	339	351	354	425	315	301	296	241	229	248	316
YOR181W	362	410	352	325	288	289	372	319	325	316	297	242	272	335	282	283	332	260	202	212	279	369	371	421	340	312	350	421	230	227	233	192	171	149	196	615	604	603	516	462	474	657	239	237	270	230	182	224	261
YFR040W	392	404	373	342	309	323	395	297	299	285	294	220	233	308	250	264	297	250	241	229	307	438	395	409	384	332	297	441	205	196	199	197	158	152	195	576	596	580	491	467	465	655	262	262	281	223	181	199	261
YHR030C	373	391	406	368	303	321	420	316	321	279	252	238	258	305	295	293	317	270	218	234	287	387	374	372	331	313	282	394	227	240	248	222	188	176	237	503	451	460	415	372	357	529	294	272	255	252	234	206	296
YIR037W	378	382	388	352	322	297	406	315	242	275	250	222	229	301	275	287	264	228	199	219	282	349	350	365	355	289	291	362	253	252	279	248	217	192	250	400	384	387	353	341	287	383	279	276	314	252	219	232	260
YHR082C	383	377	378	353	281	305	405	304	325	302	264	223	251	313	289	313	299	256	232	226	302	422	438	390	372	315	312	458	224	227	238	183	178	198	226	592	563	519	479	412	404	528	264	273	282	250	238	205	256
YHR073W	341	335	337	327	306	254	376	294	267	291	278	211	249	301	292	310	265	243	237	214	265	412	388	411	358	325	292	401	210	209	217	195	152	153	225	486	472	470	428	379	395	448	255	276	287	284	193	191	266
YJL143W	353	330	311	278	273	270	340	275	254	256	272	222	217	300	292	307	311	287	207	233	322	406	395	364	310	280	264	360	251	227	237	192	186	175	255	495	515	476	390	359	421	458	287	261	269	255	222	219	269
YER155C	326	382	350	318	272	280	322	300	259	286	273	205	210	302	295	315	322	300	235	222	313	394	380	398	368	318	337	377	225	205	246	184	153	181	229	483	517	463	464	412	399	504	219	237	210	180	174	179	207
YBR023C	372	375	420	319	307	284	383	325	277	275	273	230	200	315	304	309	321	270	211	244	300	444	398	393	349	342	295	433	188	210	202	206	178	167	240	552	487	519	458	330	405	520	266	262	280	241	209	238	261
YJR059W	385	402	404	384	316	346	398	302	292	323	303	236	240	338	255	297	278	259	221	223	280	426	426	370	366	312	297	418	214	220	225	204	186	191	254	538	542	540	478	443	418	563	266	268	300	260	228	224	252
YHR098C	369	354	370	342	297	274	374	322	305	280	277	237	250	312	313	315	313	266	252	261	318	408	429	419	356	331	321	438	227	226	220	185	154	172	201	488	453	460	475	378	368	515	254	222	260	224	199	219	262
YOR123C	363	337	359	316	279	288	365	272	265	299	248	205	218	281	351	313	300	257	240	222	324	436	427	438	378	331	319	432	210	211	196	213	172	163	228	487	484	469	417	382	391	501	226	212	229	204	175	181	229
YOR061W	410	391	405	344	333	304	373	290	276	271	237	204	226	272	274	259	278	241	208	215	264	420	377	378	342	303	312	438	223	210	197	195	171	192	207	454	441	465	389	355	317	502	279	296	273	233	223	234	246
YGL049C	352	365	371	312	302	291	328	271	295	293	262	210	228	327	298	292	331	294	213	266	328	397	390	399	334	321	325	371	216	216	215	201	157	178	205	464	502	492	469	387	390	496	239	240	253	198	195	204	243
YCR077C	385	401	386	350	313	294	391	281	268	292	252	233	221	280	329	276	261	280	235	198	287	440	413	377	364	319	319	403	203	195	184	165	156	165	201	481	522	472	454	375	380	474	277	265	271	264	189	218	284
YBR230C	459	459	433	368	323	325	468	269	276	258	271	229	245	285	214	217	198	209	185	169	187	398	423	438	366	324	328	401	230	252	213	238	175	185	208	531	468	478	417	351	373	483	333	321	334	315	283	281	331
YLL023C	362	388	374	336	295	283	383	314	315	287	263	235	256	310	340	290	283	250	207	248	274	372	352	375	352	296	268	339	248	246	231	246	174	201	220	431	462	406	423	360	338	427	256	269	273	228	237	217	269
YOR341W	275	320	299	278	276	235	312	250	266	275	234	241	200	292	252	259	251	252	220	209	268	328	351	337	306	285	262	349	193	182	178	168	157	151	211	390	332	363	313	291	286	409	297	269	283	261	197	199	269
YIL153W	353	362	339	340	247	276	374	300	280	294	296	272	244	311	321	291	283	250	220	254	256	364	367	343	320	265	256	334	254	222	242	191	175	195	223	409	458	434	373	356	339	411	384	358	352	323	255	274	385
YKL097C	372	374	366	328	251	273	337	317	266	263	265	215	235	315	189	193	184	175	141	177	209	382	375	345	338	283	308	394	249	227	258	228	173	197	249	391	425	401	364	309	327	423	388	375	388	386	300	318	403
YOR168W	363	309	337	286	239	257	315	289	282	273	271	210	224	298	286	287	288	279	233	277	296	387	392	405	351	316	296	394	214	201	208	176	152	166	184	386	391	425	378	317	355	452	228	219	239	186	136	168	204
YGR008C	390	381	404	358	300	323	435	297	304	285	266	258	243	344	344	338	294	264	270	250	312	378	394	378	374	318	306	391	282	270	264	262	262	190	303	462	462	433	395	342	375	408	259	236	272	230	220	173	254
YER125W	346	364	378	378	303	317	416	273	252	272	215	210	217	257	348	353	318	308	258	254	330	375	398	404	367	298	275	377	232	203	224	191	182	176	199	514	515	487	437	395	367	521	269	242	233	213	220	201	220
YBR287W	372	339	331	300	284	236	347	316	315	307	276	266	237	345	329	290	294	305	241	258	331	412	372	385	350	294	283	396	220	225	225	197	170	175	233	475	413	429	427	338	373	437	236	255	242	257	229	181	255
YER152C	323	358	356	269	242	258	317	311	335	342	290	239	302	334	348	301	278	300	256	270	332	361	341	350	345	292	242	338	234	262	210	228	166	182	234	429	420	463	409	348	364	444	266	253	279	268	208	201	271
YER072W	345	324	333	298	244	245	324	305	297	260	269	240	213	290	272	275	280	255	219	212	261	356	341	319	349	260	276	355	244	217	228	233	198	192	261	405	368	366	357	314	306	394	245	315	274	257	215	219	262
YLR025W	338	337	345	311	264	223	344	304	273	276	230	233	212	292	314	300	276	255	236	196	276	436	398	383	366	300	316	419	249	253	218	187	188	196	250	526	480	454	394	378	345	447	244	231	238	239	180	182	260
YNL271C	339	355	359	320	268	261	357	271	264	250	272	222	226	273	317	290	284	277	230	234	275	379	403	391	354	355	346	419	210	194	192	151	162	157	215	526	527	522	473	426	391	507	215	199	215	161	158	167	170
YLR375W	326	370	334	315	302	275	349	304	289	292	260	233	253	289	260	253	277	245	215	208	278	324	301	351	295	239	265	343	262	276	260	219	181	219	248	405	423	403	343	311	308	444	313	313	292	308	236	250	331
YNR021W	378	343	358	317	281	269	369	254	235	263	242	177	187	286	311	300	325	276	235	218	331	437	400	370	352	333	304	381	221	222	249	195	178	178	214	471	443	457	423	406	322	456	218	201	194	194	153	183	213
YGR009C	328	344	317	300	266	252	343	312	293	255	258	263	226	269	309	304	341	311	254	246	327	452	435	419	349	327	313	401	201	204	202	201	166	168	208	518	475	516	471	387	413	494	208	224	210	214	182	164	264
YHR175W	306	315	301	320	246	250	318	247	256	289	228	205	204	227	220	259	234	199	153	162	261	296	286	290	270	237	227	305	259	270	267	238	196	213	257	385	356	323	287	277	269	360	357	335	360	262	313	329	340
YDR294C	343	320	354	311	276	259	359	311	312	322	266	228	242	305	271	303	303	240	238	230	289	396	346	361	297	275	237	363	237	233	232	228	177	186	218	428	433	407	377	326	342	407	290	277	269	234	229	218	278
YIL126W	343	320	326	305	262	264	359	243	264	242	231	173	194	247	350	286	311	297	252	241	312	391	416	380	383	295	270	393	210	182	188	181	143	157	193	580	537	526	521	395	420	571	201	189	205	178	162	152	213
YDR264C	329	339	321	294	251	275	343	336	331	290	282	226	235	274	323	307	303	273	241	246	311	400	400	395	353	278	282	395	221	204	207	229	175	194	229	450	421	444	359	335	327	458	233	259	209	229	196	195	237
YML078W	296	338	369	268	269	267	338	300	275	299	248	262	258	307	246	262	263	234	212	202	272	366	356	366	330	276	273	362	250	236	215	236	205	195	284	362	369	362	336	306	290	366	291	283	281	259	243	229	298
YGR218W	376	392	325	343	311	283	349	294	250	286	249	229	240	269	283	275	273	273	214	227	274	413	382	393	365	324	318	414	223	216	186	200	183	167	215	430	463	460	424	365	385	478	207	208	215	176	174	184	215
YKL142W	364	310	326	294	284	263	365	293	281	290	243	227	220	326	321	346	332	305	259	218	328	418	391	376	338	325	294	372	254	262	225	215	229	194	236	415	420	445	346	343	331	447	220	214	207	182	169	144	218
YER122C	337	335	348	317	243	320	330	258	286	267	226	213	226	261	286	271	264	251	237	247	288	358	397	365	362	320	308	352	223	223	193	173	172	160	212	497	504	455	434	369	403	479	232	233	242	233	166	187	229
YCR048W	326	305	323	276	225	253	311	290	317	275	249	215	228	274	286	331	304	271	235	230	293	326	310	290	299	249	230	352	232	211	215	201	168	197	233	387	395	372	381	303	313	404	299	329	288	291	242	213	316
YHL027W	350	357	337	300	276	236	339	305	330	317	284	197	217	302	293	298	282	246	231	199	277	364	329	326	305	248	282	304	223	248	242	216	181	191	276	365	409	407	365	323	336	449	310	265	301	263	236	245	273
YFR010W	328	331	327	309	328	268	373	283	300	285	247	222	226	257	347	304	334	283	218	265	291	401	358	395	386	331	320	370	236	243	215	187	180	168	249	503	505	448	398	351	357	428	227	174	218	193	162	155	225
YML004C	401	344	361	325	338	297	343	295	290	301	264	235	201	295	294	338	324	280	245	229	311	401	394	368	349	323	321	420	221	206	210	203	177	197	232	464	464	457	358	340	371	454	234	244	243	202	172	199	216
YPL063W	375	324	389	320	259	279	332	251	272	287	228	233	206	278	280	314	283	292	222	260	321	404	374	409	350	296	311	425	215	210	242	202	184	193	195	443	476	420	410	354	358	452	230	207	218	205	193	172	229
YIL125W	431	376	352	395	281	337	362	292	298	318	294	258	227	276	307	293	292	237	246	203	320	386	423	381	321	311	307	389	229	253	235	216	167	195	240	497	459	467	447	385	377	485	252	252	258	231	229	219	258
YER166W	340	323	323	299	262	262	316	262	302	287	252	219	229	269	286	263	312	248	242	229	267	359	359	358	333	270	303	323	218	218	236	226	174	168	243	474	446	462	408	362	357	487	257	257	255	221	202	183	223
YMR200W	417	376	369	309	298	279	382	317	295	306	245	241	227	274	245	274	248	219	214	204	257	375	376	402	322	292	362	420	196	218	186	201	163	207	220	449	458	449	387	342	358	447	253	252	267	246	198	216	279
YCR011C	325	347	332	311	249	246	330	326	310	322	255	233	254	323	341	334	329	269	244	284	304	373	411	422	363	311	325	405	213	218	206	172	191	152	212	513	495	484	480	387	359	472	204	217	202	191	160	184	239
YEL047C	350	328	330	310	245	237	369	302	276	269	257	221	207	301	256	323	284	246	212	211	290	315	366	345	272	290	284	336	214	199	221	233	163	211	247	382	409	351	347	316	321	407	329	309	300	303	223	216	321
YKL151C	352	327	331	340	257	260	330	332	301	267	290	241	248	319	292	265	252	266	196	220	259	317	353	352	324	257	266	343	263	252	256	216	202	194	236	414	419	427	362	321	301	413	242	244	305	260	214	218	320
YMR027W	345	323	314	325	263	276	355	286	283	303	254	244	234	272	284	313	287	269	225	247	296	411	392	372	359	301	302	373	213	238	200	221	174	157	199	432	455	419	410	321	342	456	203	203	206	199	183	148	268
YHR039C	396	382	340	319	270	278	348	292	286	275	264	203	221	305	266	273	246	241	212	227	252	402	354	372	324	273	273	368	219	217	226	208	179	178	225	391	417	414	399	339	325	400	269	272	277	250	214	221	264
YJL042W	348	364	352	302	309	308	358	308	314	301	258	227	234	310	279	283	250	264	237	247	344	384	401	387	373	338	331	402	224	183	201	181	153	169	207	494	511	502	458	395	363	479	259	249	240	257	219	194	261
YJL005W	352	300	309	310	273	272	329	316	313	304	284	239	221	277	294	310	296	268	247	259	323	382	389	405	353	317	312	411	213	216	194	201	177	181	243	502	460	484	489	384	425	467	264	229	238	220	200	181	218
YPL105C	335	346	384	306	295	266	335	263	261	234	253	193	197	267	265	272	238	236	192	203	240	368	382	360	363	317	284	385	186	202	216	180	185	141	206	463	498	457	423	367	375	492	232	267	212	216	182	168	219
YKL038W	362	363	328	320	264	285	373	312	315	270	265	256	221	294	282	312	263	258	194	225	276	370	361	353	351	272	272	350	241	228	230	202	193	197	248	409	469	460	393	356	379	470	291	303	276	244	222	194	277
YOR020C	308	306	303	255	256	235	346	283	281	266	240	212	196	270	270	265	264	235	200	212	260	352	346	309	307	266	285	353	224	224	239	230	203	189	252	360	358	348	335	293	322	382	285	240	274	236	212	219	289
YPR063C	348	356	334	318	262	281	325	295	273	295	277	210	217	298	251	234	236	189	179	223	245	311	315	310	272	262	256	317	252	231	236	239	190	203	265	345	354	348	329	266	317	380	317	301	302	270	220	222	300
YMR072W	366	358	374	311	301	289	427	280	272	271	258	194	204	233	266	269	243	209	208	212	253	363	393	393	374	304	300	429	245	208	225	208	186	177	214	381	390	407	334	344	341	415	203	212	255	179	171	180	236
YPR115W	382	365	363	316	257	260	369	304	308	313	297	218	222	279	333	307	309	269	241	252	286	374	370	385	319	276	272	410	182	222	215	191	189	159	222	446	455	473	416	332	352	472	280	269	268	232	221	196	243
YKL148C	417	410	399	370	330	336	424	289	307	317	292	233	240	344	310	290	291	244	256	238	311	413	376	384	337	319	303	366	219	213	234	220	190	160	222	460	494	467	427	340	376	524	310	311	330	291	236	258	306
YKR001C	316	301	330	294	254	268	342	316	302	287	291	221	225	310	324	312	318	295	267	253	323	369	366	418	341	331	309	402	184	220	194	162	204	169	226	447	455	435	393	319	351	460	200	222	216	228	177	162	241
YPL094C	350	320	336	320	279	274	395	259	245	264	229	217	205	244	246	269	264	257	236	184	257	364	315	353	341	265	304	346	230	228	194	201	158	180	229	429	419	467	375	339	331	474	265	251	259	229	196	196	275
YDL208W	280	286	302	263	220	252	288	233	231	237	205	177	194	248	254	257	243	240	191	191	262	311	341	345	303	279	271	335	196	196	205	169	145	160	180	420	369	370	312	296	285	371	294	265	244	240	206	220	246
YBL105C	351	321	301	303	251	262	344	272	253	268	249	219	239	288	310	268	304	272	250	211	304	351	401	337	330	282	301	386	197	205	205	174	164	140	201	480	508	471	387	376	385	469	221	208	196	178	161	187	200
YOR370C	371	392	345	323	295	281	349	268	298	281	235	197	216	276	277	247	290	248	213	204	282	350	359	347	309	261	277	329	210	209	193	161	149	162	185	432	419	420	424	349	297	458	289	271	253	258	231	216	260
YFR033C	316	311	317	289	235	240	336	308	339	253	264	240	243	288	354	379	369	322	261	305	357	365	356	357	333	317	283	403	237	249	249	225	203	161	249	449	401	431	388	336	353	470	276	214	226	232	210	185	263
YPR008W	414	417	414	325	311	337	416	285	249	272	235	203	209	273	251	228	251	210	217	211	255	411	368	370	344	273	294	357	246	214	203	207	157	177	181	479	473	473	428	374	364	496	282	276	299	239	237	230	273
YDL086W	354	316	356	340	285	280	345	273	269	298	285	237	225	306	258	259	269	252	211	252	303	329	321	329	298	269	254	313	248	258	251	211	193	179	255	357	353	376	358	281	302	379	308	315	310	249	249	248	303
YKR018C	356	334	319	313	269	229	306	277	292	306	273	242	218	291	325	296	323	290	270	251	347	369	346	391	359	330	293	396	204	213	192	206	154	175	186	448	445	457	390	349	366	416	237	242	261	229	213	201	239
YKL046C	320	338	303	298	269	268	293	327	282	305	281	240	246	336	286	285	286	274	220	239	291	350	385	315	341	282	284	381	224	218	230	188	161	162	239	438	407	442	345	347	339	401	288	285	287	247	207	203	255
YLR384C	327	298	330	273	256	265	285	271	272	281	260	235	228	293	272	271	276	262	212	218	303	361	372	358	318	289	284	380	209	202	212	161	170	144	197	399	403	439	421	341	352	405	245	281	264	235	186	182	249
YDR454C	319	313	306	279	258	275	327	272	255	257	209	200	211	242	268	282	267	237	201	206	290	323	360	345	268	262	280	301	231	238	226	194	167	169	251	388	364	357	329	291	291	375	216	233	195	186	174	162	194
YJR072C	309	288	315	279	212	250	308	326	289	260	271	227	229	304	319	294	299	274	213	217	274	345	324	335	288	251	258	354	209	263	199	210	183	155	225	389	394	354	316	303	288	401	274	261	239	252	203	221	274
YHL032C	423	375	407	354	313	319	410	299	284	309	255	232	217	274	275	266	271	237	238	225	252	405	355	354	326	265	265	363	225	213	210	209	153	152	218	472	461	437	407	401	334	479	296	289	296	262	212	235	309
YKR046C	361	323	326	291	267	272	352	287	275	285	269	228	221	310	294	337	306	286	238	227	309	351	351	351	308	296	282	367	238	188	241	184	173	141	210	437	440	424	383	318	328	471	241	239	224	211	205	201	247
YPR023C	338	342	313	270	224	255	322	283	262	299	254	232	223	293	333	283	309	260	221	210	293	384	412	391	362	311	297	384	227	193	204	197	179	170	208	473	521	511	437	413	387	481	186	205	210	179	169	144	233
YJL198W	333	306	312	283	248	259	335	297	281	244	249	215	216	246	257	267	233	260	216	188	247	329	386	341	290	256	297	344	188	176	160	178	139	166	181	400	441	476	378	335	333	423	265	276	269	244	245	209	293
YPL089C	358	350	378	300	255	257	326	292	289	270	279	221	237	296	239	256	253	218	197	178	218	340	355	323	312	288	247	385	206	208	206	170	164	141	199	526	494	512	428	407	424	482	269	267	286	204	205	184	245
YKR066C	369	402	370	341	285	309	348	354	322	326	296	269	243	299	278	280	273	274	220	212	301	355	368	375	282	273	266	359	219	249	216	219	193	169	229	408	433	446	380	338	321	419	319	296	290	267	236	245	315
YBL011W	343	356	368	319	268	286	334	267	292	284	250	266	206	301	322	271	285	242	200	235	287	408	380	372	359	301	311	408	191	221	194	197	210	159	196	479	484	461	435	384	388	479	248	236	261	242	212	210	250
YBR139W	400	374	379	335	310	296	367	312	307	322	305	259	247	316	270	315	293	233	219	244	310	443	402	385	356	337	308	431	233	232	210	224	161	177	268	442	493	455	413	377	338	475	267	276	289	218	252	231	262
YLL048C	319	282	298	305	237	287	290	278	264	294	270	227	223	297	295	304	265	265	264	217	324	385	358	342	326	297	277	393	215	182	191	175	153	158	180	460	422	431	384	330	351	417	189	210	223	179	176	163	209
YIL022W	358	373	348	346	239	286	350	277	270	265	233	185	197	287	257	249	275	245	196	198	297	343	307	333	312	258	263	327	216	221	220	189	170	174	222	434	425	415	391	340	346	457	260	288	247	214	206	189	222
YPL009C	303	273	309	280	234	239	291	228	281	282	235	229	228	290	305	290	293	254	254	258	304	398	352	407	354	327	325	385	200	212	186	176	160	148	197	460	434	400	357	327	380	418	147	171	172	155	113	142	171
YIL088C	361	341	366	325	307	273	348	282	301	290	251	222	219	254	276	285	279	255	207	190	300	390	407	367	340	318	306	342	229	179	254	216	177	172	210	452	439	436	407	328	340	459	251	262	278	215	190	211	246
YDR481C	334	350	306	310	222	242	308	283	296	275	265	220	217	307	263	268	262	225	218	221	302	304	320	301	331	232	249	362	256	268	235	210	155	178	214	397	349	388	346	272	299	364	286	278	264	241	224	209	276
YJR014W	292	307	316	257	237	236	329	274	290	290	252	205	219	261	332	305	338	287	225	233	325	375	374	327	322	266	257	358	230	257	194	203	168	185	211	430	399	398	387	293	334	375	201	235	207	180	183	206	212
YNL220W	315	329	316	278	264	239	311	317	263	287	272	242	231	303	342	313	286	277	243	223	311	311	326	335	302	279	266	330	212	235	243	206	165	171	229	396	417	407	352	334	304	381	240	250	231	208	212	190	253
YGR132C	376	351	378	321	288	274	347	272	277	263	235	224	209	256	310	256	253	252	221	255	267	326	336	358	326	274	277	351	211	236	216	207	191	193	193	421	385	387	326	301	298	373	257	286	282	250	250	239	304
YPR170W-B	323	305	265	280	236	247	297	276	277	280	234	206	211	277	222	207	224	197	171	156	247	298	300	291	244	254	252	322	249	225	245	224	187	186	245	346	367	350	308	240	266	378	305	274	309	285	248	244	318
YLR244C	333	314	353	302	242	238	297	256	252	217	205	186	195	244	274	249	217	231	198	186	231	303	306	298	266	246	217	291	223	259	235	200	197	167	233	360	354	300	311	282	276	324	278	285	239	237	204	188	232
YNL118C	343	356	356	322	249	265	336	271	271	263	233	197	191	259	280	282	293	244	215	196	246	422	390	393	372	323	285	418	170	199	206	174	165	137	191	451	512	484	478	397	355	491	193	218	228	173	168	179	194
YPR114W	344	333	348	305	274	271	306	271	262	277	248	213	227	255	245	219	242	210	193	190	262	358	307	321	314	268	272	323	242	241	231	194	172	141	233	387	411	403	373	308	324	409	233	237	224	217	180	171	236
YGL073W	322	348	332	274	291	233	324	278	296	276	259	222	216	304	279	252	257	204	222	207	273	376	359	343	326	276	297	367	217	205	217	201	164	140	239	410	406	392	416	335	294	398	243	230	231	231	195	195	258
YDR150W	356	353	318	312	261	250	344	264	229	254	256	197	200	264	225	249	280	233	208	216	262	395	385	400	344	277	277	387	218	207	208	221	166	144	234	481	504	499	405	374	391	449	250	255	231	225	200	169	245
YLR250W	363	334	329	306	278	267	316	272	282	261	245	228	183	270	257	278	277	250	208	214	262	382	385	383	318	280	313	393	222	242	210	210	189	173	264	375	376	420	401	318	340	444	235	239	246	223	186	179	253
YDR071C	342	326	359	308	275	290	341	245	223	244	231	198	182	265	222	244	228	225	213	189	236	397	364	358	362	307	263	411	210	220	207	214	149	176	195	427	413	377	402	361	306	380	183	221	208	182	164	141	201
YPL050C	314	298	314	269	226	243	329	257	250	274	254	194	193	281	265	233	243	226	196	192	244	352	368	340	344	310	258	364	214	213	226	179	173	158	195	455	441	416	412	320	306	424	223	231	215	202	192	199	250
YLR301W	289	276	261	282	245	243	289	276	294	254	283	199	213	263	317	311	290	292	228	207	322	311	329	309	302	221	250	355	224	227	233	181	170	176	215	361	347	355	337	298	285	349	229	234	241	199	170	184	203
YCR009C	312	329	301	306	239	232	317	283	266	276	248	235	208	283	263	273	306	290	222	218	274	388	353	335	292	235	296	363	215	222	219	189	187	173	226	422	356	389	365	305	314	389	187	193	246	184	189	164	223
YLL021W	278	293	287	307	236	225	302	264	246	255	249	196	196	247	296	283	292	247	222	217	302	348	349	342	331	299	290	366	209	176	190	174	152	160	203	444	456	425	401	343	336	482	215	221	225	202	151	167	212
YDR349C	356	330	320	304	255	246	355	289	275	267	246	198	242	256	261	259	205	210	163	184	251	340	296	352	306	236	255	355	218	222	228	183	166	161	245	363	381	357	345	295	276	384	270	298	268	281	200	229	290
YLL040C	301	300	306	253	253	226	283	282	290	325	297	226	216	308	309	280	306	297	229	212	273	358	313	305	317	248	253	366	213	223	229	218	157	189	238	402	437	401	378	328	338	414	232	225	232	220	187	176	242
YOR246C	361	324	320	291	254	239	309	279	264	285	255	211	229	259	295	235	297	257	192	218	290	307	330	311	298	251	265	382	197	217	233	171	163	171	233	402	347	377	338	262	286	393	282	264	240	260	186	201	281
YPR053C	357	346	350	299	271	258	349	194	237	253	225	196	196	241	220	228	247	214	190	169	259	378	333	359	293	263	253	342	201	228	214	200	144	177	226	375	367	375	331	332	318	361	313	260	272	248	215	197	285
YMR092C	347	313	334	267	238	226	330	294	287	300	269	221	229	264	312	260	283	281	218	258	299	342	371	344	366	246	296	340	204	174	223	185	167	182	222	395	387	381	386	317	318	407	264	236	242	234	195	179	249
YJR001W	360	361	355	297	246	303	354	251	288	262	244	193	225	277	282	260	251	226	207	198	256	352	328	304	334	269	279	342	213	225	222	201	179	154	197	370	416	422	372	349	317	420	267	253	260	209	222	155	255
YJR017C	334	312	291	255	239	238	313	265	296	291	279	216	227	302	283	250	261	258	214	242	277	317	304	341	291	218	259	327	214	222	223	191	158	163	226	368	387	427	313	307	293	379	260	294	295	264	223	217	268
YKL192C	314	357	354	328	256	284	375	230	212	226	198	215	174	241	197	204	206	170	138	165	223	286	293	282	292	223	233	298	242	223	240	201	206	206	245	346	363	347	319	262	280	335	244	325	285	268	204	217	290
YHR009C	310	316	341	278	240	253	312	244	294	292	249	223	223	283	265	271	267	278	222	222	285	351	346	343	322	275	263	319	228	208	213	195	161	190	201	424	398	386	342	344	337	426	244	245	227	240	177	184	247
YIR033W	364	333	316	288	260	280	324	235	265	227	230	178	189	269	262	251	273	191	206	180	261	352	345	395	369	354	341	423	183	174	185	175	149	171	180	475	465	451	394	371	373	471	244	222	238	177	178	180	240
YDR372C	298	276	265	251	227	220	308	236	265	269	228	185	205	244	270	363	284	247	228	237	297	333	337	322	311	278	266	345	229	237	212	202	146	172	209	357	389	403	379	312	314	420	197	193	218	172	171	162	176
YKL175W	327	319	327	309	275	244	323	270	258	229	213	153	212	262	253	237	239	232	197	203	249	357	296	322	272	226	252	332	209	223	206	182	175	169	215	340	382	374	338	284	262	374	255	255	276	244	200	198	247
YCL028W	291	329	341	283	274	240	337	282	310	248	249	227	196	254	256	225	235	194	208	179	241	291	270	307	274	233	231	301	218	244	235	213	168	184	233	413	339	358	363	301	330	394	303	267	273	282	241	234	277
YDL040C	296	309	289	243	216	241	282	262	250	238	203	178	223	261	277	301	311	254	241	203	285	352	391	355	331	276	279	360	179	171	191	173	128	158	202	478	428	411	392	342	321	468	193	159	194	148	161	149	182
YMR235C	322	328	324	281	231	243	340	260	284	238	257	196	218	251	314	309	291	266	232	249	302	403	370	374	315	293	323	373	184	186	185	190	139	155	158	422	413	425	388	332	323	453	202	208	203	166	157	166	191
YNL294C	349	346	322	298	273	265	359	259	255	277	237	198	202	281	245	261	233	248	220	191	246	342	321	316	318	307	284	326	188	201	170	185	143	140	195	482	480	445	406	374	369	491	287	299	262	230	202	206	274
YMR089C	312	306	280	250	236	256	307	281	259	258	258	205	189	296	295	286	286	230	193	222	296	335	381	373	359	300	261	369	188	188	180	174	157	169	202	439	451	447	393	350	320	432	238	233	236	215	169	177	221
YML125C	300	312	272	246	239	239	331	262	276	279	232	194	184	254	264	276	255	222	220	254	269	316	281	337	277	226	236	314	222	207	219	193	182	161	207	321	294	307	291	224	249	323	279	266	274	250	185	172	231
YDL236W	305	299	303	275	223	237	301	257	245	258	219	190	180	274	280	287	282	229	205	193	284	323	280	310	267	245	250	284	217	186	198	197	160	146	188	376	402	338	352	275	282	386	254	215	240	249	190	176	249
YBL077W	312	278	300	257	260	258	289	244	266	221	202	193	209	237	264	262	250	255	218	204	267	361	350	318	298	267	275	340	212	199	207	205	178	181	204	398	370	448	358	288	292	483	226	211	192	196	142	155	199
YPL085W	298	336	309	279	225	213	291	261	286	253	238	222	221	292	289	249	247	254	219	194	265	346	361	320	336	298	267	342	201	167	211	179	176	161	203	513	474	470	424	378	370	476	205	197	232	201	153	174	212
YDL019C	325	336	286	303	234	241	316	292	278	279	254	247	258	292	286	349	335	304	236	260	309	366	362	410	365	313	313	408	236	207	229	194	174	155	238	491	479	515	409	350	386	511	201	209	209	175	163	181	234
YDL161W	364	334	339	316	294	308	307	290	300	328	253	209	238	280	238	289	240	204	205	195	226	354	317	337	307	262	295	325	237	230	205	200	166	155	226	446	390	421	392	324	346	422	271	298	267	239	222	203	288
YBR173C	325	325	298	241	233	256	321	267	272	252	237	211	226	310	217	255	242	199	173	205	217	327	305	324	263	238	253	327	238	239	221	225	211	184	220	352	318	325	301	266	275	348	303	280	287	258	254	241	273
YLR089C	340	307	332	301	275	262	326	246	261	250	256	209	209	257	238	247	220	255	210	212	247	334	329	325	298	269	269	351	209	212	196	180	158	152	201	413	386	403	351	331	332	400	264	253	254	222	195	203	270
YJR126C	328	334	327	293	245	241	334	256	251	262	217	195	195	273	259	252	242	239	191	184	260	344	337	338	323	242	275	359	197	213	224	195	170	162	230	413	428	379	375	328	359	434	233	207	239	193	185	172	247
YML115C	335	285	313	265	214	231	296	298	247	262	261	221	211	267	271	250	268	207	211	246	275	362	334	323	310	283	262	349	250	226	215	205	145	183	211	371	324	324	326	294	261	391	213	197	204	186	179	163	199
YBR145W	323	345	305	291	259	244	307	271	322	278	284	218	234	291	297	276	291	259	227	245	291	304	356	306	269	248	222	293	223	232	237	177	162	143	222	373	389	399	350	297	279	373	274	271	253	250	247	212	244
YOR132W	319	334	302	288	276	220	360	286	288	260	267	209	194	258	272	280	271	196	206	241	286	371	354	352	305	245	280	309	232	211	226	175	177	152	228	410	405	448	375	358	337	411	226	227	250	208	179	173	232
YHR199C	363	349	382	301	295	254	373	250	264	266	231	186	191	248	222	266	254	211	213	184	254	307	312	289	268	245	223	315	247	235	210	218	160	200	222	413	400	409	334	305	318	359	286	293	275	274	230	200	293
YOR043W	324	314	332	317	256	287	335	247	259	222	212	191	192	232	228	244	211	233	189	156	231	354	336	309	300	277	302	322	220	200	201	172	163	139	202	456	416	395	364	332	321	451	278	224	253	194	199	182	261
YOR089C	331	321	320	289	250	235	329	233	244	256	240	207	210	264	251	263	290	248	212	214	281	382	381	371	340	261	291	406	190	214	208	192	160	170	219	429	416	445	370	318	307	437	223	232	214	192	181	191	214
YPR010C	254	269	237	234	214	216	255	217	241	241	227	219	187	240	247	268	268	254	231	202	269	280	320	290	288	232	266	281	173	189	153	165	147	163	173	341	318	311	266	248	252	336	258	235	274	195	172	200	269
YHR188C	364	342	354	319	271	282	354	294	268	243	232	202	221	289	261	256	283	223	219	216	279	297	340	333	321	254	248	362	204	218	207	200	160	180	238	389	432	348	346	304	311	354	264	242	271	251	201	217	270
YPL184C	330	326	287	283	229	274	318	247	257	237	218	205	200	256	222	237	235	218	182	211	226	360	363	337	272	298	294	344	202	248	222	188	160	157	213	384	404	428	425	307	308	394	261	210	227	223	207	184	252
YDR072C	339	330	341	309	252	273	328	214	252	217	225	182	187	250	222	235	246	213	173	184	237	303	304	296	293	259	250	348	209	194	183	173	178	165	181	402	370	397	348	260	307	393	192	231	229	210	152	184	202
YMR183C	341	333	294	276	226	255	288	270	248	253	234	210	204	265	275	271	284	251	209	231	294	333	335	305	343	263	269	337	191	171	207	189	146	153	193	365	402	383	337	283	312	404	246	223	236	221	176	188	244
YMR071C	316	287	332	301	250	259	349	259	275	237	252	205	214	274	182	218	217	202	179	165	231	348	328	312	280	252	265	337	214	223	214	207	169	181	264	352	377	341	320	315	270	415	253	258	249	243	186	192	244
YGL019W	312	301	282	242	254	234	288	263	265	273	249	218	203	265	295	314	281	252	228	208	292	320	318	326	270	247	264	336	212	189	206	190	169	141	199	446	423	389	350	320	337	402	261	240	223	224	157	208	265
YLR219W	369	352	376	285	241	264	324	267	273	275	230	181	232	312	266	295	259	233	188	180	249	331	343	343	329	253	295	354	171	178	186	162	140	145	181	443	449	405	433	390	328	439	268	282	247	210	223	216	261
YLR262C-A	330	297	292	232	228	226	284	241	196	232	217	178	158	218	266	245	245	264	193	190	241	345	362	321	318	252	283	367	222	216	202	182	180	171	203	374	377	335	303	314	291	355	197	175	176	181	148	159	198
YEL036C	338	311	330	278	274	246	329	240	230	236	225	205	198	261	226	227	235	196	183	195	254	287	326	338	282	265	241	313	182	194	188	174	144	148	235	422	410	394	300	328	284	396	265	226	273	247	218	207	259
YNR051C	353	312	353	300	267	228	345	255	219	229	208	187	182	228	242	262	255	248	216	197	255	382	391	371	316	301	281	389	170	160	171	158	142	128	202	405	446	405	360	323	352	414	187	185	173	136	147	142	179
YKR039W	336	338	336	361	284	273	349	307	280	236	257	200	192	236	236	247	254	216	188	219	259	389	386	367	320	279	298	414	178	194	184	176	139	163	186	484	487	448	453	371	410	474	257	256	245	228	195	169	235
YBR222C	356	317	278	312	239	234	344	275	293	287	222	223	186	281	265	266	266	256	212	204	266	340	304	338	285	269	283	344	208	201	218	186	157	164	214	392	376	360	352	296	292	393	282	219	246	227	189	192	291
YPL238C	288	305	281	266	240	241	315	247	231	232	205	179	200	259	280	284	297	252	214	208	280	362	366	318	306	257	249	350	177	195	162	163	137	118	158	419	367	419	396	327	335	428	192	204	164	170	141	154	197
YGL244W	277	297	305	266	234	272	313	233	252	233	204	193	192	241	292	259	282	277	229	233	274	370	377	395	344	297	302	385	166	180	174	138	126	166	215	448	441	420	410	318	343	433	175	161	177	179	147	134	210
YBL022C	313	325	284	268	248	237	357	281	240	277	229	192	209	264	275	241	281	219	214	207	265	358	383	332	317	245	295	355	188	193	179	160	144	148	177	437	416	397	387	323	337	420	201	267	219	204	175	173	230
YML057W	330	353	335	317	297	269	360	297	255	236	241	206	194	262	257	240	256	225	224	209	269	344	323	329	316	250	283	358	220	210	191	182	165	153	179	461	415	391	379	327	349	457	249	243	248	242	197	188	259
YBR198C	306	308	285	279	227	208	290	251	257	247	247	227	218	247	230	287	253	226	207	199	285	333	319	311	273	229	231	334	192	177	179	164	153	159	187	412	445	440	355	341	342	430	209	223	211	201	188	143	198
YFR052W	367	362	352	299	264	262	335	279	248	252	252	245	201	279	267	248	242	254	175	186	234	330	376	371	336	293	263	345	225	200	172	169	147	161	212	374	359	355	355	285	292	365	261	232	228	206	151	164	199
YER020W	302	294	306	264	230	248	293	311	242	244	267	221	213	299	271	269	287	246	212	212	254	282	293	256	256	219	215	313	238	250	220	198	163	176	250	357	352	358	303	243	259	369	225	239	233	220	197	184	251
YIL030C	298	292	299	251	245	242	267	240	255	246	201	195	174	242	255	237	256	212	205	181	247	314	331	314	319	243	265	301	175	179	210	163	143	158	206	386	362	373	326	302	299	358	219	230	215	167	181	177	237
YLL015W	323	337	327	259	217	268	315	258	251	284	243	244	194	222	249	284	266	259	199	208	269	366	359	365	323	272	298	340	215	206	200	182	150	166	203	440	437	362	384	320	326	450	201	200	192	196	157	167	217
YMR047C	321	309	314	297	261	251	341	226	252	252	206	197	184	254	251	267	289	229	193	202	228	338	375	319	328	274	260	344	197	213	200	148	145	155	199	415	423	385	376	332	330	419	187	226	210	188	172	163	214
YDR047W	302	305	308	275	236	217	289	239	238	242	244	189	199	235	292	247	259	239	201	201	277	342	300	323	305	250	254	345	214	225	192	173	143	167	195	373	397	388	364	290	308	385	207	225	215	180	185	174	236
YBR207W	291	305	297	258	224	214	281	246	238	232	229	173	191	241	275	282	275	211	193	190	265	288	309	300	265	256	261	302	204	197	211	189	178	132	188	360	350	327	332	279	280	331	246	209	225	185	192	170	245
YDR232W	290	308	268	265	227	243	290	243	254	240	202	220	158	259	254	238	240	232	167	185	240	283	295	283	311	255	237	319	174	189	182	164	153	139	176	380	372	355	326	276	299	354	251	275	277	233	199	232	300
YJR007W	315	324	300	291	263	211	311	268	253	216	236	195	178	234	242	226	219	193	173	183	237	338	372	357	325	289	280	357	193	157	178	150	155	158	162	361	439	408	363	290	307	410	180	186	185	167	135	144	210
YDR502C	340	303	309	301	240	279	347	260	262	256	248	179	215	246	234	221	250	234	197	206	276	325	293	323	257	233	246	320	202	175	181	174	135	139	162	385	360	368	316	315	298	380	286	258	256	246	224	210	271
YML086C	287	261	315	267	227	225	330	261	240	238	255	209	201	272	242	287	227	229	208	205	255	378	308	283	302	278	286	333	193	210	210	172	160	153	198	393	382	404	347	335	319	405	243	221	221	215	194	186	226
YGR241C	327	327	346	298	281	259	325	248	240	236	210	188	182	235	247	228	194	209	192	175	236	330	342	321	335	268	271	360	182	215	217	184	143	173	212	425	411	426	349	365	313	427	271	263	237	220	202	203	245
YGR270W	299	304	282	263	250	252	312	254	219	243	209	210	185	263	319	259	310	270	192	214	285	362	353	361	334	287	252	394	194	184	182	164	138	149	173	452	447	437	435	353	364	460	173	156	166	151	148	136	173
YGL135W	320	274	314	284	228	236	302	265	237	214	210	198	146	225	210	236	225	171	133	139	208	262	300	286	292	213	207	287	214	205	199	191	181	171	193	291	367	329	269	274	235	296	244	257	250	241	206	231	272
YER019W	317	326	330	278	255	252	333	289	266	304	244	217	202	261	222	216	217	212	169	180	288	316	289	313	267	278	239	357	190	173	207	187	174	154	214	372	372	386	354	317	290	426	316	275	281	255	202	257	318
YIL115C	289	332	308	259	246	234	328	248	251	243	215	205	215	265	264	273	274	238	199	219	283	354	332	364	316	289	278	318	216	163	198	174	153	157	164	434	407	422	378	311	324	435	216	212	220	182	164	165	238
YLR121C	280	304	277	285	223	219	304	299	260	281	249	224	220	296	261	243	276	227	195	211	274	303	293	279	272	212	216	267	218	217	224	184	173	196	217	356	360	345	348	291	291	355	248	228	271	217	183	170	226
YOR124C	308	292	284	274	259	241	300	257	262	279	241	204	203	267	254	282	265	253	222	218	264	406	349	379	329	290	280	381	223	211	199	177	148	147	229	458	452	450	403	325	339	453	215	195	193	182	156	164	224
YBR298C	426	402	375	364	332	332	436	244	274	216	237	197	194	253	245	243	217	241	198	156	243	407	364	345	351	313	273	366	192	171	194	180	141	129	179	466	471	465	424	366	361	450	239	224	239	213	194	194	242
YKL054C	296	288	299	274	273	233	297	244	221	251	211	203	194	236	236	213	209	222	171	185	258	362	344	317	316	257	284	320	182	188	208	154	116	113	187	474	487	451	456	375	350	493	274	259	288	228	196	217	250
YGL077C	346	332	345	314	257	304	358	219	219	213	178	178	165	232	219	217	223	191	149	174	220	353	338	344	308	286	285	324	214	200	170	168	153	143	160	429	433	399	378	288	313	443	268	261	264	269	191	188	274
YHR005C-A	316	322	316	271	240	230	303	214	230	209	201	152	161	242	206	200	217	177	158	149	229	342	332	328	291	279	236	332	197	227	191	176	158	157	191	356	384	353	308	293	284	367	204	225	220	161	184	167	210
YML001W	347	342	327	288	266	297	333	246	231	220	193	177	184	245	243	276	244	214	199	208	284	297	286	303	277	246	243	331	188	195	196	169	178	184	210	399	368	380	336	287	258	380	185	198	208	176	161	137	200
YBR177C	364	393	330	330	282	297	376	267	271	240	229	201	228	239	241	239	227	216	199	205	217	358	362	381	312	268	271	354	223	194	188	171	131	177	196	471	441	392	399	326	324	459	234	253	235	212	189	211	234
YLR389C	277	288	305	268	192	226	311	259	246	239	231	183	214	232	242	224	227	231	200	207	236	351	312	370	268	250	254	287	207	198	198	180	170	148	190	354	387	369	332	293	293	400	187	178	183	172	135	151	195
YDL015C	331	335	335	310	285	244	329	246	236	249	202	186	180	244	245	237	232	218	202	215	226	347	348	337	327	262	268	378	213	205	200	174	148	154	206	386	370	361	360	306	284	393	166	204	201	166	144	159	222
YMR308C	288	280	283	275	217	234	296	249	267	287	218	226	162	243	250	239	216	204	205	182	251	318	301	336	313	266	257	338	161	204	148	152	130	143	154	339	378	359	305	273	285	366	240	220	204	173	204	191	205
YML128C	386	406	404	361	326	305	400	298	237	273	275	194	231	269	270	267	264	273	193	225	240	405	372	399	373	316	309	473	184	188	200	181	155	165	218	471	449	409	372	342	364	462	239	249	249	231	204	202	264
YER110C	275	306	279	266	207	222	287	229	223	234	213	197	183	264	246	265	249	204	198	180	262	297	324	297	299	234	228	323	182	166	175	172	119	139	163	300	339	323	301	279	237	314	208	228	231	212	172	163	203
YGR184C	297	300	306	263	254	225	307	272	237	241	206	191	193	286	260	251	236	222	243	237	251	321	324	364	278	257	292	315	202	197	197	187	146	131	181	430	464	430	406	329	344	419	195	200	186	176	145	145	197
YML052W	317	345	319	275	252	261	334	241	235	221	220	179	172	242	237	200	239	205	189	170	222	364	315	307	293	238	273	330	182	177	224	172	150	154	196	386	383	428	388	343	338	458	285	262	297	224	222	218	290
YDL128W	334	344	339	344	265	264	311	258	239	246	213	201	213	256	243	255	239	213	225	183	279	309	324	274	285	235	240	286	190	176	168	173	153	167	173	388	433	384	389	313	298	419	216	269	248	248	186	171	263
YFR047C	294	282	261	258	221	204	282	273	288	276	205	198	232	257	299	271	284	267	213	200	324	300	267	291	281	240	216	305	203	203	203	182	150	165	234	378	388	395	340	267	323	391	219	235	216	206	192	179	221
YGR019W	359	362	309	296	283	297	353	251	262	262	219	211	200	278	257	265	230	234	194	184	222	300	329	309	285	264	231	320	198	201	198	199	172	164	220	357	336	374	323	326	294	376	254	262	273	255	194	202	280
YMR038C	296	279	280	254	227	232	281	244	280	267	261	223	214	278	248	249	219	214	211	193	294	330	306	311	250	244	264	331	216	205	216	195	153	167	208	359	410	361	339	292	273	386	225	226	219	197	170	169	232
YOL062C	338	330	363	293	255	257	337	281	288	243	216	205	197	265	261	230	255	223	211	189	195	283	310	313	254	259	231	355	215	186	212	163	157	152	207	314	340	332	314	271	263	319	272	284	281	252	217	232	279
YCL057C-A	291	283	279	281	222	219	301	260	252	255	217	205	208	229	206	192	201	184	169	164	227	264	283	337	258	205	244	276	228	223	208	217	191	183	263	311	278	294	262	237	249	345	285	305	309	297	262	226	271
YBR205W	300	275	294	261	269	223	272	257	280	239	253	213	195	301	238	255	235	207	206	178	224	320	333	310	260	248	214	322	208	203	188	187	151	148	182	327	321	323	306	252	269	326	232	241	221	228	174	178	242
YKR067W	403	368	390	338	330	283	413	252	219	232	219	179	183	259	217	244	226	223	200	181	256	405	351	378	349	324	304	441	184	171	199	171	131	152	184	472	464	496	435	346	399	471	195	203	211	177	135	164	179
YNR043W	276	274	260	274	212	222	277	219	260	241	208	198	202	254	245	234	250	222	186	203	239	271	254	269	282	217	240	304	224	194	217	202	171	169	218	338	349	324	284	256	285	314	237	258	273	217	174	206	257
YDR365C	243	222	250	197	201	192	240	228	223	224	194	179	147	218	267	257	268	237	183	185	264	374	348	340	314	324	267	343	139	140	132	131	102	104	120	347	369	379	381	305	309	401	158	178	143	154	114	135	155
YFR017C	284	247	284	257	227	193	323	283	265	276	263	239	227	285	220	221	188	207	132	201	236	333	316	341	295	258	246	330	208	235	224	192	145	163	228	420	374	391	362	277	310	413	284	294	259	271	184	208	270
YGL001C	282	290	271	262	208	219	296	225	249	251	221	208	186	182	230	259	251	253	202	207	265	299	319	317	271	268	203	300	228	207	200	186	162	165	203	351	344	352	306	249	247	314	228	230	209	210	197	191	244
YKR043C	242	261	247	221	228	213	251	277	278	250	254	193	201	273	254	266	251	230	231	209	259	281	260	279	248	208	229	285	167	185	195	176	167	161	179	341	343	339	315	295	282	314	221	242	259	217	206	195	263
YCL051W	313	304	306	276	244	256	357	248	239	224	187	166	182	223	231	201	228	201	174	182	215	319	327	281	256	243	234	312	193	196	210	194	140	150	188	391	414	413	381	298	320	425	279	283	268	231	202	207	281
YEL042W	281	255	289	267	194	198	282	234	224	235	232	167	199	273	256	222	234	247	170	202	269	297	334	316	282	255	263	336	197	177	185	173	129	150	192	385	391	383	356	313	283	373	233	214	208	184	172	162	196
YFR014C	373	349	346	293	286	270	303	239	264	265	242	213	187	228	223	264	267	214	212	211	255	320	320	342	271	231	265	342	210	176	215	164	145	159	205	372	391	375	364	302	300	410	226	202	234	202	168	159	224
YLR299W	312	315	289	264	230	245	297	283	240	215	213	182	193	243	268	222	268	214	178	215	234	340	349	305	308	246	246	350	197	182	177	173	141	137	164	429	418	418	372	351	329	429	203	174	192	172	151	142	229
YKL211C	327	293	311	279	231	259	311	262	263	250	233	204	187	270	279	244	223	240	195	198	272	312	283	280	275	237	240	274	200	205	208	185	157	148	184	376	311	328	283	234	248	337	229	250	241	245	198	179	222
YPL127C	348	341	281	263	251	265	334	244	229	218	195	175	167	244	218	238	239	220	193	166	219	333	324	282	280	275	260	347	205	189	220	175	147	147	196	412	407	426	392	343	339	451	233	203	223	200	158	196	230
YLR093C	338	332	317	318	240	283	349	248	270	241	232	180	202	262	238	214	223	234	203	171	221	361	323	356	275	240	242	340	196	198	179	175	171	140	170	375	386	343	320	305	276	381	258	255	231	231	201	179	238
YNL190W	279	316	285	253	188	213	260	280	232	226	210	181	184	246	232	242	239	211	170	187	241	287	266	280	265	225	239	295	199	181	219	154	163	164	195	377	376	358	298	249	255	404	241	234	250	231	177	188	242
YAL056W	268	269	298	276	217	220	317	232	235	237	232	178	179	213	231	216	248	193	187	219	239	337	310	322	309	238	254	308	211	196	213	150	137	137	206	400	421	405	351	332	323	426	235	224	222	197	153	190	233
YMR124W	306	340	313	316	257	285	330	242	254	251	215	188	212	216	235	268	223	196	184	180	235	334	321	307	277	254	272	383	188	182	180	161	181	149	195	460	440	422	368	368	376	459	185	194	211	145	151	172	206
YNL004W	252	283	316	282	230	236	275	240	237	251	204	173	207	232	267	247	252	215	179	188	224	253	277	265	273	219	225	302	187	211	201	178	156	152	213	357	377	338	340	306	304	389	244	224	212	216	194	145	233
YAL013W	300	274	277	206	223	232	267	266	240	244	225	188	184	243	229	235	233	196	192	180	229	303	325	287	277	237	225	286	187	185	179	177	150	142	171	384	331	404	365	328	329	393	274	236	269	248	194	215	254
YKR028W	321	300	281	293	249	214	312	232	220	231	186	171	155	222	263	244	272	233	215	202	241	333	282	301	282	264	282	322	173	165	164	184	151	166	176	393	421	418	419	332	334	406	191	194	221	174	169	167	203
YPR133C	297	288	302	242	232	239	282	249	233	211	201	167	184	230	228	239	227	216	191	180	256	332	320	337	243	211	231	294	198	214	209	183	128	176	194	373	379	367	333	276	285	377	195	199	167	168	153	161	223
YGL040C	248	307	340	258	219	227	331	279	251	237	223	188	207	280	212	237	236	208	217	184	252	295	292	277	273	216	220	305	181	196	201	173	139	146	174	341	333	348	267	262	250	317	249	258	207	200	181	194	241
YFL026W	280	277	286	245	231	221	286	280	242	222	215	182	184	296	251	192	197	180	172	165	205	286	300	275	252	205	214	306	197	180	175	165	164	150	169	311	347	305	297	252	254	338	194	221	234	193	188	170	207
YKL094W	305	302	251	255	225	222	303	244	211	251	231	197	188	255	217	225	220	187	181	164	220	348	291	302	281	225	263	314	215	209	218	180	166	172	229	336	362	348	323	294	281	345	215	219	229	204	183	184	209
YOR277C	300	295	279	251	238	217	302	219	201	231	186	180	183	271	240	242	264	210	174	203	224	274	318	274	297	241	244	318	230	197	219	217	158	154	201	272	306	296	241	230	230	292	220	230	211	232	173	179	211
YNR019W	263	247	263	224	182	190	273	295	254	254	209	202	223	263	316	279	250	260	225	232	285	275	313	314	275	269	236	330	201	186	193	158	134	166	195	350	346	394	323	278	267	383	175	173	193	188	157	162	168
YOL049W	315	277	310	266	232	229	308	262	248	240	214	176	163	244	233	244	246	212	189	172	252	362	330	325	265	253	214	320	189	176	184	174	154	121	184	359	373	359	337	261	305	384	172	190	192	185	157	159	217
YPL190C	287	289	277	245	234	211	278	260	243	280	233	218	194	281	239	200	209	197	202	193	261	316	295	344	279	258	239	272	182	172	178	160	155	168	200	415	406	418	397	267	314	426	199	233	210	221	171	178	225
YER063W	329	280	298	255	256	237	336	212	199	218	177	158	161	209	266	253	252	230	208	207	256	339	296	303	289	278	245	314	176	208	189	161	156	154	196	454	433	402	389	331	336	424	181	194	177	174	124	135	186
YKL129C	230	269	257	262	190	194	273	284	285	259	207	196	181	239	279	262	276	251	230	206	259	363	407	332	337	299	294	403	205	150	171	129	123	132	168	485	453	454	382	362	369	499	166	173	165	162	153	146	166
YGR032W	326	300	306	245	228	215	313	224	241	244	215	196	229	253	250	227	220	199	172	190	236	284	314	307	279	243	240	302	208	202	182	177	127	161	187	345	339	343	306	290	238	329	231	246	236	223	200	210	273
YLR220W	331	326	313	309	224	245	336	237	240	235	232	201	197	204	225	225	225	218	166	217	259	360	324	364	300	262	289	350	199	196	205	170	157	156	172	406	409	378	393	331	312	442	229	201	221	201	183	183	212
YKL019W	248	254	260	252	193	217	297	278	235	241	233	187	174	252	219	224	231	183	188	158	224	307	308	248	255	232	262	317	203	207	221	181	171	157	205	349	356	331	302	269	236	320	227	237	297	208	187	185	253
YPL246C	300	268	296	237	212	209	282	250	218	236	227	166	177	262	220	207	225	204	174	177	201	281	289	282	272	197	225	296	218	193	205	168	156	156	156	337	346	332	297	241	264	352	209	228	219	210	158	164	199
YLR432W	269	276	273	275	224	236	282	230	234	238	232	210	189	248	254	261	220	231	195	186	266	292	301	293	269	242	246	315	159	151	174	155	124	115	170	325	312	327	322	247	249	343	226	249	207	209	170	166	221
YGL190C	260	327	281	265	240	273	290	228	207	214	210	203	163	223	236	215	219	174	158	170	195	318	331	334	286	253	275	326	201	175	185	196	173	170	201	397	398	437	342	338	274	407	186	213	189	180	164	152	205
YBR035C	279	272	278	277	215	225	335	223	231	215	202	194	189	232	265	284	255	256	196	215	280	343	312	331	259	238	246	341	195	206	189	195	159	166	211	361	419	379	342	290	282	371	192	194	189	158	161	139	193
YGR026W	289	311	320	281	250	248	313	260	230	236	198	192	189	230	244	244	222	225	156	190	236	344	348	346	308	264	271	378	203	185	202	189	145	162	189	370	421	385	354	284	314	406	179	207	174	152	129	135	193
YFL010W-A	229	240	229	211	180	187	239	252	245	216	212	163	173	249	263	295	267	244	221	220	291	276	274	302	267	254	218	329	194	224	196	181	166	122	206	403	382	390	375	300	318	398	196	235	215	178	156	155	210
YCL035C	284	267	286	248	224	189	274	265	265	263	203	198	213	283	280	240	253	232	178	214	247	302	298	312	251	227	242	297	244	255	210	239	189	204	236	312	296	319	279	256	249	289	230	200	205	187	135	166	222
YAR042W	255	242	264	231	217	212	261	265	264	296	269	216	230	290	294	298	288	249	198	217	276	326	287	298	291	238	221	364	188	180	199	152	149	131	176	425	359	384	358	319	297	397	179	175	173	161	149	157	188
YLR114C	261	265	263	236	192	174	267	242	230	244	201	185	162	215	259	285	309	221	212	209	283	300	304	301	295	248	248	307	168	183	180	150	140	127	168	400	452	358	353	288	303	404	205	193	190	168	151	143	201
YBL050W	317	310	333	296	260	258	327	218	211	213	211	192	170	198	235	247	236	209	184	188	234	300	312	302	286	249	249	339	189	194	178	168	145	154	213	354	342	344	312	289	287	368	222	204	197	194	172	156	205
YEL038W	281	257	286	248	217	231	267	260	234	250	223	199	192	240	253	219	249	224	206	186	281	319	273	309	254	236	236	277	189	209	210	177	148	162	195	313	381	364	295	282	287	331	237	236	262	238	186	185	243
YLR019W	310	346	339	263	229	246	343	257	258	261	237	178	207	244	237	236	248	218	196	190	227	318	291	322	299	222	255	281	178	184	184	171	152	127	182	425	430	363	376	332	321	386	267	264	229	228	189	205	279
YOR127W	289	301	325	261	233	237	327	233	191	206	176	170	157	228	255	222	206	215	176	184	237	316	336	356	313	262	260	328	175	166	165	147	128	114	163	419	413	401	390	376	341	459	171	166	168	165	137	135	172
YPR069C	287	275	275	249	203	211	258	252	232	240	227	183	203	260	216	254	233	205	189	206	242	311	314	311	278	266	253	318	169	174	171	166	152	143	195	364	383	328	296	266	244	343	187	189	183	167	129	145	205
YHR142W	296	301	297	267	235	261	308	237	220	217	208	194	181	255	222	255	230	208	176	190	244	313	292	300	287	249	246	324	175	214	202	176	138	165	189	382	388	383	347	297	304	341	195	217	229	182	171	165	194
YJR091C	310	298	310	276	244	256	309	264	245	250	244	208	215	254	217	218	242	184	167	193	241	333	334	327	311	239	260	301	209	196	167	159	139	149	169	386	381	426	336	319	317	447	239	257	248	210	198	166	229
YLR058C	238	268	256	246	205	185	227	204	257	241	221	221	212	244	303	304	272	248	231	228	283	257	231	248	232	200	220	286	268	241	263	228	213	203	251	308	282	302	280	234	239	315	223	184	180	161	136	150	196
YNL157W	299	286	274	272	211	239	292	185	207	218	201	145	182	209	211	184	240	219	180	189	221	257	289	310	278	213	248	322	204	200	209	177	149	148	193	328	317	322	342	241	259	331	227	188	226	191	158	158	191
YKL077W	279	306	297	278	233	236	285	194	209	223	183	148	160	233	247	205	223	202	156	179	222	327	315	345	284	266	248	302	149	178	182	150	143	132	175	374	373	362	314	282	309	368	182	167	170	160	167	128	195
YHR097C	299	345	281	281	258	232	304	231	246	235	217	190	181	213	199	184	197	186	172	196	213	303	332	327	285	242	234	333	179	201	195	160	134	172	205	388	373	396	391	323	312	402	220	222	224	206	181	172	209
YML031W	269	273	265	252	203	229	253	239	226	220	199	192	146	246	220	207	186	193	191	158	205	270	288	286	262	196	219	310	186	181	186	172	140	141	195	331	328	298	309	261	252	335	231	265	220	202	186	169	256
YOL051W	313	321	331	297	238	247	296	246	208	222	206	192	162	230	238	210	227	200	187	169	244	329	327	330	288	236	238	319	155	156	164	140	180	126	171	447	424	401	383	308	335	413	201	191	224	212	145	179	208
YDR145W	312	252	269	247	223	209	271	233	250	218	220	198	184	232	222	253	250	199	174	169	224	312	309	315	281	243	249	295	170	178	158	161	115	136	188	447	423	389	354	318	327	414	204	186	170	181	148	147	207
YJL217W	307	322	308	283	233	225	290	238	282	238	232	208	219	270	241	237	220	214	189	180	244	302	292	268	276	213	215	282	221	193	188	171	168	142	207	330	389	344	314	290	268	324	251	222	238	228	185	180	260
YGL014W	305	290	305	252	246	229	301	218	231	192	211	167	166	231	202	226	215	190	160	155	214	324	338	300	260	255	229	330	141	155	163	157	116	135	166	398	351	393	349	309	295	419	227	187	191	188	162	161	223
YKL213C	273	245	263	266	230	219	292	238	233	220	236	206	195	229	259	241	251	222	202	182	255	312	303	278	245	231	229	335	197	203	185	195	141	162	204	316	347	337	290	270	260	384	193	206	170	184	188	162	214
YGL203C	269	252	266	212	191	193	253	235	223	204	183	187	174	228	263	225	256	214	204	191	233	354	331	341	304	239	240	357	195	170	154	147	142	135	182	402	379	392	335	294	305	377	203	180	198	166	138	149	184
YER017C	339	328	313	270	258	275	337	259	230	211	196	215	189	193	237	215	197	184	180	174	222	315	274	296	308	221	224	302	171	186	168	147	150	129	183	336	371	304	308	283	273	396	227	205	219	212	177	164	216
YLR430W	312	321	308	238	234	234	295	230	237	227	202	165	171	212	218	215	226	180	173	194	222	298	325	318	276	240	251	306	187	180	173	144	123	148	173	424	404	365	356	326	313	356	208	206	178	204	142	172	177
YKL156C-A	247	262	237	227	213	227	266	227	239	223	206	181	162	227	174	185	160	150	138	124	172	254	266	262	248	186	207	230	196	207	192	193	150	155	197	255	240	237	215	191	192	258	237	210	207	242	184	178	241
YGL036W	362	341	343	299	267	264	341	257	232	246	231	208	194	236	239	197	218	198	155	168	192	363	369	344	308	277	323	392	173	189	204	151	142	139	188	426	424	442	407	314	329	469	205	225	201	174	169	157	194
YER095W	338	313	295	275	237	234	358	254	265	258	206	201	189	272	271	251	249	235	222	184	268	273	325	310	263	230	236	316	191	206	200	177	153	133	216	386	356	373	349	292	297	410	266	286	231	218	214	209	263
YKL190W	280	302	293	256	247	225	266	250	216	243	207	173	182	252	242	222	211	202	159	180	210	290	261	300	264	245	234	274	220	193	212	198	152	169	217	323	308	321	303	243	259	360	240	218	220	199	183	167	253
YLR224W	324	283	301	309	248	241	277	188	216	225	212	171	192	237	206	168	198	181	150	179	207	328	303	270	252	224	233	296	182	168	178	137	153	121	168	355	350	353	342	275	308	345	244	270	237	221	195	195	240
YPR024W	324	317	321	312	232	232	308	255	260	238	234	210	243	252	248	301	220	225	195	229	247	315	301	303	308	263	239	296	167	177	215	168	137	121	183	367	340	379	317	287	298	399	229	213	201	196	168	173	225
YOL081W	317	286	260	288	236	208	271	223	251	254	217	205	205	262	256	265	235	220	193	196	251	313	343	325	326	239	277	354	174	176	173	164	145	159	184	389	373	386	366	311	316	414	165	174	230	187	156	141	210
YFL007W	284	272	260	213	229	213	307	257	216	247	207	183	188	253	230	258	265	207	198	198	245	307	319	325	284	223	224	288	209	187	169	171	144	133	175	373	363	345	336	302	278	400	190	196	198	182	157	146	201
YOL082W	311	319	265	280	243	252	311	247	241	265	223	181	188	213	261	246	234	236	179	181	253	316	303	297	291	248	270	330	201	205	193	180	179	154	247	379	347	353	329	288	283	386	228	196	208	190	164	176	214
YHR141C	255	267	287	243	198	188	247	222	191	188	194	140	151	197	208	231	217	229	180	154	228	283	274	272	280	256	262	313	176	174	179	175	129	134	164	309	319	296	287	246	212	274	188	182	183	208	152	153	182
YJL210W	322	302	305	266	245	247	277	228	210	241	209	168	161	232	241	267	200	188	175	164	225	256	274	267	237	212	223	276	208	187	192	184	170	164	184	324	317	337	308	263	256	342	254	254	265	195	196	202	253
YOR316C	235	254	262	239	226	179	264	220	222	208	193	166	163	206	208	179	222	172	179	175	224	284	267	282	264	227	207	294	197	177	206	166	136	155	184	316	309	301	300	268	296	310	215	234	212	182	176	168	238
YAL060W	297	307	317	255	280	262	309	263	272	250	217	205	210	273	254	242	270	241	162	219	238	304	299	321	281	260	249	355	209	197	214	178	165	177	186	401	399	398	364	331	289	367	244	226	259	237	213	196	245
YJR076C	261	324	319	248	198	230	326	241	228	224	202	190	176	240	227	233	230	200	171	167	219	318	299	269	277	259	253	333	181	154	142	166	131	132	199	403	385	366	348	288	300	370	214	208	222	210	155	172	191
YNL074C	291	291	288	275	242	242	315	263	235	262	238	205	197	274	197	211	226	211	162	167	237	332	320	306	310	221	235	311	222	222	216	162	169	150	189	382	370	335	306	276	291	376	208	237	224	199	157	178	232
YHR113W	332	301	261	244	230	254	289	258	227	250	218	191	226	259	209	214	245	205	183	188	245	282	319	285	271	264	262	296	171	185	219	204	120	151	173	352	353	355	318	292	284	344	221	254	251	185	182	191	226
YIL017C	269	285	268	237	213	216	249	253	253	250	216	157	187	258	237	236	219	221	192	202	242	354	322	311	268	251	247	354	185	193	186	161	134	153	171	400	406	382	358	351	278	416	222	226	180	180	177	153	211
YFL054C	402	425	387	315	293	290	376	274	277	280	236	220	213	239	206	210	254	213	163	186	233	362	344	355	297	285	289	335	158	164	153	170	147	155	180	456	470	477	401	352	331	489	229	244	246	228	206	183	252
YPL015C	312	306	291	258	227	244	292	269	230	239	204	185	170	254	243	226	247	222	179	175	258	303	298	304	282	207	233	297	207	178	189	165	157	143	183	390	376	389	327	313	290	398	204	193	204	168	159	169	188
YDR056C	265	274	245	224	196	197	255	220	233	209	195	176	173	220	230	244	270	207	189	182	214	283	279	267	267	237	246	281	184	193	183	163	122	151	208	352	337	326	321	271	272	348	228	204	217	174	197	182	242
YKR035C	255	265	226	236	174	204	244	214	232	228	171	181	171	213	244	228	213	212	183	194	234	283	288	263	229	234	204	240	201	201	195	155	161	166	209	349	333	343	321	260	230	342	212	241	244	211	159	197	228
YPR129W	309	274	272	243	202	204	234	219	207	204	219	161	162	207	222	230	209	203	184	174	230	298	264	287	294	233	237	314	202	192	199	166	147	139	199	391	397	388	303	340	304	377	180	196	173	177	130	140	180
YFR018C	295	287	267	247	197	215	273	228	245	242	225	195	182	262	228	237	199	214	174	148	212	280	280	263	233	230	223	272	205	213	213	185	155	166	199	364	323	328	284	259	229	322	252	281	266	242	186	174	271
YNL121C	308	318	251	239	239	210	324	203	180	220	154	137	154	229	228	226	241	197	189	186	242	297	316	327	307	267	263	321	168	165	181	141	115	122	193	382	358	342	304	281	265	377	168	157	155	131	136	114	164
YJR125C	274	266	301	249	235	230	301	237	239	252	221	233	197	287	237	222	230	198	178	197	220	320	339	305	256	200	249	335	207	179	193	161	116	150	234	389	378	389	304	304	267	389	197	203	197	178	162	174	227
YKL028W	297	242	251	240	199	188	303	210	220	214	191	142	167	217	230	250	279	222	198	188	257	275	297	306	264	200	236	314	173	185	155	176	150	148	162	351	385	364	352	278	280	418	200	237	208	192	144	140	228
YPL135W	322	356	306	287	258	269	317	246	244	234	214	187	166	227	188	151	193	175	145	166	201	272	223	239	246	186	213	280	173	174	179	172	127	139	199	301	305	306	266	234	261	314	290	292	282	275	190	230	289
YOR220W	274	288	277	261	241	210	279	236	233	238	218	191	185	229	209	234	210	189	222	158	226	293	297	279	290	224	234	287	203	177	180	182	152	136	209	318	291	295	279	240	229	309	215	210	213	173	118	135	209
YMR194W	256	300	282	249	213	220	301	218	202	206	194	150	176	185	222	218	205	188	165	175	213	241	250	258	220	203	219	278	183	188	180	177	147	132	220	269	305	284	262	234	190	264	183	175	164	183	127	127	190
YGR005C	311	309	236	240	206	224	267	198	195	221	200	162	172	209	249	220	270	183	169	165	237	315	258	323	255	225	228	299	191	162	160	162	130	139	184	377	397	384	335	318	327	342	165	176	191	162	163	156	181
YNL327W	351	302	298	277	265	262	306	245	229	255	225	188	190	249	194	213	189	165	152	138	191	315	262	280	253	232	235	275	169	173	181	171	142	168	207	404	353	376	303	281	306	360	248	236	268	228	212	195	278
YER067W	370	363	374	297	278	300	346	268	255	248	226	194	221	287	205	190	184	154	140	139	194	347	328	329	314	272	285	388	178	182	182	174	119	150	182	358	363	356	329	317	294	393	257	229	272	225	179	178	237
YLR438C-A	292	259	260	264	179	206	257	203	234	223	208	160	173	216	177	215	171	185	160	144	177	289	287	280	241	211	231	306	197	216	182	174	159	130	216	293	290	266	232	199	206	261	249	264	266	253	201	204	248
YDR292C	256	300	271	254	252	209	278	237	184	228	205	153	185	232	219	203	193	232	159	204	226	333	287	291	285	254	245	309	185	174	197	142	141	144	197	325	325	351	303	249	233	352	170	202	182	178	151	155	216
YDL172C	256	277	238	260	214	202	281	263	220	223	223	176	160	259	241	205	226	203	197	193	280	301	325	273	260	225	241	320	179	187	203	164	150	157	185	288	313	316	274	219	248	347	204	209	204	168	158	158	210
YOR054C	270	306	286	257	216	200	299	238	212	250	227	194	164	210	229	234	242	207	181	171	243	354	318	334	302	276	236	337	152	171	179	139	139	160	173	411	406	402	353	304	328	375	253	240	264	251	217	177	255
YGL150C	262	262	251	236	202	225	244	229	228	257	191	180	178	234	284	240	238	245	196	202	274	302	319	297	278	246	246	320	165	159	151	149	132	129	203	376	379	377	321	297	298	360	189	211	204	161	141	127	208
YGR250C	266	255	300	251	227	197	276	247	254	230	211	183	193	221	204	214	216	203	178	148	232	319	304	290	270	244	251	322	192	179	163	163	127	146	156	339	354	321	309	266	254	347	194	191	210	183	143	157	201
YDR245W	277	276	275	230	214	215	258	196	220	235	197	152	172	196	198	186	192	217	144	163	232	285	298	313	255	207	230	329	183	160	174	163	163	145	161	329	342	331	308	258	247	352	187	243	216	201	165	168	235
YKL103C	334	263	280	276	221	216	321	258	266	263	219	173	193	260	250	280	282	227	199	218	273	292	315	308	239	236	209	308	208	192	176	175	148	163	195	342	353	360	316	272	299	348	244	230	228	231	171	202	232
YLR055C	264	284	248	237	206	189	267	211	232	219	176	171	185	215	214	223	217	195	171	196	218	301	290	301	255	202	198	277	186	194	171	172	114	110	178	369	385	326	327	290	260	387	233	247	282	225	192	190	244
YKL141W	339	347	359	291	277	278	312	237	221	221	206	166	186	237	194	190	179	190	152	136	184	348	336	310	294	238	281	359	194	188	187	162	151	133	167	375	364	350	303	326	317	371	233	222	234	223	166	184	213
YFL042C	292	278	311	223	243	233	321	273	234	246	234	207	176	246	227	213	218	209	178	182	267	297	344	328	282	238	225	296	188	177	177	160	133	152	193	378	367	386	330	294	277	394	238	238	213	207	187	166	226
YKL007W	301	296	292	264	232	206	293	219	182	216	185	195	192	191	233	242	220	201	149	162	220	279	270	269	222	202	237	281	178	210	222	146	166	156	184	333	341	307	297	286	236	347	181	167	197	161	163	139	205
YOR356W	319	352	303	299	220	276	313	255	200	213	210	165	173	211	222	192	210	185	201	181	207	314	307	274	268	242	246	343	156	174	159	142	132	139	172	381	410	380	370	299	332	396	204	228	212	237	188	194	243
YNL280C	250	231	238	218	169	205	236	276	249	234	240	200	180	264	241	243	227	190	185	195	230	299	303	288	236	228	246	287	163	153	200	169	142	151	179	338	351	307	266	241	283	344	212	194	203	174	157	165	210
YER052C	280	295	267	264	208	211	266	249	230	199	196	178	187	216	188	237	212	181	173	179	218	253	261	215	198	209	204	238	210	198	193	162	144	148	167	289	320	322	265	245	210	330	221	213	204	180	169	182	209
YER080W	309	285	287	272	221	233	286	253	226	215	212	186	193	249	257	247	250	209	180	206	215	331	313	319	281	257	228	303	181	207	184	172	146	129	181	343	375	372	339	294	273	391	175	151	173	136	125	106	161
YBR187W	279	257	278	249	219	178	276	216	232	218	230	187	184	233	232	209	212	227	208	165	233	313	262	251	248	220	208	272	193	194	210	164	159	151	185	369	352	360	289	265	259	322	188	200	214	177	156	158	173
YDL122W	234	262	212	245	227	215	253	201	200	194	202	142	155	205	247	249	249	223	199	175	231	276	305	273	252	199	227	302	150	144	150	125	119	111	142	368	345	327	330	266	251	340	184	161	174	166	139	150	210
YMR291W	303	303	270	287	258	240	342	233	228	243	225	196	186	243	217	208	220	195	145	148	209	306	345	290	277	223	245	315	132	164	175	149	121	127	134	376	365	386	299	292	299	387	215	223	239	189	186	173	245
YLR310C	297	294	274	239	224	230	278	203	215	217	179	178	172	228	241	217	212	221	221	195	222	354	372	326	333	273	269	360	137	162	165	150	121	117	177	390	392	395	341	286	301	430	166	190	199	172	133	140	177
YGL097W	278	259	242	232	195	171	248	198	225	231	188	172	189	228	227	229	230	191	189	182	221	267	299	287	255	199	198	288	196	162	171	169	145	132	193	304	314	324	274	263	237	293	219	238	200	178	161	184	220
YER003C	282	290	284	270	230	222	282	229	222	209	223	162	161	223	230	217	228	246	155	185	230	329	295	288	263	194	225	302	176	172	185	169	138	138	175	367	312	334	297	284	287	339	193	214	176	159	133	167	181
YKL160W	287	301	270	238	234	225	258	241	202	247	227	161	185	228	236	242	224	214	184	195	241	319	321	289	237	213	204	323	216	187	208	173	124	140	171	338	390	335	331	287	298	354	211	173	159	188	148	138	181
YGR284C	279	284	284	276	210	203	291	209	263	218	221	183	183	224	207	219	199	220	167	171	252	326	314	306	249	264	211	291	172	163	186	175	162	146	231	324	297	329	300	256	218	339	201	186	194	180	143	160	205
YBL015W	307	285	326	256	252	237	301	248	252	220	218	187	162	259	232	249	225	199	166	154	244	292	291	310	283	237	224	317	167	156	151	126	117	125	152	331	350	372	335	260	265	326	267	241	267	233	200	177	248
YIL021W	279	267	245	261	198	183	249	216	223	229	205	182	167	213	185	237	231	196	171	157	214	323	277	314	268	238	235	299	163	179	195	143	150	129	196	355	307	291	272	234	251	336	193	186	203	183	179	168	196
YJL009W	263	282	227	222	168	187	235	267	240	236	194	197	196	237	245	220	199	181	178	162	209	300	283	253	242	227	228	260	180	182	192	163	146	145	159	308	343	321	256	238	243	313	217	207	210	195	178	146	219
YPR091C	321	332	307	312	251	227	297	267	221	194	199	176	164	205	228	225	249	221	194	194	257	340	347	321	299	241	239	345	164	173	146	151	138	114	170	379	386	368	369	290	296	373	158	166	174	144	127	132	177
YBR085C-A	309	296	283	262	221	219	300	196	239	227	202	170	156	212	217	235	248	186	174	180	231	319	312	310	239	273	273	311	215	225	244	198	173	176	238	306	314	315	290	239	228	316	198	204	181	176	156	139	171
YML110C	306	281	291	279	238	231	290	235	231	235	196	171	193	220	231	279	215	214	193	190	284	271	295	288	262	235	210	305	201	198	199	165	149	142	150	397	328	340	328	271	291	330	208	186	195	166	163	164	187
YPL207W	284	263	254	236	201	190	264	241	202	238	205	156	157	205	218	220	228	214	161	160	238	353	325	307	313	270	283	351	123	134	141	126	125	120	138	376	371	381	330	339	292	378	169	162	189	155	123	157	165
YKR089C	311	311	277	275	210	225	311	268	238	244	237	176	187	264	215	225	231	216	203	183	233	347	325	296	290	277	219	340	148	122	161	141	129	129	164	438	428	431	377	330	349	405	204	188	187	155	154	146	193
YLR258W	345	318	342	274	220	258	314	276	269	287	258	222	225	290	296	247	276	242	209	198	285	305	323	313	292	242	262	333	183	195	173	143	157	132	192	440	420	439	376	340	352	401	201	208	222	184	151	138	189
YJL012C	252	267	294	239	184	212	292	230	207	212	178	187	185	234	230	201	223	206	188	178	231	271	249	273	237	207	207	263	174	162	202	163	148	145	179	306	331	327	329	275	289	338	223	184	217	183	165	172	185
YFR016C	285	263	287	259	223	242	281	210	221	225	201	185	178	225	281	282	286	280	230	234	284	313	331	329	311	251	254	325	191	197	173	151	122	143	173	422	376	385	388	341	313	420	143	139	150	139	124	120	154
YDL004W	281	288	284	258	225	245	323	269	229	229	207	203	157	235	197	209	190	184	151	161	211	327	306	279	266	241	238	297	181	175	177	173	145	135	191	323	333	355	277	227	261	321	264	206	233	221	184	166	233
YBL001C	251	303	250	250	211	213	272	211	219	208	193	177	161	188	231	244	226	183	179	176	234	306	285	312	266	235	239	299	197	195	182	182	123	175	219	315	334	351	317	229	244	328	168	187	153	179	153	144	173
YGR193C	294	262	260	262	255	227	253	204	238	210	177	148	144	206	213	204	198	192	186	162	235	257	316	269	257	222	210	290	196	178	204	180	145	146	182	340	344	366	315	326	270	385	229	230	199	200	164	150	221
YJR073C	305	280	301	269	243	257	319	247	241	195	199	160	163	254	220	193	202	208	189	162	191	311	292	285	237	224	201	271	184	176	174	156	142	113	193	390	340	349	326	277	273	375	269	305	285	266	232	229	314
YDR321W	260	225	220	248	196	191	234	213	253	234	193	219	174	211	234	242	237	220	180	173	216	285	283	262	225	211	225	302	151	179	167	163	131	149	181	312	295	314	287	250	240	317	174	210	192	173	155	137	207
YOR046C	251	258	249	242	206	197	238	205	204	192	195	149	173	202	210	226	205	182	168	167	207	297	300	293	256	209	254	276	174	173	163	137	130	121	184	282	327	327	288	243	267	349	157	177	145	162	135	138	165
YDR456W	280	227	259	260	221	208	294	207	235	217	194	163	128	242	222	208	221	209	179	180	225	296	308	290	266	214	273	338	188	166	171	153	142	134	168	375	333	363	330	238	279	356	173	156	192	173	126	126	176
YKL100C	315	314	301	287	266	242	329	246	232	252	232	201	188	239	242	222	205	211	155	201	221	309	342	303	291	248	246	313	148	150	187	142	132	158	156	348	348	345	323	288	297	383	208	220	200	208	160	163	217
YOR175C	274	283	251	268	227	220	288	206	188	211	184	154	144	225	229	260	240	196	186	204	246	304	314	321	261	260	269	359	161	152	147	138	124	99	152	346	383	315	351	273	333	360	178	191	193	179	135	157	188
YBR256C	307	292	263	254	214	223	285	260	237	246	230	190	191	270	216	220	247	224	159	199	247	272	300	278	254	195	239	314	198	180	192	193	169	164	210	332	315	329	284	269	245	337	214	209	198	187	157	167	210
YHR074W	318	289	288	257	210	232	307	278	237	243	210	190	151	253	244	214	235	208	163	184	254	310	288	296	269	219	244	325	164	166	164	165	117	123	196	358	392	347	352	275	261	336	183	179	206	163	131	161	203
YGR191W	263	242	270	232	212	207	266	216	237	223	216	180	195	231	236	252	235	230	210	187	272	215	253	248	228	216	186	274	194	188	162	145	130	136	181	310	324	318	259	280	235	293	180	170	206	165	141	145	207
YHR072W-A	241	275	232	238	202	215	251	195	183	218	166	164	155	181	175	176	152	159	144	146	183	284	312	296	303	220	229	310	192	175	191	167	143	143	164	290	262	258	267	213	213	288	184	187	206	174	143	167	184
YAL014C	231	268	248	218	230	189	278	206	214	223	171	179	167	217	198	200	221	174	163	160	232	236	236	244	243	187	195	285	182	185	148	147	130	144	179	328	334	327	332	229	243	328	252	234	205	229	207	170	256
YPR138C	313	279	330	278	241	239	279	188	221	204	192	165	161	230	212	179	200	187	137	160	199	294	310	321	261	235	286	306	168	164	183	160	118	137	205	472	450	448	409	338	329	477	242	233	248	203	163	172	233
YLR178C	307	295	303	277	241	255	296	234	250	219	209	215	203	248	197	199	233	193	158	167	217	299	297	287	291	219	230	308	225	204	247	175	165	172	219	328	329	353	298	263	265	344	266	278	256	232	186	179	257
YCL049C	309	285	282	244	211	212	291	218	196	206	197	164	166	227	244	196	235	193	160	170	225	265	269	271	254	213	224	274	158	170	151	172	151	143	186	323	342	303	290	273	260	337	223	286	231	192	175	181	232
YHR057C	254	252	225	210	167	177	239	225	227	207	216	188	181	251	189	201	213	220	180	160	209	258	239	255	242	206	201	275	170	168	194	164	158	171	183	298	277	309	251	258	227	346	243	245	253	206	175	190	256
YKR035W-A	241	250	214	228	167	193	233	207	225	219	166	172	166	205	237	217	207	203	176	187	228	269	275	246	219	230	200	227	194	190	185	148	154	160	201	335	322	331	307	248	219	328	202	233	234	201	150	187	215
YDR354W	275	301	274	274	234	247	297	245	225	211	206	171	176	251	191	168	216	210	181	175	196	320	273	247	276	208	227	278	205	166	210	176	151	119	198	308	308	335	274	267	273	338	219	227	223	218	167	149	229
YHR006W	280	312	307	254	251	246	311	176	218	204	194	147	180	188	171	185	177	167	150	144	187	276	295	268	253	228	212	286	170	152	160	134	129	115	161	359	320	346	321	276	293	333	249	217	235	213	189	187	207
YJL129C	284	240	251	211	193	177	280	240	216	187	176	166	168	202	198	203	184	183	168	166	191	308	291	287	280	245	245	286	155	173	154	148	110	108	139	322	323	320	317	296	300	335	195	191	219	154	155	163	210
YIL094C	273	261	277	232	215	218	282	239	225	243	190	204	192	250	237	206	177	211	164	166	223	241	245	258	251	198	197	229	169	185	177	137	155	155	202	307	304	258	242	227	229	298	239	215	216	225	176	168	233
YMR266W	274	297	257	252	204	220	267	209	232	216	193	178	169	217	221	232	223	198	175	216	252	270	268	293	285	221	229	277	161	168	150	157	125	128	158	353	362	356	307	261	267	335	215	183	166	170	152	131	194
YIR036C	264	278	253	239	177	184	272	244	231	222	218	180	188	236	228	250	248	255	188	182	239	241	269	249	259	198	161	242	202	186	172	171	182	135	209	342	297	364	323	291	251	327	231	244	239	225	167	205	225
YNR006W	270	275	288	260	217	196	276	214	222	193	176	161	151	200	210	204	207	211	180	173	228	295	271	279	247	201	207	258	178	145	176	154	126	129	169	405	348	364	331	290	282	358	148	189	143	181	122	145	183
YCL030C	280	264	266	233	179	197	256	240	237	276	236	200	192	261	286	286	274	231	220	209	275	263	259	270	238	192	188	249	199	211	186	173	161	150	219	313	304	325	272	238	256	299	197	220	209	189	165	170	212
YMR236W	275	231	285	258	230	233	285	214	237	229	191	179	177	222	161	198	186	164	131	122	176	261	238	237	224	205	190	261	229	222	202	172	166	165	213	302	323	319	238	217	227	267	263	252	221	254	208	182	279
YPL111W	278	261	285	227	211	236	289	265	239	255	233	196	205	249	229	209	233	206	222	183	236	262	290	287	251	219	221	305	225	200	190	155	145	162	194	308	336	341	317	248	282	353	232	202	212	169	135	163	212
YBL033C	324	291	271	249	224	233	269	260	224	204	212	192	164	233	196	221	227	186	182	176	222	251	236	249	226	169	212	263	202	215	185	170	152	162	223	314	317	299	270	255	252	323	273	227	239	235	197	183	283
YLR079W	288	271	316	260	226	232	306	233	202	214	187	142	164	223	218	189	192	206	163	162	232	291	288	258	259	214	234	277	188	176	186	174	160	179	200	307	365	347	290	260	276	366	219	214	188	206	168	173	206
YDR513W	285	274	296	288	240	263	292	216	208	197	189	168	162	225	230	218	202	171	162	172	175	265	289	283	295	222	205	292	200	186	232	171	141	160	180	322	320	293	304	253	251	288	183	183	175	162	144	128	168
YMR136W	310	306	288	306	240	233	292	221	246	207	195	178	128	210	193	179	184	176	142	144	187	327	313	311	291	230	248	344	172	177	167	141	143	133	204	408	407	364	370	332	331	422	185	203	180	178	140	131	184
YNL307C	312	291	283	265	256	212	302	236	207	241	206	170	152	210	233	243	203	199	173	172	253	280	265	262	286	220	241	284	150	153	148	132	140	117	174	440	404	409	337	283	308	388	204	175	155	157	152	144	178
YIR003W	289	254	285	248	209	200	267	226	195	195	210	168	171	214	240	247	209	186	193	195	240	283	309	285	261	217	247	310	169	154	133	147	151	119	154	368	331	353	322	294	284	391	196	197	186	152	167	139	191
YIL034C	305	301	252	248	220	219	296	239	243	248	201	207	177	244	194	194	184	183	149	152	212	291	278	292	250	230	224	264	212	228	204	175	176	143	210	368	362	335	339	269	257	311	172	176	189	183	163	167	186
YEL052W	298	289	248	274	233	244	302	241	237	228	184	207	189	244	225	212	205	191	176	158	245	256	266	242	255	229	214	253	167	160	148	174	149	153	176	312	347	314	290	272	269	301	230	219	239	207	175	190	215
YNL305C	302	300	278	284	225	240	298	281	291	244	223	216	186	257	224	191	245	203	174	177	231	290	287	259	240	200	222	299	172	208	212	176	157	159	200	297	276	314	277	262	254	321	238	250	225	228	201	178	269
YMR264W	243	266	244	238	203	167	284	237	209	227	209	168	158	203	227	240	225	175	165	174	226	273	259	231	252	232	207	261	195	172	190	167	157	137	197	301	328	299	263	226	246	313	213	220	192	176	177	153	222
YLR349W	234	266	276	229	192	193	267	224	195	226	212	153	160	208	229	206	222	172	163	169	221	280	256	262	217	185	180	261	168	190	183	121	129	123	176	280	301	275	257	258	230	310	302	309	261	246	217	202	280
YCR002C	290	280	293	269	230	259	299	223	220	198	168	170	175	200	185	185	209	172	153	148	200	280	286	281	234	231	208	284	184	176	185	156	123	131	178	339	328	322	283	283	276	308	185	166	177	155	138	150	182
YDR148C	305	332	279	263	237	274	302	241	204	214	198	169	186	219	245	260	250	210	188	183	272	269	274	283	281	211	242	303	183	168	160	145	160	150	167	365	361	332	314	298	315	360	184	186	178	148	130	131	192
YBR151W	287	245	254	245	244	221	285	245	242	206	214	158	190	233	237	206	216	211	188	172	215	288	305	291	262	232	228	294	168	147	197	155	155	139	156	330	345	316	309	298	243	372	231	231	252	183	155	168	226
YGR007W	252	285	248	236	183	207	264	210	198	214	189	169	171	199	215	223	196	210	183	163	203	291	261	239	249	212	215	255	174	185	173	200	123	136	176	335	312	318	305	264	223	320	185	189	184	195	148	172	193
YBL032W	300	324	301	256	216	235	304	197	177	205	180	166	183	216	222	226	202	185	168	175	217	273	258	259	261	197	217	267	154	165	171	155	154	123	178	327	321	317	311	246	222	300	192	200	198	178	155	172	206
YJL121C	261	249	243	219	192	156	282	241	218	226	197	139	170	221	212	201	224	185	166	145	195	241	217	241	225	192	194	255	185	164	190	158	138	141	177	266	261	261	268	208	206	275	213	242	232	211	158	166	228
YDR427W	322	287	270	298	262	243	322	202	193	192	190	165	163	203	206	201	194	174	171	168	196	306	291	278	287	237	227	322	177	175	170	151	151	131	169	335	322	307	334	254	265	333	157	171	173	154	119	130	178
YAL042C-A	274	264	236	247	183	193	252	253	223	213	193	188	168	250	195	221	184	181	184	146	202	237	214	207	222	196	177	240	184	158	176	167	104	131	206	280	232	284	232	229	189	267	339	359	353	278	281	260	327
YER146W	245	237	241	237	213	223	244	210	245	227	190	192	178	226	190	162	193	158	147	139	187	253	238	282	251	239	230	253	205	160	200	177	155	144	192	246	251	204	189	160	174	247	256	244	231	199	163	172	234
YLR410W	294	261	278	233	214	197	253	208	207	197	216	150	172	212	218	234	230	194	174	164	215	286	292	288	274	227	243	270	178	165	173	127	107	105	157	348	324	321	303	275	309	284	164	149	164	137	133	113	158
YPR072W	276	268	305	248	214	223	274	185	201	189	188	137	153	203	230	241	228	168	178	203	234	309	313	293	226	208	265	299	139	157	180	157	117	125	167	416	387	403	344	262	313	396	129	163	158	126	119	109	143
YPR191W	253	303	301	287	230	258	290	246	210	208	203	188	200	244	210	219	215	203	175	163	192	289	292	314	281	234	228	335	167	202	183	167	168	150	185	355	357	361	296	260	282	354	214	209	217	169	149	151	231
YER141W	290	260	275	268	241	212	278	219	226	234	212	173	171	225	221	204	227	191	181	166	206	298	337	304	300	244	236	315	181	164	143	125	123	131	176	368	333	356	292	256	267	346	186	191	199	177	140	136	158
YOL064C	270	261	260	241	181	198	240	241	208	229	176	178	167	227	219	211	196	191	158	153	191	251	276	265	242	203	200	291	202	202	176	163	141	137	197	290	269	268	238	233	250	285	213	224	212	186	147	144	197
YDL099W	252	247	245	249	205	171	275	190	187	210	180	131	150	160	208	210	216	187	163	167	204	329	311	311	295	232	239	316	163	163	162	140	125	133	152	374	378	392	331	301	285	373	153	143	111	146	120	120	135
YOL110W	234	204	245	225	212	172	231	203	222	249	193	186	167	233	277	253	242	234	196	197	281	257	267	236	214	173	194	243	203	195	193	194	161	156	195	301	331	302	268	227	243	310	215	194	215	182	146	160	224
YAL029C	238	233	241	247	190	203	255	203	204	177	172	159	168	213	231	217	204	170	210	168	224	291	273	261	263	205	189	285	132	155	181	135	127	123	182	361	307	317	303	233	262	332	182	154	178	158	144	150	161
YOR303W	229	246	280	237	229	198	253	249	239	230	199	173	145	221	191	228	193	180	156	161	200	230	208	245	217	202	181	252	186	189	186	140	146	133	182	312	297	322	269	228	239	306	213	213	196	172	169	145	181
YDR178W	295	295	298	298	219	251	309	228	204	216	198	185	175	218	215	224	199	178	158	162	219	301	323	271	252	243	220	306	197	189	169	159	132	172	214	383	341	353	362	319	284	376	221	212	206	175	156	150	204
YMR110C	316	259	293	284	229	251	272	251	216	213	192	176	166	232	229	215	226	178	176	172	214	315	309	327	279	266	203	335	176	184	160	164	139	152	173	349	348	335	311	265	265	349	215	203	180	189	139	161	182
YLR305C	280	252	241	221	188	214	320	193	251	215	214	163	186	222	213	230	240	200	171	192	206	297	263	265	242	212	218	307	163	172	169	161	142	120	162	307	296	338	284	243	242	316	189	185	163	169	131	168	181
YNR031C	277	288	229	223	178	188	253	204	205	208	229	161	162	195	245	253	204	207	172	156	219	270	263	265	256	207	217	279	167	156	162	137	136	135	145	355	340	347	300	316	256	375	180	167	171	158	154	163	191
YER008C	275	255	264	231	202	219	278	210	217	200	180	176	153	203	222	201	218	164	170	150	192	282	301	279	272	205	264	296	160	163	163	117	142	123	154	354	342	353	330	258	293	354	203	183	184	174	159	150	196
YDR298C	279	281	281	236	237	214	285	205	218	202	203	150	161	215	225	214	210	201	191	162	225	289	290	265	237	199	228	289	176	185	160	147	129	117	162	326	298	319	284	258	252	349	190	193	166	162	127	139	184
YAL017W	291	247	266	250	196	178	271	218	235	218	213	173	155	211	257	227	235	221	203	184	246	317	336	309	276	255	251	311	156	152	154	149	125	113	165	412	426	421	340	351	304	427	202	166	161	134	161	128	156
YDL134C	272	262	243	256	191	195	274	221	242	229	186	179	199	238	195	209	202	212	153	167	193	244	246	276	219	192	208	261	196	151	162	159	137	136	175	329	334	326	271	282	214	308	224	213	212	207	148	170	202
YFL041W	217	264	232	209	173	187	237	214	196	207	181	162	180	200	234	203	250	186	177	183	214	270	264	275	240	209	207	270	174	172	155	139	113	94	137	327	276	248	243	245	213	276	218	188	203	184	160	147	206
YIL039W	235	262	265	206	195	192	304	232	225	223	201	187	166	211	215	205	222	172	166	176	192	290	267	265	240	212	202	300	132	164	170	164	117	149	177	290	286	301	284	261	238	273	208	195	161	172	141	144	188
YFL036W	283	251	287	270	226	215	274	192	202	187	188	170	154	198	246	214	238	177	170	154	212	265	268	291	249	235	237	293	163	173	165	136	133	110	139	329	373	342	312	269	286	354	209	213	190	177	160	169	202
YMR104C	311	319	307	295	226	230	316	243	224	240	200	215	192	243	208	226	235	207	172	164	216	281	287	324	276	249	261	323	143	147	161	131	125	110	161	397	425	416	356	310	308	382	230	225	233	162	168	161	198
YER062C	258	258	269	240	206	215	286	213	231	230	241	202	188	250	230	244	237	199	197	145	240	278	241	247	245	203	199	265	201	211	183	170	146	160	214	308	284	296	268	224	237	318	189	198	226	188	163	191	198
YNL094W	226	217	208	181	165	206	203	236	231	226	214	187	152	216	231	219	244	211	166	188	242	252	290	282	288	229	208	274	177	154	161	153	125	123	189	339	296	329	299	308	277	364	162	190	168	138	123	105	168
YDR177W	262	216	254	260	201	221	247	229	238	199	203	166	193	203	215	198	189	191	151	143	208	280	308	269	249	223	240	290	175	189	176	164	140	130	174	305	317	284	291	273	233	309	207	215	222	179	173	155	199
YNL189W	289	244	292	248	228	213	306	214	189	191	200	143	159	204	232	224	219	196	155	200	220	294	331	292	242	267	248	316	134	166	151	130	103	115	164	330	346	333	319	273	262	371	169	203	150	143	144	119	151
YGR055W	257	277	230	227	203	217	249	190	195	211	173	148	173	191	250	238	217	195	172	174	258	278	285	248	221	200	204	247	198	182	193	144	140	130	164	305	337	305	284	248	243	330	143	149	186	151	139	150	168
YNL156C	276	290	276	282	217	184	297	185	241	202	190	175	184	221	240	190	205	185	182	163	246	304	285	294	271	253	203	310	172	187	154	149	125	153	178	371	376	349	310	280	271	381	173	186	189	167	137	132	156
YPR118W	228	218	238	186	184	183	256	229	197	212	199	165	165	218	246	235	209	201	153	201	262	271	282	253	248	220	203	284	149	155	159	160	142	138	155	276	287	279	281	228	215	306	161	192	191	150	149	157	202
YIL036W	267	292	293	237	201	210	271	192	208	194	211	169	176	235	197	224	191	171	159	168	211	289	300	274	264	253	238	264	165	171	158	152	95	126	159	361	358	364	306	294	279	350	194	180	175	162	163	164	204
YJL154C	281	277	262	256	205	218	284	254	214	200	202	162	164	209	241	220	203	183	160	171	217	304	297	276	237	254	223	290	169	167	184	148	146	126	169	325	324	269	287	267	282	337	199	199	178	177	125	147	185
YJL140W	257	261	283	259	201	228	289	208	199	226	192	176	167	197	214	216	227	198	165	179	213	279	292	289	268	235	247	334	164	150	163	141	132	119	160	378	373	357	322	259	263	386	156	170	158	146	153	116	158
YLR335W	284	280	286	230	192	231	241	220	215	189	172	159	171	202	240	195	220	184	161	153	194	294	276	271	266	232	204	265	171	163	147	133	121	147	173	285	317	306	287	255	271	308	193	181	177	158	175	143	187
YDL052C	252	279	252	231	219	194	252	178	188	202	189	151	165	203	177	178	180	192	153	139	183	255	232	283	238	185	197	252	190	178	170	162	150	123	195	303	294	275	285	253	229	294	267	213	223	221	182	209	250
YER164W	255	254	279	233	196	210	271	214	202	197	168	158	129	195	236	218	202	177	177	158	203	327	281	289	298	249	246	288	159	145	151	111	104	118	149	370	342	372	367	311	302	356	161	191	156	154	111	128	162
YJL076W	237	230	245	236	184	190	236	206	197	216	183	140	162	204	207	229	221	230	182	188	244	295	268	306	258	209	192	294	127	129	157	110	121	110	138	351	321	342	315	301	309	360	170	142	143	134	122	108	175
YNL052W	262	278	275	236	199	210	253	191	212	207	169	158	170	208	211	202	189	184	153	131	186	237	246	215	218	194	180	244	200	173	171	171	162	138	192	293	327	319	281	253	224	271	270	260	243	227	214	232	235
YDR211W	213	265	234	190	185	174	236	203	199	200	166	171	153	208	224	188	213	184	164	175	203	276	286	261	268	238	201	265	150	128	162	144	129	135	138	322	343	354	310	246	294	317	165	170	168	155	131	131	178
YDR408C	242	253	225	212	195	185	231	197	227	210	199	174	197	240	231	178	195	181	149	166	211	254	245	252	216	179	189	244	189	208	198	177	165	152	199	324	311	318	283	233	219	351	239	216	228	198	170	176	233
YPL260W	248	254	276	236	233	213	287	218	229	198	186	172	158	188	232	179	194	225	169	185	209	305	282	296	264	249	247	296	139	174	164	151	124	111	164	342	360	342	299	258	256	348	196	175	161	167	138	136	177
YEL043W	236	217	267	242	196	194	265	215	220	240	195	187	173	225	148	200	158	176	134	137	173	268	276	267	219	203	218	246	160	167	178	136	142	124	183	319	324	330	289	278	259	315	193	205	212	198	146	164	216
YMR043W	276	269	253	233	215	219	263	208	228	207	184	163	178	214	204	170	195	152	133	138	163	252	239	256	229	175	166	226	170	172	182	159	129	151	190	379	348	370	325	288	279	368	219	247	265	216	170	200	229
YPL270W	265	246	267	262	219	201	278	224	224	209	210	178	174	202	200	186	212	179	164	117	225	278	260	243	237	227	223	287	161	156	154	137	127	152	171	305	292	323	291	270	276	329	170	204	194	169	159	133	178
YNL059C	235	275	244	237	174	195	229	185	164	205	184	156	163	216	204	214	212	163	171	167	220	322	277	302	281	218	226	318	191	156	159	134	128	125	148	356	332	338	296	275	283	315	177	176	184	168	144	148	157
YPL178W	275	235	264	241	194	225	249	189	177	182	197	153	153	212	180	191	190	175	167	160	195	255	263	248	230	224	197	253	166	170	164	177	141	131	187	296	289	294	256	256	255	283	232	215	217	195	161	161	230
YER064C	267	242	238	252	206	195	263	210	222	193	175	156	157	198	164	195	161	197	155	160	202	221	214	184	176	220	147	205	170	188	165	155	144	117	189	288	292	315	283	232	222	289	236	233	217	196	175	153	230
YPL225W	257	285	286	241	217	221	265	184	201	192	182	145	146	186	213	188	216	193	155	159	189	279	312	258	255	244	213	267	157	183	175	155	124	129	182	296	339	304	300	247	237	305	148	178	158	148	110	102	169
YKL146W	256	281	274	262	220	214	293	229	218	217	209	178	189	237	215	214	186	198	155	166	184	248	265	274	216	228	206	290	166	196	170	166	148	141	185	335	364	355	299	271	213	350	206	214	192	205	149	158	186
YIL046W	216	261	262	217	191	184	261	221	218	224	194	167	178	226	226	206	228	197	157	126	206	229	218	234	221	213	184	237	134	133	174	140	146	148	149	306	286	285	266	219	230	307	222	207	234	198	186	167	261
YFL016C	261	239	246	233	214	210	286	236	236	174	189	164	165	217	220	202	178	189	142	162	194	247	284	282	256	218	202	271	171	163	151	155	124	123	171	289	323	302	259	240	256	296	199	193	218	179	157	151	211
YER156C	252	247	251	223	218	231	239	218	189	187	150	156	165	200	201	189	173	179	173	158	199	257	257	244	231	195	204	248	138	166	152	142	117	117	143	286	284	295	256	200	198	324	237	226	221	191	171	173	225
YPL023C	271	241	227	243	213	182	245	243	218	209	200	170	189	227	220	218	234	207	146	161	213	279	284	281	259	215	208	269	163	168	169	128	154	122	186	348	311	325	279	235	273	343	140	131	154	147	139	142	177
YGR237C	297	235	262	229	202	192	277	210	207	181	181	156	151	226	211	208	189	199	174	140	225	264	298	265	269	238	229	287	143	156	167	174	129	91	148	396	376	386	341	305	261	400	199	176	201	152	134	141	174
YHR195W	267	239	256	274	218	219	297	211	216	262	214	195	153	239	175	208	182	178	152	120	186	279	256	244	266	234	225	278	179	154	195	166	143	134	167	367	324	337	284	256	297	329	196	188	201	165	158	156	213
YJL178C	239	258	244	217	195	207	247	208	195	184	184	139	178	235	211	207	209	184	170	140	221	292	287	272	272	194	202	295	166	183	138	135	119	121	186	318	295	282	266	221	260	281	185	202	161	151	160	158	181
YBR265W	216	235	221	227	185	187	258	205	198	209	199	145	162	188	194	195	178	154	156	140	215	241	230	237	217	190	157	219	175	179	146	152	128	112	179	280	286	294	210	224	233	267	239	230	228	216	186	173	224
YDR368W	258	213	239	269	211	191	252	211	229	230	194	173	183	228	227	222	200	191	171	148	205	276	277	246	231	204	220	256	169	180	166	141	140	146	165	279	287	303	274	218	241	310	174	161	193	157	150	147	174
YJR134C	243	248	230	228	184	203	242	189	189	163	183	122	138	182	225	208	189	181	176	178	199	286	318	332	290	252	232	303	128	113	137	119	109	97	150	377	378	374	353	281	289	370	185	164	158	147	126	124	158
YDR186C	279	282	257	242	234	216	280	175	164	178	182	140	149	196	171	197	207	174	156	137	199	302	258	255	250	208	237	269	154	156	159	118	138	114	158	360	347	371	302	296	268	351	198	196	188	200	156	185	192
YGL227W	245	238	263	241	194	194	262	210	224	221	217	165	165	252	231	213	227	243	189	188	222	316	277	296	272	227	225	294	177	166	146	143	109	131	174	378	350	361	355	293	272	353	148	160	160	156	146	128	170
YCR073W-A	240	223	225	194	181	185	214	261	232	219	205	176	196	239	210	207	208	202	145	188	211	281	263	264	246	184	215	262	157	165	176	151	122	140	156	297	343	325	283	277	274	338	223	210	209	183	182	155	226
YDR111C	287	286	268	253	187	178	251	190	179	187	179	152	167	185	231	220	242	166	180	154	197	251	292	254	278	244	244	291	152	126	137	129	115	98	142	386	339	330	299	242	283	322	176	179	186	154	143	118	193
YNL330C	254	271	269	222	194	209	240	208	202	217	198	158	192	220	190	224	202	192	139	161	207	271	267	250	240	204	196	279	156	182	151	170	127	129	175	307	331	295	254	267	225	345	177	211	216	191	158	173	210
YIL129C	231	255	213	213	177	190	239	227	227	221	234	199	136	210	209	216	223	195	157	152	251	284	282	243	239	237	226	316	160	159	155	117	127	129	155	331	314	313	275	259	262	338	180	178	184	150	119	136	187
YDR092W	210	247	263	208	212	199	225	219	220	188	178	150	154	211	207	189	206	172	166	140	184	249	237	270	249	179	218	275	173	190	166	177	144	117	171	280	262	270	258	200	205	284	208	174	184	145	132	171	165
YHL030W	235	244	237	238	214	185	248	209	211	194	191	165	173	219	208	206	217	208	167	208	255	260	285	280	236	212	226	272	182	168	156	168	137	123	139	361	329	319	286	224	274	323	170	176	161	152	126	124	169
YPL053C	291	326	317	258	231	245	266	192	178	162	190	151	133	186	176	158	178	185	159	134	204	320	324	284	260	228	217	305	164	148	154	155	136	111	164	324	337	317	272	259	231	325	181	187	202	176	158	147	196
YOR207C	215	227	236	196	174	190	210	187	200	191	182	167	162	214	223	191	203	202	158	158	214	261	256	255	218	206	201	265	135	126	145	129	95	105	120	333	330	297	246	259	220	306	187	195	160	175	150	145	190
YAL007C	238	228	265	190	173	185	235	192	197	205	176	163	153	185	228	204	225	194	144	166	193	226	270	250	203	197	189	268	166	190	153	164	129	121	184	298	323	284	247	237	235	322	151	159	177	138	100	101	159
YDL035C	244	279	249	232	207	207	280	218	195	169	203	169	166	208	227	190	175	176	145	141	227	282	250	296	270	190	232	268	152	164	128	144	104	118	156	360	350	342	345	278	257	328	172	185	168	184	140	150	169
YDL226C	242	238	240	192	187	205	246	199	212	229	196	166	171	242	187	216	211	184	171	170	207	283	286	267	238	245	214	298	155	180	150	165	120	132	169	312	294	336	280	242	227	305	181	175	163	159	147	149	173
YCR034W	236	232	273	226	188	183	256	179	182	204	185	150	173	194	151	140	139	125	143	117	161	250	261	271	247	226	229	263	169	160	131	145	112	128	149	267	291	288	266	216	203	282	209	176	205	191	152	138	207
YGL199C	264	268	285	227	188	187	251	216	230	207	189	206	187	219	207	193	174	177	146	142	203	188	224	242	213	187	174	253	183	206	175	193	131	159	199	305	306	289	231	239	224	303	214	250	237	192	202	209	259
YOL145C	234	248	207	256	190	190	243	168	183	188	178	142	170	164	232	221	224	174	163	196	215	287	321	312	266	241	229	299	137	135	131	122	107	95	115	360	364	335	340	265	282	376	135	135	130	123	119	87	127
YER056C	216	219	221	177	166	164	213	220	221	209	180	142	158	197	196	218	181	187	178	152	223	231	192	206	191	159	146	232	164	135	194	120	141	115	183	265	262	231	239	215	213	287	182	191	172	184	135	138	203
YDR098C	257	260	227	206	228	180	259	202	175	188	181	136	154	185	196	191	180	161	138	129	167	295	264	287	252	229	209	258	163	146	148	163	117	134	177	313	316	337	269	238	234	319	143	145	174	154	123	114	161
YLR324W	263	250	241	213	174	178	242	225	232	208	197	166	169	208	205	221	216	225	178	166	214	291	278	272	266	226	243	268	132	153	148	132	123	114	154	352	347	338	316	268	238	345	165	154	144	155	142	133	190
YIL149C	251	221	238	195	203	221	225	217	175	203	183	141	153	190	217	205	210	196	174	192	213	303	304	283	239	222	251	293	137	126	143	100	119	115	152	378	390	374	347	305	283	387	130	137	132	135	105	127	129
YMR070W	262	239	266	245	176	220	285	186	211	239	181	170	150	231	157	166	193	140	134	137	167	254	288	277	275	223	213	317	163	182	182	143	113	145	163	351	384	337	328	291	279	351	186	204	176	160	151	158	190
YHR016C	295	276	269	230	199	214	238	257	233	211	206	177	157	229	166	243	225	205	176	194	215	284	305	272	236	227	214	327	178	184	182	158	149	139	149	349	323	324	336	272	268	382	203	186	180	168	141	149	226
YOR194C	217	220	249	235	218	173	241	227	218	176	164	163	147	211	203	206	173	189	147	135	190	295	293	324	267	240	242	327	148	169	150	150	132	133	158	330	300	327	316	253	266	320	168	152	162	140	130	98	169
YKL135C	253	243	257	243	206	207	246	210	200	210	178	193	148	175	221	196	205	180	133	147	224	296	287	271	224	220	217	274	170	148	154	112	109	126	166	320	310	314	336	263	252	324	179	219	201	160	150	156	171
YML058W	257	233	248	235	184	193	254	229	237	198	194	162	166	209	132	180	169	144	122	128	172	267	241	267	231	224	189	273	194	187	178	171	144	138	172	274	291	281	245	225	237	265	186	162	194	172	170	154	229
YKL002W	250	232	247	237	169	197	263	177	178	197	161	149	156	179	212	211	214	181	163	178	224	249	235	247	233	182	181	252	170	175	175	139	139	117	168	312	292	298	275	246	270	309	159	166	166	147	115	127	190
YBL082C	234	221	230	228	173	197	228	226	209	203	183	154	154	209	188	202	194	165	142	150	206	265	205	249	188	175	190	234	152	160	177	125	149	148	168	304	302	281	249	245	226	305	207	210	191	189	162	183	212
YBR056W	260	248	248	232	195	169	250	222	224	204	199	157	164	221	223	246	229	198	173	193	249	268	299	286	279	226	232	271	208	166	188	157	138	143	210	318	301	302	288	250	237	303	157	177	149	142	148	134	189
YDL070W	280	325	309	289	245	248	326	169	203	178	164	158	129	173	242	190	217	178	172	179	225	274	287	290	290	235	240	269	155	154	140	146	123	116	145	364	300	338	317	288	266	340	161	125	143	135	127	112	141
YFR015C	294	269	273	258	221	193	277	244	238	240	217	173	190	252	230	231	225	178	166	158	234	296	306	269	242	246	235	278	178	171	148	158	123	135	179	398	369	358	329	285	270	395	210	206	195	185	136	154	210
YLR241W	274	251	227	212	206	198	259	208	229	202	183	172	159	194	200	210	217	198	168	141	215	320	268	293	232	231	214	288	162	153	154	139	98	123	139	342	332	311	289	253	297	327	150	180	172	164	143	122	168
YMR302C	272	266	229	217	187	214	256	220	214	212	211	161	151	206	208	185	224	182	156	159	194	309	286	291	287	225	239	289	140	140	139	138	124	128	140	363	368	340	339	262	273	330	145	151	168	141	140	118	159
YBR080C	255	258	240	206	202	209	242	223	199	195	168	175	154	211	227	209	214	196	177	149	202	224	281	240	238	210	227	260	155	138	159	144	125	107	143	339	299	316	307	225	242	298	156	175	164	137	115	122	175
YDR479C	290	257	275	259	209	220	290	204	181	193	203	167	170	187	223	199	180	180	168	184	223	282	245	273	231	223	206	278	157	162	177	127	138	124	170	332	326	331	309	265	242	309	203	207	181	204	156	156	201
YPL243W	250	245	250	235	225	213	292	161	195	166	149	137	145	193	195	206	205	188	158	157	194	250	297	263	257	245	219	257	146	161	161	118	112	111	166	349	329	357	318	276	284	311	168	157	147	131	128	110	144
YOR002W	237	231	271	217	219	221	281	186	226	239	196	171	175	193	184	172	192	189	155	145	196	312	278	296	252	219	244	275	172	168	160	156	140	133	165	315	337	304	298	256	243	319	174	168	179	158	132	160	166
YLL027W	281	261	243	232	196	219	282	177	163	170	181	144	133	185	187	168	186	166	174	152	178	275	263	238	251	190	198	286	173	179	191	170	160	134	189	316	270	314	270	223	266	305	227	227	198	182	145	170	212
YNL215W	219	222	222	249	197	174	248	196	188	195	189	160	155	202	210	222	216	199	170	177	232	293	298	296	287	203	256	267	157	154	156	124	118	123	178	333	308	312	279	314	268	338	162	144	156	133	116	126	158
YGR210C	196	216	202	217	176	161	230	220	215	229	209	168	179	207	202	208	191	194	159	141	181	234	225	216	214	189	194	236	160	149	154	129	131	109	172	307	306	308	290	228	234	323	186	175	198	168	144	143	174
YNL149C	204	236	236	205	168	185	236	174	196	172	164	118	136	168	185	209	202	198	165	154	218	283	236	244	221	210	204	257	164	167	154	146	120	141	145	285	318	292	293	256	264	322	166	182	160	155	128	126	155
YOR329C	275	261	258	234	220	238	276	226	237	231	235	181	183	257	165	148	168	155	134	139	168	273	266	284	278	210	242	280	164	155	162	165	117	122	156	364	387	406	315	291	315	377	194	190	184	178	139	147	198
YOR048C	242	236	242	214	175	209	248	194	206	174	178	169	149	204	193	204	184	193	139	160	222	269	278	294	224	227	196	287	113	123	134	118	112	87	127	321	292	312	272	254	248	325	147	170	179	152	130	142	164
YMR099C	241	237	248	249	209	188	266	219	216	186	198	152	171	210	244	260	238	206	171	182	251	266	267	258	269	216	196	237	145	183	162	126	135	131	168	293	277	327	284	221	239	277	172	139	144	139	121	105	153
YKL172W	204	172	201	181	150	168	209	180	171	172	155	135	135	174	181	186	210	164	151	138	192	281	243	271	245	192	192	251	121	109	93	95	89	89	118	276	283	273	218	227	235	267	152	161	165	152	122	142	145
YBR162W-A	241	213	194	184	175	163	235	197	180	172	172	154	149	182	200	199	166	184	152	160	198	246	281	255	219	223	223	275	186	164	191	159	152	135	164	261	278	262	256	195	199	279	167	164	152	156	116	121	164
YBR241C	259	258	241	224	221	178	288	212	210	210	193	197	186	228	201	201	219	178	160	151	172	228	243	272	233	191	174	245	178	205	207	155	136	164	183	274	301	296	261	226	211	314	225	232	237	223	210	170	198
YLR095C	233	242	228	201	161	171	226	206	212	180	171	137	184	194	206	175	201	166	151	149	197	256	246	244	233	206	195	273	169	159	166	155	124	145	155	342	306	352	299	275	297	330	197	169	192	158	137	137	164
YKL209C	240	252	249	215	173	173	230	201	207	201	183	163	175	218	210	212	200	201	176	128	219	263	288	244	264	203	198	245	160	144	134	132	129	134	140	318	293	296	251	200	234	315	175	166	179	145	121	137	167
YGR017W	267	268	225	231	219	213	253	200	195	186	166	169	161	188	205	211	189	178	178	153	216	247	284	252	237	209	217	282	156	150	154	131	116	124	142	319	307	353	284	282	255	344	172	173	155	169	145	132	157
YOR347C	280	264	242	244	197	208	245	243	242	233	211	189	194	249	242	252	230	222	173	193	267	255	277	269	246	229	215	305	171	167	157	143	115	151	148	334	349	346	302	242	274	340	169	186	186	162	141	133	190
YMR173W	228	268	243	211	201	200	237	256	206	207	229	178	177	274	229	248	235	210	167	174	260	245	284	252	224	217	180	269	153	158	160	165	128	137	178	302	311	323	310	262	248	320	165	149	168	188	124	126	146
YCL017C	215	218	210	227	189	181	242	200	218	209	206	135	176	198	213	196	176	194	181	169	214	264	227	225	212	185	200	262	138	149	152	165	120	120	163	289	296	276	255	222	230	283	210	217	203	189	154	155	202
YNL084C	266	258	228	260	201	224	260	175	173	174	164	108	138	174	206	197	211	199	159	172	181	267	300	319	272	212	208	304	154	138	175	133	125	119	178	338	351	354	332	322	285	341	133	157	158	154	140	110	133
YAL022C	241	243	220	202	187	195	234	203	223	234	219	163	170	241	189	200	194	177	147	142	218	247	230	227	242	194	197	273	145	161	155	140	130	143	163	284	262	306	218	215	198	271	234	212	222	197	190	181	230
YPL032C	248	254	253	217	196	188	288	201	189	184	178	193	169	196	194	177	165	162	137	131	187	244	250	243	256	195	206	223	166	133	150	151	131	122	142	343	319	346	295	274	298	378	168	173	179	164	140	153	187
YER030W	257	224	258	215	183	200	251	168	175	186	166	139	142	167	212	236	219	190	194	183	223	281	279	283	272	257	224	287	168	160	132	144	132	131	128	370	366	335	345	291	265	368	148	175	160	132	130	139	159
YNL263C	278	235	232	231	181	227	251	190	212	227	180	157	148	206	206	181	185	180	149	156	182	253	250	241	259	190	186	244	175	150	157	146	143	143	144	311	267	281	247	217	234	291	208	189	193	157	163	148	191
YCL059C	220	218	211	205	171	155	224	165	167	152	141	117	120	166	189	205	215	173	169	154	175	312	289	243	229	230	241	285	122	121	121	102	104	88	139	337	336	334	292	246	253	317	143	163	156	156	119	101	161
YOR322C	282	274	234	201	217	212	231	191	214	189	206	146	157	200	173	179	168	170	139	150	198	242	238	248	242	190	202	239	148	157	171	133	132	126	160	352	346	316	323	213	251	313	176	183	191	153	168	154	197
YKL004W	221	233	233	202	198	181	246	183	196	177	160	138	146	199	163	201	157	165	126	142	194	280	283	288	254	214	207	277	166	152	132	125	97	123	149	302	293	307	258	233	215	309	184	180	156	179	139	155	194
YLR196W	179	225	201	215	160	172	189	187	165	169	132	133	131	194	185	194	195	144	130	138	185	247	221	222	179	187	185	228	147	129	101	116	105	90	144	284	266	266	237	203	221	252	187	187	190	147	150	141	192
YFL048C	281	244	236	226	206	196	259	217	193	213	185	153	147	216	196	202	203	195	164	147	191	268	253	244	269	207	225	267	141	139	159	122	121	114	178	330	331	284	277	229	266	322	187	176	180	186	152	132	205
YDR334W	305	242	260	242	203	206	241	182	195	188	183	154	151	211	198	202	193	178	142	152	224	253	296	270	241	185	212	227	149	127	129	121	96	117	161	363	334	349	329	284	281	348	199	205	186	161	154	147	196
YCR033W	235	229	252	218	167	170	261	207	189	187	174	134	142	201	209	179	198	172	160	145	214	250	264	232	244	233	236	302	148	132	135	117	123	107	141	352	349	309	304	260	286	373	196	165	171	145	130	117	172
YPL224C	262	306	266	219	194	215	240	214	225	193	185	179	159	187	167	189	186	156	141	159	197	268	251	246	224	187	213	250	137	152	139	145	121	126	145	295	284	278	257	216	213	289	204	231	217	207	150	155	207
YPL145C	290	286	278	246	224	204	283	200	177	186	195	131	155	186	235	239	222	181	157	171	246	295	284	262	231	238	217	271	135	152	116	103	112	118	134	360	313	326	305	243	261	339	170	159	184	133	132	142	152
YOL060C	302	292	260	247	198	207	322	230	223	207	212	178	171	210	194	213	198	211	164	182	199	274	276	308	266	213	228	284	173	156	151	147	144	133	163	389	390	371	288	277	282	370	206	201	213	170	168	156	198
YER145C-A	229	218	228	219	197	212	227	199	230	205	170	180	163	211	172	145	174	147	132	128	170	242	226	256	233	221	212	238	183	150	187	166	144	133	186	223	230	192	165	145	161	224	248	227	218	182	153	160	220
YNL061W	241	227	225	188	162	186	237	160	166	171	152	164	149	181	203	159	189	154	170	143	176	246	227	230	205	191	188	259	135	112	122	108	97	99	145	254	241	279	253	211	192	245	191	159	192	169	125	145	184
YER083C	264	256	233	187	209	202	281	212	201	218	179	155	163	190	173	179	157	167	131	124	172	260	267	262	219	214	186	243	174	176	172	166	129	162	192	328	314	298	284	243	223	289	185	193	179	166	154	137	209
YAL026C	232	266	247	192	183	197	232	192	177	187	172	150	157	186	200	210	238	166	172	145	200	284	262	296	248	244	212	299	132	148	130	125	107	106	153	308	320	311	299	227	257	259	161	146	150	134	128	118	156
YFR006W	251	254	261	250	204	216	251	197	195	190	169	158	143	189	221	204	199	166	173	169	206	272	291	249	258	233	220	285	149	144	144	124	127	131	151	305	311	293	314	242	280	327	176	140	185	153	140	128	178
YLR083C	219	241	239	220	171	203	235	163	216	193	149	154	119	208	205	185	182	177	165	170	205	275	265	278	234	232	195	275	116	122	121	106	120	100	116	322	297	288	311	244	262	314	167	191	152	151	128	136	155
YPL179W	288	254	283	244	201	219	271	164	183	162	170	150	169	162	214	166	191	160	150	142	198	262	260	260	269	183	224	280	130	146	130	137	119	109	154	346	351	307	305	261	294	351	174	170	189	170	133	121	181
YCR052W	264	227	253	186	174	188	225	195	190	206	192	153	182	191	189	188	190	189	163	160	218	220	223	236	203	193	177	227	163	171	190	159	120	137	177	316	291	291	270	220	236	295	212	209	221	195	150	179	230
YDL234C	253	210	219	232	195	169	237	225	233	204	172	165	151	238	205	254	235	190	157	194	236	265	267	247	233	197	226	261	181	188	146	149	114	135	170	291	242	268	243	234	234	283	143	125	147	153	127	120	153
YOL098C	250	263	254	208	178	205	239	194	217	178	165	166	140	212	212	227	211	185	173	181	247	257	264	272	222	209	209	282	144	137	130	143	100	113	144	303	275	297	237	240	247	326	168	161	154	117	130	133	161
YIR016W	267	304	249	242	248	179	287	231	220	207	192	183	171	245	202	204	208	192	155	153	203	271	266	260	218	219	205	309	165	177	161	165	130	133	157	333	317	290	249	226	228	287	232	223	209	189	161	170	239
YPL235W	255	229	221	248	192	192	234	205	196	186	155	130	159	174	209	194	219	176	162	166	213	253	231	258	220	195	206	239	159	135	129	138	122	129	163	317	301	322	255	239	261	293	139	150	169	144	121	122	168
YJR015W	212	271	249	217	176	178	236	229	240	224	193	168	181	226	192	189	205	182	154	138	203	257	241	269	234	213	181	234	155	161	163	161	112	125	169	300	268	321	303	233	234	292	175	185	171	162	131	159	189
YDL058W	213	175	191	188	146	183	186	148	166	183	145	137	142	186	252	247	257	205	153	197	242	303	307	286	273	221	232	323	126	127	117	118	93	92	127	374	378	335	348	276	278	379	122	102	128	123	101	87	116
YAR015W	207	221	217	192	161	153	224	256	211	207	194	177	190	228	233	194	210	198	173	188	209	229	202	185	171	155	169	202	200	206	200	205	166	145	219	234	235	198	220	175	179	228	150	169	163	170	140	164	149
YOR165W	229	240	242	216	180	166	238	197	194	188	180	131	160	182	180	198	217	187	158	147	182	241	243	235	217	187	219	301	154	151	158	139	117	113	138	308	285	299	272	205	243	315	186	201	180	154	155	144	177
YER148W	208	244	240	216	181	170	215	164	178	181	177	148	141	171	230	188	194	155	131	150	211	254	252	251	225	209	218	287	140	153	162	121	110	113	152	276	292	279	244	244	239	325	163	132	118	142	129	122	138
YBR031W	199	218	233	197	162	137	222	209	197	184	176	112	137	199	201	194	172	158	148	175	210	204	250	239	236	187	197	247	145	159	146	154	120	109	146	267	249	252	277	210	207	284	195	164	152	191	153	151	157
YJL191W	178	202	194	205	164	158	203	206	207	188	162	143	149	174	201	212	191	179	161	159	194	243	194	232	169	173	141	210	171	186	155	166	136	136	175	211	234	220	227	167	169	226	195	206	181	170	148	168	194
YPL217C	183	171	171	202	157	175	188	160	158	160	154	121	151	165	212	207	209	209	160	174	241	294	258	278	246	222	227	267	122	112	114	101	79	89	120	327	316	314	259	253	265	293	130	134	137	102	98	105	154
YJR109C	262	234	212	221	172	185	260	218	200	229	214	146	184	202	233	253	236	216	205	195	206	257	241	242	217	221	195	258	187	168	147	133	116	116	176	323	299	302	261	250	230	317	154	146	169	134	102	130	154
YLR345W	273	300	274	228	247	191	234	221	220	201	170	171	175	225	202	176	204	179	166	171	204	272	270	307	257	185	221	282	174	181	149	113	125	120	137	331	304	335	304	243	259	345	159	162	169	137	123	122	163
YPR187W	221	224	228	201	172	228	233	195	205	204	162	168	158	203	174	174	182	203	128	136	190	263	247	257	254	185	195	267	162	151	159	161	121	127	160	294	318	281	283	243	224	272	171	155	169	140	118	123	158
YCR028C-A	265	241	254	219	206	181	226	213	187	186	166	146	151	217	169	186	175	146	134	131	185	256	258	261	246	206	209	248	153	137	156	164	98	143	172	260	282	278	227	211	208	251	175	174	181	183	137	128	186
YCR030C	261	261	255	225	153	206	263	209	224	208	164	165	161	208	212	213	201	215	149	167	195	273	307	283	266	223	215	302	141	133	159	131	125	123	163	362	376	368	299	262	291	349	153	163	155	124	119	127	157
YCR008W	244	249	226	210	192	201	260	176	184	181	181	158	139	207	180	181	196	165	130	134	170	273	290	270	261	212	246	291	161	137	142	140	97	112	127	336	359	325	279	253	232	313	168	155	135	153	144	110	167
YLR072W	225	212	239	222	192	167	221	208	219	192	169	146	146	183	171	192	195	167	159	137	185	239	252	262	232	180	181	256	145	142	162	131	129	120	161	330	309	309	267	226	233	302	182	196	166	197	160	137	192
YBL006C	251	249	217	237	163	193	235	227	206	214	188	195	160	187	180	163	176	141	126	135	162	200	210	223	202	190	178	208	191	170	172	141	144	124	167	282	277	286	225	226	210	266	225	251	223	216	177	182	237
YGR245C	201	162	175	155	139	126	184	180	165	170	157	145	127	155	210	177	196	161	172	138	205	244	240	252	215	213	201	238	120	117	119	109	74	92	111	305	295	289	247	211	212	275	148	138	137	115	110	125	140
YOR051C	215	224	230	203	179	155	216	181	187	191	169	131	156	196	191	200	191	169	144	165	210	266	292	232	258	168	197	257	135	146	130	126	103	107	152	302	313	257	273	242	231	262	148	146	143	135	115	111	150
YJL192C	245	255	249	189	193	178	230	209	173	194	169	144	155	183	174	168	173	166	146	143	180	275	243	252	237	196	222	270	158	159	156	142	103	141	150	287	331	281	254	241	209	298	158	151	154	142	138	110	137
YIR038C	256	255	252	219	179	200	253	217	214	214	200	159	147	207	212	179	223	183	166	158	220	266	267	253	226	192	208	244	170	154	168	187	129	148	189	330	273	315	257	233	259	292	162	182	186	147	141	136	178
YCL039W	245	299	262	220	188	200	276	206	222	218	206	146	165	186	180	191	202	170	159	165	178	255	275	269	206	219	185	260	155	175	151	131	131	120	162	340	300	339	278	254	251	345	199	209	182	183	149	150	188
YHR205W	268	265	236	233	207	184	270	161	197	183	164	125	148	188	164	184	184	156	130	157	181	265	248	267	247	219	215	281	161	145	152	154	111	111	141	296	330	319	273	235	241	345	199	193	185	168	160	162	202
YOR085W	230	217	236	183	183	197	219	202	216	216	172	161	186	231	166	166	183	171	142	125	169	255	217	226	212	184	188	232	176	187	173	137	142	134	171	257	256	262	264	208	233	253	179	174	174	161	120	130	159
YHR083W	241	227	210	228	197	188	248	238	229	203	185	177	192	227	202	186	186	159	181	158	209	248	204	219	206	160	187	213	174	195	171	139	144	153	169	285	316	340	260	242	225	295	224	216	222	177	159	170	206
YLR421C	265	242	236	225	171	197	234	174	194	165	173	118	145	174	188	230	207	180	126	153	220	305	263	266	231	187	187	265	159	164	142	129	114	113	144	347	324	306	304	259	247	353	140	122	138	115	107	102	126
YMR241W	251	216	231	210	167	165	227	179	169	167	169	138	136	162	215	195	177	181	138	163	224	230	239	227	211	174	189	226	144	122	153	126	91	121	146	288	287	287	222	202	222	287	154	163	169	135	137	153	147
YHR170W	235	209	220	186	173	187	221	168	164	166	159	144	132	173	196	165	176	156	141	160	162	267	250	246	220	186	217	283	129	114	117	125	106	99	133	265	289	318	266	229	229	308	190	152	155	152	133	146	187
YLR172C	220	235	224	168	180	151	222	186	175	172	168	138	159	148	171	186	193	171	143	163	188	208	245	197	192	178	175	242	145	156	152	146	121	110	161	220	272	254	242	234	236	252	188	155	172	182	120	142	167
YJR113C	248	228	245	219	194	191	251	180	199	203	187	138	139	200	170	167	171	145	132	156	195	222	218	245	219	187	196	221	162	168	154	144	145	138	157	252	259	243	255	203	221	249	211	243	194	211	169	192	207
YKL203C	227	198	250	189	156	185	215	222	186	169	180	149	135	207	202	195	198	164	150	163	206	247	247	225	250	182	203	270	145	132	141	143	105	120	125	309	307	276	297	233	237	326	173	164	182	161	116	118	191
YJL115W	208	212	211	167	151	133	205	167	201	186	152	144	141	199	212	246	220	224	147	168	225	264	256	262	242	211	216	285	126	148	148	120	123	111	137	317	315	333	282	226	260	336	167	168	149	136	104	138	168
YJL165C	227	229	213	205	184	171	232	181	180	176	170	147	161	193	201	201	219	183	163	158	198	263	238	260	204	213	180	278	161	146	166	157	134	128	169	287	296	286	273	228	225	303	139	167	145	158	125	126	180
YIR022W	226	213	224	172	171	178	211	193	203	189	169	151	177	185	203	217	194	192	156	146	195	264	215	225	209	206	201	266	154	181	155	152	146	133	171	257	283	306	227	208	233	310	157	183	164	162	125	112	171
YLR228C	257	225	248	211	194	186	250	231	191	201	191	163	161	225	190	205	163	189	170	164	183	262	253	267	262	236	219	302	145	159	149	130	126	108	151	314	316	309	352	260	282	366	165	163	187	158	124	136	174
YGR100W	246	262	224	199	188	172	248	184	215	218	168	161	176	181	207	198	214	199	163	166	224	246	268	288	276	189	211	281	149	156	125	110	122	130	155	311	336	343	309	249	275	318	163	175	145	143	131	125	132
YKL067W	239	245	233	235	195	195	229	145	171	187	176	151	139	183	178	189	195	195	157	149	212	285	253	244	222	190	217	275	167	159	171	133	108	130	160	319	308	283	277	219	201	324	152	163	155	130	128	119	161
YIL162W	296	274	287	245	275	200	283	240	193	197	173	154	164	201	187	180	193	154	129	132	204	232	226	261	231	217	180	266	163	149	151	141	108	115	166	286	301	332	283	243	256	301	229	230	191	218	167	152	247
YIR004W	230	209	250	207	193	195	244	177	169	204	174	131	125	176	187	176	180	179	164	162	199	271	267	276	242	192	228	271	134	137	124	117	128	127	153	311	323	335	311	288	252	316	144	157	152	161	109	140	142
YPR037C	216	227	225	212	183	170	207	214	184	154	174	131	180	216	174	177	174	156	139	126	211	226	228	224	220	174	196	244	193	190	181	170	132	133	174	290	259	262	247	214	225	281	207	186	215	197	174	176	227
YDL213C	247	227	238	184	162	165	214	193	186	164	148	135	131	194	187	187	200	154	140	178	184	283	245	294	223	213	207	275	129	120	146	129	114	97	143	316	312	294	267	249	257	314	130	145	130	128	106	115	128
YNL045W	258	236	277	222	204	211	261	201	190	178	189	149	152	185	202	199	194	200	175	160	201	258	228	221	213	226	202	269	166	192	168	139	123	126	165	318	304	309	268	238	217	295	151	159	161	148	126	116	156
YBR158W	263	249	262	221	204	198	224	171	212	180	152	145	147	178	185	175	191	173	149	148	188	223	231	238	235	189	172	276	136	125	157	125	113	98	155	284	296	288	261	227	247	296	169	155	143	123	134	125	172
YDL215C	293	307	303	262	243	252	295	192	181	188	176	175	147	197	169	168	199	161	170	147	179	302	295	300	254	246	230	261	143	139	139	123	104	120	131	358	331	354	324	275	269	343	197	183	181	172	128	133	204
YOR138C	266	279	237	225	191	219	262	202	203	196	189	162	159	209	199	177	192	137	149	147	192	263	301	285	241	224	186	258	134	146	141	139	83	136	130	332	309	319	290	240	229	344	207	172	198	174	160	152	219
YHR077C	202	187	211	198	154	162	201	171	153	180	146	127	144	186	257	240	230	197	191	175	237	232	250	242	226	194	182	232	133	143	148	140	98	135	155	344	339	330	316	280	240	339	129	145	143	128	122	109	139
YOL070C	235	240	238	222	198	192	230	188	202	197	169	143	154	186	196	178	185	147	140	138	175	254	276	254	216	215	208	260	161	153	150	144	107	124	149	335	327	328	276	256	279	324	188	201	179	182	160	161	172
YGL020C	220	236	249	252	184	199	250	180	166	181	153	140	132	162	173	180	156	164	130	144	179	266	268	243	218	195	198	242	148	139	142	148	134	132	146	262	274	263	269	189	212	274	204	169	157	154	114	150	190
YML022W	209	213	228	182	174	167	215	172	187	166	152	139	141	172	174	196	171	153	130	155	193	207	229	213	180	157	169	226	165	154	158	140	114	118	138	235	262	234	211	195	184	241	173	156	186	163	146	141	199
YJR049C	220	244	207	201	153	164	233	188	181	198	179	134	182	187	235	190	209	155	150	158	189	261	239	257	222	209	184	237	138	140	116	128	98	119	161	307	306	296	261	259	223	301	167	167	164	150	118	126	156
YDL189W	213	195	238	198	171	177	243	202	172	161	175	127	125	186	174	154	151	130	125	134	153	231	245	206	234	187	204	251	154	154	149	137	130	105	159	300	297	297	260	246	253	279	160	144	180	149	123	149	160
YOL113W	214	246	234	227	185	201	267	195	173	207	158	150	154	180	181	219	171	172	165	152	198	251	257	256	251	242	198	237	139	157	165	128	112	109	133	378	347	306	294	244	250	311	191	166	176	155	133	143	186
YNR018W	229	206	219	185	163	165	237	164	193	210	165	128	141	201	200	207	214	176	148	171	198	208	212	197	179	187	195	236	153	154	153	152	119	115	150	271	283	274	262	221	230	287	171	166	165	176	142	134	173
YKL088W	210	216	191	205	145	148	236	186	193	199	156	130	128	178	232	216	210	194	174	151	235	287	239	273	245	218	211	260	145	134	143	156	115	103	159	296	314	337	287	257	243	345	179	155	121	123	117	128	143
YNL290W	234	231	208	204	174	169	227	226	229	217	179	153	159	202	197	179	144	144	133	136	163	201	246	229	183	180	155	200	160	160	164	158	126	146	166	238	247	259	250	176	185	232	215	210	196	184	151	154	181
YLR225C	255	243	244	244	208	187	240	186	194	161	161	134	120	177	181	161	183	155	144	121	168	255	268	242	255	220	203	283	146	167	161	109	123	125	147	340	309	301	282	232	253	301	156	145	150	166	111	135	151
YNL162W	199	209	209	190	178	172	181	162	161	165	163	131	127	162	190	177	194	178	134	154	173	202	192	208	198	155	148	220	173	164	150	179	125	134	159	221	236	233	208	184	213	206	181	156	139	161	148	119	179
YNL308C	225	220	191	185	166	189	207	133	150	153	130	119	117	132	161	149	172	184	130	113	179	292	270	238	247	190	201	265	128	115	123	99	88	87	130	250	254	239	218	199	198	279	115	127	132	116	97	100	96
YBL086C	248	217	227	224	189	180	250	162	204	204	179	145	152	167	195	176	183	188	161	162	165	249	249	260	235	206	191	253	143	144	169	140	149	97	180	310	322	310	295	239	259	326	191	205	182	155	120	145	199
YOL036W	278	229	249	214	201	198	252	202	173	187	168	138	147	194	168	163	191	161	137	141	200	244	258	222	194	206	184	208	154	148	145	120	123	129	160	265	312	276	265	243	207	333	191	177	187	155	165	160	170
YIL135C	271	274	227	219	197	180	256	177	176	195	178	141	162	204	175	195	176	163	151	115	177	236	231	239	217	206	213	252	123	169	171	131	126	139	172	301	287	285	290	207	228	285	187	168	187	140	154	162	189
YLL061W	270	236	217	210	183	180	217	172	210	184	185	166	184	200	188	214	190	176	129	151	215	268	268	255	220	201	205	262	134	149	139	140	120	106	120	308	321	318	278	256	224	350	173	179	166	136	118	140	167
YPR034W	243	229	227	224	193	181	236	172	187	172	148	133	152	195	186	171	180	157	137	124	175	205	232	211	199	169	165	217	162	162	149	133	120	121	147	282	282	266	228	224	194	273	226	199	215	190	141	199	210
YCR042C	248	202	206	192	178	135	181	202	184	168	149	137	144	174	219	192	212	159	155	143	209	249	258	242	219	218	202	252	173	133	144	150	112	120	143	312	322	323	309	271	273	341	162	122	175	145	116	109	156
YML088W	248	212	200	197	179	172	259	194	172	171	132	117	136	198	184	164	174	166	134	152	184	209	222	198	203	170	181	209	149	147	145	119	100	121	139	286	269	304	264	217	236	262	188	192	179	158	136	150	194
YML075C	226	205	250	180	179	167	227	196	196	175	157	160	125	184	220	201	178	168	168	137	171	197	220	244	239	192	185	241	136	148	136	149	122	118	151	300	278	279	250	228	243	272	192	208	170	154	115	142	204
YGL215W	239	253	249	240	183	204	259	199	193	197	179	149	167	217	168	184	169	161	120	130	172	267	269	274	224	167	220	237	130	153	160	131	109	112	163	340	336	324	272	255	256	340	166	165	156	146	131	134	152
YGR014W	228	247	278	230	214	213	234	206	179	195	198	147	163	215	185	135	180	129	119	128	190	219	221	249	215	173	169	211	140	146	136	144	98	103	127	297	320	316	266	230	233	287	201	192	174	177	160	150	210
YKL006W	245	242	226	250	180	173	222	159	162	161	156	135	132	174	161	172	195	183	142	144	182	193	202	195	200	144	158	196	189	203	174	168	115	130	169	243	253	239	254	197	178	239	150	166	174	168	127	133	154
YHR182C-A	230	200	182	185	175	159	234	230	213	214	189	187	173	219	255	259	242	204	197	191	220	216	224	224	195	175	180	234	120	150	153	144	113	102	141	249	272	222	225	187	185	220	166	162	185	153	146	110	155
YDR477W	290	269	290	223	209	196	274	190	200	174	162	141	146	183	177	167	221	150	130	129	189	228	246	243	249	219	209	264	153	134	150	129	110	107	164	335	311	294	295	263	221	344	177	186	169	153	154	121	164
YEL015W	223	194	227	193	192	159	223	197	212	197	187	144	170	203	165	197	207	153	162	148	218	256	220	243	236	212	170	254	159	154	165	137	124	129	161	271	286	288	281	217	234	300	178	156	158	131	142	103	159
YBR073W	233	238	226	174	165	160	219	188	174	172	141	139	161	179	190	189	183	162	125	146	223	266	245	228	233	184	234	260	167	153	164	125	84	100	130	321	293	287	280	249	225	315	165	159	147	159	115	134	153
YCL005W-A	207	218	201	199	170	169	209	196	180	183	155	129	153	194	148	186	181	136	148	155	185	194	234	225	235	183	214	212	164	173	149	149	115	120	153	232	231	216	241	190	177	244	189	208	179	167	156	141	196
YOR128C	196	205	188	173	152	140	178	238	219	210	199	146	179	241	260	268	252	242	223	217	237	222	231	211	198	174	165	204	225	201	194	174	157	159	191	266	278	276	244	228	217	270	134	131	150	105	103	105	130
YNL321W	237	244	225	201	187	191	260	191	197	196	191	182	163	227	160	203	165	171	122	135	191	278	281	274	214	217	236	284	151	159	136	153	111	125	137	336	321	327	318	255	259	327	187	196	193	166	146	147	186
YGL231C	251	250	252	218	172	168	265	188	191	163	153	134	154	195	126	138	132	118	96	151	156	256	216	230	217	193	168	225	168	177	154	146	136	145	192	254	237	251	226	211	204	259	204	234	196	179	177	156	180
YHL007C	230	233	213	189	191	168	210	176	188	165	157	110	132	178	187	179	172	180	166	159	192	247	266	253	224	180	172	221	140	144	159	122	123	114	140	296	291	292	287	238	232	290	166	181	145	148	127	140	154
YPR004C	255	243	229	212	192	157	220	203	179	188	157	141	138	188	200	195	209	168	153	147	206	234	250	240	230	185	184	244	173	162	155	137	133	136	190	246	243	271	223	215	196	284	170	157	158	152	108	121	168
YDR258C	192	192	202	162	151	147	167	190	179	171	158	139	159	194	252	250	249	213	194	177	255	197	235	210	204	169	167	210	153	136	166	131	123	108	161	272	233	248	221	199	187	259	112	122	109	124	92	109	117
YHR165C	191	200	250	180	187	163	218	184	171	166	173	119	130	182	180	169	185	159	144	152	186	246	246	264	197	175	195	238	143	147	141	131	109	117	127	326	309	311	268	202	218	277	134	144	171	134	98	100	171
YDR176W	222	217	234	220	191	201	236	178	187	192	165	139	147	171	208	174	179	188	158	148	185	255	272	271	278	184	220	258	147	130	154	125	112	90	124	325	337	319	290	240	267	325	147	144	144	132	128	114	165
YKR070W	224	232	189	219	182	177	230	204	170	182	176	169	163	181	213	208	201	172	157	169	223	264	239	253	223	202	174	277	146	164	157	154	136	125	134	272	264	255	247	214	210	253	178	160	173	161	128	143	167
YGL038C	240	242	214	228	191	188	255	174	185	178	175	151	126	173	184	167	187	170	150	171	197	245	212	281	208	178	189	244	156	133	152	128	106	98	127	306	329	310	289	237	233	329	114	148	133	137	116	121	138
YHR063C	234	228	202	209	139	198	230	190	174	193	158	143	130	176	172	201	155	167	126	166	180	264	265	251	236	195	215	278	169	147	146	110	113	122	146	266	292	280	233	193	198	265	149	161	167	118	128	131	154
YKL065C	247	216	263	218	205	183	248	177	214	182	173	139	148	198	176	167	199	173	137	134	180	267	269	253	228	198	202	256	174	154	158	141	118	113	188	266	269	283	268	196	214	261	158	174	160	131	128	125	149
YGR054W	233	225	222	192	171	170	204	181	198	177	137	127	127	169	204	198	196	173	155	156	193	273	226	210	208	183	211	268	125	114	114	127	81	98	115	305	306	284	288	213	234	314	140	148	147	120	126	122	148
YJR010W	223	230	250	212	169	171	207	212	201	172	202	177	156	211	197	159	168	170	125	133	183	209	222	220	202	173	163	252	149	157	157	141	127	117	162	229	223	216	196	161	184	235	174	157	200	138	118	115	153
YMR237W	265	242	251	196	163	178	239	227	206	203	181	172	174	209	196	214	207	175	145	164	209	251	254	245	224	215	189	238	171	167	125	128	117	113	144	333	286	303	264	236	233	287	151	169	146	149	115	111	157
YGR085C	201	207	204	210	179	147	199	193	182	191	156	128	124	196	167	171	153	153	160	127	169	227	218	224	191	190	159	219	143	139	159	117	117	128	156	222	220	216	223	179	164	236	140	148	152	123	128	123	172
YMR229C	203	182	195	154	156	165	189	147	162	141	130	122	119	146	170	173	174	149	152	131	157	216	251	220	190	174	157	237	107	129	111	103	93	91	120	249	259	210	220	201	201	272	124	146	142	117	113	111	121
YGL157W	256	251	218	215	231	211	259	154	171	164	151	123	120	188	176	158	170	159	155	148	175	251	242	259	238	186	198	267	158	115	102	117	106	125	130	320	312	338	282	240	243	329	130	140	129	145	114	112	155
YJL041W	235	242	228	190	183	176	234	194	166	168	166	150	139	208	211	201	176	187	162	170	194	256	242	260	248	185	187	266	140	142	136	124	120	103	146	324	352	337	269	257	251	311	146	160	137	117	104	97	141
YBR140C	227	217	224	190	154	193	224	183	176	169	186	148	150	191	186	199	200	169	174	150	198	253	271	260	222	198	202	267	143	153	132	140	108	118	141	307	346	299	291	245	250	318	145	136	120	118	112	111	137
YDR475C	218	240	215	211	215	181	237	197	193	200	175	152	135	206	187	179	180	169	141	162	195	259	239	222	222	186	203	244	134	133	139	132	113	103	145	260	292	334	283	236	241	317	172	210	160	155	181	133	189
YDL020C	274	283	278	236	220	228	296	197	180	156	139	131	141	185	158	166	139	145	128	110	155	278	270	283	250	227	220	253	128	144	127	110	108	106	142	326	320	317	306	256	253	315	204	181	201	139	144	144	190
YPR149W	214	243	213	225	184	168	278	197	213	195	194	157	167	235	193	187	205	155	144	158	182	214	236	206	196	186	210	222	164	167	158	137	132	147	174	265	246	232	271	213	162	234	201	186	176	147	156	137	153
YBR115C	204	197	186	179	182	163	245	172	220	186	180	127	169	202	218	199	181	176	169	167	205	252	214	211	224	192	185	252	145	156	147	124	116	125	161	274	249	297	238	208	227	279	158	133	149	146	123	133	151
YNL097C	214	212	186	199	164	163	178	168	173	207	159	139	138	192	201	205	172	170	144	136	165	266	219	220	200	195	176	222	152	136	138	133	126	114	136	306	309	291	291	248	245	327	182	195	183	144	150	160	186
YHL001W	246	194	205	175	175	164	251	155	163	154	133	132	134	171	152	147	134	160	113	120	146	198	185	200	198	139	136	182	166	166	164	130	143	130	167	209	221	239	188	164	170	219	217	199	218	198	158	170	199
YBL051C	215	268	244	205	167	171	222	206	207	175	184	163	160	220	139	157	168	145	129	115	161	235	245	242	236	200	199	266	148	121	142	124	112	110	146	373	373	335	316	251	303	373	162	158	170	132	143	128	155
YML120C	273	302	294	259	249	238	340	188	226	214	198	170	166	197	191	189	162	172	125	114	167	270	273	267	242	193	204	235	135	125	146	139	123	111	136	336	320	323	298	235	245	334	164	226	204	174	172	149	211
YBR276C	236	230	218	177	172	160	238	186	154	171	162	152	155	183	174	193	194	159	159	156	201	247	256	250	212	200	189	250	138	136	124	111	108	120	163	285	245	311	276	246	218	301	179	158	160	147	134	118	165
YIL112W	273	245	227	215	174	198	243	182	169	188	178	145	146	215	214	187	175	165	173	156	186	275	296	262	257	203	221	278	127	138	116	127	96	101	136	325	310	307	293	250	259	382	148	150	135	126	110	114	143
YMR208W	247	198	248	212	174	184	235	200	165	166	170	146	148	168	197	160	194	171	153	174	195	277	249	229	200	202	205	248	147	153	127	143	105	120	150	282	285	298	266	223	235	309	151	161	176	129	103	101	146
YNL103W	208	262	216	230	163	185	226	182	166	174	143	119	122	165	186	189	172	176	131	157	175	234	219	243	225	202	198	268	131	130	137	136	113	104	150	313	296	317	283	248	272	323	190	180	187	151	152	136	168
YKL140W	252	233	236	218	183	188	268	196	191	178	180	155	129	177	183	190	187	165	156	181	172	257	253	272	253	190	212	269	138	136	136	128	112	110	172	263	283	293	270	248	255	292	161	168	169	129	117	123	149
YKR012C	213	225	233	201	166	145	221	198	199	178	176	139	163	201	158	158	176	146	117	124	147	220	226	221	186	160	181	231	139	142	153	106	114	122	136	310	267	285	272	228	197	306	188	210	211	175	145	145	220
YOL061W	239	204	168	192	204	157	228	192	197	179	153	131	139	187	139	166	176	154	127	127	187	255	220	222	208	159	148	216	131	133	140	127	86	111	132	266	277	250	219	210	220	266	185	168	177	196	135	131	181
YHR114W	208	215	201	204	175	148	207	204	172	184	169	154	141	213	213	220	199	205	168	166	200	267	238	280	231	187	222	257	139	136	127	155	101	118	113	315	287	303	264	253	236	320	139	158	120	125	112	116	153
YEL022W	206	197	208	174	156	179	220	153	149	179	130	133	148	174	171	215	180	153	143	140	199	252	229	230	228	202	208	226	109	144	117	118	102	95	148	265	246	297	238	210	208	236	138	120	114	126	111	90	130
YNL219C	263	236	258	238	195	208	264	168	143	148	142	122	142	180	174	164	165	152	123	133	174	254	248	264	230	198	177	267	160	152	170	125	121	104	156	302	277	273	275	232	222	296	151	164	151	132	117	121	153
YHR107C	204	220	252	202	179	182	225	163	189	195	158	142	136	160	198	181	178	147	154	125	182	177	218	216	173	160	191	209	144	127	156	131	95	108	131	266	270	288	217	204	202	264	199	162	196	140	148	150	185
YKL127W	215	269	231	215	177	173	231	193	192	191	159	160	170	155	182	189	196	177	142	156	196	216	221	220	233	165	163	252	138	143	137	153	112	108	142	248	276	263	219	224	228	259	162	158	188	140	140	124	160
YDR182W	273	234	259	222	207	193	267	180	160	195	164	144	137	168	181	168	172	152	150	134	164	265	225	265	233	203	213	265	162	132	151	138	108	108	158	297	318	269	289	231	272	287	175	160	155	144	127	121	164
YJL172W	231	194	185	172	141	139	181	232	242	198	200	181	131	224	194	198	176	176	141	151	208	240	280	284	228	183	204	254	145	150	138	125	114	118	165	282	288	248	236	195	219	283	155	132	139	145	138	127	156
YGR119C	219	239	218	170	191	198	224	185	190	165	153	129	149	181	203	173	175	176	141	123	184	236	238	261	235	199	219	268	127	119	144	105	107	121	141	292	297	303	246	211	246	301	151	152	164	112	136	130	181
YPL206C	205	231	235	191	195	189	224	214	211	196	171	175	159	185	189	191	169	187	120	133	195	223	244	222	220	170	180	219	163	178	153	165	127	119	179	271	267	259	246	203	222	271	199	176	170	138	130	169	197
YDR011W	238	268	241	221	211	166	210	192	184	188	182	135	160	194	208	187	183	182	150	160	202	246	264	251	233	182	188	249	135	132	157	120	128	131	128	313	306	330	253	240	255	282	159	180	171	149	154	123	190
YFL013C	226	206	208	207	195	161	212	172	175	168	162	142	146	167	205	169	194	180	150	132	190	229	259	243	207	206	202	253	127	146	131	133	98	91	148	313	332	340	281	266	242	320	164	136	140	143	102	107	158
YNR055C	230	232	237	199	188	166	230	216	190	181	168	134	150	218	195	179	185	194	163	144	209	242	247	259	232	210	183	258	128	143	141	116	97	115	133	299	336	320	288	240	250	335	167	178	186	155	151	132	181
YMR304W	243	256	263	244	224	183	242	188	197	193	179	151	138	168	194	205	205	159	166	154	203	301	282	291	229	197	223	263	128	118	141	128	112	112	144	349	379	354	317	284	307	357	145	147	153	104	100	99	150
YCR059C	197	200	178	172	162	163	235	194	165	168	170	154	131	168	191	171	196	155	143	146	195	200	198	216	199	152	143	204	165	165	152	127	109	130	153	241	240	253	229	182	174	228	181	189	181	177	137	140	189
YLR230W	229	215	227	201	194	164	208	184	185	184	160	143	150	208	179	161	168	163	148	158	179	206	202	210	185	173	162	226	141	141	148	149	107	114	154	314	253	283	273	202	199	303	170	183	201	206	160	171	207
YOR299W	211	214	204	198	169	184	214	187	195	204	172	124	129	181	194	169	172	164	145	151	180	228	203	198	192	190	178	212	122	136	168	116	110	96	153	268	234	265	229	181	192	281	163	188	159	149	129	147	185
YLR399C	234	245	249	214	189	212	252	179	171	179	167	136	117	190	193	186	181	197	147	134	195	257	271	256	206	182	205	248	149	121	141	122	113	101	133	275	267	314	257	236	240	282	169	141	164	144	102	119	149
YNR050C	198	200	223	202	160	176	214	201	183	179	161	144	153	202	169	186	194	149	132	133	190	216	227	239	209	141	178	231	135	139	162	114	104	108	146	272	263	283	230	191	199	276	170	195	173	180	134	132	180
YEL007W	222	204	203	165	167	174	183	182	181	189	163	146	160	186	182	150	140	134	128	125	160	239	213	201	199	156	175	224	166	178	147	146	127	129	173	306	304	295	257	227	235	283	150	140	173	132	107	97	138
YLR436C	288	270	268	229	188	198	289	194	161	166	180	134	136	189	175	162	166	167	130	158	176	285	250	256	205	212	190	265	121	139	138	109	117	107	135	343	323	308	322	243	270	328	148	161	146	148	121	118	177
YOL057W	244	217	227	233	193	171	233	186	155	165	143	120	160	188	186	165	171	171	130	143	196	235	251	259	210	192	217	275	120	137	148	105	93	100	148	306	279	265	258	226	231	293	167	181	141	119	116	115	144
YBL064C	267	285	264	243	218	193	288	204	178	200	159	163	142	181	176	192	187	143	131	145	177	252	267	233	261	210	192	268	135	155	147	150	118	125	134	309	295	282	265	229	275	304	181	217	182	152	149	152	202
YJL117W	206	217	218	213	180	161	252	179	181	177	173	148	139	179	198	168	208	145	120	174	177	237	233	233	185	189	188	248	153	134	157	134	118	94	151	277	254	275	224	228	181	293	171	158	147	135	116	125	154
YER067C-A	294	287	284	236	224	237	275	215	195	200	178	162	177	239	157	146	146	118	119	108	155	268	262	247	245	220	232	297	147	156	160	132	93	117	150	279	288	279	257	240	236	323	208	179	211	189	140	144	192
YCL008C	194	190	190	179	150	144	211	178	213	189	180	149	162	180	183	169	159	145	128	154	164	201	183	214	185	192	164	222	143	141	155	136	113	113	153	258	267	300	250	220	224	267	183	213	214	210	181	174	190
YMR307C-A	219	234	218	185	168	183	242	195	146	184	135	146	147	183	205	177	185	162	135	153	179	219	212	221	225	179	182	224	125	124	121	99	93	96	137	223	291	276	224	229	205	240	196	185	195	158	153	157	214
YGL197W	217	222	245	163	195	153	191	237	223	189	213	155	176	222	240	245	189	183	200	168	259	260	250	287	237	190	188	272	148	149	161	124	111	94	158	344	328	340	315	241	292	320	148	143	118	143	105	99	141
YOR215C	255	266	247	224	194	183	265	162	152	157	149	143	125	178	169	175	170	179	139	152	175	253	268	269	242	190	204	242	144	140	142	140	96	104	138	284	283	286	276	220	249	329	117	135	143	123	114	117	160
YOR155C	222	237	239	198	183	185	243	182	172	193	196	149	158	191	208	180	201	169	140	143	219	226	246	225	219	201	199	279	169	123	163	153	111	129	147	294	303	278	253	226	229	310	172	143	183	166	122	107	143
YNL238W	252	255	245	202	171	164	239	189	159	180	160	132	126	180	177	156	172	189	141	126	187	213	218	216	213	182	161	231	146	131	145	116	88	115	171	253	252	275	255	221	203	256	188	187	165	161	126	142	174
YLR278C	214	201	210	176	164	150	217	178	192	188	171	165	138	188	186	163	160	148	119	125	166	263	246	226	208	163	201	238	129	152	135	109	106	102	136	290	280	305	257	213	249	298	175	194	157	151	136	141	143
YOL018C	227	205	225	212	166	192	232	162	174	183	173	127	150	158	176	163	187	163	139	137	147	240	231	229	237	186	195	249	153	144	129	124	103	98	122	310	319	307	276	224	226	308	191	161	156	163	128	115	165
YMR119W	246	259	258	224	225	194	249	183	166	177	152	146	137	171	193	193	187	165	131	166	179	246	242	247	253	210	192	271	143	144	155	135	116	103	132	342	305	310	300	230	285	308	154	139	123	114	104	109	137
YNL180C	244	253	245	220	177	192	237	166	157	165	123	117	120	178	157	174	166	143	113	152	171	271	255	292	238	196	211	246	115	127	143	128	121	102	148	365	296	299	293	303	248	364	145	126	151	111	107	101	137
YIL069C	176	192	180	158	150	158	174	148	154	154	149	126	116	156	196	178	187	154	128	129	197	185	213	190	150	154	168	183	144	140	175	119	114	112	158	221	234	234	204	158	159	225	147	156	145	134	120	123	161
YDR152W	195	206	182	196	147	175	212	164	168	161	140	142	121	160	168	195	157	179	137	137	186	207	213	180	195	172	184	217	129	122	133	127	107	120	138	274	247	279	232	211	205	284	165	181	181	175	118	122	196
YOR212W	227	203	210	174	179	152	196	178	168	166	165	118	148	172	151	143	160	143	117	112	159	233	212	204	174	149	175	204	157	116	136	120	98	102	133	224	264	260	220	202	216	248	195	167	201	149	132	131	158
YLR207W	210	215	227	203	171	172	244	197	172	177	177	134	117	195	192	178	164	138	124	144	176	234	217	220	207	184	170	241	124	139	137	119	105	123	150	291	260	271	240	240	229	283	167	161	193	143	128	131	171
YDR379W	221	235	260	199	182	184	248	177	176	156	163	149	138	205	162	186	174	170	137	148	168	256	237	221	215	201	206	236	143	127	148	117	95	101	129	304	309	340	302	230	238	305	179	146	157	130	113	114	163
YMR290C	199	198	191	189	157	157	210	151	153	145	164	108	113	173	151	163	178	149	117	150	159	219	199	244	186	175	171	209	122	107	111	107	94	88	122	276	297	254	261	247	214	254	121	152	156	126	114	98	173
YMR131C	184	180	168	148	142	126	179	182	168	161	150	149	156	185	191	192	184	153	144	123	162	222	226	234	201	176	174	232	110	115	110	96	103	101	119	248	253	223	252	201	206	250	137	169	162	114	118	104	161
YKL179C	168	208	246	194	153	144	203	178	172	186	156	133	140	198	202	192	224	169	168	156	170	234	221	252	205	209	205	243	130	109	148	124	88	105	140	342	271	301	267	236	238	321	109	157	105	113	104	92	120
YJL155C	248	236	229	208	194	158	260	161	177	199	161	121	152	169	175	151	185	172	132	126	169	236	251	235	217	172	202	261	120	143	140	120	94	102	121	323	320	311	292	261	251	331	155	161	157	120	115	105	131
YER023C-A	224	207	255	182	166	171	232	175	184	189	154	151	132	203	201	196	178	199	155	166	189	238	209	190	173	170	174	241	142	156	162	141	124	125	171	258	298	251	245	197	200	249	198	201	164	182	127	152	185
YPR019W	228	226	198	193	163	159	229	190	177	176	146	126	138	210	222	172	192	177	166	144	211	217	239	215	193	192	171	220	141	129	131	110	108	123	126	286	304	277	248	223	212	318	158	165	161	139	89	96	167
YMR080C	238	215	214	240	196	160	203	189	191	155	190	190	126	199	183	183	200	192	152	176	205	230	224	222	206	189	144	235	139	153	137	104	92	83	125	283	276	308	261	258	228	293	175	170	142	152	121	148	153
YCR067C	231	222	249	206	197	209	226	181	192	203	157	147	140	217	172	166	168	147	160	129	188	259	205	234	208	179	180	249	140	147	122	108	109	86	153	296	308	261	272	233	237	295	153	142	149	153	128	107	178
YHR158C	244	206	227	201	161	185	218	150	157	168	169	126	130	177	198	177	187	163	143	150	174	249	246	257	223	185	177	231	120	123	110	108	113	110	115	276	300	313	261	198	234	316	122	135	114	140	115	107	146
YBR290W	211	208	226	191	175	154	218	210	207	178	169	118	138	202	150	154	155	147	112	116	135	235	249	239	213	203	219	269	155	121	139	121	116	121	152	256	281	271	200	177	201	258	197	168	176	168	140	147	184
YMR214W	212	177	193	188	160	145	172	207	176	162	140	134	128	181	168	176	166	155	145	134	186	226	197	191	189	187	173	221	160	116	155	126	125	100	152	242	240	226	200	182	186	246	176	160	158	155	133	130	168
YOR232W	234	223	212	214	182	175	216	140	147	161	132	140	124	142	160	168	174	142	128	128	163	240	260	230	242	193	202	250	146	150	123	126	112	100	138	266	307	286	224	201	220	293	138	136	156	118	105	116	144
YML016C	282	274	230	254	211	203	244	161	150	154	132	118	142	183	173	171	145	146	121	124	184	245	272	246	242	188	213	255	123	115	126	116	106	82	111	329	331	344	274	246	276	327	171	173	160	157	143	121	166
YLR099W-A	160	181	159	146	137	151	168	153	167	154	126	110	137	157	170	153	141	158	119	137	146	173	161	185	153	127	131	180	204	178	204	154	147	163	211	163	176	195	153	119	127	158	235	212	189	170	143	147	218
YLL019C	260	229	229	204	176	212	220	173	210	179	150	129	132	184	150	163	181	166	132	139	156	245	207	224	212	205	173	229	140	150	142	131	110	110	145	286	313	310	298	271	254	340	170	172	121	138	119	124	164
YNL306W	222	239	226	204	171	186	254	167	166	182	157	115	151	186	160	174	174	146	156	129	172	238	253	259	224	177	203	256	121	157	116	118	108	108	144	292	270	281	242	199	203	267	197	172	156	171	135	126	150
YAL021C	217	223	208	204	166	185	237	200	180	190	180	161	162	204	172	175	163	147	129	143	159	227	202	214	200	164	179	198	148	146	141	133	128	128	146	288	256	257	252	236	220	272	185	170	171	170	126	144	185
YLR006C	256	229	235	215	225	195	234	193	202	140	149	141	135	171	168	175	187	165	141	153	174	254	255	209	212	172	202	280	142	128	141	131	102	96	131	319	315	327	287	258	268	334	154	140	159	127	136	131	150
YER016W	210	193	207	170	162	151	203	183	153	167	157	132	146	165	201	172	175	175	149	156	197	242	235	249	199	203	191	236	136	138	125	132	94	98	134	268	305	278	262	212	188	280	153	140	152	157	116	114	135
YDR284C	256	225	266	207	176	201	240	178	202	206	157	138	144	155	173	151	191	169	139	113	187	267	229	231	226	185	184	213	158	161	164	134	115	113	122	286	273	277	245	202	208	298	155	161	176	162	129	143	162
YOR176W	236	233	233	220	189	192	257	178	200	196	172	144	125	193	169	186	196	156	124	142	197	238	243	218	232	211	219	248	149	141	137	136	100	110	151	299	295	282	227	214	233	274	177	183	167	178	121	118	136
YNL131W	253	237	213	170	176	165	229	148	165	181	133	132	130	159	166	155	170	146	155	139	175	237	243	235	213	179	172	235	151	120	133	134	102	125	122	287	271	240	286	253	203	315	139	126	115	150	98	120	150
YOR021C	203	225	195	165	173	166	187	161	149	177	130	138	118	189	167	174	175	157	124	112	165	241	233	231	215	202	179	242	126	135	135	116	110	120	128	264	259	254	220	209	216	298	167	165	150	150	101	134	162
YFR030W	243	219	222	191	194	176	220	184	185	162	160	111	134	158	181	189	164	172	140	167	192	233	226	227	219	195	179	271	129	143	158	139	114	111	148	293	271	297	272	224	266	266	149	151	148	135	112	98	142
YPL181W	225	203	224	175	160	200	208	184	185	177	166	127	139	191	181	171	216	148	121	153	223	216	231	209	190	183	177	223	141	132	142	117	96	103	136	292	301	268	255	225	216	305	169	164	169	166	136	121	145
YJR075W	229	206	225	192	174	165	199	170	173	158	146	126	140	172	191	183	173	190	152	122	214	224	210	244	198	176	182	214	164	160	132	135	121	111	137	258	264	262	227	205	204	256	142	141	147	131	116	114	144
YJR115W	260	218	212	200	178	181	249	205	175	185	183	175	155	190	155	151	161	106	126	119	159	243	228	226	196	159	185	252	167	147	129	131	119	106	133	268	279	283	229	217	212	283	188	157	170	183	151	129	199
YDR214W	210	225	205	169	145	175	202	215	213	192	209	143	152	186	192	182	188	178	159	151	189	235	212	218	183	162	169	203	163	158	157	156	112	122	145	284	290	254	252	193	211	232	154	185	150	139	131	100	153
YBL004W	187	176	175	160	155	143	194	131	147	156	132	96	123	154	152	146	165	153	124	128	177	199	240	232	194	196	182	208	112	96	105	105	95	85	112	262	263	256	221	202	205	284	142	133	131	131	100	90	136
YEL012W	236	235	228	228	183	187	226	178	144	156	174	123	130	168	176	173	167	124	138	158	165	238	231	237	232	183	200	242	148	148	150	136	139	115	163	273	300	295	274	198	240	306	196	195	153	147	129	141	188
YCR093W	249	252	235	221	231	168	207	166	173	192	164	162	126	185	198	194	198	160	147	146	162	282	255	271	206	205	174	286	130	142	124	125	82	110	137	325	357	312	311	257	246	303	117	126	164	123	99	111	151
YGL221C	198	216	218	198	143	162	232	209	181	199	189	157	130	190	186	175	184	179	146	117	167	186	202	209	183	164	165	193	148	160	137	148	119	116	153	243	242	262	199	193	175	259	187	175	209	150	174	162	203
YGL172W	259	236	246	197	174	176	258	199	173	184	172	160	138	172	189	155	171	184	125	151	153	228	256	218	239	156	184	248	139	142	123	128	109	111	131	275	284	271	240	198	207	232	187	166	166	145	147	133	170
YPL203W	233	238	256	228	193	173	257	183	201	197	164	171	154	171	186	158	147	165	128	134	179	257	255	236	220	207	172	233	155	145	143	133	110	108	145	320	328	297	301	224	255	312	176	167	165	131	131	137	147
YKL184W	235	230	203	182	153	154	223	167	166	177	157	143	146	155	175	168	183	161	141	135	154	225	208	228	225	170	171	234	123	136	132	124	108	111	149	322	324	319	311	252	238	321	145	147	128	133	90	100	124
YLR387C	213	231	214	177	152	157	188	196	203	180	178	124	162	182	210	212	151	172	155	151	188	218	225	265	216	190	202	274	134	137	133	135	124	109	126	296	265	309	277	203	228	252	169	157	167	155	115	112	164
YMR275C	234	245	218	211	170	202	251	187	197	199	165	146	159	197	154	172	182	178	108	140	175	276	271	243	238	203	201	257	133	120	130	108	103	95	132	310	309	301	264	270	261	269	159	136	140	144	108	119	157
YKL096W	280	295	242	233	229	223	261	166	176	169	142	118	134	190	133	138	136	115	117	104	131	245	244	232	256	227	184	257	134	138	137	98	102	113	119	340	349	341	298	290	247	317	202	185	184	172	163	162	177
YER006W	202	186	193	176	117	164	178	150	144	144	115	120	114	176	159	157	160	149	164	142	147	183	214	205	197	176	167	233	119	117	101	106	102	84	100	235	227	227	221	169	183	238	153	162	154	155	103	123	166
YKL033W-A	232	195	204	178	160	150	220	208	171	165	130	135	141	170	173	158	201	169	146	158	159	210	229	196	200	168	173	194	156	157	125	136	108	127	152	282	266	251	252	209	229	276	143	169	146	125	126	122	146
YBR005W	181	191	192	137	143	157	199	183	195	180	159	144	120	190	184	199	175	167	152	161	202	176	197	174	180	166	155	188	155	164	162	156	136	145	177	201	203	203	172	163	136	200	160	148	166	140	114	121	165
YPL084W	249	228	222	199	171	195	234	165	166	156	161	131	122	151	174	183	191	160	120	153	216	269	255	222	215	200	206	242	149	133	126	109	104	109	135	293	296	328	319	252	232	321	125	133	136	113	89	92	125
YDR006C	216	238	218	206	156	168	208	176	177	178	162	146	135	174	146	152	147	127	112	128	154	245	229	218	205	188	195	236	136	143	143	122	109	101	160	289	254	286	227	209	219	284	173	194	170	151	129	142	168
YNL115C	241	225	234	194	169	180	252	206	190	190	179	141	161	203	203	185	180	203	144	155	200	215	250	253	226	196	198	250	143	133	159	146	124	113	153	314	275	298	250	239	220	283	153	163	146	140	109	115	160
YHR133C	216	215	197	170	173	150	197	177	137	168	139	121	136	181	179	170	172	165	152	135	179	211	212	222	193	181	164	236	125	129	115	128	100	114	140	278	266	255	240	212	221	261	165	144	149	145	110	123	136
YDR329C	242	240	212	222	164	157	227	183	201	163	172	155	145	187	157	164	139	147	146	154	172	246	241	244	206	162	207	276	138	145	143	118	126	122	147	300	280	267	258	202	237	264	148	152	158	152	125	106	161
YML067C	225	225	179	197	148	187	231	195	184	178	163	131	140	206	192	159	176	160	161	137	182	224	227	262	231	188	180	218	152	148	128	130	129	120	148	239	276	241	230	193	177	269	151	135	159	118	133	104	142
YJR051W	241	228	226	190	173	176	199	165	203	182	154	154	136	177	200	186	202	183	151	142	184	225	227	228	202	173	190	232	148	151	141	148	122	122	140	276	283	270	265	205	212	278	174	139	164	134	102	110	145
YJL082W	272	244	240	228	199	193	240	168	169	175	156	119	119	177	159	154	165	159	136	139	169	239	237	249	236	206	184	251	146	127	139	120	104	100	128	312	325	336	256	249	246	321	146	155	164	141	120	131	130
YPR169W	207	192	198	174	158	145	200	179	144	158	145	113	146	160	181	176	171	185	144	174	191	247	218	216	182	156	187	240	125	136	123	129	92	104	130	245	268	272	274	191	203	276	140	155	141	125	126	86	163
YER154W	218	234	227	187	192	177	227	157	162	157	133	137	125	178	152	162	160	145	118	137	156	227	263	208	204	171	170	222	146	130	149	121	111	112	120	266	254	245	257	207	229	278	162	164	179	139	122	121	171
YLR189C	235	195	213	214	185	170	244	177	206	143	160	140	150	188	198	192	208	168	140	167	217	260	284	253	268	219	201	264	129	106	112	102	112	108	103	344	340	331	307	260	237	354	124	128	158	115	122	99	119
YKR096W	242	262	235	221	197	198	257	179	162	151	148	140	136	162	167	149	163	146	114	142	199	222	236	255	218	199	177	254	111	139	142	109	111	96	146	317	266	291	270	261	222	290	144	159	142	151	123	118	161
YHL003C	245	224	234	198	176	182	228	163	177	160	149	124	157	182	171	167	180	176	156	132	178	228	252	262	223	188	169	233	133	125	121	122	109	113	142	276	281	264	254	212	189	252	177	157	137	135	126	123	161
YGR255C	238	225	214	203	181	158	238	185	174	178	142	141	153	182	162	171	179	168	130	125	187	249	228	244	208	200	203	239	145	174	148	116	119	107	129	294	261	246	256	215	220	262	144	144	144	134	132	121	160
YEL063C	238	218	208	210	180	188	247	204	157	185	162	131	161	190	166	141	159	151	139	129	144	256	240	244	238	181	208	271	134	123	114	154	109	98	109	274	302	296	249	227	231	320	164	153	171	153	148	135	172
YMR086W	229	222	239	207	170	159	247	174	193	201	153	141	146	181	193	193	180	192	178	178	220	235	255	261	194	202	204	252	139	146	142	120	95	99	116	293	326	327	284	261	271	299	135	114	118	95	103	88	132
YPL031C	225	196	193	181	165	148	204	181	202	202	166	147	170	173	180	171	184	164	139	142	186	200	202	209	200	175	164	241	150	152	146	139	109	130	151	279	248	265	265	170	197	274	180	193	172	144	114	150	181
YLR203C	232	242	227	200	176	180	243	172	184	165	148	128	142	181	127	166	153	150	126	108	173	222	275	246	222	192	178	268	150	134	123	112	113	142	145	254	286	265	287	215	199	276	165	182	158	168	135	131	177
YDR358W	236	234	215	201	185	197	249	180	174	174	153	133	155	210	171	178	170	147	157	136	202	235	273	225	227	164	169	255	117	133	136	105	110	101	152	280	292	246	225	180	197	277	159	183	153	153	131	127	142
YGL238W	229	219	218	190	166	165	216	135	143	166	142	120	125	164	184	174	173	154	136	125	162	246	237	241	219	197	200	262	144	145	143	116	119	98	142	265	239	270	228	204	216	297	135	145	153	148	106	123	136
YHL002W	219	184	234	192	172	160	226	149	173	187	136	135	141	186	137	147	165	147	117	127	147	217	224	220	208	163	187	222	165	144	145	148	117	100	168	221	282	241	208	189	205	276	185	172	165	145	130	141	175
YFL004W	200	193	171	201	146	164	204	177	190	171	152	127	122	181	232	206	200	185	183	142	217	239	238	249	208	204	202	260	139	132	106	118	104	96	112	282	299	274	280	212	242	300	108	111	103	111	78	96	112
YOL027C	232	216	211	232	155	180	219	156	154	147	123	117	111	167	198	202	183	165	141	146	194	233	202	231	175	159	180	215	137	158	141	121	117	99	136	291	261	262	248	219	204	257	143	142	148	113	100	118	136
YOR243C	208	186	196	170	167	144	188	151	179	150	132	133	103	157	174	160	160	152	113	138	173	214	272	193	214	175	167	257	120	121	128	93	94	78	87	286	292	252	257	219	196	270	152	135	128	125	109	96	158
YOR208W	218	233	246	244	197	207	270	159	160	158	160	108	128	164	161	162	151	170	109	135	185	241	229	254	215	174	218	244	105	145	128	91	110	107	124	293	312	290	267	238	259	299	153	142	126	111	111	89	121
YGR143W	242	253	244	242	194	191	238	180	193	175	189	148	148	185	170	166	159	169	119	133	171	245	240	247	229	197	174	243	128	134	124	128	89	87	148	335	281	302	269	241	250	310	179	172	160	167	170	150	176
YDL047W	234	221	240	194	177	164	245	180	186	164	166	130	119	144	183	158	153	168	132	135	160	220	231	205	216	168	147	239	150	128	143	127	111	107	138	293	265	269	258	195	203	248	169	187	161	165	131	129	156
YNL150W	171	198	201	180	138	152	201	145	173	145	131	106	110	135	170	194	190	183	145	145	202	251	197	204	195	166	181	218	146	152	140	120	100	114	126	259	293	250	265	220	231	283	124	146	134	110	104	100	119
YBR248C	174	187	181	169	157	160	200	178	157	183	162	145	154	188	180	193	203	186	152	141	221	164	212	176	197	138	148	206	161	143	159	153	98	127	146	258	261	230	224	206	184	286	143	133	138	133	115	126	143
YNL155W	247	232	242	164	176	189	208	169	174	164	147	148	144	139	166	171	188	152	121	138	172	211	242	190	214	166	171	225	136	136	149	127	104	144	157	270	238	262	226	205	209	274	123	134	125	119	96	94	137
YML038C	243	235	213	203	170	189	219	157	160	151	160	111	127	146	143	165	195	136	133	126	154	203	191	211	196	157	170	209	143	143	119	126	115	120	124	259	241	229	219	175	194	234	164	151	156	115	118	116	144
YPR029C	226	244	236	227	163	190	230	174	174	152	137	146	134	153	155	178	180	149	138	112	153	269	237	225	214	220	192	233	141	126	143	137	125	101	140	285	274	270	254	222	223	253	144	163	137	133	104	103	141
YOR224C	181	192	183	190	149	151	189	176	185	152	140	133	146	163	166	169	172	144	137	139	193	194	204	186	164	163	156	207	147	137	136	128	97	117	137	236	230	223	203	175	182	243	163	153	146	150	128	108	144
YIL116W	226	229	200	190	168	169	217	193	172	139	168	148	134	172	187	172	154	182	135	143	182	194	224	194	206	179	180	227	159	147	144	120	131	87	148	266	232	242	241	174	194	231	153	118	153	132	110	120	134
YNL167C	205	205	235	188	165	170	218	141	154	152	163	136	132	172	154	156	163	149	144	117	169	241	232	234	199	187	195	245	134	105	118	97	81	102	143	347	325	311	314	256	255	292	133	143	153	132	103	109	118
YDL051W	201	224	203	179	180	163	199	155	154	147	136	104	130	156	154	159	166	172	133	121	157	228	222	230	211	187	201	237	101	105	122	111	94	91	136	248	256	231	199	186	168	237	140	148	149	136	114	115	143
YBR279W	202	232	218	183	182	172	206	146	151	181	137	128	125	154	183	177	166	165	138	151	185	252	271	226	235	195	198	263	131	141	147	123	104	132	153	297	289	314	264	225	238	269	125	116	118	102	100	92	136
YJL128C	210	204	197	177	186	178	221	188	180	179	167	144	136	186	152	159	156	148	125	143	185	212	218	233	176	187	170	211	121	132	129	118	111	107	117	293	275	263	244	199	229	283	164	173	163	159	110	133	180
YIL016W	191	181	185	182	149	162	200	163	141	150	142	133	109	138	163	155	193	155	124	129	177	239	221	222	187	177	177	253	127	130	122	123	115	99	134	268	239	244	197	200	172	261	132	147	126	124	89	111	135
YKL204W	215	202	206	206	164	163	207	187	178	156	119	116	110	180	147	181	172	159	153	140	170	202	247	239	206	164	195	249	130	116	120	96	94	98	129	368	328	338	260	272	267	321	156	120	161	134	101	105	135
YOR045W	205	178	228	196	171	155	215	168	151	131	146	156	117	169	133	122	111	112	103	80	110	187	181	195	191	146	160	188	159	140	180	143	121	141	165	246	229	227	187	157	174	208	209	214	194	173	131	138	195
YOL105C	249	226	258	234	167	186	259	180	179	136	149	138	143	169	148	140	171	135	117	119	153	235	217	237	213	188	172	242	117	129	120	108	96	91	145	302	288	266	245	225	208	263	204	181	201	172	136	164	179
YDL144C	212	212	226	185	177	186	209	206	174	160	154	116	127	168	136	197	173	134	119	111	167	220	210	193	183	149	192	210	150	144	164	151	127	125	147	249	244	217	232	217	186	232	197	201	186	177	171	140	172
YJR144W	212	224	206	174	162	126	203	162	161	172	146	101	139	146	166	154	147	163	141	117	169	219	225	231	176	168	160	245	134	126	114	126	98	98	138	224	216	241	209	193	212	248	152	151	143	119	118	103	157
YIL005W	231	229	209	222	160	183	237	161	162	134	130	122	113	146	158	163	153	155	126	126	165	231	221	275	195	228	184	269	137	125	124	119	116	109	131	307	312	282	258	228	230	296	107	114	126	109	100	80	110
YDL153C	183	166	164	122	122	137	157	146	133	159	121	112	101	159	171	191	179	165	122	143	205	225	234	246	213	200	167	221	107	85	100	76	71	65	106	298	258	267	223	188	210	255	117	124	129	111	90	93	115
YBL040C	227	208	225	211	180	164	222	171	174	185	156	145	127	177	170	159	157	143	123	122	152	236	209	233	231	182	176	251	142	140	157	143	138	120	142	236	221	248	211	177	184	260	155	137	154	136	124	125	166
YDR128W	183	198	220	191	153	146	200	143	157	185	160	134	143	151	166	164	190	144	146	154	145	228	225	216	227	177	173	250	145	126	128	108	85	98	121	301	294	310	255	222	216	313	159	157	140	119	136	115	160
YER119C	229	229	238	187	192	179	217	192	197	186	156	150	141	218	189	164	147	129	118	153	169	227	230	222	204	161	179	242	153	147	167	149	109	113	152	275	248	260	238	204	208	280	186	205	170	157	120	142	177
YOR023C	242	208	238	181	198	177	258	176	161	146	167	127	114	146	153	168	171	117	100	116	145	201	232	247	203	183	190	248	119	106	125	126	104	110	121	299	328	332	273	238	256	317	160	148	175	146	114	129	154
YPL117C	204	190	199	181	155	137	220	178	154	160	142	128	141	164	175	180	167	148	148	131	173	215	222	240	199	173	189	243	125	142	130	101	94	92	131	249	256	238	222	200	216	250	134	128	161	118	120	110	154
YHR080C	238	239	232	213	168	193	207	192	166	178	166	146	145	174	206	223	176	175	136	148	168	283	222	260	236	170	186	232	146	162	127	106	107	105	156	356	291	313	291	269	239	306	152	146	131	133	105	109	157
YMR022W	216	210	214	200	154	150	235	176	170	175	149	121	152	176	154	159	176	153	124	112	185	204	231	210	205	148	198	252	148	141	163	150	120	101	151	278	258	271	214	200	190	252	161	136	147	134	124	101	152
YNL085W	211	198	220	190	179	186	238	164	178	155	150	127	133	182	191	159	184	176	156	153	184	244	216	269	202	209	217	232	121	116	119	121	94	86	124	292	283	266	310	242	212	313	140	110	96	108	101	112	122
YDR153C	216	180	227	210	171	172	198	158	145	139	161	123	129	171	165	156	147	139	121	117	171	222	215	200	204	176	166	235	131	127	121	116	98	99	134	289	263	289	238	198	243	301	170	169	172	147	125	105	162
YGL191W	223	218	216	173	156	172	185	162	158	160	139	157	127	166	168	181	168	147	135	139	184	233	260	241	183	172	146	255	155	164	137	132	142	128	123	217	233	246	214	169	199	265	180	173	153	161	151	140	172
YDR363W-A	210	196	202	184	140	162	213	157	177	156	127	132	100	160	190	158	174	175	162	115	166	254	246	241	195	190	172	224	141	152	126	130	123	105	171	279	260	218	196	199	199	236	131	143	117	100	94	101	124
YER144C	171	199	183	143	142	155	179	161	188	183	183	165	131	194	177	184	170	163	134	131	164	229	207	203	213	167	170	222	119	124	131	117	106	105	134	220	262	239	208	194	182	251	139	131	128	117	84	113	154
YOR281C	196	219	189	196	172	149	193	165	168	146	147	121	134	148	173	191	162	167	137	131	156	226	228	199	200	180	182	216	132	131	122	114	100	93	108	279	291	282	225	217	211	277	155	119	146	119	112	106	144
YPL247C	240	209	218	219	163	171	218	192	208	154	161	164	141	187	188	190	163	153	146	119	183	215	234	219	223	176	192	246	135	139	122	126	113	118	140	279	287	274	249	221	217	284	163	170	167	150	135	99	172
YGR223C	265	231	213	197	172	215	221	138	163	173	150	111	111	145	150	165	174	142	103	130	189	245	229	231	192	189	191	246	122	129	132	111	83	100	102	284	287	310	272	245	221	267	139	132	151	121	125	112	132
YMR215W	197	215	208	175	146	153	191	186	167	174	167	154	127	192	150	158	158	133	135	109	152	238	216	204	202	156	183	220	127	126	142	114	96	115	143	255	254	242	250	223	182	241	154	172	151	133	122	142	159
YDR436W	209	244	221	228	190	151	210	202	180	197	177	157	149	195	188	188	156	144	135	136	187	231	234	230	186	189	217	203	171	140	125	118	100	96	110	286	276	290	270	238	240	296	199	182	191	163	139	148	169
YJL062W	229	244	218	184	163	185	225	173	178	160	176	141	119	193	168	160	121	161	105	107	151	167	200	191	181	154	180	237	156	153	151	137	104	97	152	255	249	238	212	212	224	250	196	181	145	172	124	126	170
YIL118W	208	244	255	212	179	174	241	179	159	199	180	119	146	162	146	127	146	127	111	127	147	212	212	216	203	177	180	240	147	141	160	135	118	114	148	223	240	243	207	189	179	236	174	150	145	151	140	133	177
YDR530C	201	223	231	183	175	195	209	154	180	165	145	144	143	189	185	181	167	161	125	137	154	206	207	194	158	149	160	197	150	153	140	142	98	114	133	249	240	248	242	231	193	253	182	178	186	156	160	144	207
YDL086C-A	217	216	202	213	173	180	198	169	170	181	171	144	135	186	165	161	166	163	134	152	168	206	178	212	177	157	168	194	163	147	148	125	113	102	156	211	206	232	220	175	181	232	206	195	199	156	157	156	191
YML032C	223	219	186	219	181	204	223	172	171	181	131	135	119	156	152	161	156	135	112	132	144	213	222	208	192	160	164	205	110	127	137	126	94	104	149	312	287	294	266	209	203	297	169	193	202	162	152	132	167
YOR330C	220	235	215	211	166	171	217	173	155	159	148	115	135	171	190	141	143	162	115	119	156	241	236	224	226	201	168	246	125	88	97	107	86	101	135	334	262	284	238	233	234	296	138	139	154	107	116	107	139
YOR219C	180	185	194	151	153	154	195	207	175	167	171	136	139	185	198	192	191	165	140	166	196	226	210	217	206	204	163	220	129	152	129	133	91	104	129	251	270	250	225	190	189	250	125	119	130	122	81	94	104
YDL190C	207	211	202	201	145	146	204	181	181	164	161	149	124	173	174	179	208	153	146	141	190	226	251	216	225	183	173	220	116	138	137	135	106	101	138	253	283	249	228	204	208	263	152	117	133	124	106	104	144
YLR065C	213	215	190	164	151	148	195	186	141	161	149	100	99	160	137	149	154	143	97	135	153	222	239	215	180	155	172	212	136	154	127	130	126	133	120	260	232	246	226	165	192	233	136	132	150	129	109	118	158
YNL176C	243	267	266	223	185	206	248	180	173	183	171	130	114	195	147	138	145	120	127	115	137	231	238	234	226	169	176	216	116	122	125	110	86	99	118	294	291	283	248	226	207	293	214	190	205	168	171	158	215
YMR091C	191	202	207	202	170	160	223	159	179	133	171	120	108	166	178	161	178	150	134	131	146	208	207	210	207	182	214	220	126	148	126	121	88	110	141	256	271	245	247	213	209	283	146	125	153	139	109	115	147
YPR089W	207	191	190	166	155	155	175	166	162	175	179	125	140	162	184	186	184	179	157	129	146	249	216	228	213	204	165	225	126	111	127	99	98	92	133	278	301	314	267	225	229	290	140	124	143	124	105	103	117
YBR067C	201	208	203	192	148	181	227	165	196	158	165	125	157	171	160	149	158	151	131	112	170	226	184	219	189	156	151	194	161	128	124	127	107	99	130	258	253	239	230	202	174	250	155	169	185	148	114	123	179
YOR109W	237	195	176	196	159	155	224	165	171	165	165	131	147	180	204	168	176	156	140	134	184	228	228	225	208	188	162	235	120	139	139	87	99	98	109	325	307	289	281	236	225	303	131	143	107	116	87	95	130
YFR013W	209	202	207	171	156	170	193	155	150	159	135	123	106	174	170	167	203	151	134	128	209	243	260	204	215	192	189	236	125	119	138	102	91	84	118	291	281	257	244	218	241	255	113	132	157	122	88	95	140
YPR110C	182	216	171	178	137	163	203	170	179	153	159	106	107	151	150	189	172	141	134	126	157	229	209	224	188	155	160	230	103	119	114	93	95	91	95	271	260	285	236	181	227	249	134	123	124	128	101	86	125
YHR032W	194	181	176	174	123	154	189	201	188	171	140	136	126	158	135	166	177	153	134	116	153	196	187	171	148	138	120	174	128	123	102	98	92	91	115	231	206	255	176	167	173	236	179	219	201	186	149	141	206
YHR063W-A	194	210	187	179	142	160	215	155	127	149	130	117	115	156	165	166	163	199	129	147	187	226	228	224	228	170	171	218	135	134	120	120	104	101	125	245	222	225	222	189	170	226	102	119	113	94	87	88	104
YLL041C	271	252	226	235	195	205	230	176	177	169	160	141	129	172	172	178	168	156	120	114	162	215	247	241	177	191	187	255	129	124	133	138	101	112	152	278	277	270	237	212	229	250	199	202	213	184	146	152	201
YPL070W	253	225	233	219	171	152	246	160	147	163	149	126	106	153	138	155	158	133	125	111	140	235	235	252	193	195	213	222	114	108	129	116	95	105	117	274	294	276	260	229	193	281	145	162	144	114	107	111	143
YGL054C	235	227	222	213	208	181	231	157	163	174	145	99	118	177	133	149	160	131	96	121	151	251	281	244	202	196	198	224	130	134	128	126	93	104	123	260	266	246	220	198	184	233	141	152	137	116	107	131	144
YLR420W	204	191	172	138	147	137	177	177	183	170	153	123	110	169	173	175	164	132	128	126	177	232	201	204	211	171	189	206	142	137	106	112	100	103	130	229	224	260	206	196	178	234	135	142	134	115	102	84	138
YDL074C	217	217	202	192	156	153	208	121	130	152	150	134	128	144	172	146	150	159	117	136	178	230	235	225	204	183	206	250	114	115	117	116	88	81	145	306	306	306	270	224	239	306	109	104	135	101	103	106	112
YMR219W	199	211	191	198	197	176	205	164	159	175	141	115	124	169	197	178	162	136	119	140	182	280	278	243	232	180	189	258	107	116	107	99	103	92	111	320	326	339	324	258	264	325	95	107	110	107	94	101	122
YOL021C	188	174	180	152	139	157	200	167	145	172	122	123	112	140	152	173	180	149	116	116	167	188	211	201	189	187	167	216	115	112	126	105	106	98	119	210	260	251	215	192	179	236	147	139	174	133	123	128	132
YDR309C	247	219	229	229	196	176	251	162	171	155	138	134	140	161	154	172	126	124	93	114	144	214	208	229	179	169	188	222	119	140	138	125	84	111	138	260	268	279	249	236	216	235	167	163	172	144	134	131	170
YNL161W	236	189	204	186	151	149	209	173	182	162	166	137	126	172	184	147	152	140	127	125	169	209	208	217	185	155	177	224	107	128	121	112	114	82	135	284	296	287	245	238	207	297	178	152	153	117	119	121	160
YGL168W	203	200	183	176	173	161	177	156	149	153	146	119	108	160	166	154	164	144	137	121	167	252	218	243	194	186	166	200	141	132	135	139	114	100	161	267	272	215	225	173	189	255	138	124	139	100	96	104	116
YOL013C	203	241	213	175	144	162	207	176	160	181	167	136	114	170	146	149	151	125	138	117	152	239	227	236	196	152	169	208	127	141	145	128	95	114	144	243	228	247	243	171	200	272	158	167	145	135	128	112	156
YIL042C	231	237	252	187	187	154	239	187	175	165	151	144	128	192	164	133	162	130	144	107	182	202	176	186	181	153	172	207	126	137	121	142	88	116	132	277	259	225	236	184	203	276	190	186	179	171	162	157	197
YLR270W	215	190	183	201	193	186	238	188	175	175	162	129	131	162	160	152	158	165	131	133	165	248	234	218	223	179	189	244	129	126	140	104	96	112	112	289	307	316	238	220	243	282	156	161	152	138	99	122	141
YPL087W	215	209	192	189	160	143	218	180	162	161	144	140	157	164	182	190	190	175	150	158	207	222	226	238	197	173	168	228	156	131	146	123	126	105	140	280	248	247	229	197	213	256	128	123	104	109	74	86	139
YDR216W	298	285	257	267	232	270	291	214	177	167	138	128	125	160	163	162	157	113	113	111	163	280	260	268	246	237	221	259	111	103	136	108	101	102	123	345	348	321	293	307	284	366	164	189	170	144	145	124	152
YLR309C	204	161	192	167	141	134	182	168	149	165	116	126	115	143	203	181	199	189	154	164	177	287	296	252	247	222	183	281	110	116	107	100	71	75	104	328	336	302	264	263	223	277	103	95	116	94	54	71	89
YPR086W	221	200	186	164	124	151	208	178	173	182	153	130	131	174	157	156	186	168	131	124	183	236	238	205	214	173	140	231	124	132	132	113	102	80	124	271	271	286	260	198	196	276	137	156	148	113	112	103	140
YOL012C	209	231	200	189	142	166	221	169	153	146	155	128	120	149	169	154	140	157	129	115	166	169	210	196	150	162	168	214	142	137	135	120	100	127	123	245	241	230	207	176	227	241	150	166	152	125	103	119	178
YGR031W	225	230	222	206	171	166	212	203	202	182	170	136	149	200	139	143	136	165	123	148	145	205	185	185	165	140	145	213	130	137	127	132	99	109	145	252	244	232	196	196	174	233	195	195	207	171	151	158	189
YOR291W	180	194	173	184	154	177	222	168	172	162	174	136	120	183	177	184	164	160	140	158	164	232	252	239	236	202	169	239	125	115	101	98	103	99	130	269	270	301	231	221	220	291	128	122	118	102	107	109	148
YDR052C	247	225	198	228	195	180	202	151	166	152	125	121	121	178	169	157	174	148	119	135	143	231	245	204	179	174	165	230	120	112	121	118	105	91	118	315	326	301	271	242	269	327	130	127	126	109	105	119	165
YNL153C	225	195	197	187	151	158	201	157	140	159	134	110	99	141	146	156	148	154	107	103	144	185	184	192	163	135	147	173	144	154	122	134	109	129	139	247	206	237	188	157	145	196	174	156	151	152	152	137	173
YGL082W	233	201	242	190	169	155	193	159	135	166	149	118	120	162	163	140	159	139	110	131	144	200	219	205	211	171	180	212	139	132	129	125	108	87	115	253	279	229	234	184	215	263	151	153	139	158	128	136	163
YHR104W	242	222	195	166	179	159	231	217	187	189	148	133	127	196	176	160	181	158	145	128	189	232	216	192	225	170	166	222	141	132	148	129	121	111	147	258	268	241	216	213	216	233	140	163	163	129	114	118	137
YOR260W	188	194	207	164	136	146	182	169	164	163	136	127	116	158	131	160	142	142	124	105	148	226	208	204	193	175	161	212	139	135	134	128	88	101	131	251	250	247	227	198	207	273	149	151	139	99	125	94	136
YDR044W	198	208	197	179	161	156	208	165	168	170	175	125	148	178	183	168	158	161	158	131	177	181	182	178	171	149	124	190	131	149	146	122	118	103	127	251	222	208	209	185	173	226	190	200	193	188	170	171	201
YPR139C	224	210	208	176	147	177	204	150	161	154	151	130	136	158	151	125	141	148	98	105	128	229	225	198	185	162	165	243	143	125	123	121	111	107	112	229	245	244	234	173	187	234	173	170	139	143	146	127	177
YPL010W	201	176	190	197	175	159	224	157	180	181	136	126	122	174	163	158	143	140	128	126	172	235	215	218	174	190	162	221	145	139	146	133	117	112	138	226	216	216	218	184	182	221	127	130	144	118	96	122	127
YLR371W	190	213	194	194	152	169	227	169	176	187	151	125	125	170	182	165	155	163	138	136	193	206	234	232	212	203	170	257	124	116	127	101	93	88	113	296	289	290	260	231	254	300	144	137	120	128	106	111	112
YOR256C	189	226	198	172	157	151	200	146	179	152	172	124	119	166	167	204	158	159	159	140	191	241	230	213	224	177	181	227	136	118	120	114	96	107	142	239	257	281	216	197	191	274	130	145	134	109	102	86	132
YBR230W-A	202	190	198	163	141	158	178	176	134	163	137	105	129	163	126	144	109	134	87	97	141	207	211	210	174	156	176	222	178	194	159	148	127	98	143	202	219	191	167	158	129	203	191	192	186	155	134	146	206
YOL103W	198	205	205	190	164	143	200	160	159	143	134	110	120	178	195	168	194	177	138	137	174	230	236	214	196	150	157	245	96	102	108	102	93	108	125	287	284	298	250	224	254	269	134	152	147	109	114	113	115
YPR087W	144	165	144	129	134	125	172	169	164	182	138	129	122	154	168	189	175	147	135	140	163	213	189	175	176	141	149	181	144	113	135	111	102	92	158	228	262	212	208	204	178	254	154	153	176	155	113	115	157
YEL032W	216	204	169	161	156	173	203	160	177	151	129	135	134	176	154	176	158	149	129	130	170	194	196	225	183	173	185	214	105	129	123	106	88	95	135	265	249	252	221	207	205	278	173	141	157	156	125	118	156
YOR018W	240	239	240	237	173	201	198	169	209	182	150	130	146	170	162	157	147	162	115	131	163	195	228	231	188	173	178	233	130	138	138	130	106	108	124	255	268	281	219	207	213	259	175	176	184	132	122	136	167
YNL251C	194	203	195	176	169	167	176	166	145	141	118	128	115	155	134	146	153	126	107	85	153	221	229	227	196	161	176	211	122	120	107	107	98	94	100	288	279	269	225	191	219	275	172	167	145	139	139	92	170
YML013W	195	192	226	166	151	156	199	178	177	188	170	144	174	153	212	182	163	174	126	131	181	213	206	231	214	167	179	193	141	143	141	121	111	133	158	269	246	270	210	195	182	248	143	134	153	140	108	122	162
YCR026C	181	175	198	193	137	125	195	192	205	223	154	146	144	186	175	160	165	143	125	111	177	219	207	205	194	149	174	212	134	141	122	126	121	87	128	228	243	274	204	178	164	220	149	154	147	149	121	116	157
YBR090C	200	223	226	211	167	180	228	192	144	127	135	109	102	159	152	145	147	121	111	121	161	225	233	237	226	172	186	220	140	128	123	103	119	100	121	265	277	266	225	202	220	276	191	158	151	160	119	138	158
YER065C	245	233	241	194	173	159	256	155	152	151	141	142	122	154	139	131	136	108	104	123	120	193	209	177	182	160	153	200	121	133	112	122	101	87	121	264	216	222	228	199	205	279	217	195	211	197	167	165	212
YPL137C	217	206	233	195	177	179	219	156	179	168	153	130	110	178	177	149	152	153	138	124	149	202	203	196	185	166	171	245	167	129	137	125	116	108	119	256	270	265	237	192	221	263	176	154	153	160	134	138	158
YBR202W	212	203	220	210	164	190	200	176	162	175	147	120	135	166	193	153	194	128	135	132	163	223	202	218	186	143	163	226	142	121	129	86	97	90	110	299	268	285	237	222	222	302	148	146	149	153	103	130	137
YGL219C	222	229	217	195	172	181	207	198	168	149	118	111	102	148	174	152	143	121	127	108	146	223	226	201	203	200	171	232	124	139	131	123	95	105	129	232	263	266	225	188	177	272	175	183	187	158	141	151	163
YNL044W	234	195	192	174	163	145	195	181	157	162	141	130	133	172	144	157	139	145	117	128	148	244	218	214	249	188	153	203	141	127	156	135	101	129	152	223	241	250	230	202	158	225	162	151	134	116	106	121	146
YDR189W	192	173	204	169	147	145	202	157	153	167	157	107	131	145	171	155	160	152	130	117	147	223	222	239	214	168	187	232	124	140	116	113	109	94	133	238	239	223	207	175	203	263	136	117	136	119	103	108	120
YDR405W	202	222	207	184	176	180	239	168	153	190	163	150	145	145	140	169	141	143	106	104	145	202	229	206	214	161	176	244	149	135	149	111	137	109	129	231	246	256	240	204	181	283	174	155	197	152	148	112	170
YMR074C	210	192	207	188	161	164	222	152	155	160	153	120	132	171	132	172	143	132	126	129	139	228	216	229	203	180	181	215	134	143	123	142	104	121	150	251	259	253	199	204	177	253	119	121	139	133	113	128	142
YMR062C	203	203	191	172	159	149	215	180	160	185	152	126	147	179	171	175	162	170	126	145	186	196	196	172	194	156	180	175	156	152	130	136	118	142	163	234	231	210	210	179	210	226	141	124	133	133	105	106	160
YMR273C	197	207	194	180	113	145	184	196	181	147	139	138	137	194	179	186	157	154	136	163	190	257	218	230	228	142	165	225	112	104	132	96	96	87	126	316	341	311	357	264	244	344	128	127	117	94	90	96	98
YIL023C	223	192	205	195	158	157	245	193	186	184	138	153	140	199	163	127	156	120	123	111	148	194	209	200	163	137	160	190	129	139	128	139	134	124	133	220	221	195	195	168	161	243	195	194	206	180	187	155	214
YNL036W	279	248	224	209	194	191	260	143	142	170	148	113	117	143	127	145	124	122	120	121	140	246	246	234	225	188	175	216	151	125	135	137	99	111	131	227	213	223	205	182	177	209	201	203	168	149	154	137	192
YPL176C	230	213	223	174	153	186	240	171	172	168	163	141	139	186	202	174	183	176	143	141	154	217	205	200	215	152	158	214	119	129	145	112	100	106	133	273	284	296	245	183	215	267	144	168	136	141	118	124	152
YMR171C	244	230	218	223	175	166	229	163	168	143	143	104	117	147	167	147	127	131	113	132	137	210	221	225	202	162	193	251	146	100	106	111	101	108	116	266	285	263	272	223	234	292	160	173	152	140	134	119	153
YIL147C	200	206	178	141	139	140	168	149	163	162	151	118	113	166	183	184	165	137	154	144	169	213	240	210	183	189	182	223	110	124	111	109	92	95	108	269	284	281	245	200	217	244	120	136	133	116	99	89	121
YNL088W	179	195	172	156	150	143	165	141	135	142	139	123	111	172	186	205	187	159	138	159	205	243	212	247	206	212	216	272	96	92	102	82	62	86	112	322	268	294	290	249	211	292	110	100	92	83	89	69	104
YNL288W	228	199	196	160	148	158	246	167	157	145	155	125	131	181	153	164	147	151	125	141	160	187	180	173	177	154	151	194	122	117	125	128	122	106	143	245	252	234	215	196	193	238	183	185	169	154	136	146	171
YBR069C	210	206	195	200	135	161	247	187	164	174	148	116	130	171	169	161	149	140	126	111	158	202	185	209	178	162	170	196	105	133	110	106	101	100	109	218	209	235	222	190	184	249	176	162	172	128	140	109	163
YNL229C	185	219	201	158	186	165	189	153	149	147	141	123	127	162	166	150	163	138	128	133	177	207	226	204	200	189	153	215	124	135	113	119	102	107	129	286	252	261	252	206	234	277	130	129	136	114	110	108	133
YLR214W	186	202	224	180	161	169	176	144	162	152	123	106	132	183	170	158	155	139	107	125	169	197	218	236	192	172	178	205	103	136	112	102	106	101	136	238	214	220	206	185	180	226	119	117	106	111	95	83	136
YNL136W	188	200	210	178	134	144	216	158	144	135	141	102	104	150	169	170	143	136	131	127	160	268	239	224	226	209	199	265	121	129	132	105	83	98	131	286	313	280	275	236	220	332	103	112	85	87	84	80	110
YBL046W	212	199	180	181	162	146	189	137	147	169	146	105	117	164	193	173	140	150	146	146	192	175	185	212	193	160	171	192	134	120	139	119	102	97	140	288	263	229	232	198	203	258	159	174	177	174	140	115	162
YGL140C	179	195	192	164	145	152	193	181	150	151	143	136	141	196	199	202	173	185	162	152	194	221	217	226	227	183	136	228	107	110	119	89	76	88	115	287	302	304	252	241	231	337	133	119	114	94	105	96	128
YKR075W-A	231	249	241	210	174	208	250	173	191	176	161	128	139	166	102	121	105	109	80	113	121	221	230	234	184	192	189	228	126	109	107	108	100	102	109	233	196	241	188	177	163	230	277	250	241	250	212	206	249
YAL020C	184	173	156	145	149	117	196	166	183	173	152	145	135	163	164	158	174	144	126	133	170	192	186	169	142	107	157	195	150	142	107	108	97	107	143	210	200	230	183	151	166	213	193	244	218	197	160	141	188
YPL271W	214	221	199	188	175	164	231	144	173	166	146	108	119	167	130	111	112	100	93	106	121	203	188	182	193	160	161	237	175	165	147	147	95	142	163	236	227	243	204	186	189	245	131	133	147	127	89	90	131
YER167W	239	233	225	174	172	167	235	190	148	160	151	124	135	182	165	133	172	132	112	126	142	200	195	193	182	156	189	228	119	124	125	105	118	96	123	271	277	282	235	212	225	258	158	158	164	125	166	105	201
YDR310C	223	202	210	195	162	190	243	175	174	158	149	114	149	166	163	162	148	140	134	135	164	223	242	239	215	161	162	237	119	122	117	111	85	75	127	278	277	286	235	228	200	279	113	121	132	112	98	107	146
YGR048W	203	207	211	165	154	164	204	143	145	157	127	120	120	168	145	184	167	156	122	101	153	222	214	216	204	161	159	228	132	123	128	121	90	98	133	271	240	258	242	210	187	256	105	115	120	118	114	98	139
YHR099W	182	187	200	177	152	136	183	158	174	174	142	121	135	172	148	168	130	133	105	125	147	212	221	205	183	167	168	200	116	86	112	126	102	100	121	246	234	214	210	166	165	209	148	151	132	138	106	109	137
YHR024C	170	200	184	167	161	140	184	141	168	136	140	113	127	170	185	177	171	139	144	133	184	199	194	172	166	136	129	187	137	139	148	121	100	109	146	236	239	237	236	180	185	241	165	176	136	135	108	117	151
YER176W	183	188	190	178	167	165	201	174	148	162	142	131	115	148	161	193	165	156	123	126	174	184	214	191	167	171	149	202	115	153	107	119	95	126	126	230	224	252	201	202	212	268	147	147	147	127	95	88	131
YLR398C	171	189	203	160	161	140	185	156	149	133	153	120	109	155	169	136	160	140	132	144	174	214	213	212	202	152	156	217	116	130	109	105	96	99	111	271	278	268	248	204	216	318	108	120	115	118	98	91	113
YER129W	216	172	225	197	144	155	201	143	185	145	147	105	122	186	152	152	158	153	117	125	157	200	226	200	199	163	171	233	108	112	128	99	100	92	143	298	294	266	222	214	247	261	121	168	122	117	124	91	137
YIL137C	203	193	200	162	146	147	222	163	171	169	123	139	128	168	166	167	146	154	145	140	169	195	196	211	190	158	157	238	110	121	115	118	96	89	138	248	238	260	241	208	220	279	135	107	98	117	94	103	125
YIL145C	196	198	166	184	153	156	188	181	159	159	143	126	115	169	179	145	150	128	131	120	178	175	179	209	166	162	151	178	114	120	152	128	117	127	134	262	265	262	203	174	176	245	152	137	152	143	120	135	150
YOL092W	218	224	226	183	153	155	209	168	149	142	150	123	108	135	155	133	147	96	110	115	148	224	198	222	189	152	148	197	128	123	118	118	93	93	134	234	225	232	205	189	166	245	163	124	137	157	107	102	155
YHL011C	172	152	148	133	122	116	168	170	142	146	134	130	139	158	161	182	173	156	119	120	192	190	190	179	183	153	150	202	138	101	107	121	78	100	130	243	204	210	172	171	173	226	118	122	115	129	97	125	154
YNL144C	214	256	202	202	179	177	217	194	145	152	145	128	128	169	156	151	156	138	114	122	175	207	195	213	185	185	143	198	127	101	104	89	82	89	100	258	274	308	265	231	207	271	170	168	172	142	144	140	167
YMR102C	186	175	186	160	150	153	188	159	140	173	122	124	144	156	173	164	161	147	152	138	174	193	204	189	172	145	149	200	128	118	126	103	109	97	155	215	212	201	190	179	156	228	141	152	143	115	108	106	125
YPL129W	181	192	188	166	152	139	213	152	177	140	136	108	107	146	158	158	161	147	124	137	162	191	206	230	199	174	168	187	130	123	124	123	113	112	141	253	276	246	237	190	199	253	135	116	127	118	91	100	123
YJR070C	197	188	208	150	145	151	206	146	147	137	141	119	117	131	151	150	151	153	113	115	146	188	159	171	158	134	135	163	134	122	100	92	86	101	112	184	188	197	165	161	176	185	160	172	152	157	119	105	169
YNL139C	178	190	179	165	146	137	168	178	192	162	154	142	125	164	184	180	191	154	156	151	174	202	210	233	195	189	171	220	129	138	108	107	80	104	105	272	260	322	226	221	217	258	105	135	120	98	78	80	124
YDR017C	212	223	201	192	153	165	189	138	143	140	137	120	102	136	154	140	145	121	124	99	168	213	214	193	216	187	158	237	116	96	100	96	84	119	119	269	286	268	223	200	229	283	145	147	130	128	103	124	147
YHR110W	208	210	209	194	139	175	219	160	151	163	150	129	156	157	152	159	166	143	124	138	173	220	190	186	192	163	148	200	149	119	111	124	82	117	164	255	253	252	213	197	185	221	154	154	158	129	125	112	128
YPR198W	183	184	176	170	139	137	206	164	157	161	140	149	115	184	137	164	158	136	120	104	155	213	193	217	181	180	153	206	132	138	135	122	90	101	145	231	251	256	212	173	204	241	101	110	108	117	106	95	117
YGL092W	206	208	209	178	142	153	202	144	181	136	124	100	105	152	141	188	155	138	109	134	194	197	214	228	168	163	186	240	102	107	114	89	85	95	123	263	255	243	249	220	196	269	144	117	129	122	102	105	135
YKL198C	192	177	209	175	172	135	186	152	156	158	141	129	143	162	161	169	164	141	115	110	172	182	198	186	194	162	147	212	112	107	94	101	108	96	128	265	276	242	241	194	205	247	156	140	152	133	126	123	157
YLR188W	193	192	182	161	143	135	185	187	155	145	165	149	132	141	155	159	166	165	146	132	178	164	196	198	165	153	140	195	127	126	125	118	111	92	139	227	232	229	195	187	168	230	138	152	131	133	125	117	163
YGR261C	164	187	176	138	139	132	175	187	143	156	153	117	130	162	174	149	189	150	130	116	150	216	239	206	190	161	170	226	110	119	134	115	93	92	132	287	258	241	251	220	212	254	116	110	101	125	80	101	128
YPR154W	177	182	191	169	142	142	182	170	183	175	180	131	145	170	154	153	173	156	146	147	186	219	194	231	200	172	177	228	104	125	124	112	86	81	119	318	295	303	269	213	227	304	98	108	109	92	84	76	119
YKL025C	182	213	208	177	163	141	205	153	159	135	121	119	154	166	150	147	156	145	128	132	148	191	177	193	198	138	149	201	117	130	117	111	113	97	125	248	233	228	214	207	206	251	160	142	145	121	123	120	130
YBR041W	209	225	192	193	163	192	225	142	155	177	138	114	129	182	169	162	167	147	114	124	153	223	255	225	214	160	160	213	125	113	128	97	101	89	133	278	253	242	235	219	184	282	134	148	131	110	106	95	126
YER161C	187	195	186	146	133	152	177	149	146	139	126	131	97	136	159	189	198	137	138	127	164	219	205	212	188	179	173	215	119	119	120	103	97	83	125	240	248	281	248	212	199	265	145	137	134	128	98	129	138
YLR130C	240	195	216	176	181	147	214	176	138	176	142	123	130	149	141	166	145	140	134	100	167	197	197	227	186	144	166	198	113	126	133	140	118	110	131	245	250	224	197	167	183	243	166	185	177	139	140	140	164
YER068W	218	194	202	190	154	158	216	149	151	128	132	125	113	170	149	125	142	138	115	105	158	222	209	223	185	145	156	218	125	130	113	97	84	102	135	247	250	248	241	193	216	266	146	150	121	147	129	124	135
YER114C	178	170	188	174	141	144	198	164	162	158	152	150	119	173	159	177	161	149	150	128	183	219	206	203	206	146	152	210	116	95	115	79	88	72	118	240	256	244	220	195	207	262	152	146	131	115	87	113	131
YPL169C	216	187	192	188	169	158	184	156	131	146	131	119	114	146	139	148	146	143	109	118	160	173	209	175	180	166	142	187	119	127	132	111	94	75	133	272	246	218	218	175	183	243	152	154	145	130	150	107	168
YMR125W	158	191	211	203	160	183	207	134	143	167	133	122	121	146	166	145	147	155	127	116	161	216	235	218	177	184	208	238	108	111	109	100	82	96	120	275	242	270	252	206	217	240	113	116	105	109	95	105	126
YJR148W	204	212	223	211	163	166	206	189	197	170	175	154	130	185	173	184	158	136	131	138	168	188	227	220	194	170	170	217	134	136	112	111	103	116	140	251	263	274	241	204	211	298	139	148	148	162	97	108	147
YER107C	217	205	180	191	169	169	198	158	164	154	156	136	128	157	133	144	131	144	102	110	130	210	200	189	167	146	142	221	107	160	120	88	94	94	109	240	215	227	221	176	169	249	162	152	163	143	96	156	140
YPL240C	143	155	122	132	97	118	158	176	152	150	165	126	127	142	227	195	194	177	176	172	224	176	205	157	164	139	148	158	137	148	172	131	97	107	130	176	168	173	177	161	135	179	85	77	91	95	73	71	102
YHR072W	195	217	206	201	158	123	206	158	160	145	129	111	123	135	155	155	143	122	118	130	154	239	217	199	182	176	170	226	119	103	115	88	109	97	101	292	264	248	220	190	181	256	149	155	136	121	100	112	135
YMR016C	202	222	193	183	136	129	187	165	154	190	149	134	152	210	156	143	146	155	113	144	162	221	224	190	179	153	160	184	125	111	112	116	110	112	105	226	251	244	205	202	183	211	144	149	158	128	109	121	124
YLR427W	202	214	182	171	162	152	190	159	161	148	140	125	132	146	143	164	131	152	124	134	163	210	196	206	189	163	151	209	125	120	113	115	86	89	132	249	250	253	204	221	213	245	127	134	154	120	117	94	140
YDR168W	199	188	220	178	151	164	236	162	150	145	121	118	124	157	146	169	169	177	126	147	190	239	248	236	201	193	191	238	121	114	100	100	103	85	98	251	265	242	222	206	188	253	98	93	120	82	75	79	119
YOR217W	194	198	183	163	147	147	207	164	174	166	137	99	115	144	164	154	145	125	139	125	169	224	196	187	202	169	163	210	132	130	100	96	91	91	113	250	259	250	251	214	203	283	120	127	134	110	94	108	118
YDL005C	215	208	203	169	159	175	219	155	123	164	128	113	127	128	142	147	145	148	111	118	166	250	208	197	208	204	172	230	106	109	102	85	72	101	106	331	372	304	309	263	258	366	142	134	136	130	101	102	129
YOL005C	194	179	199	186	142	132	206	195	151	132	141	122	116	147	143	163	141	136	108	122	159	150	158	149	157	135	131	192	152	145	139	142	133	120	151	167	204	181	153	157	151	184	154	188	147	154	132	121	160
YDL025C	216	219	202	204	162	169	196	182	182	166	135	146	117	161	158	145	147	142	124	107	146	217	213	209	200	148	178	233	126	141	140	131	99	88	137	271	303	275	241	212	190	250	142	111	129	128	127	134	140
YGR232W	189	177	208	182	165	177	200	139	121	144	136	115	121	159	147	146	162	120	138	125	172	189	191	198	174	173	158	195	140	162	144	109	103	103	130	228	218	217	231	157	176	257	128	142	116	124	95	106	135
YHR037W	211	213	205	211	173	153	214	120	164	139	129	100	108	161	172	143	150	138	121	135	155	243	207	213	208	158	171	268	106	141	110	89	80	96	122	276	269	284	246	204	216	288	138	133	136	122	102	114	132
YER002W	187	188	192	176	170	128	173	108	131	127	111	80	80	132	140	154	139	145	118	109	136	198	195	193	149	161	137	208	116	99	99	102	94	84	102	275	255	253	224	239	227	308	128	113	119	109	92	106	115
YJL186W	190	205	186	176	151	155	182	175	171	152	174	112	134	150	148	150	149	162	125	135	175	250	206	208	207	176	181	211	123	92	121	103	77	72	116	266	235	266	196	211	178	277	156	132	151	123	130	122	144
YER143W	204	196	202	177	151	155	170	174	165	168	163	139	123	167	171	123	143	146	132	121	161	205	196	190	162	161	175	184	144	118	125	122	103	94	135	219	250	219	211	176	234	235	147	153	154	141	99	111	141
YGL078C	164	152	161	144	116	156	166	125	140	107	86	93	100	115	131	149	141	124	119	106	126	177	166	176	175	135	134	192	117	98	81	74	74	88	96	202	205	172	173	171	156	210	142	130	131	103	121	103	147
YGR266W	228	220	219	201	154	156	194	180	188	164	161	119	125	168	139	161	141	130	117	112	140	251	227	203	221	175	165	222	113	148	103	101	82	98	113	282	263	269	254	236	203	271	148	149	154	150	101	105	143
YCR079W	264	240	175	203	177	183	249	184	166	173	138	127	120	177	127	155	140	139	121	111	168	215	218	211	179	141	170	198	116	113	138	92	83	113	125	271	268	271	245	200	195	294	167	183	178	143	106	157	173
YNL073W	208	208	226	177	157	185	193	159	156	164	121	126	117	155	168	155	160	132	108	101	154	193	187	202	165	141	153	216	128	108	121	117	109	90	118	226	261	213	207	170	175	229	177	145	148	147	118	127	170
YKR002W	189	173	185	174	177	145	201	148	161	149	126	103	109	163	156	149	157	157	107	134	151	228	194	189	216	163	158	213	124	132	105	118	92	96	133	251	253	261	237	230	193	279	114	115	125	119	98	97	136
YIL085C	176	157	180	176	183	144	165	154	167	140	138	116	123	110	152	157	161	140	123	113	169	208	216	216	187	149	157	225	131	126	117	108	89	78	117	251	210	222	236	203	198	235	127	131	146	120	93	85	113
YJL060W	170	190	175	168	152	159	206	161	144	181	142	121	119	140	173	169	170	140	114	127	193	232	202	194	196	203	176	231	131	137	137	131	109	75	150	258	276	260	213	183	179	279	129	134	129	120	114	96	127
YMR162C	207	207	185	169	148	184	207	155	164	179	141	129	115	172	176	156	172	132	121	132	185	257	189	201	210	158	163	223	121	137	125	109	79	95	94	301	265	291	240	194	222	304	139	127	103	92	90	99	135
YML091C	243	267	254	223	216	215	265	149	157	159	142	122	138	137	141	166	145	120	124	121	162	228	242	218	234	192	200	254	118	114	134	112	81	94	125	289	313	288	289	246	248	298	115	135	124	97	125	107	150
YGR146C	257	238	228	194	190	156	229	124	130	128	123	110	109	123	132	122	118	113	88	93	129	178	167	176	176	142	156	188	103	106	102	85	90	77	119	218	245	220	209	184	163	228	177	162	181	169	145	153	187
YOL109W	152	147	171	145	141	129	170	177	165	152	146	142	135	147	238	210	216	179	161	168	232	166	146	160	147	141	149	186	154	164	152	145	131	135	187	175	189	201	170	166	146	194	98	85	79	63	76	67	88
YLR327C	278	284	250	222	184	236	271	196	166	182	153	134	123	184	139	126	140	133	90	129	150	255	232	239	205	238	188	242	123	113	115	98	106	77	116	296	302	302	288	222	225	304	180	174	184	174	130	137	174
YER047C	182	180	198	176	128	140	174	155	126	126	134	140	111	157	163	163	173	118	136	129	179	199	209	181	198	171	162	224	117	119	128	105	103	97	118	298	270	267	252	203	189	269	117	121	110	113	107	90	123
YAL043C	202	181	193	181	171	158	181	153	142	156	137	119	136	165	149	153	168	143	116	140	154	173	197	187	184	146	135	187	136	124	145	112	126	97	126	245	208	228	191	176	184	238	142	170	175	142	115	148	158
YDR330W	181	187	209	186	147	171	199	156	174	158	138	123	144	159	154	148	148	153	118	123	168	226	209	200	190	158	166	216	127	109	119	119	110	97	117	251	252	255	249	222	203	263	139	164	135	129	107	120	176
YCR044C	195	153	171	178	149	156	190	158	135	154	142	122	137	173	143	151	160	132	108	125	145	204	192	174	164	159	119	185	143	133	115	126	104	102	123	219	207	215	185	174	183	243	162	162	162	123	116	120	161
YKR047W	166	158	147	148	130	150	173	184	186	171	170	146	150	169	166	206	175	171	123	138	205	246	221	218	190	157	207	239	109	109	103	100	91	110	108	263	286	278	250	224	222	258	143	136	131	116	111	114	141
YLR069C	185	237	204	174	151	155	238	180	161	187	146	147	145	150	160	156	150	131	126	126	152	212	196	175	162	160	181	231	118	112	132	108	98	89	128	268	246	256	210	203	193	257	169	167	171	148	115	127	170
YDR206W	188	199	204	175	132	150	180	140	177	151	151	123	106	152	138	123	147	146	124	115	121	215	197	190	172	170	172	205	139	115	109	134	93	107	156	222	238	254	211	196	181	240	166	156	156	133	128	120	161
YJL068C	207	197	199	187	155	158	211	160	147	158	135	125	128	154	163	143	170	140	142	137	168	213	172	189	171	139	138	185	150	132	135	125	106	109	150	244	221	259	180	185	171	244	155	139	157	151	109	98	172
YDL207W	207	191	190	158	167	157	207	141	129	148	130	139	112	154	147	129	140	115	112	115	158	201	190	194	205	160	150	207	123	124	144	106	108	82	108	263	248	262	217	193	187	262	131	140	129	145	111	108	137
YER007C-A	209	183	190	191	143	145	189	149	149	143	142	111	112	139	152	159	145	139	109	113	139	186	209	195	186	159	145	184	154	141	141	114	95	109	122	224	244	213	174	201	171	201	143	151	109	112	104	97	123
YGR258C	181	160	176	156	131	132	182	138	173	136	127	126	158	159	188	169	163	148	166	139	157	213	207	210	193	183	181	223	100	91	93	98	93	79	118	267	299	295	247	208	221	275	131	103	104	104	78	80	111
YMR139W	230	223	216	183	154	156	185	145	164	169	139	102	121	182	166	155	154	138	127	100	169	210	216	203	209	184	193	188	109	117	121	124	86	106	110	273	274	273	266	217	209	254	128	150	119	101	109	100	144
YDL131W	171	171	154	168	141	122	178	146	171	139	131	133	124	153	163	149	161	144	118	119	138	175	163	153	159	154	153	170	119	140	139	127	115	111	139	197	206	198	198	151	182	205	138	138	137	131	107	101	139
YNL267W	201	229	198	192	128	170	173	180	178	159	167	122	127	152	169	168	177	126	137	134	185	241	178	211	204	162	183	224	129	121	119	129	106	109	129	246	300	274	226	204	209	270	101	124	114	118	101	78	135
YDR518W	199	174	210	171	171	163	217	164	164	179	146	124	109	168	133	132	151	134	128	127	164	219	188	196	180	157	159	186	139	139	113	110	106	102	136	219	208	235	219	184	154	226	130	126	164	132	107	122	145
YBR208C	221	224	176	169	169	160	204	158	144	153	135	108	112	146	177	168	174	127	135	122	152	198	192	173	169	162	146	212	98	107	100	102	81	91	102	268	267	264	232	194	185	280	149	145	136	131	116	144	149
YMR037C	221	194	199	181	171	173	255	146	155	146	145	125	110	153	129	139	120	94	104	107	151	192	199	207	152	164	138	216	127	126	108	98	95	101	93	273	271	256	235	210	189	308	145	147	128	161	132	107	167
YDL224C	197	187	198	173	152	160	217	146	151	164	145	94	113	143	161	144	136	118	117	105	168	198	214	175	161	137	180	213	108	128	113	116	80	109	143	280	270	282	231	179	185	248	123	148	142	131	101	108	152
YOR116C	196	181	184	166	140	129	167	131	137	127	131	94	125	129	152	159	151	141	105	118	145	175	168	197	167	151	152	187	120	91	92	92	90	75	106	208	253	230	197	169	184	240	153	152	136	134	102	117	148
YMR197C	216	221	206	168	151	147	222	155	174	167	150	117	150	182	163	161	155	149	131	109	162	228	212	211	219	191	169	214	132	169	114	111	116	91	130	250	232	222	213	194	220	261	169	150	166	160	118	134	178
YDR466W	187	182	190	171	154	165	193	149	158	152	141	121	127	171	142	151	154	121	116	88	161	225	220	213	196	165	163	226	99	131	127	94	94	102	127	250	285	259	258	205	201	277	132	121	143	129	102	107	147
YGR281W	182	185	180	181	141	178	175	163	147	181	150	101	117	154	150	142	166	147	139	127	163	212	224	215	186	198	159	220	110	105	149	102	91	84	126	298	278	269	233	187	229	271	154	129	122	149	133	109	136
YJL124C	179	180	203	174	124	142	190	154	152	116	116	125	105	147	164	151	159	144	124	114	138	218	200	185	182	165	180	191	113	113	131	111	91	91	116	275	239	258	237	225	189	266	121	119	92	119	87	77	115
YBR105C	207	223	230	204	203	164	219	171	174	142	151	112	99	173	141	142	138	135	107	109	138	195	200	205	180	158	143	186	105	107	133	133	92	104	127	278	252	263	210	207	182	275	145	139	166	115	113	130	149
YMR008C	188	175	180	174	140	151	210	202	184	181	156	163	143	173	218	216	210	164	150	156	213	160	158	166	158	138	140	185	148	147	127	129	118	119	168	239	217	227	204	188	182	237	138	140	128	132	106	115	122
YOR321W	197	204	162	165	143	128	177	160	153	162	134	117	126	162	143	151	152	139	140	111	170	176	178	197	157	161	148	192	132	127	125	108	102	77	115	241	240	228	213	167	197	247	161	133	146	128	102	97	144
YDR261C	196	181	170	183	152	139	189	127	158	180	133	120	121	132	171	159	160	119	122	108	147	204	208	199	165	150	158	207	110	104	88	93	81	86	114	222	230	247	214	210	202	268	164	158	161	127	112	118	137
YIL140W	211	222	210	212	153	199	205	136	124	144	124	108	144	147	135	115	142	117	114	113	127	199	173	215	196	141	166	221	150	128	134	120	87	100	126	271	282	252	265	189	228	246	148	158	150	121	99	114	137
YML049C	177	152	180	196	135	137	206	179	159	155	153	134	133	170	157	129	155	131	131	142	182	226	211	213	191	194	169	258	111	121	123	85	106	100	115	260	237	258	250	197	211	251	135	116	117	116	90	109	118
YBR245C	218	187	177	162	140	130	175	146	130	165	127	124	109	163	162	176	164	158	136	145	200	197	220	207	193	158	159	218	108	109	121	100	87	97	126	263	271	281	242	236	231	283	113	119	107	111	94	77	107
YER027C	173	188	173	178	140	146	198	154	184	165	154	130	136	155	145	149	155	130	102	98	147	199	166	214	181	167	153	198	134	118	124	108	109	89	147	229	227	224	246	191	180	241	147	139	139	127	107	107	131
YJL054W	206	187	184	176	129	137	182	153	148	143	134	116	132	151	166	155	186	134	105	114	155	205	177	204	196	141	176	189	117	116	111	114	99	84	138	237	230	232	201	182	197	238	114	122	118	106	101	84	124
YHL021C	245	237	222	187	226	189	244	186	188	176	185	138	170	178	176	141	160	156	131	120	178	255	251	269	215	203	200	245	128	140	122	116	88	103	127	288	285	298	246	197	236	251	146	141	133	122	94	110	130
YNR052C	212	179	198	158	162	146	201	147	169	154	154	138	104	142	129	133	113	128	103	110	156	200	189	180	162	155	168	211	133	134	112	142	87	93	122	232	236	233	223	198	186	228	160	153	120	158	113	123	141
YBR017C	158	174	181	137	118	134	157	164	137	157	122	123	122	177	189	139	149	142	152	114	170	182	181	202	171	129	162	211	96	110	125	97	96	99	111	250	232	207	211	170	178	263	102	108	129	144	85	101	115
YPL249C	189	161	162	136	129	144	173	163	165	174	133	134	125	151	171	166	180	162	138	125	192	179	224	175	183	176	158	200	136	123	112	116	83	101	142	267	252	265	227	226	188	266	107	90	84	90	68	79	101
YBR001C	207	174	201	169	138	162	198	192	158	157	153	115	121	185	148	147	172	149	143	111	147	234	243	206	211	192	173	207	101	130	113	93	105	107	111	280	234	269	212	214	192	268	105	129	120	117	101	80	120
YML051W	185	205	187	200	162	165	213	143	135	146	144	115	106	121	131	119	129	112	83	105	126	185	189	189	167	157	157	167	130	147	126	114	104	96	154	208	215	224	215	188	179	208	149	159	167	146	121	106	157
YJR116W	235	190	189	166	144	141	196	160	153	156	136	132	126	145	135	123	133	120	109	119	128	171	183	194	178	138	136	185	136	138	129	112	88	94	133	239	232	186	209	163	168	239	177	168	144	151	117	134	159
YCL052C	230	208	208	214	147	165	205	155	153	135	143	109	128	169	160	162	152	131	129	106	151	203	203	177	162	161	160	222	121	130	109	92	84	82	104	263	271	261	235	198	186	265	144	141	138	124	108	94	131
YCL001W	222	201	196	171	136	167	224	142	133	164	129	124	105	134	139	137	117	105	97	106	143	219	169	201	194	154	159	199	127	109	120	115	97	104	117	236	254	235	225	170	203	262	118	136	129	116	111	93	128
YLR370C	201	210	208	160	144	154	196	165	160	149	138	112	128	172	135	133	139	120	104	114	129	224	181	204	198	179	164	224	119	125	141	118	90	105	135	212	254	215	187	189	199	208	134	139	149	110	113	123	158
YLR066W	200	201	189	172	149	156	171	161	137	166	152	111	107	157	143	143	131	123	136	136	142	218	225	201	160	143	142	185	148	168	151	127	101	137	152	187	209	200	165	153	159	215	131	133	120	150	110	121	138
YGR243W	236	275	246	230	198	208	264	165	132	154	122	119	121	150	122	114	102	107	84	89	128	246	237	236	200	186	177	222	109	110	117	93	74	84	108	277	284	288	246	208	204	278	152	176	156	140	120	126	147
YJR066W	208	180	194	165	155	163	162	155	169	159	117	141	123	148	192	180	158	126	130	113	172	216	216	233	219	193	169	227	106	119	130	105	74	102	126	282	258	286	246	185	228	301	108	119	141	122	106	96	142
YBL057C	190	187	169	155	130	129	176	158	153	126	159	115	98	137	155	137	132	127	100	102	133	151	181	178	147	126	142	183	139	117	143	114	98	107	148	202	209	182	166	150	186	196	178	187	208	169	132	159	173
YLR268W	215	187	176	195	142	145	196	161	153	137	126	110	137	160	129	143	135	147	101	105	139	154	185	194	177	148	160	197	127	117	127	117	113	99	116	219	212	166	210	183	161	206	157	140	164	122	126	108	155
YBR203W	197	223	215	204	191	191	254	146	154	155	134	142	132	143	153	153	144	133	114	114	160	234	211	215	210	159	167	211	95	106	100	77	84	94	116	275	262	280	267	220	236	285	143	147	126	104	105	90	133
YIL108W	186	198	215	174	157	136	205	155	182	147	164	107	105	146	141	159	144	135	113	121	157	206	203	205	164	157	165	192	116	119	107	115	67	74	108	240	244	234	234	200	207	250	147	134	140	144	106	104	150
YNL125C	228	228	209	192	164	172	201	169	155	150	131	131	147	197	157	137	114	136	101	117	129	225	217	179	198	166	149	214	125	118	137	94	99	101	117	273	252	241	268	176	193	215	148	157	149	132	124	132	160
YBL093C	164	161	160	163	131	141	166	155	138	141	148	120	105	145	125	128	126	109	135	110	169	211	183	199	147	172	158	218	156	130	121	109	106	122	116	196	184	213	193	164	149	217	146	134	145	128	107	123	137
YPL006W	194	176	159	172	157	155	167	203	178	149	131	128	119	161	187	163	183	138	122	117	159	193	203	201	171	175	180	211	141	121	123	109	102	93	126	238	245	251	196	217	206	266	136	122	147	135	95	97	128
YOR052C	210	188	194	202	146	146	218	156	157	155	137	123	99	131	120	142	145	127	99	102	155	218	197	180	196	160	195	229	111	110	102	97	88	86	103	256	260	242	225	189	219	254	123	146	143	139	113	104	173
YPL210C	198	175	193	188	130	158	178	134	117	132	108	101	80	110	124	168	155	112	114	104	141	228	199	204	203	157	219	198	101	126	127	96	73	83	127	270	250	237	255	202	213	274	110	95	101	109	73	79	94
YKL112W	194	184	158	166	151	136	211	150	122	142	138	119	104	149	126	136	147	110	124	100	146	189	181	193	182	143	153	206	142	136	129	137	97	101	140	212	247	205	222	165	161	232	159	163	162	128	124	132	153
YGL186C	181	167	169	167	145	140	174	171	133	124	142	120	136	156	175	165	163	139	115	124	173	185	177	177	185	112	132	167	138	117	138	126	118	96	125	249	217	227	186	179	159	241	117	158	157	113	114	108	138
YNL080C	224	209	198	185	173	177	214	153	152	131	150	115	121	156	125	134	127	136	106	106	145	206	182	187	159	112	155	184	128	128	147	110	101	89	122	242	209	237	204	187	158	220	167	180	171	175	132	116	174
YOR161C	252	225	218	208	169	177	192	150	175	168	157	128	116	144	138	153	144	129	118	117	161	226	216	201	181	170	182	240	119	133	119	114	82	100	101	237	270	272	254	211	213	251	147	141	167	158	121	114	150
YBL101C	203	186	211	153	126	162	180	179	182	155	153	140	127	178	159	151	152	144	132	119	165	230	212	211	182	165	163	239	140	112	114	105	69	79	124	246	284	243	235	221	213	296	132	140	149	134	115	93	131
YPL055C	171	185	174	162	137	113	163	165	182	179	151	153	131	178	141	130	128	141	108	123	148	210	183	176	169	179	157	185	135	128	124	119	91	106	132	242	192	276	207	188	162	247	143	154	140	125	110	110	134
YDR296W	190	191	178	170	116	137	192	176	156	153	112	117	135	151	156	152	145	133	117	114	175	177	150	191	144	160	146	206	114	120	136	133	96	94	124	215	233	223	190	199	186	202	161	143	150	117	122	114	173
YMR088C	172	199	185	162	142	165	190	149	182	167	143	114	125	148	152	162	147	131	124	110	136	193	195	185	191	156	151	198	119	120	128	126	101	90	133	244	217	255	189	172	195	225	148	160	131	119	97	120	149
YLR295C	201	184	173	161	135	149	180	124	159	144	154	102	136	180	141	141	139	133	88	111	153	215	187	220	184	131	134	195	150	146	133	122	110	96	134	212	216	207	172	138	164	174	167	124	163	148	131	121	161
YIL014W	186	204	197	199	149	147	197	167	147	133	127	109	106	167	148	130	123	141	100	118	151	186	219	190	189	131	159	214	126	115	99	108	93	79	98	217	239	246	200	176	190	210	137	130	161	131	125	106	161
YDL225W	179	179	177	170	136	160	201	138	158	123	126	114	109	135	168	156	202	149	121	128	149	233	189	216	209	157	183	220	98	129	94	103	84	91	110	266	272	249	245	171	183	243	103	140	107	92	98	78	105
YGR125W	177	174	173	157	120	127	185	132	156	143	127	114	126	139	139	140	152	133	118	121	141	209	228	213	194	127	174	197	109	118	109	112	85	76	119	242	227	250	217	213	198	231	120	141	110	107	104	100	125
YER018C	172	190	189	148	132	134	187	182	143	124	135	119	102	130	152	126	116	101	110	78	140	185	167	171	135	137	142	161	141	138	138	123	97	113	155	240	198	201	203	147	168	185	181	179	183	156	138	143	200
YDR507C	196	191	171	170	147	143	169	139	121	116	140	109	116	133	159	160	140	134	125	107	157	198	181	215	175	167	155	230	131	116	109	106	114	97	121	271	248	247	241	182	178	245	134	112	90	115	82	77	138
YOR036W	203	163	203	175	150	146	204	136	143	152	137	101	118	144	128	164	142	141	128	110	171	225	167	223	158	158	139	220	136	134	131	105	97	109	119	247	209	260	218	186	203	287	127	113	120	108	77	89	109
YIL048W	212	190	203	168	150	157	221	141	157	146	116	111	139	180	153	137	145	143	112	105	166	213	227	203	201	182	169	207	118	126	104	101	86	87	131	261	232	227	225	196	189	263	139	121	121	119	110	90	127
YKL017C	153	192	165	161	121	157	167	139	138	132	136	121	123	163	135	152	142	119	100	103	137	189	214	195	155	157	148	187	137	129	128	126	103	96	138	202	229	212	166	168	151	253	152	117	133	127	107	116	135
YGL201C	159	172	172	156	120	134	162	158	169	165	132	104	138	126	162	170	156	142	139	112	162	212	192	171	162	170	161	185	111	102	101	92	97	111	110	265	277	247	249	215	183	282	128	139	107	100	104	105	124
YGR147C	173	145	163	142	139	151	144	151	157	150	137	128	133	157	152	143	145	139	115	147	158	183	162	171	142	123	121	158	109	127	106	112	87	97	110	209	213	193	194	155	144	225	174	163	151	147	124	139	148
YLR454W	192	172	163	153	129	128	183	140	155	156	151	127	125	157	165	179	186	177	130	149	152	213	225	235	208	184	169	232	109	111	111	100	89	99	118	312	262	279	250	203	202	244	96	84	90	89	70	72	120
YKR088C	167	185	186	159	130	154	188	179	155	137	137	129	97	162	132	115	131	119	115	97	134	224	193	182	180	156	153	218	104	134	99	123	114	101	122	213	241	218	191	182	177	234	156	136	140	124	102	106	156
YLR417W	210	187	205	168	155	160	189	152	145	149	155	116	113	148	157	147	125	126	136	129	154	208	213	190	197	152	171	207	107	85	111	103	68	92	129	233	218	220	190	181	186	234	127	142	114	116	99	77	150
YMR044W	175	178	169	167	134	136	163	150	146	151	133	111	108	168	165	190	174	150	141	145	167	193	215	182	203	177	165	190	107	114	95	98	83	81	108	251	264	248	211	187	202	256	107	106	109	94	80	80	123
YPL022W	191	197	196	171	145	148	174	183	168	159	124	116	123	162	169	193	170	163	116	131	168	215	210	220	180	143	159	219	117	113	114	112	85	79	127	233	229	232	207	195	164	234	120	105	111	90	95	109	120
YER053C	179	196	167	158	141	135	166	141	151	144	146	130	125	141	161	165	179	133	116	151	169	175	155	174	186	150	134	169	146	130	141	130	104	107	136	210	251	241	191	164	160	229	127	140	121	121	106	108	115
YOL111C	171	183	179	147	134	132	186	163	142	165	139	111	112	141	131	143	144	148	98	146	167	178	202	190	195	153	147	189	124	121	140	119	92	93	130	228	224	226	196	188	182	273	105	113	144	119	79	87	106
YNL100W	224	218	212	163	147	167	212	161	153	158	150	128	116	151	137	122	134	123	111	99	119	204	194	187	144	155	137	222	116	115	115	123	101	108	124	220	226	215	169	174	150	219	173	137	165	131	150	132	138
YAR007C	209	211	221	185	144	169	183	148	137	139	137	124	124	159	158	162	137	131	115	118	160	192	192	191	181	159	145	217	144	102	137	123	108	102	111	263	243	259	225	213	174	241	122	134	124	122	99	86	133
YAR014C	158	191	170	163	133	129	178	161	138	137	173	128	123	169	162	157	154	125	130	114	171	205	209	197	165	126	144	184	107	122	127	112	99	87	112	250	248	276	213	178	214	286	120	168	135	124	122	100	136
YDR434W	223	205	197	184	122	139	191	142	156	153	139	113	121	169	137	142	149	143	131	130	161	201	220	189	173	162	156	204	112	113	101	118	94	74	120	239	243	264	195	186	199	218	133	134	112	113	118	85	122
YFL034W	169	167	170	143	139	146	162	138	151	138	134	123	112	167	166	167	167	148	116	142	162	188	215	190	200	173	148	226	125	103	109	103	93	69	121	271	267	250	253	193	191	252	118	127	106	94	77	89	113
YHR013C	148	158	167	141	130	133	145	156	152	142	120	118	145	142	126	165	164	146	108	114	154	159	160	169	165	127	138	185	88	100	106	109	88	86	113	211	190	210	181	175	169	218	129	94	128	124	114	103	119
YER079W	198	182	194	174	165	149	198	145	144	158	143	110	145	164	135	122	132	129	87	116	144	204	200	208	185	168	150	210	118	139	120	128	105	103	107	243	243	253	237	174	175	241	157	143	112	131	115	85	132
YER105C	177	189	181	157	158	127	186	149	164	153	141	107	136	132	164	153	174	119	123	140	190	199	207	191	174	152	179	227	106	104	114	98	77	77	117	250	236	215	228	180	183	259	115	125	113	85	78	104	109
YML130C	191	173	192	151	119	132	188	135	133	145	123	95	98	114	140	174	130	107	107	110	156	211	178	216	190	149	148	208	120	101	118	99	84	90	102	228	227	213	184	170	146	200	108	117	124	110	90	115	120
YPR125W	181	185	187	159	153	151	161	116	123	147	132	97	96	134	149	149	140	121	123	108	149	149	178	179	165	113	139	166	119	115	115	115	110	104	127	192	213	192	204	171	175	250	146	132	159	146	125	122	148
YHR103W	176	188	189	144	153	141	178	158	161	153	138	123	111	144	149	138	147	136	104	136	134	190	181	192	171	145	158	186	104	109	91	100	90	97	111	188	223	218	216	186	175	273	109	110	113	97	110	91	119
YCR073C	162	200	202	179	161	146	179	151	149	170	135	137	100	161	124	112	133	145	99	108	159	193	221	205	169	164	166	175	118	110	91	101	94	74	118	272	273	254	246	173	196	293	168	153	165	136	122	120	166
YBR229C	182	170	200	155	138	177	196	144	131	169	144	117	113	149	153	121	159	143	117	129	122	219	219	187	223	176	163	206	128	112	118	95	103	92	124	233	245	225	208	191	219	223	120	129	135	106	99	110	138
YER151C	169	175	173	128	144	136	170	122	136	110	111	125	95	142	146	161	160	141	126	115	158	186	177	199	186	151	151	179	116	125	120	82	69	96	117	263	244	240	217	186	198	220	108	126	108	101	89	92	119
YDR169C	183	213	179	161	158	163	206	171	147	182	131	99	135	164	142	124	131	124	113	130	128	200	192	182	189	160	172	197	153	122	107	104	117	98	117	236	260	249	219	195	208	251	136	137	125	129	113	125	121
YNL039W	192	208	171	162	127	126	175	138	144	120	137	127	101	145	149	179	146	138	123	137	180	189	222	187	212	159	188	232	125	118	98	104	97	89	117	268	241	228	267	210	203	239	122	105	113	112	91	78	116
YLR357W	204	166	169	175	157	147	177	128	168	118	104	106	132	167	160	144	125	160	133	109	156	200	194	189	180	170	149	217	110	114	97	96	96	109	117	234	280	227	209	205	196	277	131	124	136	119	108	101	151
YLR050C	196	185	176	139	144	149	170	170	151	155	153	106	121	130	133	138	115	96	104	107	133	163	187	165	179	134	132	180	117	124	124	109	90	101	124	174	182	192	152	151	132	197	170	154	153	130	122	123	141
YPL274W	185	191	189	194	168	155	178	160	154	164	133	131	138	162	159	136	151	141	114	127	130	180	160	177	162	150	133	191	104	110	132	100	76	121	141	247	234	232	224	202	181	229	147	130	141	132	131	111	150
YGR207C	191	172	181	159	132	118	180	132	144	152	115	103	109	131	156	152	153	142	138	131	182	196	178	199	163	153	153	182	110	123	121	122	106	114	138	241	230	235	198	154	150	231	111	103	112	93	70	69	104
YNL212W	171	191	185	192	164	149	176	148	151	131	127	126	108	142	165	151	142	145	119	134	156	223	198	226	213	163	183	211	115	111	122	111	101	77	111	254	268	233	200	213	199	244	90	126	119	106	96	85	123
YCR024C-A	199	191	215	179	147	133	200	128	129	144	119	108	118	136	114	124	129	116	116	104	124	198	195	188	160	150	168	231	109	122	144	94	86	84	112	268	242	245	234	189	198	254	136	94	103	87	102	89	115
YBL061C	187	224	207	178	151	175	187	145	156	158	116	123	118	141	126	124	136	131	114	98	157	226	204	206	188	167	169	236	94	120	107	96	80	90	118	230	262	242	250	204	230	273	135	132	144	137	104	111	126
YDR377W	202	193	190	193	149	173	238	129	171	155	129	109	103	159	137	138	126	129	103	105	153	178	201	191	180	155	149	195	128	106	115	102	112	93	126	242	212	226	200	176	176	247	130	133	133	116	104	107	143
YAL049C	192	163	169	160	148	157	195	157	166	154	130	92	118	160	165	163	155	137	109	118	124	198	175	176	164	150	127	178	128	118	126	133	97	93	122	219	221	213	211	153	134	199	125	150	134	138	99	99	163
YIR011C	184	185	192	135	130	150	201	141	154	114	157	130	102	135	129	139	124	115	117	103	114	192	161	171	184	148	147	161	108	119	116	113	106	73	126	236	234	232	218	178	172	250	144	142	150	123	111	111	152
YGL056C	159	196	213	171	148	133	176	148	142	138	119	122	129	141	112	117	103	104	90	95	112	178	202	167	163	141	138	157	102	107	88	90	82	83	107	232	222	229	197	184	207	245	154	162	144	139	129	112	172
YML127W	205	203	182	187	136	149	189	140	145	138	158	102	113	141	157	133	148	116	120	114	143	225	219	191	205	154	169	211	109	102	110	95	88	88	115	247	241	232	201	199	180	264	135	140	130	110	86	104	124
YHR004C	202	202	210	157	158	157	210	141	161	148	132	97	100	144	155	141	136	135	88	120	140	194	198	229	195	172	162	217	106	114	106	100	92	81	117	280	228	248	234	187	179	255	160	123	136	123	101	126	157
YBR108W	185	186	191	137	158	133	169	154	181	141	129	147	150	179	168	182	169	137	144	124	179	215	214	202	187	161	167	205	115	107	134	101	80	94	116	254	289	269	222	186	215	276	102	122	99	119	91	80	127
YLR204W	179	167	169	168	155	144	155	158	154	140	143	122	111	159	120	137	130	115	88	98	144	205	204	180	168	154	153	171	133	107	122	111	111	90	118	231	192	248	180	177	186	223	172	164	148	126	107	120	160
YPR013C	157	188	170	158	121	158	162	161	141	142	119	110	128	165	121	133	130	129	105	97	143	189	190	177	161	142	148	192	121	127	119	97	108	81	130	250	225	222	226	175	197	231	150	137	109	116	132	119	132
YNR041C	177	189	186	151	164	153	151	148	139	155	139	105	95	156	158	159	134	120	126	119	155	148	153	155	148	140	159	162	116	122	126	127	95	108	145	227	191	209	205	194	162	205	133	118	146	137	112	101	150
YMR301C	151	169	143	157	122	126	166	144	139	116	111	101	111	116	131	102	107	105	105	109	120	201	169	146	173	160	143	192	111	103	126	98	71	99	117	206	240	196	196	165	142	210	151	150	146	126	128	121	138
YML103C	202	174	179	185	156	135	180	151	142	122	137	122	95	143	154	132	128	126	102	120	141	218	201	188	178	170	173	209	100	107	109	89	94	92	120	249	233	257	200	196	182	218	83	96	116	104	102	92	102
YFL033C	197	203	176	200	148	157	201	141	148	121	114	109	106	147	151	141	140	110	129	125	144	195	189	171	182	155	173	195	99	94	101	85	110	79	103	230	253	240	209	253	219	263	126	132	107	127	99	105	135
YJR068W	166	171	181	173	129	153	163	134	149	174	139	126	124	141	154	144	162	133	113	104	149	171	165	194	172	149	134	212	120	105	144	114	97	89	114	217	207	236	172	150	184	214	110	127	153	103	100	100	119
YLR413W	193	182	177	172	128	144	197	123	128	126	108	112	112	104	128	133	139	101	84	77	105	196	167	164	161	160	146	196	95	96	108	92	92	70	101	202	232	218	220	187	160	210	157	157	160	132	129	111	153
YMR309C	178	181	177	161	157	138	175	111	125	146	102	99	83	112	156	152	140	119	116	108	149	172	157	176	184	152	136	171	96	95	111	95	74	74	103	209	225	224	153	165	159	214	118	105	111	103	105	98	135
YNL197C	216	217	208	192	167	158	217	179	162	144	139	127	113	161	129	128	131	127	110	89	125	192	199	203	180	156	141	218	112	109	131	102	88	71	120	257	244	244	223	199	214	307	156	161	161	133	130	132	169
YHR206W	180	176	156	160	137	113	170	155	129	123	119	92	110	127	135	130	130	111	94	99	120	174	149	158	157	118	111	167	124	98	117	96	80	82	119	228	221	195	186	159	161	189	142	153	173	148	121	120	150
YOL068C	194	158	181	145	160	165	197	142	124	131	127	128	101	144	142	164	139	127	125	112	122	226	187	200	170	150	173	188	110	127	117	125	99	102	129	228	241	243	192	169	155	247	110	117	111	96	95	80	125
YMR277W	193	156	164	153	134	123	196	135	123	116	113	110	110	144	159	138	145	156	118	141	157	176	173	170	148	152	123	173	120	109	100	103	89	83	93	263	231	215	234	192	208	294	143	120	126	107	88	95	131
YBR057C	209	197	180	172	146	170	180	136	136	134	157	112	111	150	153	145	129	119	76	91	133	186	197	206	183	145	147	178	122	120	108	127	91	95	124	232	218	228	244	182	147	228	140	108	128	121	98	92	131
YLR149C	234	253	215	226	192	169	226	176	153	194	150	121	149	167	147	147	135	133	100	103	138	215	247	246	234	168	205	233	128	129	103	116	74	99	133	305	283	274	243	219	243	304	115	119	144	132	106	101	137
YKL015W	171	186	189	172	142	140	176	109	178	133	122	79	107	142	148	151	131	111	120	103	136	200	189	169	185	156	137	181	123	87	116	102	82	79	116	247	222	221	190	194	174	225	117	129	140	100	111	97	127
YKR016W	193	211	210	182	163	162	210	131	135	140	101	128	111	146	171	190	166	136	119	127	164	232	244	227	198	183	160	226	115	109	112	93	111	79	109	269	270	272	232	205	238	288	95	102	118	100	80	99	98
YNL076W	189	214	192	180	148	173	220	128	144	143	120	112	110	162	118	113	131	117	90	76	131	188	200	177	150	135	122	186	112	113	119	92	91	112	116	233	244	217	210	185	161	220	152	131	134	116	108	124	164
YPL134C	219	194	213	178	151	203	220	114	147	142	115	104	124	146	150	138	151	136	101	99	155	202	199	175	168	152	145	182	137	135	112	83	72	85	107	243	280	253	242	196	179	246	168	179	136	130	120	118	139
YDR529C	187	178	181	156	164	151	203	143	164	120	122	110	98	149	131	141	97	99	114	93	145	189	207	187	178	145	147	234	122	141	127	120	110	97	116	237	214	213	206	176	163	238	122	134	132	112	114	107	160
YAR027W	154	190	172	146	142	144	169	169	162	149	147	127	126	156	152	149	150	137	108	125	152	188	182	189	172	171	172	192	145	135	136	123	87	112	131	215	192	208	189	154	173	199	141	125	130	103	112	81	123
YGL100W	185	184	190	158	142	136	170	183	148	166	120	118	123	167	134	136	124	112	109	121	161	151	189	166	169	143	152	165	102	126	112	123	93	102	119	202	179	173	197	176	163	176	133	137	125	130	96	108	142
YLR181C	132	154	173	152	136	126	175	143	125	140	126	124	106	155	170	155	156	132	116	128	127	207	179	205	180	137	172	207	117	112	126	98	78	78	131	239	197	234	228	204	192	268	154	128	116	113	117	92	127
YER049W	167	140	137	130	103	119	160	147	151	126	117	87	107	133	150	147	121	108	110	109	138	183	166	162	138	139	144	193	98	99	108	92	68	93	105	197	190	187	162	147	158	199	134	114	114	114	96	94	127
YOL158C	171	160	175	128	144	137	183	179	168	170	139	163	123	161	165	160	155	143	132	133	162	208	186	152	156	165	147	191	119	136	110	104	96	105	128	226	229	203	203	140	165	209	138	127	141	117	108	109	133
YHL019C	180	165	172	196	138	147	187	136	140	125	122	110	118	154	132	130	139	111	124	95	148	193	175	184	185	143	137	191	117	119	121	109	80	84	132	241	223	238	207	190	199	264	125	149	132	133	113	108	146
YOL048C	185	197	209	173	149	134	190	133	163	128	135	146	145	185	161	155	145	118	112	109	127	156	206	200	185	167	177	242	109	131	129	124	106	110	142	247	213	210	213	209	192	213	118	117	109	103	88	92	151
YIL035C	187	194	171	165	160	182	205	142	144	135	116	93	119	150	137	141	148	122	126	92	137	186	203	220	187	170	131	219	121	109	112	92	75	84	123	259	239	238	194	180	174	246	95	87	96	117	91	86	99
YIL111W	233	206	214	178	194	174	205	156	153	144	131	119	117	152	112	113	126	108	115	91	127	203	259	193	203	164	163	235	141	144	123	139	87	91	122	233	230	198	181	168	180	238	126	137	120	113	104	105	133
YOR087W	193	187	180	176	151	147	207	124	152	140	141	110	120	159	170	142	175	160	109	119	133	209	212	176	179	159	170	179	108	121	103	103	85	96	117	242	220	215	218	197	181	255	127	104	123	117	94	119	149
YKL185W	192	172	187	134	150	122	179	146	160	149	124	105	105	156	131	134	133	125	112	106	147	151	171	180	141	148	139	180	108	114	99	100	83	86	117	221	231	243	192	160	164	230	154	158	156	130	124	130	131
YLR264W	127	133	113	108	85	83	120	142	134	139	135	122	102	131	160	148	163	150	127	126	166	150	139	139	105	98	99	151	113	138	137	116	99	85	126	119	159	137	124	118	133	125	127	128	134	106	104	91	126
YKL124W	183	188	200	157	151	152	194	106	118	137	108	89	110	137	158	137	133	125	113	98	152	220	227	231	183	167	183	196	89	98	109	101	94	93	114	266	250	247	248	181	195	238	98	115	107	102	90	76	91
YKL041W	179	161	174	173	136	110	156	133	127	135	109	97	113	149	135	163	175	145	142	128	159	207	204	203	179	148	178	192	120	111	117	111	82	91	131	229	218	233	206	172	211	240	115	113	111	109	92	78	104
YNR014W	154	177	186	143	119	146	197	133	160	165	133	120	124	190	147	136	124	117	111	100	158	160	194	175	164	156	171	225	138	119	120	110	92	101	128	216	184	213	189	178	189	240	129	146	136	109	119	87	140
YJR137C	176	193	169	168	141	152	191	147	133	139	109	103	125	146	161	179	142	135	117	118	145	169	183	174	192	149	136	177	116	118	119	83	103	99	112	215	209	200	191	140	174	210	131	148	143	143	116	105	141
YNL169C	199	192	206	177	131	158	202	124	153	140	125	112	122	169	172	149	141	140	121	108	158	197	216	194	175	168	179	165	117	118	111	96	106	85	116	267	217	238	206	185	175	253	125	120	107	100	88	79	121
YGR023W	208	234	230	201	167	179	225	168	170	160	137	127	133	161	108	102	117	122	84	85	116	170	176	178	168	158	156	197	94	100	106	72	68	74	103	227	210	236	209	179	169	227	198	212	230	175	142	155	198
YGL003C	176	205	181	175	150	134	165	157	149	174	133	100	111	165	128	126	126	131	92	121	142	176	179	175	129	124	140	171	98	121	111	114	79	84	116	216	224	200	180	172	168	243	140	162	130	160	142	141	164
YPR065W	190	214	211	170	174	147	196	158	133	161	155	124	132	150	102	100	93	102	83	87	112	197	236	195	186	158	179	201	98	122	98	121	86	88	101	274	278	242	224	224	240	286	148	140	141	127	107	87	154
YML111W	195	194	201	174	168	137	184	154	141	130	119	96	103	143	133	146	127	131	101	100	141	196	189	235	162	150	145	169	119	113	119	81	77	81	116	273	234	210	187	191	182	236	118	121	118	149	97	104	131
YDR465C	148	134	178	160	131	125	173	121	144	137	116	99	105	128	105	143	131	135	106	111	147	191	195	186	165	122	146	185	96	91	89	104	99	77	105	221	197	194	172	173	146	227	114	114	127	121	86	106	119
YDR229W	178	166	165	158	120	136	177	132	143	173	127	130	101	150	159	174	155	137	109	130	148	180	188	177	200	148	157	213	114	110	120	108	90	83	122	219	257	205	192	189	187	254	149	135	134	126	103	86	136
YDR141C	188	166	161	165	159	136	198	130	146	154	150	109	124	157	153	151	142	149	121	124	165	191	209	202	188	169	140	203	121	138	121	130	94	92	112	239	200	236	180	186	161	222	100	87	98	92	80	71	90
YER112W	167	176	208	166	145	148	185	141	137	134	102	102	101	130	94	74	95	84	66	85	107	228	240	203	181	151	158	197	121	111	114	109	95	107	120	250	241	221	220	182	185	260	133	126	129	98	124	88	133
[truncated: 4,634 more rows]
[truncated: 262 more columns]
