# Supplementary material for: A Mechanistic Beta-Binomial Probability Model for mRNA Sequencing Data
Source: PLoS One. 2016 Jun 21;11(6):e0157828. doi: 10.1371/journal.pone.0157828 (PMC4915702; doi:10.1371/journal.pone.0157828)
Supplement: S5 Table — (XLSX) [file pone.0157828.s008.xlsx]

## Sheet: Sheet1
S5 Table. Base-10 Logarithm p-value Differences for Predicting Differential Gene Expression in Gierlinski Count Data
Names	log_10(Beta) - log_10(DESeq2)	log_10(Beta) - log_10(EdgeR)	log_10(EdgeR) - log_10(DESeq2)	log_10(Max Mean)
Genes Above 10^2.5 Read Count
YOR332W	-92.848	-89.6525	-3.19551	3.31872
YFL039C	-89.2716	-86.2658	-3.00587	3.78208
YGR282C	-78.1936	-75.1164	-3.07721	3.53786
YER178W	-74.9913	-71.9368	-3.05454	3.249
YHR174W	-73.5602	-70.4975	-3.06273	4.35136
YKL152C	-73.0926	-70.492	-2.6006	4.35631
YPL048W	-68.1187	-65.3424	-2.77637	3.14846
YNL135C	-68.0257	-65.1923	-2.83336	3.2181
YPR124W	-68.0252	-64.3898	-3.63548	3.06692
YPL028W	-66.4087	-63.7076	-2.70114	3.24396
YDR158W	-65.9484	-62.7613	-3.18709	3.22111
YCL043C	-64.1297	-61.0378	-3.0919	3.59837
YGL026C	-62.3205	-59.2531	-3.06743	3.11433
YER072W	-60.7594	-57.7999	-2.95948	2.96107
YEL034C-A	-60.5159	-58.2675	-2.24841	3.48638
YOR331C	-60.2069	-57.3999	-2.80701	3.13552
YBR162C	-58.6591	-59.5958	0.936689	3.46872
YGR086C	-57.0239	-55.2271	-1.79676	3.49294
YLR027C	-56.7747	-53.663	-3.1117	3.15801
YGR253C	-56.3411	-53.1218	-3.21928	2.99071
YNL071W	-56.2527	-53.559	-2.69369	3.19912
YKL153W	-55.3993	-53.29	-2.1093	4.235
YML012W	-54.887	-51.6323	-3.25469	3.05046
YAL037C-B	-54.5672	-52.19	-2.37718	4.31068
YIL043C	-53.661	-51.4362	-2.22478	3.06785
YHR190W	-53.6557	-50.94	-2.71567	3.15779
YOR375C	-52.5392	-49.1942	-3.34498	3.4121
YAL038W	-52.0651	-49.7554	-2.30965	4.4405
YLR180W	-51.9348	-49.7366	-2.19818	3.13041
YGL200C	-51.8049	-48.8781	-2.92676	3.05145
YGL012W	-51.4644	-49.1797	-2.28475	3.14029
YDL100C	-50.9976	-48.4177	-2.57988	2.99732
YEL034W	-50.8452	-48.6909	-2.15438	3.46252
YDL126C	-50.8079	-48.4468	-2.36109	3.5355
YMR297W	-49.0124	-46.0743	-2.93811	3.379
YBR011C	-48.9707	-46.6683	-2.30237	3.57543
YPR036W	-48.9553	-46.7106	-2.24471	3.23594
YDR481C	-48.6375	-44.9775	-3.65995	2.85966
YJR105W	-46.9262	-44.9897	-1.9365	3.18431
YDL022W	-46.5188	-42.8363	-3.68254	3.16948
YLR109W	-45.5748	-42.2587	-3.31611	4.03409
YAL012W	-44.8145	-42.0871	-2.72741	3.30177
YPL163C	-42.8867	-40.4457	-2.44103	2.69405
YBR106W	-42.681	-41.0905	-1.59052	3.2953
YOR362C	-42.2289	-39.7492	-2.47972	3.06993
YEL058W	-42.1329	-38.6966	-3.43632	2.97736
YEL040W	-42.0355	-41.6947	-0.340723	3.19384
YLR300W	-40.0443	-38.3978	-1.64648	3.23467
YIL094C	-38.9937	-41.0703	2.07661	2.8388
YNR050C	-38.6636	-37.9255	-0.738164	2.74445
YBR196C	-38.3467	-36.8736	-1.47312	3.74882
YOR122C	-38.0282	-35.8689	-2.15923	3.11267
YEL027W	-37.7377	-36.3968	-1.34088	3.32476
YOL143C	-37.5514	-34.6322	-2.91918	2.95832
YML085C	-37.5265	-35.728	-1.79851	2.92773
YPR165W	-36.941	-34.9699	-1.97104	3.11425
YER177W	-36.7567	-34.7635	-1.9932	3.50295
YGL022W	-36.4802	-35.2296	-1.25053	3.09154
YBR036C	-36.1735	-34.1156	-2.05788	2.96405
YGR192C	-35.5252	-33.3182	-2.20695	4.36316
YIL123W	-34.5745	-33.0824	-1.49208	3.04796
YHR143W	-34.0467	-31.1861	-2.86059	3.13832
YDR032C	-33.8901	-29.6391	-4.251	3.05733
YOL038W	-33.4812	-31.2468	-2.23441	3.03003
YBL030C	-33.2142	-29.2675	-3.94662	3.13217
YDR353W	-32.7671	-30.7067	-2.06036	3.25473
YOR270C	-32.6439	-32.6553	0.0113797	3.17953
YKR042W	-32.6435	-31.1845	-1.45907	3.68817
YDL182W	-32.2233	-31.6495	-0.57382	2.65404
YPR149W	-32.0502	-28.764	-3.28621	3.07544
YPL154C	-31.7986	-28.8769	-2.92177	3.46217
YKL207W	-31.6237	-29.8982	-1.72552	2.87364
YPR075C	-31.52	-29.5666	-1.95339	2.87993
YER145C	-31.132	-29.0657	-2.06628	3.10322
YOR222W	-31.0795	-28.9898	-2.08967	2.78265
YER094C	-30.8898	-28.5253	-2.36455	2.98472
YCR013C	-30.8233	-29.3395	-1.48383	4.34571
YER081W	-30.6037	-29.544	-1.05968	3.37381
YBL091C	-30.3998	-28.4503	-1.94947	3.03154
YFL038C	-30.3151	-27.8061	-2.50907	3.28244
YGL106W	-29.962	-27.9085	-2.05359	2.82255
YJL158C	-29.7999	-28.5158	-1.28407	3.26719
YPR062W	-29.7601	-27.7517	-2.00843	2.98346
YKL117W	-29.5772	-26.9389	-2.63827	3.25636
YDR328C	-29.1744	-27.0957	-2.07869	2.97962
YMR202W	-29.1723	-27.5038	-1.66851	3.13228
YPL061W	-28.7982	-25.3397	-3.45851	3.67772
YML123C	-28.2797	-25.5399	-2.73979	3.36698
YGR189C	-28.1903	-25.4744	-2.71596	3.41036
YFL037W	-27.9882	-26.8955	-1.0927	3.0941
YIL053W	-27.7453	-26.0013	-1.74403	3.93139
YDL055C	-27.6829	-26.9094	-0.773513	3.60019
YFR044C	-27.6756	-26.3891	-1.28656	2.88768
YMR307W	-26.8058	-27.0907	0.284845	3.55065
YGR135W	-26.6829	-24.8595	-1.82347	3.01362
YJR045C	-26.4929	-23.4959	-2.99695	3.35198
YJR017C	-26.4657	-23.645	-2.82068	2.679
YLR351C	-26.447	-24.3312	-2.11577	2.74304
YGL023C	-26.0906	-23.4985	-2.59205	2.81664
YAL042W	-26.0614	-24.511	-1.55041	3.19835
YML124C	-25.8883	-26.0538	0.165459	2.90501
YDR077W	-25.8352	-23.0436	-2.79159	3.96485
YKL145W	-25.7799	-24.1221	-1.65777	3.19001
YJR016C	-25.54	-24.6976	-0.842357	3.26833
YCR012W	-25.4376	-24.2019	-1.23569	4.52384
YLR348C	-25.4056	-22.1421	-3.26356	2.98401
YHR042W	-25.1453	-23.7664	-1.37883	3.1796
YIL169C	-24.8574	-22.2406	-2.61676	2.727
YAL003W	-24.7144	-23.9624	-0.752025	3.41862
YDR345C	-24.6354	-23.8707	-0.76476	3.93297
YHR200W	-24.6131	-22.8144	-1.79868	2.93019
YDL083C	-24.2849	-23.4484	-0.836448	3.31039
YKR013W	-24.2215	-21.8657	-2.35582	2.99921
YFR037C	-23.9709	-22.9848	-0.986069	2.95514
YBR078W	-23.9201	-23.5123	-0.40777	3.44833
YJL171C	-23.8581	-22.1227	-1.73534	2.80498
YDR093W	-23.6454	-22.7121	-0.933299	2.88509
YER023W	-23.4835	-22.0995	-1.384	3.0158
YHL033C	-23.4431	-22.3759	-1.06727	3.05393
YOL155C	-23.4341	-20.7566	-2.67753	2.8301
YMR276W	-23.218	-20.9501	-2.26797	3.17708
YER152C	-23.1717	-20.5582	-2.61343	2.71547
YBL099W	-23.1002	-19.4946	-3.60557	3.12513
YLR304C	-22.9723	-20.5936	-2.37871	3.0808
YFR036W-A	-22.9639	-21.1535	-1.81042	2.75114
YFL010C	-22.6013	-20.4186	-2.18273	2.92281
YAL061W	-22.5323	-19.8676	-2.6647	2.7733
YGL123W	-22.4545	-22.1781	-0.276434	3.87859
YMR294W-A	-22.1798	-19.8541	-2.32569	2.78837
YOR042W	-22.0292	-19.2116	-2.81768	2.84268
YER088C	-21.9796	-20.208	-1.77158	3.15909
YEL046C	-21.9795	-20.7867	-1.19278	2.95117
YLR229C	-21.8986	-20.8658	-1.03278	2.84402
YHR208W	-21.7706	-22.2791	0.508521	3.1982
YBR093C	-21.5383	-20.2901	-1.2482	2.52538
YML078W	-21.3542	-19.3482	-2.00603	2.7116
YER019C-A	-21.0867	-19.0912	-1.99549	2.92291
YAL053W	-21.017	-16.3539	-4.66307	3.14313
YLR153C	-21.0157	-19.9971	-1.01863	3.16284
YDL229W	-20.7759	-20.2644	-0.511566	3.33823
YDR517W	-20.5245	-17.7899	-2.73461	2.92542
YBL007C	-20.5213	-19.2086	-1.31269	2.96163
YLR179C	-20.4974	-19.4681	-1.02927	2.98843
YDR487C	-19.8755	-18.3496	-1.52587	2.88389
YDR327W	-19.8623	-17.5768	-2.2855	2.76658
YDL228C	-19.7812	-19.262	-0.519228	3.23924
YLR286C	-19.7047	-18.8927	-0.811952	3.48806
YDR304C	-19.6847	-18.3254	-1.3593	2.87146
YNL241C	-19.5659	-16.4873	-3.07854	3.19124
YJL190C	-19.5229	-18.8219	-0.701007	3.44461
YMR295C	-19.5041	-17.8475	-1.65661	3.07105
YNL243W	-19.4543	-18.1136	-1.34063	2.93284
YIR006C	-18.541	-17.7741	-0.766979	2.94599
YDL173W	-18.4712	-16.3757	-2.0955	2.81935
YEL044W	-18.4073	-17.6202	-0.787136	2.74816
YHR008C	-18.355	-15.7385	-2.61659	2.97649
YGL245W	-18.3089	-17.7263	-0.582541	3.34661
YKL151C	-18.2738	-14.8459	-3.42789	2.70475
YBL041W	-18.1011	-17.5766	-0.524582	3.04495
YDL086W	-18.0758	-15.965	-2.11074	2.7001
YML028W	-17.8672	-16.7816	-1.08556	3.81758
YJR104C	-17.7599	-16.4955	-1.26437	3.66052
YDL174C	-17.7443	-14.7481	-2.99626	2.80683
YBL087C	-17.4813	-16.6826	-0.798664	2.99096
YJR139C	-17.3459	-16.2439	-1.10196	3.09252
YLR264W	-17.209	-15.2611	-1.94791	2.63912
YMR238W	-17.0032	-13.926	-3.07722	2.8863
YAL004W	-16.9701	-14.7896	-2.18052	2.52492
YOL059W	-16.8518	-16.0787	-0.773058	2.96584
YHR183W	-16.6501	-15.9448	-0.705292	3.36149
YGL147C	-16.6091	-15.9625	-0.646563	3.31728
YER146W	-16.346	-13.7026	-2.64335	2.58853
YCL009C	-16.2788	-15.0289	-1.24996	3.17908
YLR110C	-16.2397	-15.3147	-0.92504	4.39854
YIR036C	-16.0703	-13.1729	-2.89743	2.59422
YER090W	-16.0608	-13.8923	-2.16846	2.78242
YJL174W	-15.8721	-14.0549	-1.81725	2.91571
YDL097C	-15.8392	-15.0872	-0.751998	3.00855
YHL025W	-15.8125	-13.1395	-2.67297	2.83253
YNL302C	-15.7178	-15.2164	-0.501337	3.32365
YOL110W	-15.6952	-13.7073	-1.98797	2.58503
YBR127C	-15.5661	-15.1454	-0.420705	3.20318
YPR123C	-15.5458	-13.3948	-2.15105	2.745
YMR058W	-15.3846	-13.7505	-1.63415	3.30162
YOR327C	-15.2359	-12.3393	-2.89654	2.83396
YJL078C	-15.2304	-14.2378	-0.992639	2.87916
YER145C-A	-15.0711	-12.4569	-2.61425	2.5547
YFL005W	-15.0635	-13.7956	-1.26789	2.8107
YHR182C-A	-14.996	-13.2333	-1.76276	2.67247
YBR249C	-14.5849	-14.2616	-0.323312	3.10918
YLR414C	-14.5777	-12.5259	-2.05183	3.03754
YNL322C	-14.5191	-12.9103	-1.60878	2.88423
YKL060C	-14.5015	-14.0379	-0.46362	4.43257
YLL024C	-14.494	-13.7223	-0.771673	3.31373
YPR145W	-14.4099	-12.2212	-2.18871	3.16134
YJR148W	-14.2216	-11.2209	-3.0007	2.7877
YCR073W-A	-14.2193	-12.0013	-2.21804	2.56507
YIL018W	-14.2092	-13.7748	-0.434356	3.448
YKL019W	-14.1643	-12.3209	-1.84338	2.6334
YJR009C	-14.0925	-13.4954	-0.597015	3.74796
YER043C	-13.7329	-13.031	-0.701846	3.38825
YFR015C	-13.6215	-11.5258	-2.09573	3.38206
YFL010W-A	-13.5837	-10.9475	-2.63617	2.62921
YAL023C	-13.577	-14.3139	0.736939	3.05166
YJR010W	-13.4167	-10.1842	-3.23252	2.52395
YPL232W	-13.3836	-13.6154	0.231788	2.97121
YER004W	-13.3477	-12.3578	-0.989836	2.83679
YIL153W	-13.2639	-10.7831	-2.48084	2.71952
YKL096C-B	-13.2563	-12.4823	-0.773946	3.19448
YCL005W-A	-13.234	-11.3202	-1.9138	2.52681
YCL034W	-13.1599	-10.7027	-2.45717	2.75477
YDR226W	-13.0759	-12.5069	-0.569066	3.23738
YLR076C	-13.0718	-12.7872	-0.284627	3.80097
YLR350W	-12.9306	-10.8483	-2.08228	3.23402
YEL009C	-12.8958	-12.4439	-0.451899	3.40277
YJR085C	-12.8344	-10.4235	-2.4109	2.74872
YNL255C	-12.8163	-12.3975	-0.418753	3.02176
YKL029C	-12.6573	-11.6236	-1.03372	2.57808
YNL104C	-12.6445	-10.5874	-2.05701	3.14197
YGL198W	-12.6332	-10.5477	-2.08547	2.76202
YKL056C	-12.5626	-11.378	-1.18459	3.43351
YGR124W	-12.5492	-12.1404	-0.408832	3.31601
YCR048W	-12.5202	-11.4639	-1.05629	2.70839
YLR349W	-12.4396	-9.1749	-3.26475	2.58933
YLR438C-A	-12.2504	-10.387	-1.86344	2.61289
YER055C	-12.196	-9.85327	-2.34273	2.99839
YMR173W	-12.1363	-8.93766	-3.19865	2.88817
YDL125C	-12.1166	-10.8061	-1.3105	2.89865
YIL154C	-12.0945	-10.2863	-1.80822	2.89446
YDR135C	-12.0666	-11.5727	-0.493926	2.83955
YPL234C	-11.9939	-10.923	-1.07084	2.99003
YPR103W	-11.9478	-10.594	-1.35379	2.97525
YDR050C	-11.8887	-11.6022	-0.286544	4.15816
YPR088C	-11.6404	-10.7824	-0.858031	2.83827
YEL060C	-11.5276	-10.0583	-1.46936	3.21026
YKL036C	-11.5236	-9.50937	-2.0142	2.52143
YBR109C	-11.4649	-10.4237	-1.04125	2.90946
YDR388W	-11.4292	-10.3574	-1.0718	3.03159
YPL262W	-11.4203	-9.51908	-1.90125	2.77016
YGL181W	-11.3747	-9.05085	-2.32387	2.75373
YDL066W	-11.2634	-8.30726	-2.9561	2.7293
YGR214W	-11.2015	-11.1308	-0.0707331	3.3996
YLR293C	-11.1889	-11.5271	0.338206	3.31472
YBR016W	-11.1193	-9.43251	-1.68683	2.75874
YER057C	-11.0742	-9.86931	-1.20493	2.75231
YAL005C	-11.033	-9.69899	-1.33398	3.2499
YAL044C	-10.8798	-8.87762	-2.00217	2.59471
YAL039C	-10.8706	-9.30595	-1.56469	2.79601
YER089C	-10.8307	-9.92391	-0.906741	2.80941
YML070W	-10.8052	-7.86505	-2.94014	2.75016
YCL057C-A	-10.7441	-8.4945	-2.24961	2.65036
YOR383C	-10.638	-9.22115	-1.4168	4.01465
YHL027W	-10.6152	-9.77972	-0.835483	2.70957
YJL167W	-10.5534	-10.4041	-0.149237	3.01018
YDL029W	-10.4971	-6.92467	-3.57247	2.98944
YDR516C	-10.4564	-9.17355	-1.28288	3.4285
YCR059C	-10.3725	-9.18079	-1.19171	2.51627
YIL124W	-10.3703	-8.06299	-2.3073	2.77276
YMR305C	-10.3494	-9.88974	-0.459688	3.11361
YFR018C	-10.3178	-8.47103	-1.8468	2.61455
YBR173C	-10.3011	-8.61891	-1.68222	2.67575
YLL044W	-10.2596	-9.97932	-0.280257	3.13678
YFR031C-A	-10.2474	-9.98334	-0.264035	3.20177
YOL158C	-10.2135	-7.65417	-2.55932	2.84809
YGL234W	-10.0766	-8.26017	-1.81645	3.09384
YOR230W	-10.0049	-7.76736	-2.23758	3.08526
YHR175W	-9.97579	-7.19123	-2.78456	2.71702
YMR105C	-9.9326	-8.10968	-1.82292	3.17727
YAL022C	-9.87775	-8.30686	-1.57089	2.55485
YPL079W	-9.81426	-9.40201	-0.41225	3.24996
YDR476C	-9.80624	-8.04348	-1.76276	2.80803
YMR205C	-9.8041	-9.57006	-0.234042	3.36928
YPR063C	-9.79884	-7.89169	-1.90715	2.706
YGL126W	-9.72085	-7.13661	-2.58424	2.8452
YPL131W	-9.71034	-9.60521	-0.105133	3.81789
YFR033C	-9.69033	-7.31126	-2.37908	2.69968
YMR116C	-9.65448	-9.38934	-0.265132	3.86882
YDL143W	-9.46112	-9.2253	-0.235821	2.93939
YPL231W	-9.3792	-8.8957	-0.483502	3.61836
YLR056W	-9.37488	-9.35901	-0.0158771	3.08981
YOR271C	-9.33662	-8.67534	-0.661272	2.87386
YGL253W	-9.306	-9.11095	-0.195049	3.83897
YIL142W	-9.26468	-8.8977	-0.366978	3.01991
YDR064W	-9.20599	-9.0657	-0.140292	3.53741
YBL082C	-9.14167	-7.44393	-1.69774	2.56044
YLR340W	-9.08954	-8.80355	-0.285995	3.94793
YPR074C	-9.07685	-9.082	0.00515361	3.27107
YLR113W	-8.90309	-8.44845	-0.454639	2.99469
YLR062C	-8.79429	-8.33148	-0.462811	3.39834
YGL019W	-8.69418	-7.83589	-0.858288	2.66404
YKL085W	-8.68738	-7.49943	-1.18795	2.86986
YIL075C	-8.64713	-7.75535	-0.891779	3.22708
YLR075W	-8.60272	-8.42823	-0.174485	3.94652
YIL062C	-8.5719	-6.91027	-1.66163	2.7673
YLR061W	-8.56068	-8.11147	-0.449207	3.39921
YOR063W	-8.52995	-8.39682	-0.133131	4.07748
YDL192W	-8.46647	-8.3399	-0.126568	3.15174
YER031C	-8.4627	-8.11128	-0.35142	2.77466
YHR057C	-8.43807	-7.3426	-1.09547	2.5959
YNL134C	-8.37742	-5.88809	-2.48933	2.70262
YGL123C-A	-8.25677	-8.83804	0.581263	3.33524
YML073C	-8.23909	-7.8263	-0.412787	3.3086
YPR170W-B	-8.23589	-7.40883	-0.827058	2.69069
YNL290W	-8.20218	-6.85114	-1.35103	2.53325
YNL283C	-8.15509	-5.99487	-2.16022	2.74002
YBL033C	-8.02858	-6.2076	-1.82098	2.59313
YKR048C	-7.91947	-6.86874	-1.05074	2.78683
YGL040C	-7.83781	-7.36296	-0.474851	2.68539
YNL052W	-7.79091	-5.76404	-2.02687	2.5774
YFR004W	-7.75973	-5.22203	-2.5377	2.92474
YJR123W	-7.69116	-7.54129	-0.149868	3.90492
YJL152W	-7.6085	-6.47418	-1.13432	2.86238
YDR394W	-7.53705	-7.14535	-0.391696	2.94243
YPR113W	-7.51475	-7.06352	-0.451225	2.88008
YMR226C	-7.46026	-3.61106	-3.8492	2.87473
YGL202W	-7.40562	-6.33036	-1.07526	3.03326
YGL027C	-7.37516	-7.17884	-0.196327	2.83197
YJR145C	-7.31782	-6.8435	-0.474323	3.00042
YPR037C	-7.31533	-6.33593	-0.979404	2.53878
YLR258W	-7.3025	-5.77446	-1.52804	3.15199
YIL046W	-7.1833	-6.87525	-0.308042	2.57189
YJL130C	-7.1642	-7.50795	0.343752	3.13367
YLR150W	-7.16328	-6.96433	-0.198948	3.72454
YGR061C	-7.1166	-5.47625	-1.64035	3.08089
YNL305C	-6.95143	-4.98095	-1.97048	2.5907
YFR047C	-6.90897	-3.60069	-3.30828	2.64622
YML026C	-6.90462	-7.09701	0.192387	3.11193
YIL136W	-6.75642	-4.78479	-1.97163	2.82687
YLR099W-A	-6.74995	-3.68566	-3.06429	2.50991
YNR043W	-6.66092	-6.23459	-0.426335	2.64612
YJL151C	-6.61364	-5.70739	-0.906249	2.94184
YOL121C	-6.55292	-6.31572	-0.237196	3.08561
YNL098C	-6.54812	-6.01436	-0.53376	3.06711
YMR183C	-6.53377	-5.77248	-0.761292	2.66469
YER019W	-6.52636	-5.12882	-1.39754	2.65366
YKR035W-A	-6.44734	-5.31945	-1.12789	2.5956
YPR160W	-6.43367	-4.8794	-1.55426	3.01022
YKR035C	-6.40932	-5.30612	-1.1032	2.61371
YLR375W	-6.30481	-5.34347	-0.961333	2.71631
YGL199C	-6.20932	-4.4829	-1.72642	2.56525
YDR055W	-6.18172	-4.12914	-2.05258	2.81393
YML074C	-6.14484	-5.7869	-0.357937	3.18631
YJR113C	-6.00807	-4.37932	-1.62875	2.54093
YHR068W	-5.98056	-5.67209	-0.308465	3.01389
YMR002W	-5.94285	-5.37159	-0.571263	2.79547
YOR151C	-5.8948	-6.10468	0.209876	3.01576
YBR092C	-5.89444	-5.59817	-0.296265	2.60298
YOR369C	-5.82325	-5.66822	-0.155038	3.89569
YML056C	-5.75978	-5.65869	-0.101092	3.05989
YNL037C	-5.70657	-5.32122	-0.385352	3.02716
YJR077C	-5.67315	-4.99514	-0.678006	2.91785
YCR024C-B	-5.60238	-5.35711	-0.245269	2.95998
YDL130W	-5.59148	-5.34729	-0.244194	3.36823
YDR037W	-5.56793	-6.70272	1.13479	3.30962
YKR057W	-5.56722	-5.32932	-0.237897	3.33583
YKR066C	-5.56331	-4.53347	-1.02983	2.692
YOR285W	-5.52229	-2.78942	-2.73287	2.83009
YER073W	-5.50744	-4.27515	-1.23229	3.02855
YLR185W	-5.42916	-4.8988	-0.530358	3.1418
YIR016W	-5.40929	-4.18739	-1.2219	2.54793
YPR183W	-5.39805	-4.8662	-0.531846	2.93053
YGR159C	-5.31038	-5.30338	-0.00699959	3.27401
YIL109C	-5.30873	-5.1242	-0.184526	2.90937
YJL196C	-5.28227	-5.43737	0.155104	2.87782
YDR238C	-5.27472	-5.1912	-0.0835194	2.92381
YMR122W-A	-5.26104	-4.52695	-0.734092	3.41998
YER053C	-5.20236	-2.78697	-2.41538	2.75343
YLR367W	-5.19313	-4.47258	-0.720558	2.8816
YKL164C	-5.14956	-4.29084	-0.858723	3.01825
YPL106C	-5.08943	-5.00836	-0.0810652	3.4584
YHR027C	-5.087	-4.69657	-0.390428	3.05661
YNL217W	-5.08112	-4.30918	-0.771932	2.70021
YLR332W	-5.08004	-3.28099	-1.79904	2.90969
YCL008C	-4.99938	-3.79872	-1.20066	2.51321
YGL102C	-4.97014	-4.93578	-0.034358	3.66827
YOR293W	-4.93181	-4.62845	-0.303356	3.22206
YGR027C	-4.82703	-5.43086	0.603829	3.52428
YGL161C	-4.81098	-1.91287	-2.89811	2.72831
YBR126W-A	-4.80142	-4.21213	-0.589289	2.90037
YML010W	-4.76527	-4.42856	-0.336708	3.04469
YLR029C	-4.76391	-4.71641	-0.0475043	3.51785
YMR108W	-4.75047	-4.55142	-0.199058	2.9824
YGR008C	-4.62685	-3.37594	-1.25091	3.02232
YDL110C	-4.52501	-3.37848	-1.14653	2.80604
YER023C-A	-4.52162	-3.55242	-0.969205	2.50666
YKL148C	-4.5187	-3.37239	-1.14631	2.69863
YDR500C	-4.45825	-4.29754	-0.160706	3.26555
YJR115W	-4.45079	-3.29277	-1.15802	2.64195
YLL040C	-4.40865	-2.87086	-1.53779	2.68103
YCL028W	-4.404	-3.80505	-0.598948	2.67889
YJR103W	-4.39039	-3.91205	-0.478336	2.90857
YHR193C	-4.38158	-4.39974	0.0181583	3.39656
YJR072C	-4.37735	-4.12004	-0.257313	2.69569
YFR053C	-4.35615	-5.72619	1.37003	3.4983
YDR450W	-4.3534	-4.23468	-0.118715	3.19804
YDR188W	-4.30102	-4.14762	-0.153405	3.08807
YBR214W	-4.20478	-3.51915	-0.685624	2.90214
YLR044C	-4.17898	-4.02278	-0.156202	4.46367
YGR209C	-4.14522	-3.70652	-0.438699	3.0275
YGR240C	-4.09807	-4.01223	-0.0858349	3.46507
YNL209W	-4.08766	-3.99187	-0.0957902	3.18339
YGR204W	-4.00877	-3.63878	-0.369995	3.27309
YGR260W	-3.92914	-4.07219	0.143056	2.96352
YDL161W	-3.91316	-2.83865	-1.07451	2.67348
YGL103W	-3.88833	-3.86528	-0.023049	3.6903
YDR524C-B	-3.80769	-2.86718	-0.940514	3.99835
YLR194C	-3.78211	-3.01709	-0.76502	3.08418
YNR036C	-3.75918	-3.29258	-0.466604	2.76164
YGL008C	-3.70842	-4.5402	0.83177	3.82582
YDR471W	-3.68077	-3.60392	-0.0768523	3.17776
YDR171W	-3.65869	-2.95381	-0.704881	3.06078
YPL037C	-3.65549	-3.53751	-0.117979	3.29417
YGR244C	-3.62628	1.51031	-5.13659	2.96938
YHR032W	-3.56954	-3.24264	-0.326899	2.56312
YKR012C	-3.55987	-1.71914	-1.84072	2.51796
YIL033C	-3.43228	-1.61515	-1.81713	2.87889
YBR189W	-3.38421	-3.71387	0.329661	3.51204
YOL039W	-3.2811	-3.17338	-0.107726	3.36031
YLR327C	-3.2702	-1.94738	-1.32282	3.00697
YPL111W	-3.24429	-1.74706	-1.49723	2.5912
YMR296C	-3.22264	-3.08149	-0.141155	2.91026
YAL014C	-3.1816	-1.804	-1.3776	2.59795
YOL064C	-3.17621	-1.46984	-1.70637	2.58482
YIL148W	-3.13881	-3.05428	-0.0845344	3.31274
YLR301W	-3.12184	-1.28706	-1.83478	2.68414
YNL055C	-3.10677	-2.77037	-0.336394	3.27283
YKL097C	-3.06333	-2.22033	-0.842999	2.84077
YML106W	-3.05686	-3.77876	0.721901	2.86843
YLR286W-A	-3.01722	-2.74362	-0.273593	2.85428
YLL039C	-3.00477	-2.46655	-0.538211	2.83118
YOL086C	-2.96242	-2.83368	-0.12874	4.55283
YFR032C-A	-2.9279	-2.74078	-0.187124	3.36354
YMR318C	-2.89345	-2.74365	-0.149806	3.01264
YJL188C	-2.78626	-2.62895	-0.157317	3.41125
YBR052C	-2.70196	-0.0448654	-2.6571	2.89499
YKL103C	-2.68892	-0.457312	-2.23161	2.60923
YLR355C	-2.63489	-2.4996	-0.135288	3.33834
YDL171C	-2.62434	-2.34832	-0.27602	2.90066
YOR054C	-2.6014	-0.811354	-1.79004	2.60895
YOL030W	-2.57704	-2.64039	0.0633554	2.98701
YOL062C	-2.54016	-2.13929	-0.40087	2.64736
YNL112W	-2.53265	-2.64907	0.116414	3.14922
YMR043W	-2.53165	-2.06807	-0.463579	2.65019
YJL159W	-2.49882	-2.3133	-0.185519	3.94456
YMR236W	-2.49699	-0.604034	-1.89296	2.59471
YOR167C	-2.49608	-2.55924	0.0631634	3.25499
YER067C-A	-2.4644	-1.1907	-1.2737	3.23503
YFL018C	-2.42731	-0.394612	-2.0327	3.006
YOR132W	-2.40854	0.796773	-3.20531	2.66988
YBR067C	-2.40447	-2.56536	0.160897	3.25314
YDR524W-C	-2.39605	-1.61398	-0.782079	3.01539
YLR344W	-2.37987	-2.25655	-0.123326	3.0464
YKL081W	-2.35378	-2.8382	0.484417	3.46781
YGR285C	-2.35153	-2.52307	0.171541	3.30321
YKR046C	-2.32496	-0.973186	-1.35177	2.69219
YHR064C	-2.31214	-2.60359	0.291448	3.14789
YMR011W	-2.29404	0.383218	-2.67725	3.9513
YJL079C	-2.28977	-2.10906	-0.180708	2.75588
YOL126C	-2.28012	-0.242912	-2.03721	2.92774
YMR195W	-2.24678	0.490593	-2.73738	2.53321
YDR497C	-2.24652	-2.00071	-0.245814	3.23056
YER074W	-2.22332	-2.08541	-0.137905	2.91323
YLR175W	-2.18677	-2.15245	-0.0343121	3.13972
YHR092C	-2.17955	-0.234643	-1.94491	3.48559
YJL172W	-2.17626	0.851661	-3.02792	2.51446
YHR083W	-2.1646	-1.25373	-0.910868	2.54294
YLL045C	-2.15355	-2.10998	-0.0435722	3.44296
YJL121C	-2.05599	-1.87671	-0.179276	2.58802
YHR019C	-2.05356	-2.03018	-0.0233815	3.24595
YHR203C	-2.0317	-1.9034	-0.1283	2.81615
YJL189W	-2.02179	-1.89016	-0.131636	3.34495
YER009W	-2.01745	-1.87637	-0.141081	2.89103
YBR241C	-2.01524	0.742703	-2.75794	2.55659
YGR279C	-1.97587	-1.86432	-0.111548	3.11774
YGR118W	-1.92403	-1.82808	-0.0959433	3.00009
YBR048W	-1.89779	-1.80224	-0.0955468	3.10055
YJR094W-A	-1.84535	-1.78132	-0.0640361	3.19506
YJL001W	-1.74963	0.080097	-1.82972	2.80365
YGR034W	-1.74306	-1.66959	-0.0734696	3.26481
YKL156C-A	-1.7073	-1.44811	-0.25919	2.67739
YBL027W	-1.66659	-1.65199	-0.0146075	3.43905
YDR276C	-1.58262	-0.725236	-0.857383	3.09567
YOR382W	-1.52835	-0.799794	-0.728551	3.31825
YNL016W	-1.45316	-1.50586	0.0526973	2.8643
YHL020C	-1.44789	1.00209	-2.44998	2.76644
YHL021C	-1.446	-0.448164	-0.997835	2.86572
YPL142C	-1.40888	-1.3698	-0.0390842	3.35571
YGL148W	-1.36429	-1.31914	-0.0451527	3.12218
YHR179W	-1.35631	-1.34746	-0.00884569	3.39626
YNL208W	-1.31548	-1.19205	-0.123421	3.41102
YCL017C	-1.30195	-1.48231	0.18036	2.55347
YKL054C	-1.30049	-1.10717	-0.193318	2.81302
YPL143W	-1.27843	-1.2419	-0.0365299	3.356
YPR132W	-1.27689	-1.22477	-0.0521221	3.07841
YGR019W	-1.24405	-0.147562	-1.09648	2.64651
YPR035W	-1.24362	-1.11804	-0.125583	3.69218
YGL221C	-1.22127	-1.0697	-0.151562	2.50256
YDR417C	-1.20513	-1.15917	-0.0459598	3.18289
YKL043W	-1.16802	-0.014906	-1.15311	2.54343
YPL049C	-1.13395	-1.0302	-0.103753	2.83229
YKL156W	-1.06992	-0.96894	-0.10098	2.92659
YER095W	-1.03887	1.20559	-2.24446	2.61737
YBR191W	-1.01579	-0.986372	-0.02942	3.2657
YNL067W	-0.966211	-0.904635	-0.0615761	2.76186
YLR206W	-0.965181	-0.317685	-0.647495	2.8899
YBR005W	-0.953072	-0.649708	-0.303364	2.50398
YPR044C	-0.952821	-0.905722	-0.0470987	3.43334
YDL095W	-0.943113	-0.310752	-0.632361	2.86306
YCR052W	-0.901322	-0.828073	-0.073249	2.55046
YBL092W	-0.884672	-0.863816	-0.0208564	3.64158
YCL040W	-0.863255	-0.777218	-0.0860367	3.78549
YOR276W	-0.855127	-0.90605	0.0509224	2.74642
YMR146C	-0.838322	-0.789701	-0.0486217	3.17576
YNL178W	-0.833733	-0.832081	-0.00165218	3.71211
YPR043W	-0.815489	-0.774284	-0.0412054	3.43309
YFL031W	-0.790241	-0.639661	-0.150579	2.95865
YDR155C	-0.764029	-0.722974	-0.0410547	3.82982
YOR347C	-0.748199	-0.345813	-0.402386	2.55364
YCR031C	-0.744629	-0.699089	-0.04554	3.45788
YAL060W	-0.732673	-0.596998	-0.135675	2.64492
YFR017C	-0.728198	-0.604366	-0.123832	2.64323
YBR286W	-0.694051	-0.671391	-0.0226605	3.41679
YCR051W	-0.675225	-0.606302	-0.0689226	2.75652
YGL030W	-0.657618	-0.641313	-0.0163048	3.72467
YMR006C	-0.649072	-0.783928	0.134856	2.67782
YAL013W	-0.649032	0.923004	-1.57204	2.6389
YDR232W	-0.642438	-0.598668	-0.0437701	2.68184
YLR167W	-0.639206	-0.610905	-0.0283011	4.01184
YHR021C	-0.624566	-0.593475	-0.0310916	3.19325
YIL052C	-0.595075	-0.57772	-0.0173546	3.17295
YJL136C	-0.587408	-0.55302	-0.0343885	3.12981
YMR230W	-0.561563	-0.510873	-0.05069	2.94119
YER117W	-0.544984	-0.633586	0.0886018	3.11789
YER062C	-0.541797	-0.415075	-0.126722	2.6139
YGR060W	-0.538519	-0.514253	-0.0242656	3.01216
YDL140C	-0.518064	-0.473979	-0.0440853	3.10073
YJL177W	-0.511484	-1.02864	0.517152	3.087
YHR018C	-0.49315	0.632314	-1.12546	2.8875
YJR064W	-0.482277	-0.458472	-0.0238052	2.82734
YOR020C	-0.47769	-0.401951	-0.0757392	2.71955
YCL025C	-0.466326	1.15161	-1.61794	2.75244
YDR001C	-0.459559	-0.205097	-0.254462	2.79495
YGR132C	-0.440417	-0.394525	-0.0458916	2.68956
YGR254W	-0.439006	-0.40308	-0.0359261	3.72105
YIL155C	-0.430962	0.332416	-0.763378	2.74753
YEL011W	-0.405582	-0.343882	-0.0617004	3.13496
YMR250W	-0.397392	0.43418	-0.831572	2.54665
YJL210W	-0.380964	1.37022	-1.75119	2.6171
YHL015W	-0.372918	-0.40686	0.0339419	3.69968
YOL120C	-0.345069	-0.328016	-0.0170523	3.26657
YMR142C	-0.328105	-0.322691	-0.0054145	3.30799
YJL191W	-0.321378	-0.279327	-0.0420503	2.54943
YDR025W	-0.318502	-0.297138	-0.0213637	3.23263
YLR249W	-0.310773	-0.868968	0.558194	3.97918
YIL162W	-0.306999	-0.0304046	-0.276595	2.58794
YGL055W	-0.298219	-0.532846	0.234627	3.47811
YLR178C	-0.291221	-0.151604	-0.139616	2.5974
YLL018C	-0.249411	-0.308014	0.0586027	3.11734
YJL217W	-0.235147	-0.17574	-0.0594071	2.6407
YMR083W	-0.218426	-0.172998	-0.045428	3.0711
YLR216C	-0.217717	-0.117517	-0.100201	2.7673
YBR263W	-0.185778	-0.654416	0.468637	2.85243
YOR197W	-0.17363	-0.159655	-0.0139752	2.78163
YOR247W	-0.171056	-0.156617	-0.0144396	3.28899
YJR073C	-0.154272	-0.11685	-0.0374226	2.61827
YLR339C	-0.142019	-0.134799	-0.00722007	3.47806
YBR218C	-0.139075	-0.067174	-0.0719008	2.89198
YBR126C	-0.136385	-0.128378	-0.00800659	3.3822
YLR048W	-0.1349	-0.317191	0.182291	3.37128
YLR388W	-0.134037	-0.104481	-0.029556	2.88591
YGL037C	-0.132207	-0.114386	-0.0178215	3.41384
YDR044W	-0.11243	-0.303276	0.190846	2.89652
YLR259C	-0.105941	-0.0991471	-0.00679423	3.19425
YDL061C	-0.104259	-0.0910346	-0.0132245	3.0171
YHR094C	-0.0871077	-0.0841832	-0.00292449	2.85356
YHR010W	-0.0782341	-0.0756242	-0.0026099	3.43383
YER020W	-0.0751311	-0.0600575	-0.0150736	2.66962
YDR127W	-0.0665811	-0.0896616	0.0230805	2.82359
YLR121C	-0.0601628	-0.0509636	-0.00919918	2.65534
YML100W	-0.0574469	-0.0500334	-0.00741347	3.19699
YJR143C	-0.0563697	-0.0874644	0.0310947	2.77748
YOL139C	-0.0493679	-0.0679191	0.0185511	3.00384
YML063W	-0.0416793	-0.0421808	0.000501468	3.4948
YOL127W	-0.039066	-0.037633	-0.00143303	3.5567
YDR382W	-0.0373402	-0.0335334	-0.00380675	3.58091
YHR025W	-0.0317106	-0.0306067	-0.00110391	2.84102
YNL066W	-0.0247652	-0.0237965	-0.000968733	2.84471
YLR447C	-0.024481	-0.0261189	0.00163792	2.95161
YDR418W	-0.0232925	-0.0227978	-0.000494702	3.28514
YBL006C	-0.0193922	-0.0156073	-0.00378486	2.54745
YAL042C-A	-0.0148276	-0.0116153	-0.00321222	2.59188
YOR234C	-0.0134668	-0.011282	-0.00218478	2.85409
YML125C	-0.0107656	-0.00915585	-0.00160975	2.67609
YDR408C	-0.00802713	-0.00698511	-0.00104202	2.57785
YBR145W	-0.00561953	-0.00219417	-0.00342536	2.67734
YKR043C	-0.00418848	-0.00385908	-0.000329405	2.6419
YNR051C	0.00119072	0.00113697	5.37436e-05	2.65899
YDR258C	0.00202726	0.00218737	-0.000160109	2.52688
YNR016C	0.00229186	0.00222353	6.83302e-05	3.24489
YDR214W	0.00273926	0.0038366	-0.00109734	2.50305
YPL190C	0.0102281	0.0100218	0.000206319	2.63541
YNL162W	0.0107852	0.0524743	-0.0416891	2.53359
YOR370C	0.0141258	0.012558	0.00156776	2.69923
YBR031W	0.0199662	0.111164	-0.0911978	2.54769
YOR329C	0.02073	0.0223882	-0.0016582	2.55978
YMR186W	0.0246905	0.0233445	0.00134603	3.3778
YML128C	0.0255192	0.0383812	-0.012862	2.64606
YHR141C	0.0278444	0.0309608	-0.00311632	2.61697
YGL157W	0.0289455	0.0275223	0.00142323	2.52009
YBR084W	0.0313943	0.0299124	0.00148197	2.73763
YHL001W	0.0314597	0.0320624	-0.000602713	2.52554
YDL052C	0.0412066	0.0440031	-0.00279651	2.58453
YFL016C	0.0481716	0.0441938	0.00397781	2.5707
YPR102C	0.0488058	0.0679367	-0.0191309	2.7463
YKL035W	0.0489094	0.068868	-0.0199587	3.14719
YGL001C	0.0507401	0.83735	-0.78661	2.64389
YER056C-A	0.0523759	0.0631496	-0.0107738	2.91272
YLR448W	0.0546945	0.14735	-0.0926553	2.83147
YLR055C	0.0574439	0.660343	-0.602899	2.60947
YGL135W	0.0582576	0.0558047	0.00245289	2.65598
YLR337C	0.0682592	0.129395	-0.0611357	2.73142
YGL077C	0.0762203	0.073022	0.00319825	2.64972
YIL133C	0.0783951	0.0702992	0.00809582	3.17453
YOR317W	0.0899722	0.096127	-0.00615476	2.7345
YHR020W	0.104061	0.0905616	0.013499	2.91371
YLR257W	0.108161	0.111519	-0.003358	3.1148
YDR152W	0.113457	0.112017	0.00144005	2.50807
YER067W	0.11729	1.31084	-1.19355	3.34742
YER086W	0.123387	0.0707929	0.052594	2.8443
YGL189C	0.124259	0.340011	-0.215752	3.37822
YDR477W	0.133905	0.131085	0.00282011	2.52624
YMR246W	0.136935	0.125168	0.0117669	3.19667
YDR172W	0.137699	0.116503	0.0211967	2.91165
YBL004W	0.163398	0.158041	0.00535732	2.51411
YNL308C	0.164174	0.162063	0.00211157	2.54421
YGR085C	0.165138	0.172304	-0.007166	2.52377
YFR024C-A	0.177221	0.863399	-0.686177	2.86831
YGL209W	0.17961	0.178351	0.00125909	2.73325
YGL215W	0.181256	0.173412	0.00784338	2.52693
YOR335C	0.183864	0.160288	0.0235756	3.00703
YDL075W	0.187779	0.154181	0.0335977	3.32501
YAL035W	0.203416	0.170791	0.0326248	3.08867
YDR502C	0.219855	0.741351	-0.521496	2.71316
YAL021C	0.236784	0.242542	-0.00575791	2.50532
YOR096W	0.23959	0.213807	0.0257835	3.19487
YOR182C	0.246307	0.247434	-0.00112684	2.83191
YFL022C	0.256619	0.236831	0.0197888	2.83462
YNL096C	0.258696	0.246831	0.0118647	2.74506
YGR014W	0.260972	0.247145	0.0138267	2.5328
YNL007C	0.271859	0.270196	0.00166268	2.81283
YDR062W	0.28893	0.299599	-0.0106692	2.7421
YJR015W	0.303851	0.290782	0.0130697	2.54838
YOR187W	0.30459	0.323578	-0.0189879	2.85111
YOR298C-A	0.312178	1.01921	-0.707035	3.00211
YMR038C	0.341879	0.365436	-0.0235578	2.64698
YBR222C	0.366991	0.692243	-0.325252	2.66108
YJL052W	0.369591	0.665926	-0.296335	3.2928
YNL247W	0.392382	0.370751	0.0216309	2.82628
YGR250C	0.398316	0.356064	0.0422519	2.61138
YPR016C	0.399553	0.340926	0.0586267	2.83377
YDR321W	0.423081	0.41048	0.0126011	2.59888
YKL212W	0.426948	0.402952	0.0239958	2.74464
YDR023W	0.427581	0.383583	0.043999	3.04887
YBR112C	0.430134	0.646986	-0.216852	2.82218
YLR441C	0.435666	0.372375	0.0632907	3.41662
YKL180W	0.437852	0.276303	0.161549	3.23956
YBR149W	0.441992	0.717065	-0.275074	2.94703
YLR106C	0.446049	0.420767	0.0252824	2.92933
YNL190W	0.447156	0.443171	0.00398527	2.64024
YLR256W	0.457602	0.528627	-0.0710249	2.82266
YPL217C	0.461287	0.460007	0.00128018	2.5767
YJR091C	0.481826	0.510403	-0.0285767	2.62335
YEL026W	0.496285	0.478663	0.0176215	2.84834
YOR209C	0.520656	0.490764	0.0298924	2.81527
YML024W	0.527548	0.479303	0.0482454	3.10179
YGL097W	0.54384	0.475215	0.0686253	2.6074
YGL186C	0.551057	1.41253	-0.861471	2.50782
YLR406C	0.556748	0.483923	0.0728247	2.9006
YML126C	0.556821	0.560815	-0.0039944	2.83472
YKL181W	0.565816	0.339056	0.22676	2.96834
YKL150W	0.565926	0.781954	-0.216027	2.75514
YMR143W	0.573823	0.399552	0.174271	3.26854
YGL122C	0.594695	0.629982	-0.0352876	2.78913
YLL048C	0.59831	0.556663	0.0416478	2.69074
YBL076C	0.64595	0.561228	0.0847221	3.19166
YIL069C	0.653735	0.67503	-0.0212959	2.52768
YGL195W	0.664829	0.585048	0.0797811	2.9837
YFL045C	0.68966	0.597362	0.092298	2.95334
YAR015W	0.705859	1.79717	-1.09131	2.8463
YPL160W	0.720393	0.677073	0.0433204	2.95548
YOR277C	0.735482	0.721579	0.0139031	2.63857
YBR221C	0.749535	1.47719	-0.727658	3.06284
YFR051C	0.760931	0.814059	-0.0531281	2.85486
YLR325C	0.780325	0.687197	0.0931279	3.31615
YLR333C	0.790366	0.669238	0.121127	2.92277
YML120C	0.802094	0.934093	-0.131999	2.51611
YOR303W	0.810316	0.826888	-0.0165726	2.59618
YGR210C	0.819727	0.791561	0.0281654	2.58375
YER122C	0.828163	0.725365	0.102798	2.70748
YOR184W	0.881304	0.99407	-0.112765	2.73662
YEL037C	0.88403	0.53578	0.34825	2.90257
YBL056W	0.894411	1.01475	-0.120341	2.86384
YBR139W	0.904153	2.08182	-1.17767	2.69118
YCL030C	0.918211	2.24508	-1.32687	3.05436
YPL235W	0.92662	0.843583	0.0830369	2.55727
YOL098C	0.929488	0.80983	0.119658	2.54742
YGR175C	0.934095	0.813233	0.120862	2.92053
YER064C	0.964162	2.43607	-1.47191	2.69471
YPL093W	0.968278	1.00195	-0.0336672	2.59772
YGR185C	0.987629	0.794106	0.193523	2.82906
YDL078C	1.00924	3.57153	-2.56229	2.8227
YLR060W	1.01831	0.566736	0.451569	3.00834
YPL207W	1.03026	0.981065	0.0491959	2.62209
YGR148C	1.0515	1.00976	0.0417363	2.98745
YDR190C	1.05229	1.02785	0.0244346	2.76682
YGL231C	1.07816	1.20132	-0.123161	2.52813
YGR055W	1.07869	1.15222	-0.0735364	2.62102
YOL040C	1.1044	0.919924	0.184478	3.47767
YMR235C	1.10604	1.02954	0.0765007	2.67282
YNL160W	1.11725	2.89502	-1.77777	2.69365
YPR080W	1.17015	1.10626	0.0638949	2.80722
YGR191W	1.17912	1.0873	0.0918171	2.598
YGL076C	1.18364	1.10926	0.0743845	2.85364
YBR265W	1.20545	1.7318	-0.526358	2.56886
YOL016C	1.2074	1.76603	-0.558632	3.04858
YML058W	1.25782	1.53862	-0.280801	2.60656
YNR018W	1.27433	1.22233	0.0520022	2.56553
YBL051C	1.27871	1.22486	0.0538446	2.53349
YJR007W	1.29029	1.14258	0.147704	2.65383
YOL021C	1.34008	1.2522	0.0878815	2.5005
YOR051C	1.34134	1.21985	0.121488	2.56457
YDR035W	1.36565	2.16229	-0.796637	2.9276
YOR312C	1.3762	1.19924	0.176963	3.00382
YLR089C	1.39194	4.2306	-2.83866	2.80908
YBR151W	1.4132	1.4198	-0.00660782	2.58761
YMR196W	1.41586	3.20701	-1.79116	2.75453
YJL076W	1.42466	1.31882	0.105839	2.57527
YOL060C	1.45593	1.72124	-0.265309	2.55044
YMR290C	1.48735	1.41616	0.0711953	2.54933
YJL008C	1.4944	0.98426	0.510139	2.98834
YBL047C	1.49683	2.76984	-1.27301	3.0565
YCL059C	1.50385	1.4354	0.0684489	2.55096
YDR429C	1.52001	1.35991	0.160099	3.0082
YGL031C	1.52903	1.40335	0.125679	3.13731
YNL189W	1.58477	1.39464	0.190122	2.5769
YLR449W	1.59242	1.52964	0.0627853	2.82081
YGR143W	1.59488	1.55507	0.0398097	2.50124
YOR341W	1.63093	1.54677	0.0841688	2.85672
YEL017C-A	1.66501	2.13563	-0.470612	2.77464
YKL006W	1.66964	1.65362	0.0160244	2.52886
YCR077C	1.70433	1.47196	0.232374	2.72931
YOR136W	1.71945	1.80839	-0.0889335	3.02602
YDL234C	1.72182	1.84618	-0.124356	2.60654
YNR035C	1.72695	2.07779	-0.350847	2.73774
YLR384C	1.74031	1.58512	0.155194	2.69496
YGR245C	1.77643	1.79448	-0.0180573	2.65014
YMR008C	1.79078	2.87044	-1.07966	2.82385
YNL121C	1.81527	1.62076	0.19451	2.63286
YDL081C	1.81535	1.60713	0.208227	3.40877
YDR346C	1.81992	1.6561	0.163824	2.85978
YOR246C	1.84002	1.56229	0.277725	2.68082
YPR163C	1.89015	1.76596	0.12419	3.0629
YFR009W	1.90079	1.69017	0.21062	2.76296
YDR508C	1.9324	1.91782	0.0145814	2.8167
YNL097C	2.02273	3.01882	-0.996086	2.51938
YLR359W	2.02615	3.22956	-1.20341	3.08289
YBR118W	2.03131	1.97741	0.0539085	2.79536
YER025W	2.06221	1.88528	0.176929	2.94116
YIL078W	2.0736	1.85685	0.216746	3.19562
YHR165C	2.15301	1.99449	0.158516	2.52305
YLR196W	2.15497	2.12959	0.0253793	2.66604
YGR032W	2.18395	2.67922	-0.495271	2.73356
YFL007W	2.18892	2.02563	0.163288	2.61552
YKL096W	2.19852	4.07583	-1.87731	2.73426
YNL061W	2.21141	2.10269	0.108713	2.60537
YGR094W	2.26058	1.44003	0.820556	3.27672
YDR297W	2.30555	2.03389	0.271657	2.78843
YOR207C	2.39115	2.2718	0.119351	2.59566
YOR181W	2.40202	2.93518	-0.533154	2.72268
YDL019C	2.40301	2.57007	-0.167066	2.67141
YLL026W	2.43027	3.31507	-0.884802	3.39721
YBR084C-A	2.50711	2.11642	0.390688	3.22093
YPR187W	2.55216	2.20354	0.34862	2.56268
YJL009W	2.56406	4.1951	-1.63104	2.60555
YLR172C	2.61895	2.59581	0.0231372	2.54204
YLR120C	2.68386	3.49178	-0.807917	2.9353
YMR080C	2.71953	2.51723	0.202304	2.5316
YGR160W	2.72279	2.58583	0.136953	2.66616
YNR019W	2.73986	3.4246	-0.68474	2.63568
YKL172W	2.75556	2.73809	0.0174764	2.65423
YDR129C	2.77018	3.4875	-0.717324	3.09183
YNL069C	2.80982	2.4	0.409826	3.32453
YJR070C	2.84215	2.45891	0.383245	2.77361
YMR104C	2.84736	3.06029	-0.212925	2.61447
YCL035C	2.95153	3.87801	-0.926475	2.63264
YNR017W	2.9549	2.94785	0.00705115	2.76521
YBL072C	2.98331	2.62712	0.356195	3.01743
YJL034W	3.00578	3.1298	-0.124022	3.09392
YOR046C	3.03156	2.73886	0.292701	2.59841
YDR447C	3.05636	2.81425	0.242103	2.84075
YDL133C-A	3.08954	3.71076	-0.621226	2.94908
YPR010C	3.09895	2.83438	0.26457	2.87286
YMR261C	3.2374	3.73219	-0.494785	2.76161
YLR197W	3.29266	3.11842	0.174242	2.94453
YCR053W	3.36964	2.76961	0.600027	2.98449
YHR007C	3.42105	2.59186	0.829191	3.20599
YHR097C	3.4588	3.83226	-0.373469	2.69036
YBR115C	3.48144	3.5583	-0.0768598	2.54522
YER036C	3.50745	3.04974	0.457708	3.09715
YJR109C	3.51121	3.89998	-0.388765	2.54536
YDL014W	3.51774	3.18707	0.330674	3.24153
YGL225W	3.54732	3.13665	0.410663	2.7766
YIL074C	3.56509	6.09627	-2.53119	2.78024
YOR361C	3.6147	3.31848	0.296221	2.86901
YDR186C	3.64647	3.45415	0.192319	2.59172
YOR116C	3.6553	3.46923	0.186067	2.50213
YOL097C	3.70199	2.87557	0.826414	2.84761
YDR060W	3.74541	3.6961	0.0493043	2.55443
YFL041W	3.76486	7.1407	-3.37584	2.58074
YDL153C	3.7876	3.72073	0.0668613	2.5685
YMR251W-A	3.82968	4.1055	-0.275817	3.05066
YML093W	3.87646	3.83394	0.042516	2.51023
YPL238C	3.8875	3.55093	0.336571	2.65828
YLR287C-A	3.91348	3.49227	0.421217	3.04144
YDL124W	3.92259	4.54269	-0.620099	2.90972
YLR028C	3.95877	3.61862	0.340155	3.08369
YDL046W	4.02319	5.68672	-1.66353	2.90156
YDL185W	4.18481	3.76134	0.423472	3.29629
YMR315W	4.22424	4.74213	-0.517888	2.77426
YDR074W	4.23644	5.8164	-1.57996	3.25036
YEL047C	4.25774	5.22243	-0.964691	2.70449
YOR128C	4.30101	5.15714	-0.856135	2.82247
YOL123W	4.31968	3.93616	0.383515	2.93256
YLR390W-A	4.40654	5.15702	-0.75048	3.24598
YJL198W	4.42227	4.28109	0.141183	2.69245
YDL122W	4.49033	4.32496	0.165372	2.60622
YDR033W	4.53303	1.93922	2.5938	3.28556
YKL062W	4.55561	7.09096	-2.53534	2.64249
YMR272C	4.55906	2.85625	1.70281	2.74353
YNL220W	4.57125	6.43804	-1.8668	2.84623
YPL226W	4.58159	4.12941	0.452183	3.00903
YDL051W	4.59406	4.2607	0.333353	2.53546
YPL240C	4.61882	4.99133	-0.372511	2.54074
YER141W	4.64979	4.99391	-0.344116	2.58227
YNL079C	4.66331	5.13424	-0.470929	3.22094
YBL022C	4.69047	4.48428	0.206185	2.65801
YLR413W	4.7939	4.19627	0.597632	3.01722
YHR170W	4.81042	4.54377	0.266654	2.63479
YFL042C	4.82057	7.28105	-2.46048	2.60825
YER165W	4.86454	4.02682	0.837722	3.19682
YMR070W	4.94449	6.09841	-1.15392	2.56099
YPL032C	4.94686	4.46716	0.479697	2.55361
YER006W	5.00487	4.76878	0.23609	2.59083
YNL280C	5.07887	5.95847	-0.879595	2.60878
YGL009C	5.09358	4.30635	0.78723	3.02725
YKL192C	5.1033	5.74592	-0.642619	2.68156
YMR120C	5.12165	6.49514	-1.37349	2.93329
YCR034W	5.12697	4.78058	0.346389	2.60232
YOR021C	5.20286	4.79647	0.406393	2.501
YEL036C	5.22895	5.12335	0.105598	2.66151
YEL053W-A	5.26854	5.00869	0.259847	3.09335
YGL255W	5.31106	3.2201	2.09096	2.55233
YOR310C	5.32364	5.04836	0.275278	2.91391
YMR229C	5.37266	5.22649	0.146164	2.63876
YPL181W	5.38801	5.41396	-0.025947	2.50077
YLR114C	5.41636	6.21844	-0.802078	2.62745
YDL208W	5.45357	5.13714	0.316428	2.77483
YMR092C	5.49031	6.37706	-0.886744	2.68026
YGR103W	5.51362	5.27049	0.243126	2.86868
YOR175C	5.57991	4.99191	0.587999	2.59512
YER016W	5.63127	6.66933	-1.03806	2.50062
YER011W	5.67421	5.43273	0.241474	2.76112
YHR077C	5.71904	5.7535	-0.0344649	2.53221
YER056C	5.74179	6.48935	-0.747565	2.85943
YJL143W	5.7949	6.24507	-0.450176	2.72116
YKL032C	5.85012	6.53095	-0.680827	2.7452
YMR300C	5.85573	7.07668	-1.22096	2.59599
YNL138W	5.921	8.20905	-2.28805	2.88852
YLR058C	5.92464	7.27043	-1.34579	3.15007
YBR034C	6.01664	5.81003	0.206609	2.59297
YNR013C	6.04677	6.04751	-0.000738781	2.7292
YBR056W	6.08027	6.65829	-0.578026	2.55867
YKR058W	6.14361	7.27946	-1.13585	2.6285
YNL327W	6.14369	4.22411	1.91958	2.93205
YDL082W	6.14463	5.61767	0.526967	2.99671
YKL216W	6.17121	5.66431	0.506906	3.1859
YHR016C	6.181	8.49063	-2.30963	2.56022
YFR050C	6.19707	7.41199	-1.21491	2.80889
YBL032W	6.19853	6.77998	-0.581451	2.5866
YNL251C	6.22156	6.00571	0.215849	2.56657
YJL165C	6.30021	5.81123	0.488986	2.57083
YDR224C	6.33041	5.47843	0.851978	3.27598
YER156C	6.34526	6.02035	0.324915	2.67192
YPL250W-A	6.36699	5.44419	0.9228	3.29627
YDR354W	6.40235	8.69246	-2.29011	2.59627
YCL050C	6.41006	5.75469	0.65537	2.81667
YER052C	6.4517	7.44602	-0.994324	2.69812
YLR177W	6.53059	7.18181	-0.651221	2.79629
YKL046C	6.53988	8.15097	-1.6111	2.69617
YGL078C	6.54553	6.31666	0.228861	2.63462
YBR069C	6.60361	5.93619	0.667423	2.73528
YMR217W	6.63722	6.00032	0.636899	3.04173
YJL050W	6.64377	6.4487	0.195072	2.54881
YMR242C	6.67329	5.83183	0.841464	2.96533
YLR410W	6.73006	5.78969	0.940371	2.5838
YKR080W	6.7562	8.30846	-1.55226	2.68348
YIL047C	6.77191	5.97124	0.800668	2.55712
YLR138W	6.80663	7.52033	-0.7137	2.88848
YGL197W	6.8503	6.69849	0.151811	2.51059
YMR131C	6.85467	6.49976	0.354911	2.6264
YBR287W	6.91505	7.15512	-0.240074	2.79926
YIL041W	6.93728	7.30764	-0.370354	2.90155
YPL249C-A	6.94907	5.93586	1.0132	3.30321
YIR038C	6.95936	9.61584	-2.65648	2.54366
YGR161C	7.02791	8.43638	-1.40847	3.06366
YCR084C	7.03484	6.40783	0.627004	2.79884
YJR125C	7.09396	8.54698	-1.45302	2.61238
YDL213C	7.12654	6.52301	0.603535	2.5349
YDR381W	7.12989	6.52159	0.608294	2.812
YPL135W	7.13293	7.97685	-0.843918	2.61285
YNL074C	7.14203	8.2996	-1.15757	2.61654
YOR243C	7.18827	6.74178	0.446489	2.56801
YEL007W	7.2192	7.02788	0.191322	2.51595
YHR072W-A	7.24713	6.70903	0.538106	2.59709
YMR264W	7.26911	9.57461	-2.3055	2.58892
YEL054C	7.281	6.60819	0.672805	3.20564
YDL039C	7.31985	6.88722	0.432625	2.80198
YOR168W	7.35955	6.84499	0.514566	2.79618
YBR212W	7.36037	8.28496	-0.924595	2.9426
YER110C	7.36738	6.76774	0.599647	2.78554
YBL064C	7.5604	8.36857	-0.808166	2.51121
YIL149C	7.61399	7.215	0.398985	2.55851
YOL145C	7.62447	7.32613	0.29834	2.55921
YJL141C	7.63645	7.1289	0.507552	2.74799
YLR354C	7.64023	7.11471	0.525523	3.22114
YMR215W	7.6507	7.51486	0.135846	2.56527
YNR001C	7.66155	8.44858	-0.787021	3.04206
YHR188C	7.76405	9.44387	-1.67982	2.66904
YEL043W	7.80868	8.63764	-0.828958	2.57536
YER102W	7.84944	7.37894	0.470503	2.82772
YOR027W	7.87022	8.06715	-0.196927	3.00158
YLR083C	7.90948	7.29282	0.616661	2.61197
YGL228W	8.1109	5.64031	2.47059	2.78255
YDR046C	8.18821	7.99566	0.192548	2.82284
YHR071W	8.2262	8.99368	-0.767473	2.8059
YGR136W	8.23816	9.3143	-1.07614	2.79199
YDL048C	8.28643	7.41277	0.873661	2.70594
YOR204W	8.3135	8.11486	0.198642	2.57353
YML115C	8.34623	9.82758	-1.48135	2.67161
YGL120C	8.43341	7.94735	0.486056	2.58529
YGR162W	8.43523	7.79199	0.643241	2.88964
YPL004C	8.55289	8.8565	-0.303608	3.4239
YDL015C	8.57237	7.35254	1.21983	2.65013
YEL038W	8.58885	8.6649	-0.076052	2.62848
YJR059W	8.63367	8.74223	-0.108552	2.75572
YOR323C	8.68106	9.26553	-0.584473	2.77815
YBL045C	8.72108	10.5022	-1.78111	2.76284
YPR181C	8.73392	7.1098	1.62413	2.94942
YMR194W	8.76338	8.06587	0.697515	2.61281
YDL145C	8.79425	7.92605	0.868197	3.01498
YIL021W	8.87039	9.53607	-0.66568	2.60547
YPL089C	8.87831	8.93598	-0.0576674	2.69328
YNL239W	8.92632	13.3473	-4.42098	2.79626
YMR308C	8.94894	8.20146	0.74748	2.73292
YER125W	8.95113	8.95791	-0.00678134	2.71425
YDR454C	8.97161	8.08681	0.884799	2.69626
YHR146W	9.0012	9.98545	-0.984248	2.88027
YBR256C	9.04681	10.9	-1.85322	2.59867
YDR212W	9.13786	8.95776	0.180096	2.79985
YBR085C-A	9.16565	9.75657	-0.590917	2.60693
YLR276C	9.31021	8.90031	0.409907	2.53677
YDR002W	9.41937	7.99207	1.42731	3.10851
YMR260C	9.44098	8.34922	1.09176	2.92335
YBR079C	9.47057	8.53374	0.936833	3.03499
YMR102C	9.48869	8.65422	0.834465	2.61947
YPR191W	9.51829	10.3578	-0.839519	2.58302
YBR121C	9.51955	8.15723	1.36232	3.13986
YHR108W	9.54162	8.35823	1.1834	2.7267
YBR234C	9.55435	11.4492	-1.89482	2.872
YOR161C	9.60867	11.4526	-1.8439	2.59577
YER066C-A	9.90431	10.858	-0.953714	2.82621
YNR055C	9.93412	10.1619	-0.227761	2.51302
YDR365C	10.0082	9.58941	0.418775	2.7844
YOL061W	10.0153	9.10935	0.905932	2.6374
YDR225W	10.0539	9.22588	0.828053	3.21997
YOR157C	10.0628	10.1925	-0.129716	2.82148
YFR055W	10.111	12.1379	-2.02693	2.639
YDR341C	10.1437	8.69631	1.44742	2.86137
YDR293C	10.1821	9.41002	0.772064	3.09838
YJL154C	10.223	10.1759	0.0470975	2.57837
YDR432W	10.2338	10.1668	0.0670864	3.26078
YPR024W	10.278	11.3057	-1.02765	2.61669
YHR089C	10.431	9.56795	0.863013	2.96462
YKR074W	10.4723	11.2163	-0.744022	2.8577
YLR230W	10.522	9.37227	1.14974	2.51395
YPL265W	10.7461	13.2785	-2.53244	2.88543
YPL145C	11.0575	9.6007	1.45681	2.58421
YEL051W	11.1458	11.3711	-0.225252	2.89031
YGL206C	11.1877	10.5925	0.595205	2.75702
YIL034C	11.4584	12.1816	-0.723222	2.59139
YNL192W	11.464	11.3977	0.0662914	3.08449
YGL006W	11.5002	12.0049	-0.50473	2.8763
YOR374W	11.5537	12.9014	-1.34771	3.54551
YKL185W	11.5737	12.0183	-0.444536	2.5331
YJL020C	11.5915	13.6456	-2.05411	2.86245
YKL209C	11.7023	10.9624	0.739847	2.55458
YDL072C	11.7055	13.7422	-2.03673	2.93574
YPR110C	11.7382	10.8654	0.872828	2.57674
YDL134C	11.8182	11.921	-0.102822	2.58194
YHL032C	12.0202	13.2365	-1.21625	2.69253
YMR047C	12.0961	10.5648	1.53129	2.65743
YFL026W	12.1775	11.3447	0.832806	2.78773
YDL184C	12.2023	11.872	0.330308	3.05241
YPR041W	12.2131	10.9295	1.28355	2.92909
YFL036W	12.2356	11.6723	0.563264	2.579
YDL215C	12.4294	12.7589	-0.329495	2.53226
YDL020C	12.5731	12.3897	0.183319	2.51805
YJL026W	12.6074	11.3513	1.25605	2.87772
YKR075C	12.6841	13.0316	-0.347462	2.99009
YOR007C	12.7129	12.1498	0.56312	3.09457
YML031W	12.7587	11.9717	0.787054	2.62206
YHL007C	12.792	11.7944	0.997523	2.52547
YPL206C	12.9503	16.1793	-3.22906	2.51594
YEL022W	13.132	12.4402	0.691874	2.51587
YDR513W	13.1758	13.3796	-0.203856	2.59201
YOR085W	13.222	13.7669	-0.544949	2.54564
YOR232W	13.3691	11.5536	1.81553	2.5465
YPR034W	13.4574	13.7612	-0.303836	2.53141
YLR192C	13.5536	14.4496	-0.896009	3.10797
YDR170C	13.6465	12.3435	1.30302	2.81394
YKL039W	13.6478	14.9526	-1.30475	2.80666
YJL014W	13.8566	12.5761	1.28051	2.9375
YGR054W	13.8774	12.2771	1.60021	2.57492
YIL135C	13.9386	14.3172	-0.378588	2.53252
YGR234W	14.0568	12.2526	1.80424	3.15465
YMR309C	14.0851	13.0281	1.057	2.56194
YHR132C	14.248	12.6368	1.61115	2.83196
YGL150C	14.2506	13.3214	0.929211	2.6097
YDL084W	14.2549	12.2878	1.96705	3.10124
YGR241C	14.2704	14.6129	-0.342528	2.65487
YOR260W	14.3173	12.8361	1.48123	2.52616
YMR214W	14.3493	15.0456	-0.696304	2.506
YPL224C	14.3956	16.9699	-2.57429	2.55253
YDL058W	14.4691	15.0872	-0.618166	2.54266
YDL172C	14.5132	16.0309	-1.51774	2.6113
YPL179W	14.5178	12.9618	1.556	2.54893
YMR135C	14.7955	17.188	-2.39252	2.80402
YPL243W	14.8425	13.1044	1.73805	2.55654
YIL051C	14.8748	12.9605	1.91431	3.07657
YNL131W	14.8863	12.6009	2.28542	2.50177
YPR033C	14.9868	13.6672	1.31957	2.94971
YMR241W	15.01	13.9789	1.03116	2.54051
YBR082C	15.2135	14.3875	0.826011	3.10943
YIR033W	15.2237	14.0193	1.20437	2.67676
YJL005W	15.2477	15.3773	-0.129549	2.70115
YOR220W	15.2709	15.919	-0.648158	2.61429
YER026C	15.2736	14.9187	0.35487	2.76419
YBR290W	15.5657	16.2048	-0.639143	2.50605
YBR230C	15.5747	16.9293	-1.35454	2.71907
YDR178W	15.5861	17.0295	-1.44344	2.58167
YPL009C	15.6047	15.9819	-0.377232	2.68903
YKL211C	15.7974	18.3026	-2.50512	2.64077
YML075C	15.8709	14.7539	1.11705	2.64738
YNL238W	15.9027	14.9321	0.970582	2.51007
YBR298C	16.1232	15.8752	0.248001	2.64871
YHL011C	16.1756	15.2726	0.903037	2.55033
YLR225C	16.2756	14.7375	1.53811	2.5305
YBR143C	16.3883	14.4575	1.93088	2.92455
YKL088W	16.3895	16.8428	-0.453239	2.52834
YIL125W	16.4254	17.3884	-0.962952	2.70564
YML110C	16.7247	17.1395	-0.414748	2.60225
YER148W	16.9313	15.1917	1.73953	2.54549
YLR019W	16.9722	17.3291	-0.356949	2.6284
YCR069W	17.0128	19.2222	-2.20944	2.77243
YHR161C	17.1415	18.677	-1.53549	2.75995
YCR093W	17.1774	15.4779	1.69951	2.55282
YHR039C-A	17.2056	17.5698	-0.364194	2.90712
YPL221W	17.3842	15.1484	2.2358	2.78995
YDR211W	17.422	16.5884	0.833646	2.57506
YDR092W	17.4431	17.4132	0.0299218	2.56557
YOR008C	17.4685	17.4254	0.043123	2.72963
YGL035C	17.5276	18.1965	-0.668935	2.86126
YKL196C	17.6773	20.0221	-2.34479	2.73459
YLR372W	17.8419	15.9442	1.8977	2.87217
YOR267C	17.8474	16.855	0.992439	2.78618
YMR307C-A	17.9527	17.3487	0.604005	2.62432
YBR111C	18.0079	19.7116	-1.70371	2.76266
YPL237W	18.0259	15.9702	2.05568	3.05266
YDR148C	18.1408	19.0449	-0.904056	2.58739
YDL040C	18.1512	17.1257	1.02552	2.67416
YDR277C	18.1912	20.0817	-1.89045	2.673
YBL015W	18.2004	19.9048	-1.70446	2.60359
YBL003C	18.2398	17.7145	0.525316	3.15309
YBR187W	18.39	17.0064	1.38365	2.65642
YDL236W	18.4392	17.1242	1.31503	2.6738
YLR043C	18.486	18.8098	-0.32387	2.94145
YFR014C	18.5038	20.3286	-1.82485	2.64008
YKL004W	18.7396	18.3372	0.402372	2.55281
YBR162W-A	18.9364	20.29	-1.35365	2.55738
YER091C	19.0323	21.3077	-2.27537	3.3276
YAR042W	19.1143	19.115	-0.000732968	2.62979
YGR218W	19.2023	16.793	2.4093	2.70923
YGR267C	19.2287	17.3915	1.8372	2.75111
YPL105C	19.2565	16.9061	2.35038	2.70207
YFL004W	19.3023	18.0642	1.23806	2.60223
YOL002C	19.4288	18.2898	1.13905	2.60845
YNL231C	19.4301	17.9692	1.46087	2.50698
YGL137W	19.7643	18.8568	0.90744	2.92812
YKL142W	19.783	20.6253	-0.842288	2.70954
YOR048C	19.814	18.0831	1.73084	2.55497
YDL004W	19.8869	21.4898	-1.60294	2.60119
YCL049C	19.9354	19.6326	0.302784	2.59626
YOR086C	19.937	20.7082	-0.771102	2.96366
YLR278C	19.9474	19.3001	0.647251	2.51031
YOL082W	20.0522	22.5266	-2.47436	2.61588
YNL244C	20.1216	17.9137	2.2079	2.96236
YMR071C	20.2818	21.023	-0.74119	2.66684
YLL027W	20.375	20.458	-0.0829445	2.55773
YJR121W	20.5834	22.0827	-1.49925	3.23801
YGL173C	20.613	19.3062	1.30679	2.94995
YHR113W	20.7048	22.3101	-1.60535	2.61366
YJL041W	20.7089	18.9835	1.72531	2.52026
YLR342W	20.7736	17.6974	3.07621	3.44714
YNL173C	20.7896	20.925	-0.135354	2.78852
YKR095W	20.9128	21.124	-0.211245	2.79324
YJL080C	20.9301	18.655	2.27502	3.08552
YNL064C	20.9777	19.011	1.96674	3.06021
YCR009C	21.058	21.5409	-0.482937	2.68417
YMR237W	21.3656	20.8	0.5656	2.52165
YML022W	21.3949	19.6903	1.70461	2.63114
YDR096W	21.4234	21.6726	-0.249145	2.72501
YHR030C	21.4581	22.2039	-0.745843	2.9155
YDR372C	21.7188	21.474	0.244827	2.67699
YLR244C	22.0191	20.5696	1.44955	2.79666
YCR024C-A	22.0194	20.5069	1.51247	2.64039
YKL061W	22.3583	20.9042	1.45407	3.31699
YPR138C	22.411	23.3813	-0.970213	2.59252
YKL190W	22.413	23.0504	-0.637381	2.62008
YGR264C	22.6353	19.7532	2.88215	2.88723
YCR088W	22.729	23.8418	-1.11272	2.9014
YKL129C	22.7704	24.4053	-1.63488	2.63032
YBR068C	22.8628	24.9914	-2.12864	3.09585
YNL030W	23.0434	23.0296	0.0138087	2.96402
YBR140C	23.0886	21.4726	1.61604	2.52005
YHR135C	23.0994	23.4004	-0.30102	2.86241
YDR028C	23.1668	22.7132	0.453576	2.89335
YDR245W	23.3232	21.9927	1.33053	2.61036
YHR107C	23.356	21.8794	1.47657	2.51709
YNR021W	23.5791	21.691	1.88814	2.71204
YML016C	23.6653	22.555	1.1103	2.50172
YNL045W	23.7226	24.3416	-0.618982	2.53558
YHR195W	23.7377	24.0637	-0.32604	2.5682
YHR039C	23.9408	22.0013	1.93955	2.70284
YHR050W	24.1037	21.6889	2.41475	2.74956
YNL087W	24.1592	22.2129	1.94635	2.73619
YOR014W	24.2502	22.8183	1.43185	2.73257
YDR349C	24.257	24.1303	0.126687	2.6828
YMR110C	24.5834	26.1873	-1.60392	2.5821
YKL210W	24.5936	23.648	0.945521	3.02054
YPR008W	24.7609	25.6423	-0.881376	2.69858
YMR314W	24.855	24.6857	0.169341	2.92921
YDR399W	24.8614	20.571	4.29048	2.80915
YOL129W	24.9169	28.193	-3.27606	2.80488
YGR116W	24.9375	22.2977	2.63974	2.75899
YNL031C	25.0541	24.164	0.89015	3.22718
YCR004C	25.0604	27.1632	-2.10285	2.95227
YLR420W	25.0638	24.1195	0.944295	2.56433
YLR262C-A	25.186	24.3709	0.815036	2.66266
YAL017W	25.2962	25.8928	-0.596689	2.57689
YMR031C	25.3278	24.8581	0.469754	2.97442
YBR205W	25.4824	27.8497	-2.36731	2.64553
YJR014W	25.5135	25.1245	0.389021	2.68937
YGR186W	25.5604	25.8822	-0.32177	2.87265
YIL030C	25.6604	22.5146	3.1458	2.65881
YJL115W	25.6918	27.7998	-2.10798	2.53649
YOR099W	25.9553	20.7221	5.23316	2.9099
YER133W	26.122	24.0641	2.05789	2.82436
YDL070W	26.1396	24.0656	2.07403	2.64927
YHR074W	26.3344	26.7998	-0.465473	2.59614
YGR157W	26.447	27.1252	-0.678266	2.57109
YCR005C	26.6215	28.2851	-1.66363	2.90653
YEL071W	26.623	26.3226	0.300316	3.18929
YOR153W	26.6785	23.5992	3.07928	3.50942
YDR475C	26.7915	24.6175	2.17405	2.51918
YFL054C	26.8159	27.4241	-0.608136	2.61003
YHR199C	26.8473	26.6895	0.157732	2.67066
YBR086C	26.8802	27.5745	-0.694214	2.92914
YOR212W	26.9729	24.9759	1.99708	2.61228
YDR072C	27.0981	24.1741	2.92402	2.76324
YLL050C	27.1741	25.9289	1.24521	3.17061
YNL321W	27.2692	28.1598	-0.890616	2.52507
YHR098C	27.3723	25.7405	1.63178	2.71992
YIL126W	27.3762	26.4543	0.921884	2.70834
YOR155C	27.4024	29.7732	-2.37076	2.51028
YGR017W	27.4397	26.2324	1.20725	2.55276
YOR138C	27.5861	27.4351	0.15104	2.53485
YPL204W	27.6684	26.8561	0.812287	2.762
YNL157W	27.7266	27.3161	0.410587	2.62389
YOR299W	27.7507	26.897	0.853701	2.51536
YDR406W	27.7752	28.3456	-0.570415	2.77006
YKL160W	27.8475	27.3975	0.450075	2.6058
YLR214W	28.0197	25.6364	2.38332	2.7216
YOR108W	28.1092	25.1514	2.95772	2.56228
YNL154C	28.1198	26.071	2.04871	2.81028
YKL067W	28.1423	31.3217	-3.17939	2.53629
YIL088C	28.1926	32.1601	-3.96757	2.69012
YDL195W	28.2941	26.7501	1.54407	3.00377
YMR012W	28.3176	24.8192	3.49839	2.86895
YJR065C	28.4487	29.9684	-1.51972	2.8717
YMR266W	28.4589	25.1443	3.31454	2.66396
YKL065C	28.6224	29.3848	-0.762424	2.52353
YGL207W	28.8246	28.3047	0.519836	2.83363
YNL306W	28.9866	29.193	-0.206431	2.50304
YDR427W	29.3433	26.6337	2.70964	2.58535
YMR319C	29.4803	25.68	3.80026	2.9357
YPL091W	29.5257	30.7966	-1.27088	2.83892
YCL051W	29.5982	29.28	0.318287	2.64224
YHL047C	29.6813	26.1346	3.54674	2.81699
YGR229C	29.6857	26.8888	2.79692	2.74911
YGL048C	29.7625	28.6499	1.11261	2.98474
YPL178W	29.8423	29.7132	0.129144	2.57347
YIL017C	29.9586	32.5056	-2.54704	2.61268
YNL294C	29.9643	31.0563	-1.092	2.67349
YOR326W	30.0526	28.0475	2.00517	2.87928
YLR335W	30.1336	26.6231	3.51047	2.57716
YEL015W	30.2331	28.8449	1.38821	2.52599
YKL028W	30.3468	29.5886	0.758209	2.61166
YOL081W	30.5232	30.2237	0.299462	2.61513
YPR159W	30.5672	28.6425	1.92462	2.99325
YJR075W	30.6318	30.1187	0.513126	2.50158
YFR040W	30.6404	28.8425	1.79785	2.72367
YKL195W	30.6517	31.2937	-0.642023	2.88374
YOL109W	30.6573	29.6241	1.03316	3.13007
YDR294C	30.7448	30.9461	-0.201337	2.71171
YNL094W	30.8389	30.2169	0.622069	2.58035
YKL038W	30.8408	30.2453	0.595457	2.7022
YKL157W	30.8659	31.3991	-0.533204	2.74783
YML052W	30.93	31.0176	-0.0875423	2.64658
YLR208W	30.9509	29.5849	1.366	2.80448
YKR001C	31.065	30.1607	0.904326	2.6991
YCL039W	31.0933	33.5583	-2.46502	2.54303
YGR270W	31.1051	29.7261	1.37893	2.6518
YML008C	31.1092	28.9504	2.15885	3.04932
YGR231C	31.2558	32.5973	-1.34141	2.78752
YNL010W	31.3243	28.8079	2.51638	2.76726
YIL022W	31.3868	28.81	2.57679	2.69117
YPL023C	31.4273	31.8266	-0.399323	2.57012
YDR457W	31.5762	29.636	1.94021	2.75815
YBL058W	31.6132	32.0136	-0.400357	2.85836
YHR005C-A	31.6532	28.6834	2.96981	2.6523
YEL042W	31.6563	29.3386	2.31768	2.6405
YPR036W-A	31.6634	31.9718	-0.308379	3.27748
YPR028W	31.7345	29.2821	2.45242	2.94798
YOR198C	31.7517	30.4769	1.27475	2.87605
YCR008W	31.8396	27.7097	4.12992	2.54379
YGR106C	31.8705	28.8748	2.9957	2.85463
YNL271C	31.892	29.6925	2.19946	2.71225
YIR037W	31.9692	33.5909	-1.6217	2.72425
YCR011C	32.087	31.094	0.993028	2.70221
YAL029C	32.1194	29.3744	2.74498	2.58377
YMR109W	32.4902	32.2675	0.22265	2.82795
YDR368W	32.4984	34.7404	-2.24199	2.56861
YCR030C	32.6018	33.5476	-0.945872	2.54269
YML057W	32.7616	34.9045	-2.14294	2.65882
YDR479C	32.7832	33.6674	-0.884197	2.55721
YDR483W	32.8466	30.0469	2.7997	2.93526
YFR016C	32.9442	31.9874	0.956749	2.59878
YEL052W	32.9784	35.4405	-2.46218	2.59042
YGL011C	32.9952	32.3822	0.612994	2.9531
YMR136W	33.0746	30.6538	2.4208	2.68445
YKR067W	33.1191	32.4613	0.657828	2.64007
YBR158W	33.268	29.4464	3.82155	2.63545
YDR264C	33.4476	31.9047	1.54284	2.71151
YKR089C	33.5027	31.6599	1.8428	2.59889
YPR072W	33.6124	31.6337	1.97865	2.5828
YJL042W	33.6435	35.9005	-2.25691	2.70168
YLR432W	33.9674	30.0433	3.92403	2.74302
YLR025W	34.0475	33.0096	1.03795	2.71429
YKL126W	34.1124	34.5252	-0.412791	2.78559
YNL307C	34.6265	32.432	2.19453	2.58817
YER048C	34.8528	34.2884	0.564406	2.76859
YAL007C	34.9797	35.2343	-0.25457	2.56391
YMR291W	35.0801	34.9135	0.166637	2.77291
YGL036W	35.261	36.4285	-1.16754	2.61719
YML117W	35.3031	35.7219	-0.418846	2.98097
YGR097W	35.5072	35.0018	0.505358	2.88758
YOR356W	35.5242	36.1325	-0.608307	2.60581
YDR054C	35.5519	36.7143	-1.16246	2.81042
YHR082C	35.5957	34.7707	0.825008	2.72156
YGL105W	35.7476	32.3679	3.37974	3.17388
YCR067C	36.0097	35.4934	0.516261	2.50495
YLR219W	36.0336	35.6948	0.338766	2.66263
YMR054W	36.1215	31.9075	4.21395	2.79016
YJR127C	36.1704	34.116	2.05444	2.74309
YLR421C	36.3025	34.887	1.4155	2.54088
YMR099C	36.4157	36.216	0.199757	2.5561
YDR233C	36.5061	31.7073	4.79874	3.04477
YPR118W	36.641	36.5737	0.0672808	2.57774
YKL104C	36.6537	36.4207	0.233011	2.80566
YNL091W	36.6543	35.3719	1.28236	2.81329
YBR009C	36.7349	35.3383	1.39664	2.79448
YKR018C	36.7479	36.9698	-0.221924	2.69669
YEL031W	36.877	31.0732	5.80375	3.05464
YDR510W	36.8923	36.1636	0.728679	2.80738
YER083C	37.0647	38.783	-1.71834	2.5526
YER131W	37.0989	31.8512	5.24772	3.1414
YKL100C	37.2722	37.4952	-0.223008	2.59712
YPL218W	37.4094	31.0465	6.36295	2.97694
YGL167C	37.4919	34.4078	3.08408	2.93013
YKR028W	37.5777	34.8698	2.70783	2.63744
YIR022W	37.6845	36.5038	1.18063	2.53802
YBR010W	37.9808	34.954	3.02684	3.03971
YOL020W	38.077	38.5351	-0.458085	2.51788
YNL144C	38.3693	38.1524	0.216953	2.61338
YJR049C	38.5091	37.8715	0.6376	2.53242
YGR130C	38.6118	38.352	0.259853	3.05931
YML088W	39.0838	39.817	-0.733192	2.52888
YJL129C	39.1059	36.057	3.04894	2.59487
YLR436C	39.1224	36.9458	2.17656	2.51125
YOL051W	39.1774	36.6356	2.54181	2.62126
YKR070W	39.3399	39.2299	0.109969	2.52349
YLR345W	39.5074	40.4375	-0.930074	2.54533
YGR020C	39.5536	37.616	1.93758	2.83687
YOR322C	39.624	39.474	0.150023	2.553
YKL127W	39.6891	38.4009	1.28816	2.51588
YLR100W	39.8939	36.511	3.38282	2.74827
YLR220W	39.9886	40.7552	-0.766573	2.63117
YGL244W	39.9947	37.9058	2.0889	2.6576
YKL213C	40.2336	39.5733	0.660264	2.62215
YDR122W	40.3143	41.6499	-1.33556	2.77914
YNL180C	40.4735	37.4039	3.06961	2.50784
YDL147W	40.4841	37.7492	2.73489	2.86505
YML004C	40.7887	40.3419	0.446872	2.70544
YOR124C	41.1606	41.9653	-0.804644	2.65089
YKR039W	41.257	41.8526	-0.595646	2.65753
YKL182W	41.2892	34.9657	6.32352	3.35858
YAR002C-A	41.3198	42.5211	-1.20124	2.73196
YKL101W	41.4353	39.9143	1.52099	2.77182
YHL030W	41.6383	39.6747	1.96358	2.56333
YML092C	41.6723	44.0853	-2.41303	2.73597
YMR243C	41.7003	37.2677	4.43265	2.79125
YGL014W	41.9158	38.4635	3.4523	2.61996
YMR089C	41.9239	43.2288	-1.30497	2.67313
YLL021W	42.0409	40.1368	1.90408	2.68085
YBR039W	42.0736	43.9344	-1.86086	2.7278
YER063W	42.083	40.6876	1.39547	2.63238
YGR119C	42.1098	36.9373	5.17248	2.51518
YML072C	42.1529	38.6222	3.53071	2.93586
YKL175W	42.175	37.1602	5.01479	2.67862
YBL017C	42.3164	39.6969	2.61952	2.90854
YCL011C	42.3777	37.2722	5.1055	2.94985
YLR429W	42.4635	40.0562	2.40726	2.85167
YMR203W	42.6157	40.2729	2.34287	2.79715
YPR069C	42.6354	36.5803	6.05509	2.70128
YOR316C	42.64	39.7434	2.8966	2.61695
YMR149W	42.6532	41.0927	1.56049	2.73058
YOR176W	42.7099	39.0832	3.62677	2.50131
YKL007W	43.0373	43.0758	-0.0385929	2.60939
YLR450W	43.136	42.3231	0.812886	2.75751
YLL019C	43.1666	45.1679	-2.00129	2.50418
YBL001C	43.2746	46.5792	-3.3046	2.60109
YLR330W	43.3339	41.5179	1.816	3.09168
YOR273C	43.369	37.4295	5.93945	2.93835
YBR059C	43.643	41.5674	2.07556	2.86885
YBR025C	43.7142	36.1236	7.5906	3.20381
YJL002C	43.8379	38.5026	5.33529	2.73937
YJL055W	43.8649	43.4875	0.377407	2.81856
YKL179C	44.0561	42.3119	1.74426	2.50525
YCR017C	44.1641	36.9714	7.1927	2.93109
YKL064W	44.1959	44.5714	-0.375442	2.87042
YGL062W	44.2531	44.2482	0.00487199	2.869
YER166W	44.271	43.5898	0.681116	2.70573
YPR023C	44.3206	44.5483	-0.227674	2.69105
YNL330C	44.363	41.7753	2.58775	2.56613
YGL203C	44.39	43.7611	0.62889	2.61813
YHR006W	44.5219	44.699	-0.177122	2.59464
YER155C	44.8236	41.0088	3.81485	2.72002
YDR099W	44.8828	44.4344	0.448307	2.98724
YOL130W	44.9108	38.1436	6.76719	2.62275
YDL189W	44.9955	45.5352	-0.539701	2.53359
YDR086C	45.2596	43.2684	1.9912	2.77183
YPL225W	45.302	42.1436	3.15835	2.57202
YDR452W	45.5487	42.3322	3.21644	2.939
YMR304W	45.6625	45.5862	0.0762858	2.51098
YML086C	45.746	45.7034	0.0425802	2.65429
YKL146W	45.7839	44.1366	1.6473	2.57165
YBL002W	45.8626	42.7627	3.0999	2.93676
YJR134C	46.0022	45.4872	0.515057	2.56399
YDR133C	46.2312	43.8185	2.41265	3.20503
YGL227W	46.2441	47.4293	-1.1852	2.56412
YNL268W	46.291	40.8817	5.4093	2.83256
YPL019C	46.3261	41.9934	4.3327	2.94548
YLL023C	46.4641	43.8924	2.57177	2.7196
YHR114W	46.6686	45.5986	1.06996	2.51601
YHL034W-A	46.7862	44.2452	2.54104	3.02181
YLR072W	46.8434	45.8978	0.94562	2.54498
YNL287W	46.9915	41.9421	5.04942	2.84484
YMR311C	47.0213	49.7365	-2.71512	2.83193
YIL129C	47.3535	46.5505	0.803002	2.56348
YLR310C	47.3951	43.8089	3.58615	2.60406
YKL141W	47.5162	46.6518	0.864397	2.60882
YOL004W	47.652	44.7094	2.94251	2.87049
YOR142W	47.7608	48.3522	-0.591485	2.84649
YBR207W	47.7931	47.1664	0.626675	2.65774
YLR305C	47.8169	47.4346	0.382276	2.58245
YIR003W	47.8825	47.5595	0.322983	2.58837
YGR167W	48.0101	48.2865	-0.27635	2.89202
YOR239W	48.0404	43.7883	4.25204	2.7678
YPL085W	48.0619	46.5801	1.48173	2.67213
YML048W	48.2798	44.5693	3.71052	2.95976
YKL002W	48.4289	49.5388	-1.10986	2.55898
YPL078C	48.6022	47.4033	1.19888	2.7257
YHR009C	48.6362	46.4249	2.21127	2.67786
YDL007W	48.7175	45.4429	3.27455	3.06269
YDR177W	48.9151	46.7585	2.15658	2.58005
YNL004W	49.0049	48.2833	0.721541	2.63909
YPR115W	49.1867	46.1236	3.06307	2.70101
YMR039C	49.2359	46.2434	2.99244	2.78618
YIL056W	49.2661	46.1121	3.15396	2.58707
YER080W	49.29	46.0932	3.19681	2.60833
YNL084C	49.3228	46.7985	2.52425	2.55205
YKL077W	49.3284	43.8501	5.47824	2.62133
YIL036W	49.4302	47.2468	2.18342	2.57702
YFR010W	49.6903	46.2111	3.47925	2.70643
YER003C	49.7555	44.9667	4.7888	2.60623
YIL076W	49.9632	49.1003	0.862908	2.73132
YIL117C	49.9805	53.2532	-3.27265	2.74925
YDR335W	49.9918	46.9119	3.07991	2.83979
YER164W	50.1595	47.3414	2.81814	2.5748
YOR290C	50.3299	48.1111	2.21883	2.59733
YHR162W	50.4339	46.9238	3.51008	3.03139
YGR155W	50.6857	42.7212	7.96446	3.19552
YOR089C	50.6938	50.7154	-0.0216454	2.66771
YPL246C	51.2424	51.7341	-0.491651	2.63412
YBR015C	51.2492	45.799	5.45023	2.7599
YOR123C	51.5011	49.4257	2.07539	2.71849
YNL149C	51.7645	50.2171	1.54737	2.55622
YJL012C	51.8017	42.1797	9.62201	2.93526
YGR184C	51.846	49.1185	2.72755	2.64611
YGL073W	51.8612	49.2641	2.59716	2.68849
YLL061W	52.0569	52.7357	-0.678821	2.52884
YKL109W	52.1064	45.6346	6.47174	2.81253
YDR011W	52.2849	42.4184	9.86648	2.80356
YHR158C	52.3918	48.6662	3.72554	2.50424
YJL123C	52.5145	50.7988	1.71579	2.81839
YDR334W	52.5225	50.6617	1.86071	2.54934
YPR108W	52.5929	51.3415	1.25137	2.74443
YEL002C	53.0158	51.963	1.05281	2.83717
YBL011W	53.1117	50.2149	2.8968	2.69105
YOR259C	53.2455	48.9474	4.29803	2.8553
YMR119W	53.2619	51.3212	1.94072	2.50755
YLL015W	53.4397	51.194	2.24566	2.65646
YGR284C	53.477	52.2923	1.18475	2.6071
YLR299W	53.5338	53.5258	0.00805345	2.63811
YBR177C	53.5845	52.6231	0.961355	2.64913
YLR228C	53.6669	54.6675	-1.00064	2.53623
YOR127W	53.6891	52.1732	1.5159	2.62489
YBR276C	53.7637	53.482	0.281685	2.51726
YPL260W	54.0229	51.3087	2.7142	2.57332
YNL215W	54.0258	55.6322	-1.60644	2.5561
YBR080C	54.0765	52.0479	2.0286	2.55692
YCL057W	54.0965	50.1324	3.96412	2.81012
YDL099W	54.3796	50.9969	3.38274	2.5824
YCR028C-A	54.6895	50.7095	3.98001	2.54533
YBR035C	55.0568	56.0742	-1.01737	2.63112
YJR076C	55.2788	54.6507	0.628084	2.61349
YGR037C	55.8405	50.2312	5.60935	2.95109
YBL077W	55.9843	51.2308	4.75342	2.67318
YKL094W	56.0448	55.6181	0.426616	2.6391
YOR254C	56.0764	52.9704	3.10602	2.78533
YDL226C	56.0907	52.7153	3.37539	2.56231
YCR042C	56.1696	54.9023	1.26733	2.52814
YER030W	56.2321	54.3016	1.93056	2.55074
YER012W	56.2881	55.8747	0.413389	2.80046
YLR224W	56.3024	54.7091	1.59324	2.61871
YDR047W	56.41	51.6296	4.78041	2.65711
YBR198C	56.8789	52.7633	4.11564	2.65978
YGR281W	56.9801	55.1018	1.87831	2.55638
YOL070C	56.9801	59.7227	-2.74258	2.53277
YOL113W	57.1498	57.9536	-0.803833	2.53031
YHL034C	57.4259	53.4498	3.97614	3.23686
YHR205W	57.4548	56.2969	1.15792	2.54295
YAL026C	57.6577	54.6658	2.99187	2.54913
YNL118C	57.8127	52.8384	4.97429	2.68529
YDR284C	57.957	59.4149	-1.45788	2.50297
YIL039W	58.2096	59.8204	-1.61074	2.58112
YGR009C	58.2128	55.1338	3.07902	2.71072
YDL128W	58.2814	55.0267	3.25475	2.64622
YKL203C	58.3854	56.5121	1.87332	2.53731
YKL080W	58.6304	53.3663	5.26408	2.78801
YBL105C	58.8055	52.1432	6.66232	2.69853
YPR091C	59.1948	54.7913	4.40351	2.60158
YDL212W	59.2077	55.8428	3.36487	2.74499
YJL111W	59.221	51.5403	7.68068	2.98757
YLR006C	59.2527	56.7054	2.54731	2.5011
YPL063W	59.3296	53.6905	5.63908	2.70562
YDL132W	59.5154	60.1652	-0.649791	2.74896
YPL270W	59.8598	62.7699	-2.91017	2.57267
YCR033W	60.2848	56.396	3.8888	2.55007
YHR028C	60.3658	59.3345	1.03132	2.75867
YMR145C	60.46	52.3986	8.06135	2.96026
YPR053C	60.806	57.5219	3.28418	2.68028
YMR027W	61.0446	58.0071	3.03745	2.70224
YLR093C	61.1084	61.4517	-0.343289	2.63925
YOL036W	61.1843	60.5024	0.681901	2.53098
YDR348C	61.2816	60.0835	1.19811	2.76901
YNL059C	61.353	60.9471	0.405897	2.5716
YDR145W	61.7674	58.3925	3.37496	2.62043
YDR292C	61.792	53.7904	8.00157	2.61076
YPL015C	63.1753	59.0615	4.11384	2.61235
YJL140W	64.3257	63.0537	1.27204	2.57523
YDR056C	64.8733	62.258	2.6153	2.61391
YBL050W	64.9814	62.1991	2.7823	2.62839
YLR324W	65.0473	62.9707	2.07661	2.55988
YLR389C	65.1147	57.8652	7.24952	2.65023
YOR165W	65.1489	63.7507	1.3982	2.54604
YDR111C	65.1743	62.8893	2.28499	2.56334
YGR007W	65.1918	61.4593	3.73255	2.5879
YDR071C	65.7978	59.9452	5.85262	2.68435
YDR174W	65.9905	61.0318	4.9587	2.89294
YER120W	66.0319	60.7565	5.27547	2.89927
YGR180C	66.1301	58.3256	7.8045	3.15073
YLR430W	66.3991	61.8063	4.59282	2.61794
YOR117W	66.7629	62.2506	4.51229	2.92459
YPL053C	66.9457	65.2137	1.73196	2.56304
YPR148C	67.8636	63.8893	3.97425	2.74958
YHR026W	68.0285	62.1144	5.91411	3.00843
YER021W	68.2861	59.2529	9.03318	2.82147
YJL155C	68.306	67.6157	0.690231	2.50523
YGR100W	68.3121	68.6372	-0.325099	2.53656
YDR456W	68.6798	65.6867	2.99311	2.59719
YOL057W	70.4033	63.5116	6.8917	2.51134
YNL263C	70.4258	72.1257	-1.6999	2.55412
YML069W	70.5581	69.9216	0.636505	2.84851
YOR261C	70.7417	63.576	7.16567	2.78433
YLR079W	70.9854	67.5718	3.41357	2.59158
YMR072W	71.0803	64.6571	6.4232	2.70226
YGR237C	71.4293	70.3885	1.04078	2.56808
YAL016W	71.5238	65.7192	5.8046	2.74432
YJL082W	71.5239	69.3266	2.1973	2.72688
YMR302C	71.5351	68.5902	2.94482	2.55646
YGR026W	71.6433	64.9626	6.68074	2.62963
YBR283C	71.6786	62.1706	9.50799	2.99797
YOL018C	71.8267	73.4571	-1.63038	2.508
YLR241W	72.0225	73.5089	-1.48638	2.55818
YNL103W	72.1058	74.7485	-2.64267	2.51698
YGL190C	72.11	68.5653	3.54474	2.63176
YKL140W	72.1455	69.8393	2.30621	2.51584
YIL112W	72.1803	69.4497	2.73059	2.51552
YLR399C	72.1969	65.8565	6.34047	2.60275
YMR200W	72.3225	73.0709	-0.748411	2.70532
YLR248W	72.3423	71.8748	0.467488	2.85589
YOR002W	72.4067	70.0692	2.33749	2.55786
YMR124W	72.5952	68.864	3.73127	2.63796
YLR095C	72.6115	73.4443	-0.832865	2.55474
YPL050C	72.7361	67.4744	5.26167	2.68428
YDR098C	72.8321	68.8895	3.94264	2.56103
YGL049C	73.6089	68.7717	4.83723	2.71843
YFR052W	73.9946	69.6456	4.349	2.65926
YBL086C	74.4214	73.6636	0.757775	2.53129
YLR314C	74.4825	69.6876	4.79491	2.90732
YOR043W	74.5508	70.0583	4.49256	2.66838
YFL013C	74.593	71.5953	2.99768	2.51257
YER008C	74.6721	69.9785	4.69355	2.57989
YPR004C	74.8607	76.6839	-1.82317	2.52606
YLR378C	75.0135	65.9285	9.08503	2.95307
YPR173C	75.1421	69.6443	5.49774	2.78265
YGR193C	75.2675	74.2419	1.02564	2.6014
YJL117W	75.2816	67.7452	7.53636	2.60441
YNR031C	75.4264	73.669	1.75745	2.58053
YDR298C	75.8266	73.5992	2.22739	2.58086
YOR215C	76.073	72.6277	3.44532	2.51
YOR194C	76.9727	76.5474	0.425295	2.55995
YFR006W	77.2459	74.6861	2.55981	2.54899
YGL038C	77.499	70.5259	6.97315	2.5226
YDR182W	78.0125	75.2964	2.71612	2.51562
YLR250W	78.3615	73.2378	5.12366	2.68603
YJR126C	78.5086	73.1533	5.35536	2.67096
YDR176W	78.5875	75.6536	2.9339	2.52136
YJL101C	78.6531	71.8027	6.85039	2.53309
YER017C	78.8751	79.0289	-0.153795	2.61945
YDR150W	79.0884	77.9429	1.14552	2.68594
YJL192C	79.1092	72.3066	6.80263	2.54476
YOL087C	79.1389	76.3974	2.74152	2.77624
YAL056W	79.4244	80.8619	-1.43749	2.6383
YNL219C	79.5027	74.0974	5.40531	2.51651
YOR306C	79.9405	78.5285	1.41203	2.5064
YPR129W	80.0893	76.7723	3.31708	2.6132
YPR114W	80.2079	73.8307	6.37716	2.68724
YPL094C	80.2144	75.9766	4.23782	2.70036
YHR073W	80.5945	77.2157	3.3788	2.72148
YBR023C	80.6615	76.8169	3.84456	2.71915
YOL049W	81.0779	71.2316	9.84633	2.63379
YPL127C	81.1396	76.2792	4.86036	2.63839
YML007W	81.4148	76.5107	4.90413	2.74773
YNR006W	81.7289	81.1748	0.554074	2.59505
YCL064C	81.7694	69.3991	12.3704	3.04178
YPL057C	82.6074	74.9533	7.65408	2.64503
YGR005C	83.1477	81.2627	1.88492	2.61028
YIL115C	83.2025	75.5578	7.6447	2.65225
YPL184C	83.2893	82.8326	0.456647	2.66828
YOR227W	83.9934	80.6669	3.32653	2.75626
YML001W	84.6399	81.5757	3.06419	2.6512
YER136W	84.9261	78.8206	6.10555	2.95309
YDR251W	85.4837	78.841	6.64273	2.86685
YIR004W	86.0643	82.6415	3.42283	2.5355
YDR379W	86.9543	87.1477	-0.193398	2.5053
YBR073W	87.3011	86.6797	0.621426	2.52427
YLR207W	88.9307	87.1634	1.76734	2.50768
YJR117W	89.8248	81.2878	8.53701	2.72492
YNL156C	90.1245	85.8045	4.32001	2.57726
YJR001W	90.9663	84.9993	5.96699	2.67939
YLL029W	90.9677	83.9505	7.01722	2.76872
YPR019W	92.0488	85.1393	6.90948	2.50519
YHR063C	92.571	92.9873	-0.416308	2.52309
YDL035C	93.2509	90.6495	2.6014	2.56272
YOR061W	93.4252	87.8551	5.57011	2.71931
YGL252C	93.5695	94.2799	-0.710403	2.7941
YMR208W	94.6239	88.0312	6.59268	2.51746
YBR159W	94.935	87.9748	6.9602	2.75889
YJL178C	95.2129	95.7212	-0.508245	2.56807
YFL048C	99.8923	105.388	-5.49556	2.5514
YGL020C	102.109	101.67	0.439817	2.53356
YPR133C	104.337	94.5463	9.79105	2.63842
YEL001C	104.843	93.414	11.4286	2.7656
YCR002C	107.385	99.2283	8.15644	2.58915
YCL045C	107.973	95.9305	12.0425	2.85057
YKL135C	109.669	109.278	0.391361	2.55998
YHR142W	110.339	101.629	8.71089	2.62294
Genes Below 10^2.5 Read Count
YNL300W	-15.4634	-14.1962	-1.26722	2.43015
YPR087W	-8.80192	-6.68211	-2.11981	2.46963
YKL037W	-8.56029	-6.81465	-1.74563	2.30684
YLR438W	-7.01961	-5.1515	-1.86812	2.24681
YDL144C	-6.89417	-4.55138	-2.34278	2.48894
YBR230W-A	-6.87711	-3.16317	-3.71394	2.47242
YAL020C	-6.77209	-5.43524	-1.33684	2.46279
YCL007C	-6.09405	-4.76505	-1.329	2.39311
YJR047C	-5.74712	-4.73955	-1.00757	2.2644
YHR136C	-5.34902	-3.18776	-2.16125	2.34553
YDR187C	-4.35894	-3.73269	-0.626258	2.33099
YLR050C	-4.24542	-1.75303	-2.49239	2.42621
YIR035C	-4.23698	-3.67647	-0.560517	2.4514
YGR063C	-4.00725	-2.95788	-1.04937	2.38132
YPL250C	-3.83003	-2.59388	-1.23615	2.28266
YGL166W	-3.65083	-2.14578	-1.50504	2.31744
YJR112W-A	-3.5064	-1.02248	-2.48392	2.33851
YKL163W	-3.16364	-1.95822	-1.20541	1.91427
YDL086C-A	-3.0099	-1.24188	-1.76802	2.48136
YCL033C	-2.78808	-1.61055	-1.17753	2.38234
YBL057C	-2.72639	-1.65232	-1.07406	2.43751
YER018C	-2.54353	-1.03052	-1.51301	2.43164
YGR031W	-2.35904	-0.499564	-1.85948	2.47385
YOL052C-A	-2.22713	-0.573941	-1.65319	1.98868
YGL125W	-2.05378	-0.815582	-1.23819	2.37808
YML102W	-2.04767	-0.233824	-1.81384	2.3861
YPR182W	-1.90544	0.336197	-2.24163	2.38767
YPL055C	-1.83597	-0.5853	-1.25067	2.43425
YIL023C	-1.60718	-1.17455	-0.432627	2.46718
YDR342C	-1.58802	-0.616412	-0.971609	1.93762
YGR268C	-1.42077	-0.976334	-0.444436	2.3716
YGL220W	-1.34858	-0.93725	-0.411327	2.38963
YJL062W-A	-1.34668	-0.829337	-0.517343	2.33676
YDR482C	-1.22467	-0.86636	-0.358307	2.30017
YGR259C	-1.15722	-0.661233	-0.495987	2.26237
YKL183W	-1.13196	-0.33767	-0.794295	2.33737
YJR019C	-0.997345	-0.128045	-0.8693	2.32782
YBR261C	-0.957297	-0.83911	-0.118187	2.42393
YNR046W	-0.832102	-0.478236	-0.353866	2.26907
YOR045W	-0.786881	-0.636982	-0.1499	2.49176
YEL066W	-0.781018	2.38046	-3.16148	2.24945
YAL019W-A	-0.776808	-0.273147	-0.50366	2.1375
YER119C	-0.681228	1.52627	-2.2075	2.48674
YKL013C	-0.616627	-0.248051	-0.368576	2.27724
YER163C	-0.574088	1.50038	-2.07447	2.39826
YIL101C	-0.537493	2.04279	-2.58029	2.3064
YNR014W	-0.514152	-0.275338	-0.238813	2.45884
YJL211C	-0.392222	1.7741	-2.16632	2.26936
YLR331C	-0.312145	0.890488	-1.20263	2.30615
YOR053W	-0.261161	1.41418	-1.67534	2.25816
YPR170C	-0.23373	-0.0700041	-0.163726	2.29074
YBR252W	-0.135649	0.123281	-0.25893	2.27474
YML129C	-0.110836	-0.0618504	-0.0489859	2.36511
YKL030W	-0.095811	-0.0841226	-0.0116884	2.40816
YPL170W	-0.0680026	-0.00268273	-0.0653199	2.38498
YJL063C	-0.0556055	0.0239774	-0.0795829	2.38736
YLR218C	-0.0500736	1.47165	-1.52172	2.34955
YLL041C	-0.0307416	0.0513995	-0.0821411	2.47657
YKL096W-A	-0.00997582	0.0373687	-0.0473446	1.95943
YNL281W	-0.00898578	-0.00683895	-0.00214683	2.40653
YLL066C	6.27332e-05	0.12209	-0.122027	-1.81902
YPL047W	0.000133047	0.000134935	-1.88839e-06	1.70807
YDL166C	0.000171622	0.288129	-0.287957	2.3007
YGR251W	0.000669913	0.000680891	-1.09779e-05	1.67484
YLR466W	0.000798274	0.0345349	-0.0337366	-1.82383
YLR465C	0.000798274	0.0345349	-0.0337366	-1.82383
YOL161C	0.00134729	0.0242415	-0.0228942	-1.58198
YJR157W	0.00136092	0.0360424	-0.0346815	-2.19086
YGL074C	0.00138161	0.00136339	1.82157e-05	1.40256
YHL009W-B	0.00143872	0.243318	-0.241879	-1.82243
YHR213W-B	0.00159995	0.00585925	-0.00425929	-1.34137
YGR083C	0.00180054	0.00171412	8.64249e-05	2.38464
YDL247W	0.00181118	0.0564995	-0.0546883	-1.76001
YER053C-A	0.00194423	0.00226183	-0.000317606	0.106044
YDR544C	0.00244982	0.0712163	-0.0687665	-1.73665
YPL247C	0.00247401	0.00811956	-0.00564555	2.48625
YNL256W	0.00264881	0.00249066	0.000158156	2.23255
YBL108C-A	0.00285413	0.0443484	-0.0414943	-1.78201
YDL246C	0.00307354	0.47294	-0.469866	-1.7349
YNR044W	0.00410201	0.00439921	-0.000297208	2.02863
YOR392W	0.00455856	0.0576487	-0.0530901	-1.53072
YAR066W	0.00461315	0.0888262	-0.0842131	-2.0039
YDR446W	0.00579295	0.00651897	-0.000726024	0.237772
YGR021W	0.00611583	0.0070574	-0.000941576	2.26393
YKL147C	0.00615596	0.00617362	-1.76596e-05	1.55698
YLR302C	0.00633093	0.386839	-0.380508	-1.74148
YPL058C	0.00682452	0.00645227	0.000372253	2.24505
YPL192C	0.00762216	0.00730085	0.00032132	1.19372
YFL061W	0.00801506	0.0471854	-0.0391704	-1.39386
YLR462W	0.0084195	0.160994	-0.152574	-1.93615
YLR463C	0.0084195	0.160994	-0.152574	-1.93615
YJR159W	0.00919137	0.274637	-0.265446	-1.81425
YJR046W	0.00933326	0.00919562	0.000137642	2.15805
YBR268W	0.00933812	0.345041	-0.335703	2.27784
YHR214W	0.00992315	0.128033	-0.11811	-1.55106
YLR374C	0.00996928	0.0827664	-0.0727971	1.99157
YKL118W	0.0103938	0.0123897	-0.00199593	-0.0824385
YML039W	0.0104073	0.199285	-0.188877	-1.82955
YOR068C	0.0111156	0.0120332	-0.000917665	1.43949
YNL261W	0.0117036	0.0110973	0.000606259	1.97193
YKL138C	0.011862	0.0109251	0.000936938	1.95003
YJL114W	0.0122441	0.137261	-0.125017	-1.50789
YOR394C-A	0.0122448	0.136128	-0.123884	-1.53125
YGR084C	0.0122787	0.0120824	0.000196308	2.07702
YNL211C	0.0125253	0.012484	4.13181e-05	1.15463
YBR117C	0.012841	0.0141231	-0.00128206	1.58396
YDL247W-A	0.0140732	0.21139	-0.197316	-1.86798
YNL015W	0.0145056	0.016979	-0.00247331	2.16041
YNL313C	0.0149588	0.0144512	0.000507573	2.00595
YGR291C	0.0166874	0.111721	-0.0950339	-1.36817
YMR084W	0.0173284	0.0177115	-0.000383105	1.27546
YBL006W-A	0.0191874	0.0217881	-0.00260072	2.12627
YAR064W	0.0199639	0.0255337	-0.00556978	-0.907247
YLL066W-B	0.0200386	0.0616194	-0.0415808	-1.24067
YHR131C	0.022075	0.0243624	-0.00228736	2.34136
YHR087W	0.0221745	1.0721	-1.04993	2.30575
YBL037W	0.0243974	0.0279362	-0.00353879	2.13024
YOR173W	0.0249655	0.0285616	-0.00359616	2.07856
YJL087C	0.0256402	0.0242762	0.00136397	1.89302
YHL046C	0.0259755	0.0308554	-0.00487996	-0.394628
YOR379C	0.0266368	0.0297334	-0.00309662	0.708832
YMR182W-A	0.0278197	0.030649	-0.00282933	0.425074
YOR013W	0.029484	0.0301272	-0.000643255	1.48287
YNL176C	0.0297849	0.039692	-0.00990701	2.47787
YCR068W	0.0305252	0.0353571	-0.00483189	1.99974
YJR005W	0.0311648	0.0295196	0.00164523	2.29676
YLR047C	0.0316588	0.0318472	-0.000188324	1.68827
YAR068W	0.0316691	0.524984	-0.493314	-1.51704
YDL136W	0.033773	0.0324747	0.00129827	1.79867
YNL284C-B	0.0340006	0.0395521	-0.00555151	0.145205
YDR371C-A	0.0353177	0.0375627	-0.00224504	0.653006
YNL299W	0.0364187	0.0345218	0.00189693	1.57539
YDR453C	0.0371344	0.0373621	-0.000227725	1.84726
YJL098W	0.0374441	0.0367208	0.000723308	1.99584
YBR196C-A	0.0385691	0.040373	-0.00180393	0.479299
YPL261C	0.0387995	0.0422374	-0.00343786	0.954739
YPL090C	0.0391389	0.0391293	9.66976e-06	2.37951
YGR149W	0.040192	0.0400594	0.000132599	2.05958
YNL065W	0.0427363	0.0412102	0.00152607	1.87307
YGR273C	0.0427897	0.0504113	-0.00762162	-0.539512
YML133C	0.0429481	0.397713	-0.354765	-1.47107
YAR031W	0.0440159	0.0484184	-0.00440247	1.34688
YOL125W	0.0454418	0.0447046	0.000737209	2.01522
YCR047W-A	0.045587	0.0443604	0.00122659	1.50558
YKL183C-A	0.0459694	0.0439423	0.0020271	0.683469
YNL019C	0.0460373	0.0606368	-0.0145995	-0.958736
YBR248C	0.0483794	0.055372	-0.00699253	2.49816
YFL062W	0.0500379	0.0729253	-0.0228875	-1.03173
YML096W	0.0502492	0.0509917	-0.000742504	1.90693
YKL137W	0.0505313	0.0525867	-0.0020554	1.79197
YMR322C	0.0524941	0.327447	-0.274953	-1.38891
YHR193C-A	0.0551083	0.0574849	-0.00237652	1.23984
YDR250C	0.0557073	0.0589483	-0.00324096	0.63301
YDR521W	0.0563571	0.0656041	-0.00924695	0.774649
YPL054W	0.0573654	0.0589277	-0.00156225	1.89535
YJL144W	0.0576318	0.0607575	-0.00312566	1.78371
YGR023W	0.0596964	0.711246	-0.651549	2.41108
YKL106C-A	0.0637868	0.067521	-0.00373417	0.904026
YMR101C	0.0644961	0.0745889	-0.0100928	0.263386
YHR047C	0.0659974	0.0690866	-0.00308925	2.3957
YKR053C	0.0670281	0.0677367	-0.000708579	2.0689
YLR120W-A	0.0675886	0.0665332	0.0010555	1.30229
YER175W-A	0.067898	0.0672766	0.0006214	0.630406
YOR264W	0.0686145	0.06843	0.000184496	2.23951
YGL155W	0.0688234	0.0783527	-0.00952933	2.06939
YDL162C	0.0691004	0.0742812	-0.00518086	0.497209
YPL266W	0.0708973	0.0686063	0.00229099	2.32675
YBR298C-A	0.0733054	0.15029	-0.0769845	-1.15054
YHR217C	0.075306	0.625309	-0.550003	-1.46754
YNL335W	0.0758523	0.221929	-0.146077	-1.20422
YDL179W	0.0759978	0.0721615	0.00383628	1.71009
YDL007C-A	0.0770657	0.428026	-0.350961	-1.27099
YNL022C	0.0779349	0.0740556	0.0038793	1.9636
YJR161C	0.0785069	0.0931618	-0.0146549	-0.503321
YDL198C	0.0790758	0.0842723	-0.00519641	2.40831
YPL087W	0.0798824	0.0819619	-0.00207944	2.47431
YJL175W	0.0804352	0.078132	0.00230326	1.58319
YKL131W	0.0810464	0.088479	-0.00743258	1.15901
YER006C-A	0.0835169	0.0883868	-0.00486988	0.701049
YPL251W	0.0839635	0.0874652	-0.00350164	1.9339
YLR069C	0.0850258	0.0869334	-0.0019076	2.44418
YLL030C	0.0857488	0.23039	-0.144641	-1.18819
YLR243W	0.0863088	0.0822431	0.0040657	1.92402
YBL100W-C	0.0872621	0.103007	-0.0157444	0.0187527
YKR094C	0.0879446	0.0905254	-0.00258088	1.64671
YLL067C	0.0881991	0.699957	-0.611758	-1.61007
YDR043C	0.0886415	0.0851153	0.00352624	1.81011
YOR055W	0.0936096	0.0989308	-0.00532124	1.53495
YGL205W	0.094075	0.0950108	-0.000935774	1.56632
YDR322W	0.0940916	0.0929427	0.00114882	2.04849
YNL153C	0.0952522	0.113823	-0.0185711	2.47399
YLR402W	0.0967839	0.111526	-0.0147421	0.747545
YPL110C	0.0981734	0.112787	-0.0146135	2.32634
YCR081W	0.0999847	0.107897	-0.00791187	1.80234
YBR047W	0.100698	0.100276	0.000421594	1.40082
YNL124W	0.10073	0.0984499	0.00228025	2.04401
YNL103W-A	0.102756	0.100634	0.0021222	1.1359
YML037C	0.104392	0.107921	-0.00352953	1.14239
YHR024C	0.106372	0.104827	0.00154571	2.4601
YBR032W	0.108703	0.120014	-0.0113117	1.56633
YAR019W-A	0.115306	0.127596	-0.0122902	0.512516
YJR042W	0.121289	0.110246	0.0110424	2.31789
YBR029C	0.121443	0.111375	0.0100677	2.32851
YKL087C	0.123156	0.124938	-0.00178239	1.90278
YCR064C	0.12363	0.128103	-0.00447342	0.759039
YGL070C	0.123809	0.121527	0.00228198	2.03461
YLR439W	0.124314	0.131082	-0.0067678	2.10291
YPR016W-A	0.124786	0.118508	0.00627795	1.50409
YGR294W	0.124964	0.151707	-0.0267428	-0.67655
YBL101C	0.126262	0.174922	-0.0486596	2.45278
YGR147C	0.131749	0.214139	-0.0823909	2.42954
YBL055C	0.132051	0.144828	-0.0127775	2.28736
YML100W-A	0.137254	0.154127	-0.0168727	0.413319
YLR365W	0.139105	0.167498	-0.0283935	0.0711947
YDL218W	0.139214	0.13932	-0.000105129	1.26838
YNR037C	0.139656	0.246429	-0.106773	2.14549
YAR047C	0.14446	0.158398	-0.013938	0.340112
YOR378W	0.145333	0.169472	-0.0241391	1.34895
YHR031C	0.145663	0.138202	0.00746109	1.8717
YBR030W	0.146913	0.144905	0.00200835	1.98231
YCL058C	0.149178	0.141618	0.00756053	1.5877
YER190W	0.152287	0.862262	-0.709975	-1.36445
YDR339C	0.153635	0.151629	0.00200656	2.08354
YDL168W	0.153777	0.152306	0.00147186	2.35878
YLR428C	0.153947	0.153114	0.000832966	1.67541
YNL067W-B	0.154025	0.550273	-0.396248	-1.19961
YJL056C	0.154362	0.167912	-0.0135496	1.83583
YPR097W	0.154946	0.142464	0.0124816	2.24895
YKL024C	0.156125	0.164072	-0.00794612	2.34508
YDR278C	0.157503	0.210794	-0.0532903	-0.917447
YFR032C	0.159873	0.187744	-0.0278708	1.23172
YML116W	0.160935	0.172761	-0.0118253	2.03136
YNR022C	0.161837	0.159492	0.00234503	2.02757
YPR108W-A	0.163927	0.203444	-0.039517	-0.69029
YNL328C	0.164542	0.17912	-0.014578	0.893155
YPL252C	0.167778	0.24086	-0.0730817	2.24867
YNL274C	0.168008	0.194267	-0.0262589	2.13717
YER182W	0.168443	0.172378	-0.00393469	2.05525
YKL122C	0.170256	0.180907	-0.0106514	2.04217
YNL070W	0.170449	0.169007	0.00144139	2.01111
YGR071C	0.173209	0.159566	0.013643	1.95633
YNL034W	0.176395	0.208061	-0.031666	0.140125
YHR214C-E	0.176782	0.224187	-0.0474048	-0.863536
YKL050C	0.177355	0.177129	0.000226235	1.3431
YMR094W	0.177993	0.183381	-0.00538772	1.10511
YAL047W-A	0.179017	0.19679	-0.0177739	0.719795
YLR067C	0.181489	0.169289	0.0121998	1.88667
YDR364C	0.182557	0.187452	-0.00489514	1.85847
YAL064C-A	0.183906	0.188574	-0.00466803	1.06056
YAR070C	0.191916	0.346419	-0.154503	-1.08498
YER061C	0.194914	0.224132	-0.0292181	2.03141
YOR098C	0.197016	0.18304	0.0139764	2.39885
YOR391C	0.197966	0.905405	-0.707439	-1.32711
YDL042C	0.203747	0.199644	0.00410304	1.90308
YNL073W	0.204042	0.217128	-0.0130865	2.45684
YHR049C-A	0.207086	0.229988	-0.0229018	1.31686
YCR095W-A	0.207787	0.230521	-0.0227347	0.493279
YMR079W	0.207891	0.193199	0.0146922	2.35178
YBR296C	0.209135	2.32644	-2.1173	2.43127
YGL217C	0.212458	0.230835	-0.0183774	0.921971
YPL200W	0.212955	0.235586	-0.022631	0.505367
YJL197C-A	0.215316	0.212657	0.00265914	1.0905
YGR022C	0.215516	0.22117	-0.00565376	1.61981
YGL083W	0.218178	0.212107	0.00607104	2.08568
YCR047C	0.219074	0.218674	0.000400148	2.17765
YDL245C	0.219083	1.33075	-1.11167	-1.29125
YLR146C	0.222441	0.221233	0.0012076	2.09193
YIL160C	0.224853	0.240211	-0.0153576	1.53821
YPR119W	0.229693	0.222447	0.00724649	1.8299
YCR049C	0.231215	0.2349	-0.00368554	1.80646
YKL083W	0.231415	0.235012	-0.00359695	2.12781
YBL071C-B	0.232443	0.273027	-0.0405839	-0.166589
YAL037C-A	0.233072	0.263067	-0.0299947	0.918078
YLR267W	0.241333	0.239843	0.00149023	1.8807
YIL173W	0.24259	0.326969	-0.0843789	-0.924957
YML108W	0.245395	0.253879	-0.00848373	1.5503
YPL066W	0.25092	0.230844	0.0200756	2.13895
YPR074W-A	0.252998	0.52203	-0.269032	-1.08776
YDL026W	0.2543	0.269004	-0.0147049	1.49891
YKL191W	0.259856	0.291893	-0.0320369	2.4127
YMR258C	0.260197	0.257934	0.0022629	2.29594
YKL165C-A	0.267026	0.298277	-0.0312514	0.232319
YDR210W	0.27511	0.598065	-0.322955	2.32047
YHR206W	0.27719	0.276112	0.00107745	2.43409
YBR282W	0.278516	0.282876	-0.00436012	1.881
YHR021W-A	0.280134	0.310637	-0.0305029	0.703684
YGR164W	0.284683	0.279568	0.00511539	0.764777
YGL241W	0.285517	0.315772	-0.0302555	2.03153
YJR141W	0.286322	0.303712	-0.0173903	1.84493
YCR046C	0.287713	0.428459	-0.140747	2.32295
YBR197C	0.288272	0.296966	-0.00869394	1.88229
YDR385W	0.288822	0.280256	0.00856604	2.26743
YHR189W	0.290247	0.29922	-0.0089731	1.64684
YGR269W	0.296657	0.297101	-0.000444133	1.31921
YDR136C	0.297555	0.321327	-0.0237725	0.698842
YCR038W-A	0.304087	1.04373	-0.739639	-1.22861
YGL212W	0.305191	0.312118	-0.0069275	1.69818
YLR364C-A	0.305599	0.371723	-0.0661244	-0.512039
YJL222W	0.306794	0.468725	-0.161932	-0.998097
YPL239W	0.309438	0.292374	0.0170637	2.16231
YMR016C	0.310473	0.299639	0.0108334	2.46454
YLR053C	0.312338	0.332305	-0.0199665	1.07394
YOR192C-B	0.314573	0.379461	-0.0648876	-0.358869
YGL092W	0.315531	0.290272	0.0252592	2.45474
YER147C-A	0.317202	0.288961	0.0282418	2.28585
YIL038C	0.318563	0.293851	0.024712	2.35612
YCR045C	0.318911	0.309004	0.00990714	2.02653
YDR098C-B	0.319455	0.691919	-0.372464	-1.10114
YBL097W	0.32023	0.31546	0.00477004	1.59572
YOR210W	0.32485	0.319826	0.00502334	2.23471
YMR321C	0.325524	0.399645	-0.0741206	-0.202914
YLL033W	0.328498	0.360177	-0.0316794	1.2362
YDR017C	0.33286	0.302239	0.0306203	2.45541
YHR022C-A	0.333975	0.415209	-0.0812342	-0.28531
YDL205C	0.335945	0.320887	0.0150578	2.29447
YOR333C	0.33822	0.373058	-0.0348388	1.07403
YDL049C	0.340514	0.349938	-0.00942385	1.94449
YNL199C	0.341719	0.342924	-0.00120467	2.31296
YDR194W-A	0.342164	0.6088	-0.266636	-1.00866
YLR393W	0.343724	0.38545	-0.0417263	1.57094
YGL229C	0.345217	0.340901	0.00431658	1.85667
YJR132W	0.346737	0.324671	0.022066	2.17803
YAL018C	0.348579	0.423933	-0.0753538	-0.134398
YMR030W-A	0.35934	0.354187	0.00515361	0.590797
YHR155W	0.360558	0.340162	0.0203958	2.02348
YKL055C	0.36191	0.342814	0.0190959	1.47843
YLR445W	0.365103	0.442821	-0.0777183	-0.0127332
YHR035W	0.367479	0.389592	-0.0221127	1.4534
YNR024W	0.37459	0.365128	0.00946244	1.74198
YLR287C	0.37768	0.349537	0.0281439	1.7744
YHR040W	0.380705	0.379108	0.00159746	2.02552
YMR013W-A	0.380731	0.44775	-0.0670187	0.0238346
YNR052C	0.385788	0.387725	-0.0019367	2.43957
YNL151C	0.38601	0.366637	0.0193726	2.37156
YGL177W	0.388038	0.442399	-0.0543616	0.529431
YGR098C	0.388053	0.361034	0.0270187	1.87289
YNL085W	0.39538	0.36181	0.03357	2.48286
YKL005C	0.402076	0.385808	0.0162671	2.08573
YHR145C	0.40832	0.934302	-0.525982	-1.10333
YPL117C	0.410259	0.370557	0.0397014	2.49349
YDR355C	0.414138	0.390056	0.0240824	0.832263
YDL160C	0.418286	0.611151	-0.192865	2.38289
YKR075W-A	0.419987	1.21281	-0.792827	2.46351
YKL057C	0.422977	0.41571	0.00726758	2.42625
YJL127C	0.425233	0.422545	0.00268861	1.76436
YER119C-A	0.427309	0.464565	-0.0372562	2.08484
YKL218C	0.431597	0.48062	-0.0490229	2.18417
YGL224C	0.441828	0.465804	-0.0239768	2.13366
YGL246C	0.441943	0.40867	0.0332733	2.13425
YFL044C	0.44232	0.535148	-0.0928288	2.0399
YDR210C-D	0.443117	0.566586	-0.123469	-0.873883
YDR391C	0.445368	0.563284	-0.117916	2.35543
YER005W	0.453902	0.484006	-0.0301038	2.2145
YEL019C	0.45967	0.528954	-0.0692839	1.0572
YKL111C	0.459698	0.481373	-0.0216754	1.84159
YNL023C	0.462197	0.463055	-0.000858834	2.19719
YGL050W	0.468895	0.473161	-0.00426603	1.94091
YPL189W	0.474299	0.500216	-0.0259161	1.2562
YJL157C	0.477009	0.493026	-0.0160162	2.19734
YER172C	0.48092	0.451603	0.0293168	2.3489
YOL037C	0.48314	0.491068	-0.0079275	1.2971
YGR161C-D	0.483206	0.956045	-0.472839	-1.06272
YNL226W	0.490529	0.46642	0.024109	0.996464
YNL033W	0.496234	1.65213	-1.15589	-1.34006
YMR117C	0.49625	0.470519	0.0257311	1.09651
YJL046W	0.505272	0.472824	0.0324476	1.77601
YPR202W	0.507154	2.09848	-1.59133	-1.22204
[truncated: 4,370 more rows]
