# Supplementary material for: A Mechanistic Beta-Binomial Probability Model for mRNA Sequencing Data
Source: PLoS One. 2016 Jun 21;11(6):e0157828. doi: 10.1371/journal.pone.0157828 (PMC4915702; doi:10.1371/journal.pone.0157828)
Supplement: S6 Table — (XLSX) [file pone.0157828.s009.xlsx]

## Sheet: Sheet1
S6 Table. Base-10 Logarithm p-value Differences for Predicting Differential Gene Expression in LINCS UMI Count Data
Names	log_10(Beta) - log_10(DESeq2)	log_10(Beta) - log_10(EdgeR)	log_10(EdgeR) - log_10(DESeq2)	log_10(Max Mean)
Genes Above 10^2 Read Count
HMGB1	-7.92487	-7.69758	-0.227293	2.97636
S100A16	-7.39902	-6.03533	-1.36369	2.54105
ATP5B	-6.7928	-6.5772	-0.215605	2.79687
HNRNPA2B1	-6.71995	-5.54642	-1.17353	2.80226
ARPC2	-6.16164	-5.60089	-0.56075	2.81875
TPM2	-6.12336	-4.18083	-1.94253	2.80124
C7orf73	-6.06293	-5.06715	-0.995788	2.74595
CAV1	-6.00271	-4.00253	-2.00018	3.07174
ARPC1A	-5.88481	-4.88612	-0.998688	2.6136
MESDC2	-5.83681	-4.66913	-1.16768	2.48866
DBI	-5.80736	-5.69406	-0.113296	2.73792
SSB	-5.73401	-5.59047	-0.143541	2.75888
PRDX4	-5.73375	-5.13471	-0.59904	2.61315
P4HA1	-5.72391	-4.10796	-1.61595	2.83072
TXNDC17	-5.67731	-4.57725	-1.10005	2.71478
ANXA5	-5.52242	-5.42822	-0.0942015	3.82979
IMPDH2	-5.42229	-5.35539	-0.0668982	2.82584
SERINC1	-5.38571	-5.23217	-0.153534	2.69539
FIS1	-5.38376	-4.54672	-0.837042	2.68962
SUB1	-5.32753	-5.22241	-0.105114	3.05659
SKP1	-5.20981	-5.2387	0.0288899	3.42011
SRP9	-5.1772	-5.14994	-0.0272534	3.01971
YWHAZ	-5.1747	-4.01979	-1.1549	2.92459
PARVA	-5.16437	-3.89657	-1.2678	2.34616
PPP1R3C	-5.15787	-4.55997	-0.597903	2.35461
HIGD1A	-5.06037	-4.54487	-0.515505	2.64038
PFN2	-5.00191	-4.89619	-0.105727	2.80477
TMOD3	-4.9946	-4.51051	-0.484093	2.61999
SNRPF	-4.92835	-4.51516	-0.413186	2.42447
SSR4	-4.88437	-4.76204	-0.122329	3.26932
GPI	-4.84942	-4.00945	-0.839963	2.73712
UQCRQ	-4.83182	-4.82843	-0.00339148	3.31268
S100A13	-4.8126	-4.50193	-0.310661	2.90695
TAGLN2	-4.80846	-4.72688	-0.0815863	2.78394
RAN	-4.77463	-4.67317	-0.101458	3.03089
PSMB6	-4.77338	-4.64075	-0.132632	2.62695
C4orf3	-4.75429	-4.35256	-0.401734	3.16872
PRDX3	-4.72839	-4.59801	-0.130379	2.80274
GNG11	-4.67036	-2.84253	-1.82783	2.43401
SEPT15	-4.65436	-4.61772	-0.036642	2.92049
PDHB	-4.6357	-4.21551	-0.420185	2.54456
UBE2N	-4.61576	-3.78339	-0.83237	2.44986
WBP5	-4.56709	-4.24684	-0.320253	2.98584
MRP63	-4.55905	-4.4256	-0.13345	2.62158
FAP	-4.55173	-4.19747	-0.354265	2.54294
SCFD1	-4.54312	-4.27691	-0.26621	2.43798
CAPZA2	-4.51504	-4.19256	-0.322483	2.66347
P4HA2	-4.48191	-4.56596	0.0840531	3.05882
DYNLT3	-4.48186	-2.97844	-1.50343	2.68711
NDUFA1	-4.46345	-4.35027	-0.113179	2.84725
CTTN	-4.40937	-3.3161	-1.09328	2.5049
TMEM230	-4.40343	-3.83134	-0.572089	2.53227
ALDOA	-4.39614	-4.28684	-0.109297	3.32086
CD9	-4.31382	-4.40076	0.0869337	2.94673
LSM3	-4.31106	-4.19166	-0.119399	2.75574
UBE2L3	-4.30909	-4.15123	-0.157857	2.71891
C14orf119	-4.30718	-3.66404	-0.643143	2.53312
MORF4L1	-4.30009	-3.9617	-0.33839	2.99196
PSMB1	-4.20763	-4.2152	0.00757046	3.00241
RSU1	-4.19114	-3.75062	-0.440513	2.7086
OSTC	-4.15163	-4.08916	-0.0624628	3.28426
EEF1B2	-4.11157	-4.22791	0.116335	3.22586
SNX6	-4.07668	-3.87287	-0.203814	2.48684
TCTN3	-4.06308	-3.56955	-0.493531	2.20416
PPIB	-4.06093	-3.54554	-0.515387	3.12075
NEXN	-4.04241	-3.43341	-0.609002	2.55802
HIGD2A	-4.03897	-3.81315	-0.225821	2.64795
SEC61G	-4.03458	-4.13621	0.101634	3.33813
FAM127A	-4.02375	-2.83268	-1.19107	2.29804
SPCS1	-4.00499	-3.90657	-0.0984267	2.92544
MYL9	-3.99941	-1.76812	-2.23129	2.12587
TMEM45A	-3.99315	-3.89428	-0.0988636	2.66688
CAPZA1	-3.987	-3.29602	-0.690985	2.54206
MFAP4	-3.98278	-4.48773	0.504943	3.61976
EIF6	-3.96939	-3.6312	-0.33819	2.43062
UBE2V2	-3.95575	-3.78472	-0.171022	2.70461
CMTM6	-3.95562	-2.98911	-0.966514	2.07778
WRB	-3.95031	-2.92146	-1.02885	2.39094
RAB2A	-3.9331	-3.76483	-0.168275	2.71847
PAPSS1	-3.91592	-3.25106	-0.664863	2.31832
CDC123	-3.84965	-3.48837	-0.361283	2.51753
MGST3	-3.838	-3.86183	0.0238363	3.04266
NIPSNAP3A	-3.82527	-2.27896	-1.54632	2.18294
C9orf3	-3.81081	-1.30216	-2.50864	2.14732
HNRNPA1	-3.76342	-3.3919	-0.371517	2.90894
MRPS36	-3.72407	-3.50724	-0.216829	2.38668
GSTP1	-3.71183	-3.66008	-0.0517437	2.96649
SCOC	-3.69846	-3.51697	-0.18149	2.53857
TXN2	-3.69295	-3.47543	-0.217524	2.41538
EIF3L	-3.67862	-3.66019	-0.0184323	3.12208
TMEM123	-3.66605	-2.99382	-0.672228	2.1654
EDF1	-3.63941	-2.87382	-0.765585	2.71365
VPS29	-3.63855	-3.46174	-0.176807	2.67501
ISLR	-3.627	-2.10574	-1.52126	2.16561
MIF	-3.59508	-3.0957	-0.499388	2.55971
IFNAR1	-3.58904	-2.72734	-0.861701	2.13402
YWHAB	-3.58665	-2.47509	-1.11156	2.50544
GRN	-3.56717	-2.34405	-1.22312	2.14042
ATP5J2	-3.5402	-3.06565	-0.474552	2.85166
ATP6AP2	-3.5152	-3.00858	-0.506617	2.65888
DAZAP2	-3.48331	-3.27503	-0.20828	2.66171
PIGP	-3.46073	-2.99157	-0.469167	2.29983
ARPC4	-3.4512	-2.81705	-0.634148	2.16759
TMEM98	-3.44093	-2.5301	-0.910831	2.32414
SLC25A6	-3.42266	-3.0729	-0.349765	2.72207
CHMP2A	-3.3887	-2.81129	-0.577405	2.44217
PSAT1	-3.37381	-2.41107	-0.962739	3.02352
TGOLN2	-3.36036	-2.34319	-1.01718	2.46862
PTRHD1	-3.36011	-2.90583	-0.454289	2.23845
TPI1	-3.35333	-3.50835	0.155021	3.44512
C14orf1	-3.34269	-2.42952	-0.91317	2.04434
MYL6	-3.3348	-2.13231	-1.20249	3.95385
TCEAL8	-3.31509	-3.24432	-0.0707707	2.62199
VMP1	-3.30304	-2.97127	-0.331772	2.37628
ATP5F1	-3.30143	-3.10789	-0.193541	2.81635
GNG12	-3.29816	-2.96338	-0.334782	2.42232
ATP5A1	-3.2951	-3.27359	-0.0215124	2.89586
SDF2	-3.29392	-2.93859	-0.35533	2.38568
PARK7	-3.26944	-2.99926	-0.270177	2.92609
COMMD1	-3.26449	-2.7615	-0.502982	2.24661
DDX5	-3.2626	-3.37193	0.109331	3.00639
ZNF271	-3.25492	-2.92117	-0.333753	2.32004
RAB13	-3.24646	-2.3875	-0.858961	2.29524
SERPINE1	-3.23244	-3.03961	-0.192837	3.09939
DGUOK	-3.20688	-3.17365	-0.033233	2.70739
TMEM256	-3.20682	-2.82686	-0.379965	2.35006
CFL1	-3.17162	-2.19116	-0.980462	2.32943
B2M	-3.15984	-3.23361	0.0737729	3.69893
HMGN2	-3.15529	-3.04219	-0.113103	2.60209
SNRPD2	-3.15155	-3.16305	0.0115002	3.22465
POLR2F	-3.14346	-2.45849	-0.684972	2.41061
CYB5R3	-3.13578	-2.2018	-0.933979	2.1661
SYNJ2BP	-3.11138	-1.36692	-1.74446	2.09313
RPL7L1	-3.09812	-2.49731	-0.600809	2.13258
RHOC	-3.09762	-2.74988	-0.347743	2.65267
CTHRC1	-3.09301	-2.20868	-0.884332	2.19877
CD164	-3.08925	-2.84007	-0.249189	2.73937
NDUFC2	-3.06638	-2.42681	-0.639566	2.74159
CALM2	-3.0556	-2.92544	-0.130162	3.51409
CTSB	-3.05346	-2.8996	-0.153857	2.59359
LAGE3	-3.03682	-1.85993	-1.17689	2.04292
HMGN3	-3.02867	-2.52444	-0.504225	2.28282
WDR41	-3.02428	-2.43236	-0.591919	2.10962
NDUFA2	-3.02066	-2.75313	-0.267525	2.74336
JKAMP	-3.00889	-2.30968	-0.699208	2.43481
CSRP1	-3.00685	-1.85882	-1.14803	2.87934
TMEM14A	-2.98702	-2.24695	-0.740069	2.38151
OAZ1	-2.97894	-2.66548	-0.313466	2.78906
UGGT2	-2.97413	-2.58006	-0.394061	2.0563
MRPL50	-2.96442	-2.48384	-0.480573	2.03574
GAPDH	-2.95977	-3.25774	0.297975	4.00274
ACTG1	-2.93288	-3.47629	0.543404	3.84279
NDUFB11	-2.92861	-2.49965	-0.428958	2.03626
DSTN	-2.92058	-2.54911	-0.371466	3.21462
AP3S1	-2.91693	-2.59408	-0.322848	2.25267
EEF1A1	-2.91638	-2.99771	0.0813303	4.58881
PPIL1	-2.91152	-1.03035	-1.88116	2.01602
HNRNPAB	-2.90513	-2.12427	-0.78086	2.10344
PTPLAD1	-2.90349	-2.48531	-0.418178	2.30351
PSENEN	-2.89154	-2.53734	-0.354202	2.54302
NDUFA13	-2.88338	-2.38356	-0.499826	3.03105
SEC22B	-2.88225	-2.44256	-0.439695	2.56943
MRPL24	-2.8814	-2.45131	-0.430095	2.25888
FUNDC2	-2.87363	-2.28891	-0.584721	2.33459
RPL10	-2.8713	-2.97877	0.107479	4.16397
STX7	-2.86736	-2.04461	-0.82275	2.40744
TMEM167A	-2.85352	-2.49179	-0.36173	2.85826
TMEM59	-2.83017	-2.74275	-0.0874229	2.60042
TSPO	-2.82193	-2.17181	-0.650115	2.38024
PLA2G16	-2.81241	-2.6036	-0.208813	2.43937
NDUFA9	-2.80589	-2.52379	-0.2821	2.20997
APEX1	-2.79926	-2.49202	-0.307241	2.37299
DDX3X	-2.78557	-2.31056	-0.47501	2.27168
ATOX1	-2.78445	-2.66959	-0.114854	2.80859
PGM1	-2.76865	-2.29278	-0.475871	2.12604
DYNLL1	-2.76598	-1.43314	-1.33283	3.4335
MRPS16	-2.76228	-2.16087	-0.601411	2.17376
SEPT7	-2.75051	-1.86877	-0.881746	2.92452
PSMB5	-2.7442	-2.71214	-0.0320614	2.83013
SSBP1	-2.7322	-2.59705	-0.135154	2.77038
OXCT1	-2.73083	-0.697285	-2.03355	2.2056
UBE2E2	-2.72586	-1.42338	-1.30248	2.19022
RNF181	-2.72351	-2.66047	-0.0630402	2.82655
SAR1A	-2.72337	-2.62421	-0.0991541	2.70284
CCT2	-2.72084	-2.64927	-0.0715702	2.5789
DDIT3	-2.72033	-3.02744	0.307109	3.2234
MTCH2	-2.71959	-2.20529	-0.514297	2.46349
UQCR11	-2.70796	-2.34288	-0.365072	2.71483
RPL13A	-2.69966	-2.67945	-0.0202098	3.27964
HBS1L	-2.69615	-2.37361	-0.322534	2.15612
GLRX	-2.67498	-2.66628	-0.00870359	2.76734
B4GALT1	-2.67001	-1.92665	-0.743357	2.50167
GPX8	-2.66082	-2.53217	-0.128656	2.76145
TMEM258	-2.65931	-2.7017	0.0423965	3.28606
ACTR10	-2.65602	-2.47598	-0.180041	2.40554
MAP3K13	-2.64149	-1.61346	-1.02802	2.09473
RPLP0	-2.634	-2.74914	0.115134	4.09722
TIMMDC1	-2.63047	-2.42932	-0.201147	2.39182
SMIM7	-2.6258	-1.9721	-0.653695	2.45278
LLPH	-2.62166	-2.43762	-0.184035	2.25792
ADSL	-2.6128	-2.37226	-0.240536	2.22969
PHPT1	-2.60219	-1.87005	-0.73214	3.22368
SC5D	-2.60181	-2.18813	-0.413671	2.38969
DHX9	-2.59992	-1.8384	-0.76152	2.11564
GLIPR1	-2.59865	-0.421489	-2.17716	2.1529
SEMA3C	-2.5804	-1.86028	-0.720122	2.56642
COX16	-2.57892	-2.03973	-0.539188	2.0039
HADHA	-2.56629	-2.53445	-0.0318317	2.73145
BCAP31	-2.56061	-2.36979	-0.190823	2.73121
TRAK2	-2.55062	-2.17677	-0.373856	2.1721
EEF1D	-2.55013	-2.53893	-0.0112013	2.77997
PLP2	-2.54717	-2.26932	-0.277858	2.38263
HNMT	-2.54269	-2.13233	-0.41036	2.29093
HSPB11	-2.53742	-2.1694	-0.368021	2.09357
NCBP2	-2.52983	-1.73666	-0.793172	2.21216
PSMA1	-2.50704	-2.44567	-0.0613656	2.77075
AKR7A2	-2.50576	-2.07212	-0.433634	2.21628
CHID1	-2.50297	-2.10942	-0.393551	2.25846
CALU	-2.4994	-2.42313	-0.076277	3.38313
FAM162A	-2.49785	-2.41243	-0.085416	2.85673
EEF1G	-2.49343	-2.54661	0.0531788	3.66542
ERGIC2	-2.48449	-1.89217	-0.592325	2.49679
TPM1	-2.47913	-1.41864	-1.06049	3.04893
LAMTOR2	-2.47157	-2.25905	-0.21252	2.48975
RABL5	-2.46805	-1.95887	-0.509183	2.29699
PLS3	-2.45007	-0.847208	-1.60286	2.79083
PTRH2	-2.4356	-2.37725	-0.0583514	2.42027
PKM	-2.43128	-0.835642	-1.59564	2.72962
MRPS10	-2.42119	-2.18062	-0.240573	2.4598
PTS	-2.41886	-2.21801	-0.200852	2.74536
NDUFB2	-2.41319	-2.23016	-0.183033	2.8587
FAU	-2.4131	-2.41367	0.000574668	3.00892
C11orf48	-2.41293	-1.97576	-0.437163	2.27726
FAM32A	-2.41097	-2.10765	-0.303321	2.39922
NAP1L1	-2.40621	-2.45989	0.0536885	3.08463
TMEM14B	-2.38736	-1.99811	-0.389244	2.61807
PFDN5	-2.38725	-2.4501	0.0628526	3.47897
ACTR2	-2.38558	-2.02395	-0.36163	2.41877
CD63	-2.37326	-2.32741	-0.0458521	3.05924
NCSTN	-2.37115	-1.96475	-0.406403	2.15527
LEPROT	-2.36942	-2.04664	-0.322779	2.68909
EIF4A2	-2.3611	-2.37728	0.0161834	2.97132
ANGPTL4	-2.3597	-1.92548	-0.43422	2.1431
ANXA1	-2.34871	-2.46095	0.112249	3.45676
MSRB3	-2.34099	-0.992293	-1.3487	2.42679
BCCIP	-2.33999	-2.04714	-0.292855	2.24997
EXTL2	-2.33846	-1.62681	-0.711645	2.03694
FIBP	-2.32426	-1.968	-0.356254	2.27498
ARL6IP5	-2.31997	-2.2987	-0.0212706	2.88153
CBX3	-2.31632	-2.17746	-0.138854	2.56341
CAPZB	-2.31501	-1.43781	-0.877202	2.24398
SOD1	-2.29768	-2.21398	-0.0837003	2.95644
COL6A3	-2.29596	-1.99233	-0.303632	3.04043
POMP	-2.2846	-2.23742	-0.0471756	3.13067
FTH1	-2.27361	-2.49321	0.219601	3.76973
CHURC1	-2.27214	-1.96274	-0.309395	2.59304
PSMB3	-2.27175	-2.11968	-0.152067	2.79995
UACA	-2.2646	-1.74514	-0.519466	2.82051
COX4I1	-2.26248	-2.28728	0.0248037	3.35761
DDX6	-2.25738	-1.46591	-0.791469	2.17489
MRPL51	-2.25723	-2.1808	-0.0764231	2.89557
COMP	-2.25314	-2.11	-0.143141	2.42828
C11orf58	-2.24723	-2.25139	0.00415594	3.03261
COA3	-2.24345	-2.00113	-0.242325	2.50103
C1D	-2.24	-1.95751	-0.282488	2.17527
RABAC1	-2.23721	-1.92277	-0.314431	2.39838
SEPT2	-2.23305	-1.35539	-0.877655	2.73487
PEX19	-2.22109	-1.72638	-0.49471	2.00953
UGP2	-2.2165	-0.972691	-1.24381	2.39296
COL5A2	-2.21557	-1.38322	-0.832348	2.89793
LIN7C	-2.21169	-1.78726	-0.42443	2.01299
SNRNP27	-2.20884	-1.97464	-0.234196	2.31445
TCEAL4	-2.20229	-1.73943	-0.462859	2.76062
CYB5B	-2.20065	-1.75898	-0.441679	2.22496
ARL6IP1	-2.19964	-2.12649	-0.0731462	2.63211
CHP1	-2.17808	-1.80505	-0.373028	2.19542
TM2D3	-2.1767	-1.56543	-0.611271	2.07018
GABARAPL2	-2.17435	-1.79876	-0.375589	2.97853
FAM103A1	-2.17261	-1.52537	-0.647246	2.2584
ARPC5	-2.16985	-1.46207	-0.707773	2.64278
PGAM1	-2.16399	-0.986985	-1.177	2.04259
MRPL17	-2.16198	-2.00345	-0.158524	2.37412
PSMB7	-2.15925	-2.05186	-0.10739	2.41192
PRR13	-2.15146	-1.8962	-0.255264	2.2214
EIF4G2	-2.15007	-1.72084	-0.429234	2.61109
CALM1	-2.14388	-1.87539	-0.268489	2.79384
RPS2	-2.13768	-2.18048	0.0428038	3.12193
SSR3	-2.12997	-2.14609	0.0161244	3.04659
CCDC167	-2.12937	-1.87904	-0.25033	2.1915
UBE2A	-2.11904	-1.81871	-0.300335	2.04509
CTNNB1	-2.11582	-0.437971	-1.67785	2.29603
RPS24	-2.11292	-2.33067	0.217757	3.66327
ATP2B4	-2.11222	-0.358109	-1.75411	2.36858
RNASE4	-2.10971	-1.86503	-0.244683	2.3171
TPM3	-2.10846	-1.6658	-0.442661	2.47434
BTF3	-2.10597	-2.1343	0.0283295	3.4268
MED28	-2.1041	-1.71324	-0.390859	2.00633
ANXA2	-2.10379	-1.86465	-0.239142	3.6217
HNRNPH1	-2.09914	-1.59683	-0.50231	2.36612
GPX4	-2.08676	-2.03198	-0.0547853	2.67568
RPF2	-2.0829	-1.97845	-0.104451	2.30118
LYRM4	-2.07583	-1.65956	-0.416271	2.15236
MSN	-2.07219	-0.999986	-1.0722	2.39871
MRPS21	-2.06269	-1.89911	-0.163584	2.74079
CNIH4	-2.05612	-2.03935	-0.0167707	2.597
ECHS1	-2.05574	-1.64225	-0.41349	2.17987
PSMA7	-2.05438	-2.00341	-0.050969	2.68211
UCHL1	-2.05281	-1.97756	-0.0752505	2.70565
HNRNPK	-2.04929	-1.995	-0.0542964	2.89119
CRYAB	-2.04768	-2.1424	0.0947157	3.34863
SDHAF2	-2.0425	-1.73596	-0.306539	2.12928
FKBP3	-2.04185	-1.30413	-0.737718	2.35453
MXRA7	-2.03837	-1.84153	-0.196841	2.39681
CTNNA1	-2.03442	-1.69804	-0.336388	2.61774
VTA1	-2.03332	-1.80484	-0.228487	2.2319
EIF4E	-2.03159	-1.82304	-0.208547	2.37126
ERGIC3	-2.02636	-1.95193	-0.0744308	2.96616
VPS25	-2.02506	-1.85318	-0.171879	2.36306
SMARCE1	-2.0235	-1.76027	-0.263228	2.32409
FAM204A	-2.02278	-1.87797	-0.144816	2.41297
SF3B5	-2.0212	-2.00411	-0.0170909	2.71442
CNPY2	-2.01952	-1.5861	-0.433424	2.24755
PCNP	-2.01903	-1.85636	-0.162662	2.62906
CDK2AP1	-2.01743	-1.48054	-0.536892	2.14153
TUBA4A	-2.01637	-1.75914	-0.25723	2.15513
PDE1A	-2.0022	-0.571036	-1.43117	2.07806
ANXA7	-1.98811	-1.88234	-0.10577	2.4817
AIMP1	-1.98458	-1.92016	-0.0644219	2.38214
SUCLG1	-1.9824	-1.84585	-0.13655	2.30836
RPS4Y1	-1.97952	-2.02313	0.0436102	3.38588
MRPL47	-1.9772	-1.67507	-0.302131	2.35497
PDHA1	-1.96809	-1.69188	-0.276214	2.04781
NDUFA3	-1.95897	-1.23437	-0.724602	2.66498
LYRM5	-1.95372	-1.50467	-0.449054	2.00756
VPS28	-1.95372	-1.6013	-0.352414	2.52734
ANXA4	-1.94873	-1.67626	-0.272467	2.42183
SNHG16	-1.94806	-1.89009	-0.0579685	2.82348
LAMTOR3	-1.94652	-1.78073	-0.165796	2.23572
C10orf32	-1.93313	-0.895485	-1.03765	2.03644
RPS19	-1.9287	-2.00819	0.0794945	4.39295
NHP2L1	-1.92714	-1.91672	-0.010423	2.73012
GOLGA7	-1.92713	-1.49102	-0.436108	2.06517
SMARCC2	-1.92432	-1.1364	-0.787929	2.05732
MIR100HG	-1.92418	-1.30338	-0.620801	2.20808
RPL4	-1.91762	-1.92936	0.0117399	3.7089
NRD1	-1.91403	-1.65542	-0.25861	2.17726
RTFDC1	-1.91325	-1.66362	-0.249633	2.52899
CDH13	-1.9086	-1.75421	-0.154393	2.65299
CSRP2	-1.9065	-0.930467	-0.976037	2.17381
PRDX5	-1.90373	-1.65995	-0.243781	2.4921
PSMD14	-1.89916	-1.75988	-0.13928	2.50398
TPT1	-1.89913	-1.93167	0.0325404	3.74211
MRPL39	-1.8947	-1.71923	-0.175468	2.18767
AHCY	-1.88555	-1.47631	-0.409236	2.13882
MED4	-1.88462	-1.54726	-0.337364	2.37305
SGCB	-1.88264	-1.46343	-0.419219	2.45772
RPL35	-1.87969	-1.94627	0.0665821	3.92081
PRMT2	-1.87539	-1.25213	-0.623264	2.29807
MRPS7	-1.87496	-1.44836	-0.426607	2.3587
GNB2L1	-1.87151	-1.91351	0.042004	3.6665
OAT	-1.86713	-1.90583	0.0386959	2.70008
IRF2	-1.86461	-1.70633	-0.15828	2.09933
HAX1	-1.86173	-1.69534	-0.16639	2.51536
ENO1	-1.8575	-2.42958	0.572083	3.54186
IFT52	-1.85633	-1.63976	-0.216568	2.2031
DPCD	-1.85497	-1.38933	-0.465646	2.23874
EPAS1	-1.85472	-1.58102	-0.273706	2.26579
SAT1	-1.85131	-1.92071	0.0693957	3.26176
MDH2	-1.84599	-1.83179	-0.0141989	2.6515
LSM1	-1.84431	-1.46764	-0.376671	2.13828
LAPTM4A	-1.84309	-1.86871	0.0256282	3.35784
BZW1	-1.84262	-1.17852	-0.664103	2.80377
TPM4	-1.84065	-1.9904	0.149748	2.96424
TIMM17A	-1.83941	-1.73739	-0.102021	2.53625
VBP1	-1.83708	-1.30152	-0.53556	2.0116
ZNF207	-1.82687	-1.35979	-0.467085	2.29779
MDH1	-1.81998	-1.72021	-0.0997693	2.69706
STX12	-1.81623	-1.41171	-0.40452	2.21374
SLC25A5	-1.81414	-1.83879	0.0246502	2.90086
NDUFB9	-1.81291	-1.73718	-0.0757336	2.77821
LGALS1	-1.81288	-1.63761	-0.175273	3.95299
ATP6V1G1	-1.80863	-1.69209	-0.116542	3.01671
SF3B14	-1.80347	-1.71154	-0.0919348	2.9052
SSPN	-1.80293	-1.27028	-0.532643	2.00153
PSMA6	-1.79984	-1.73033	-0.0695119	2.77305
RGS5	-1.79811	-0.127548	-1.67056	2.08533
PFN1	-1.79553	-1.4681	-0.327423	2.55954
SNRPE	-1.78596	-1.65247	-0.133486	2.7307
ENSA	-1.7834	-1.18411	-0.599288	2.06429
SERF2	-1.78261	-1.79612	0.0135034	3.83244
NDUFB5	-1.77162	-1.62767	-0.143949	2.59276
GABARAP	-1.76953	-1.70412	-0.0654171	3.29166
OST4	-1.76565	-1.50258	-0.263069	3.49983
ATP6V1E1	-1.75831	-1.69873	-0.0595794	2.63561
ATP5L	-1.75816	-1.71269	-0.0454688	3.24563
RBM8A	-1.75378	-1.528	-0.225773	2.46073
LAMTOR5	-1.74908	-1.69766	-0.0514219	2.84354
ACTR1A	-1.74881	-1.2691	-0.479701	2.1477
MRPS6	-1.74081	-1.47322	-0.26759	2.0735
MED21	-1.73782	-1.37518	-0.362638	2.15164
PET100	-1.73582	-1.43943	-0.296392	2.5436
SNRPD1	-1.73511	-1.54694	-0.188162	2.49552
S100A10	-1.73235	-0.98482	-0.74753	3.41555
RSL1D1	-1.72956	-1.73896	0.00940176	2.94711
PSMB4	-1.7277	-1.6013	-0.1264	2.61391
NACA	-1.72697	-1.74731	0.020339	3.41894
MRPL40	-1.72402	-1.49695	-0.227066	2.36383
RPAIN	-1.71657	-1.67058	-0.0459881	2.518
UQCR10	-1.71567	-1.69159	-0.0240741	3.04237
SSU72	-1.71353	-1.46736	-0.246172	2.0253
FUBP1	-1.70924	-1.3207	-0.388542	2.08062
EIF1B	-1.70779	-1.70234	-0.00545422	2.87063
RHOA	-1.70516	-1.42674	-0.27842	3.21642
PMP22	-1.7042	-1.59407	-0.11013	2.53883
SHFM1	-1.69745	-1.64737	-0.0500788	3.10486
MFAP1	-1.69467	-1.4049	-0.289772	2.15343
VPS41	-1.69441	-1.21494	-0.479474	2.13201
ITM2B	-1.69349	-1.47915	-0.214337	2.70655
NUTF2	-1.69242	-0.958117	-0.734305	2.50038
CBX5	-1.68793	-1.23281	-0.455124	2.39215
PRDX6	-1.67673	-1.69936	0.0226308	2.91949
XRCC5	-1.66688	-1.44523	-0.221656	2.67883
SLIT3	-1.66635	-0.923469	-0.742881	2.22106
PWP1	-1.66523	-1.43451	-0.230726	2.32109
UAP1	-1.66451	-1.60188	-0.0626253	2.53205
WARS	-1.66364	-1.64395	-0.0196887	2.71766
PSMC2	-1.66323	-1.56937	-0.0938618	2.5232
EMC1	-1.66221	-1.43101	-0.231207	2.08646
HSPB1	-1.66214	-1.43963	-0.222505	2.84509
EIF3H	-1.65884	-1.57509	-0.083747	3.14477
COX7A2	-1.65867	-1.5521	-0.106572	3.25672
C9orf78	-1.65387	-1.51577	-0.138097	2.4494
EPB41L2	-1.65173	-1.24673	-0.405006	2.27995
PDGFRA	-1.64842	0.301224	-1.94965	2.33847
COX20	-1.64642	-0.0621627	-1.58425	2.16349
CETN2	-1.64479	-1.14812	-0.496666	2.37755
COMMD9	-1.64171	-1.46299	-0.178716	2.18529
RPS11	-1.6408	-1.67398	0.0331715	3.59674
FYTTD1	-1.63596	-1.46824	-0.167721	2.29855
SYPL1	-1.63005	-1.45385	-0.1762	2.40952
ZNF706	-1.62316	-1.29875	-0.324409	2.08229
ZBTB8OS	-1.62148	-0.623492	-0.997988	2.3715
VAMP3	-1.62055	-1.33121	-0.289346	2.26208
DAB2	-1.61902	-1.62519	0.00616491	2.75431
MPV17	-1.6176	-1.17732	-0.440279	2.14125
CNIH	-1.6118	-1.59031	-0.021496	2.87286
DAD1	-1.60415	-1.59107	-0.0130802	3.28449
RCAN1	-1.59432	-1.44426	-0.150065	2.11399
CNN3	-1.58865	-1.28127	-0.307385	2.42415
ACTN1	-1.587	-0.748515	-0.838488	2.56243
TMX1	-1.58496	-0.648415	-0.936545	2.12468
PDCD5	-1.58476	-1.3015	-0.283256	2.29842
SSR2	-1.58387	-1.59546	0.0115833	3.14196
KIAA1191	-1.57255	-0.440474	-1.13207	2.45218
PDCD10	-1.56867	-1.40493	-0.163746	2.2988
TMBIM4	-1.56749	-1.35206	-0.21543	2.77316
PTTG1IP	-1.56148	-1.33618	-0.225297	2.27524
MAP4	-1.56104	-1.50316	-0.0578778	2.60037
CAP1	-1.55144	-0.18812	-1.36332	2.65914
MAGED1	-1.54955	-0.834416	-0.715134	2.43387
SNRPC	-1.54948	-1.39316	-0.156324	2.6593
OTUB1	-1.5484	-1.39718	-0.151219	2.28111
LGALS3	-1.54315	-1.48817	-0.054983	2.41264
SDHD	-1.54252	-1.4645	-0.0780197	2.63239
DDOST	-1.54174	-1.30056	-0.241176	2.72917
ATP10D	-1.53797	-1.463	-0.074965	2.3117
WDR61	-1.53546	-1.18676	-0.348705	2.38329
MRPS14	-1.51755	-1.13915	-0.378403	2.29128
NSMCE1	-1.5152	-1.31218	-0.203018	2.38188
CLIC4	-1.51298	-1.26326	-0.249719	2.56581
PSMB2	-1.51024	-1.45264	-0.0576012	2.71476
PRDX2	-1.51013	-1.35079	-0.159344	2.59488
COPZ1	-1.50665	-1.34568	-0.160972	2.66469
ARL14EP	-1.50551	-1.37666	-0.128857	2.13578
SNX3	-1.50539	-1.25345	-0.251941	2.296
ANAPC13	-1.50438	-1.27216	-0.232222	2.43117
RPL26L1	-1.50001	-1.32445	-0.175556	2.55379
NEDD8	-1.49996	-1.37177	-0.128188	2.95376
ACTR3	-1.49872	-0.609035	-0.889683	2.17955
BANF1	-1.49558	-1.35833	-0.137252	2.81439
MRPS18C	-1.49553	-1.36746	-0.12807	2.38075
PAICS	-1.49454	-1.28285	-0.211692	2.07928
CSTB	-1.49246	-1.45532	-0.0371406	2.54414
TIMM8B	-1.49168	-0.32082	-1.17086	2.68889
PPHLN1	-1.48602	-1.02079	-0.465232	2.04046
USMG5	-1.48179	-1.46459	-0.0172028	3.11255
MGST1	-1.47981	-1.45688	-0.0229238	2.90589
TCEB1	-1.47683	-1.41532	-0.0615072	2.69541
RPS14	-1.47666	-1.55042	0.0737633	4.14581
EMP2	-1.47294	-0.954824	-0.518117	2.0322
RWDD1	-1.46669	-1.42564	-0.0410471	2.68103
CUTA	-1.46488	-1.46906	0.00417757	2.86775
TMEM60	-1.46456	-1.29148	-0.173079	2.13577
NHP2	-1.46443	-1.20835	-0.256075	2.38358
TMEM126A	-1.46209	-1.05243	-0.409657	2.2245
THOC7	-1.46199	-1.09024	-0.371755	2.4624
RPS10	-1.46056	-1.24703	-0.213534	2.52055
SELT	-1.45633	-0.986591	-0.469738	2.45238
PCOLCE	-1.45214	-0.946902	-0.50524	2.14167
FBLN2	-1.45048	-0.670073	-0.78041	2.21126
GAS6	-1.44257	0.330751	-1.77333	2.00731
ATP6V1D	-1.44009	-1.25337	-0.186724	2.461
RNF14	-1.43905	-1.08763	-0.35142	2.13992
CCT3	-1.43194	-1.22262	-0.209326	2.68866
LOXL2	-1.43084	-1.11788	-0.312955	2.54522
TMEM9	-1.42973	-1.16278	-0.266949	2.17626
GTF2A2	-1.4284	-1.30813	-0.120275	2.62968
DPP4	-1.42461	-1.09324	-0.331372	2.28165
ATP5E	-1.42438	-0.861258	-0.56312	2.55494
DCTN6	-1.4162	-1.1713	-0.244895	2.42949
HNRNPH3	-1.41575	-1.03509	-0.380661	2.17114
CASP4	-1.41448	-1.20205	-0.212428	2.08563
NCOA4	-1.41173	-0.48526	-0.926475	2.25018
NDUFA4	-1.40974	-1.06321	-0.346527	3.47674
HMGB2	-1.40249	-1.42009	0.017598	3.03353
PSMA2	-1.40137	-1.3457	-0.0556703	2.97382
NONO	-1.39831	-1.07864	-0.319671	2.50622
UBL5	-1.39399	-1.24269	-0.151298	3.03928
CAMTA1	-1.38798	-1.1699	-0.218079	2.16301
LAMP1	-1.38652	-1.09611	-0.29041	2.03958
GNG5	-1.38376	-1.14378	-0.239989	2.73179
SNHG5	-1.38338	-1.41518	0.0317949	3.49233
ATG12	-1.38266	-1.32774	-0.0549173	2.4671
ACIN1	-1.37824	-1.17318	-0.205065	2.0942
SUPT16H	-1.37597	-1.19285	-0.183114	2.54566
PPCS	-1.37533	-1.18195	-0.193381	2.16179
USP9X	-1.37373	-0.851466	-0.522267	2.04737
COX7A2L	-1.37027	-1.36556	-0.00470701	3.00639
CCND1	-1.36435	-0.984379	-0.379967	2.21601
GPR1	-1.36037	-0.988339	-0.372034	2.27714
SSR1	-1.3584	-1.27866	-0.07974	2.86593
KRT18	-1.35625	-0.115208	-1.24104	2.71764
COPS8	-1.35602	-1.12347	-0.232551	2.48278
GLO1	-1.35598	-1.08282	-0.27316	2.37012
RPL11	-1.3528	-1.39795	0.0451487	3.88194
PRPF4B	-1.35188	-1.11103	-0.240849	2.2032
C2orf74	-1.34668	-0.802527	-0.54415	2.14754
LBH	-1.34494	-0.923897	-0.421045	2.4831
EAPP	-1.34364	-1.22775	-0.115886	2.41645
LTBP2	-1.34131	-0.837237	-0.504075	2.73875
RPL13	-1.3398	-1.39288	0.053083	3.29197
NAE1	-1.33275	-1.10376	-0.228989	2.15531
PEX2	-1.33143	-0.994216	-0.337218	2.1684
BCAT1	-1.32731	-1.15902	-0.168298	2.46685
SH3BGRL3	-1.32519	-0.339363	-0.985823	3.16312
SDCBP	-1.32195	-1.3203	-0.00164732	2.65732
FTL	-1.31829	-1.38307	0.0647778	4.66155
LRPAP1	-1.31772	-1.04864	-0.269077	2.15643
IER3IP1	-1.31527	-1.29698	-0.0182841	2.7161
HSBP1	-1.3124	-1.12975	-0.18265	2.91275
RAB32	-1.3065	-1.14282	-0.163676	2.08379
MXRA5	-1.30515	-1.06757	-0.23758	2.53849
ASNS	-1.30498	-1.06421	-0.24077	2.41288
PSMC3	-1.304	-1.04595	-0.258057	2.36345
PSMD11	-1.30359	-1.16539	-0.138197	2.41523
LMNA	-1.29878	0.696871	-1.99565	2.01539
STAT1	-1.29864	-0.711919	-0.58672	2.21949
PPIC	-1.29783	-0.763657	-0.534173	2.34804
RPL15	-1.29383	-1.34172	0.0478839	4.07933
NPTN	-1.29216	0.470027	-1.76218	2.4245
NDUFC1	-1.29023	-1.17815	-0.112077	2.84626
ZNF146	-1.28993	-1.04077	-0.249162	2.25989
MOCS2	-1.2882	-0.844243	-0.443961	2.38927
EMC3	-1.28406	-1.19089	-0.0931769	2.43718
THBS2	-1.28403	-1.165	-0.119037	3.29769
NPC2	-1.28389	-1.35814	0.0742432	3.1605
TAGLN	-1.28276	-1.69052	0.407755	3.66842
ANP32E	-1.27997	-0.333753	-0.946215	2.29261
SDHB	-1.27883	-1.15576	-0.123074	2.30582
SEC61B	-1.27558	-1.03551	-0.240074	2.6121
SUMO1	-1.26584	-0.95974	-0.306105	2.67459
TAF9	-1.26251	-1.19541	-0.067099	2.66636
RSRC2	-1.25134	-1.18571	-0.0656226	2.54809
CSNK2A1	-1.24725	-1.13981	-0.107442	2.18746
PCNA	-1.23953	-1.06131	-0.178221	2.2581
CHCHD7	-1.23852	-0.92324	-0.315276	2.02309
RPL35A	-1.23651	-1.30535	0.0688394	3.89947
EIF3I	-1.23452	-1.22214	-0.0123802	2.68053
RPL27A	-1.23418	-1.24028	0.00610363	3.73967
CIR1	-1.232	-1.18574	-0.0462666	2.36566
PHB	-1.23163	-0.794756	-0.436876	2.034
GLB1	-1.22798	-0.866908	-0.361075	2.10149
PPP1R7	-1.22786	-0.889699	-0.338158	2.16375
RPL8	-1.22264	-1.2325	0.00986674	3.4257
TFG	-1.22216	-1.04338	-0.178788	2.23948
RPLP1	-1.22101	-1.28769	0.0666792	4.49447
PNRC2	-1.21987	-0.607106	-0.612762	2.21425
PCK2	-1.21918	-0.422927	-0.79625	2.08021
CYB5A	-1.21873	-0.965873	-0.252857	2.02268
RBMS3	-1.21762	-0.698824	-0.518791	2.40123
CHMP4A	-1.21697	-1.09713	-0.11984	2.18725
FILIP1L	-1.21571	-0.818721	-0.396987	2.31124
SHOC2	-1.21563	-1.00914	-0.206491	2.31214
JUN	-1.21403	-1.03638	-0.177645	2.07882
POP5	-1.21086	-0.502045	-0.708819	2.21574
ADAM9	-1.20729	-0.761208	-0.44608	2.16742
AMZ2	-1.20718	-1.0358	-0.171381	2.20581
ASPH	-1.20444	-1.09412	-0.110323	2.38754
TMEM50A	-1.19982	-0.876722	-0.323095	2.36883
RPL5	-1.19936	-1.1887	-0.0106648	3.50546
MRPL20	-1.19884	-0.912413	-0.286427	2.62102
ATP5O	-1.19877	-1.04591	-0.152856	3.01884
COL14A1	-1.19323	-1.14495	-0.0482738	2.47042
CHCHD1	-1.19171	-0.764119	-0.42759	2.25808
GSTM3	-1.19156	-0.842485	-0.349078	2.25472
FHL1	-1.19066	-0.667994	-0.522665	2.17729
TXNDC9	-1.18919	-0.502673	-0.686522	2.30314
RPL22	-1.18644	-1.18209	-0.00435115	3.50216
ATP5C1	-1.18243	-1.13811	-0.0443256	2.95644
RPS5	-1.1822	-1.20914	0.0269442	3.75201
ATP5J	-1.17697	-1.14901	-0.0279669	3.11284
BRK1	-1.1743	-0.981956	-0.192347	3.05164
C17orf76-AS1	-1.17255	-1.20606	0.0335092	3.66431
H3F3B	-1.17091	-1.15819	-0.0127164	3.12746
FAM3C	-1.16818	-0.76981	-0.398375	2.17256
COX6A1	-1.16619	-1.11268	-0.0535035	3.32005
GLOD4	-1.16541	-0.740932	-0.424478	2.27131
ITGAE	-1.16504	-0.97054	-0.194496	2.32574
APRT	-1.16475	-0.735027	-0.429722	2.10768
RPS3A	-1.16384	-1.1938	0.0299599	3.94651
EIF3E	-1.16193	-1.13566	-0.0262673	3.07098
FAM192A	-1.16185	-0.986207	-0.175638	2.11052
UBA52	-1.16169	-1.13384	-0.0278479	3.59028
SAP30BP	-1.15189	-1.04291	-0.108979	2.16656
SNRPB2	-1.15093	-1.13876	-0.012172	2.55024
CCNC	-1.15007	-0.733883	-0.416186	2.17875
H2AFZ	-1.14968	-1.16296	0.0132845	2.97603
SNHG1	-1.1457	-1.00095	-0.144757	2.16607
SNX2	-1.14013	-1.10124	-0.0388814	2.48458
GGCT	-1.13848	-1.04855	-0.0899345	2.33308
TXNRD1	-1.1373	-1.14728	0.00998136	2.79137
MICU1	-1.13365	-0.798444	-0.335203	2.14835
RBM34	-1.13273	-1.06845	-0.0642794	2.36428
RPL19	-1.1312	-1.14385	0.0126496	3.82689
ITGA11	-1.12137	-0.637656	-0.483711	2.57047
RPS25	-1.1203	-1.12513	0.00483153	3.76769
BTF3L4	-1.11863	-0.99977	-0.11886	2.53064
DUSP11	-1.11794	-0.867724	-0.250213	2.1255
HINT1	-1.11711	-1.02708	-0.0900397	3.24943
TMBIM6	-1.11196	-1.13901	0.0270478	3.02534
IDH1	-1.11101	-1.04433	-0.0666772	2.46449
MRPL27	-1.10804	-0.861987	-0.246052	2.37245
ATP5I	-1.10766	-1.09339	-0.0142775	3.06764
MRPL32	-1.1049	-1.04393	-0.0609718	2.25998
SEC11A	-1.10085	-0.837335	-0.263516	2.73982
RPS27	-1.10048	-1.14326	0.0427875	4.18871
MORN2	-1.09642	-0.493969	-0.602453	2.1511
NUCKS1	-1.09149	-0.414398	-0.677087	2.6054
MRPS23	-1.09095	-0.997043	-0.0939031	2.28085
BOLA3	-1.08662	-0.690411	-0.396211	2.05391
C19orf53	-1.07973	-0.942643	-0.13709	2.9612
CRIP2	-1.07831	-0.196493	-0.881819	2.12035
CHMP5	-1.07435	-1.05075	-0.0236009	2.66453
CD151	-1.07423	-0.753593	-0.320633	2.05248
C14orf2	-1.07297	-0.919297	-0.15367	2.96285
ESD	-1.07133	-1.00969	-0.0616424	2.64143
RPL7A	-1.07094	-1.08819	0.017248	3.59956
CCPG1	-1.0697	-1.02145	-0.0482567	2.46296
RPS3	-1.06519	-1.07401	0.00882814	3.88339
RPS6	-1.06263	-1.11764	0.0550024	4.22138
SRSF7	-1.06173	-0.940571	-0.12116	2.40789
RPS12	-1.06045	-1.11113	0.0506808	4.18844
PSMA3	-1.06026	-1.02537	-0.0348844	2.60813
IKBIP	-1.05941	-0.764141	-0.295268	2.27067
UQCRC2	-1.05835	-0.995549	-0.0628017	2.42859
PEBP1	-1.05765	-0.766694	-0.290955	2.36138
CAT	-1.05721	-0.850966	-0.206248	2.07737
TFPI	-1.05464	-0.835081	-0.219559	2.62341
YBX1	-1.05422	-0.935804	-0.118417	2.75076
ATP6V1F	-1.05271	-1.04888	-0.00382925	2.85071
RPL22L1	-1.05229	-0.889355	-0.162932	2.0216
DANCR	-1.05117	-0.819486	-0.231684	2.13496
IFI16	-1.04939	-1.0786	0.0292113	2.6722
COPG1	-1.04885	-0.915232	-0.133619	2.4221
LTA4H	-1.04711	-0.959342	-0.0877654	2.40897
RAB11A	-1.04624	-0.99517	-0.0510702	2.62913
NDUFAF3	-1.04612	-0.794261	-0.251858	2.5265
UXT	-1.04585	-0.93949	-0.106359	2.09467
IFT43	-1.04536	-0.901294	-0.144068	2.20538
TTC1	-1.03695	-1.00778	-0.0291706	2.44066
SYF2	-1.03189	-0.957166	-0.0747201	2.21488
WAC-AS1	-1.03181	-0.513064	-0.518751	2.18106
PIGT	-1.02824	-0.845618	-0.182621	2.48525
RPS8	-1.02561	-1.04993	0.0243162	3.89226
GNAS	-1.02493	-0.982255	-0.0426788	2.97408
LAMP2	-1.02313	-0.927569	-0.0955626	2.84449
SERBP1	-1.01365	-0.713081	-0.300566	2.31679
AP2M1	-1.01183	-0.470492	-0.54134	2.26889
SAP18	-1.00886	-1.00247	-0.00639619	2.89372
CD46	-1.00772	-0.833989	-0.173728	2.17515
CCDC59	-1.00093	-0.885677	-0.115253	2.24613
SMIM11	-0.998657	-0.743254	-0.255403	2.06749
PDIA3	-0.99808	-0.777529	-0.220551	2.53057
ATPIF1	-0.996131	-0.82683	-0.169301	2.21776
SH3BGR	-0.991546	-0.984025	-0.00752114	2.88299
SRGN	-0.991346	-0.60924	-0.382106	2.76238
PIN4	-0.990173	-0.469054	-0.521119	2.1061
LOC550643	-0.976304	-0.567669	-0.408635	2.60961
TAPBP	-0.975698	-0.457868	-0.51783	2.31309
MRPS18A	-0.974127	-0.777156	-0.196971	2.16232
C14orf166	-0.973831	-0.976568	0.00273686	2.78805
RPL36	-0.970126	-0.986608	0.016482	3.8145
RPS16	-0.968027	-0.980455	0.0124277	3.68643
ATP5G1	-0.966031	-0.644646	-0.321385	2.58467
HADHB	-0.964918	-0.864465	-0.100453	2.51363
TXN	-0.963527	-0.913687	-0.0498398	3.39005
RPS21	-0.963068	-0.949765	-0.013303	3.39929
NFIB	-0.962792	-0.689663	-0.273129	2.40974
KIAA0020	-0.960272	-0.891854	-0.0684183	2.26704
LSM5	-0.959308	-0.709781	-0.249527	2.62662
POLR2B	-0.953482	-0.793796	-0.159686	2.07283
RPS7	-0.952667	-0.944535	-0.00813202	3.60554
RPL3	-0.952222	-1.00329	0.0510688	4.24889
SLC16A1	-0.951482	-0.500402	-0.45108	2.08395
MBNL2	-0.947245	-0.888024	-0.0592213	2.32878
RTN3	-0.947078	-0.803954	-0.143124	2.26792
BCAS2	-0.946677	-0.891616	-0.055061	2.35598
NDUFB6	-0.945178	-0.429583	-0.515595	2.80606
SCP2	-0.944412	-0.452462	-0.49195	2.78929
SUPV3L1	-0.942485	-0.953036	0.0105513	2.61557
PTMA	-0.938302	-1.11164	0.173341	3.55414
TM9SF4	-0.935807	-0.763468	-0.172338	2.04872
TOMM6	-0.93467	-0.881619	-0.0530509	2.58471
MCTS1	-0.93319	-0.836323	-0.0968674	2.26388
NDUFS1	-0.9317	-0.562764	-0.368936	2.07254
UFC1	-0.928684	-0.674619	-0.254065	2.64106
GPX1	-0.928658	-0.883521	-0.045137	2.27005
SLIRP	-0.92797	-0.853396	-0.0745749	2.96474
KIF5B	-0.925713	-0.885415	-0.0402983	2.47062
NOX4	-0.924429	0.281072	-1.2055	2.09635
MAGED2	-0.923555	-0.718333	-0.205222	2.81773
ASS1	-0.91676	-0.722168	-0.194592	2.70894
RAB12	-0.910412	-0.698186	-0.212226	2.03014
LSM12	-0.908877	-0.604702	-0.304175	2.04884
SARNP	-0.908117	-0.810355	-0.0977618	2.50892
CSDE1	-0.907654	-0.898948	-0.00870606	3.0362
C1GALT1C1	-0.902501	-0.504729	-0.397772	2.03754
S100A11	-0.901712	-0.410598	-0.491114	3.55792
WDR83OS	-0.901516	-0.76714	-0.134375	2.91417
NDUFS5	-0.901333	-0.816056	-0.0852768	3.17963
YBX3	-0.896376	-0.870454	-0.0259221	2.45358
PIGK	-0.894365	-0.557337	-0.337028	2.24747
TMA7	-0.892822	-0.854983	-0.0378384	3.39303
COA1	-0.891018	-0.604483	-0.286535	2.03832
AXL	-0.88966	0.393457	-1.28312	2.11418
IL6ST	-0.883902	-0.436602	-0.4473	2.33481
MRPL14	-0.879029	-0.609128	-0.269901	2.26071
C5orf46	-0.877543	-1.18843	0.310889	3.15821
SLC1A5	-0.877481	-0.571146	-0.306335	2.3496
ARF1	-0.876944	-0.747252	-0.129693	2.31529
ILF2	-0.875158	-0.848896	-0.0262624	2.61288
STT3A	-0.874421	-0.825797	-0.0486243	2.73154
RAP1B	-0.873745	-0.765638	-0.108106	2.29422
PSMC5	-0.873528	-0.676577	-0.196951	2.30392
PPIA	-0.869861	-0.421421	-0.44844	3.39677
LMO7	-0.869492	0.501526	-1.37102	2.43507
ATF4	-0.869252	-0.926469	0.0572175	2.93462
RPS13	-0.869228	-0.892939	0.0237106	3.93611
AK2	-0.868141	-0.689694	-0.178447	2.14522
TTC37	-0.868041	-0.793357	-0.0746842	2.33267
CCSER2	-0.867989	-0.769729	-0.0982593	2.2365
PSMF1	-0.867053	-0.76857	-0.0984829	2.07682
EIF2S1	-0.866908	-0.80411	-0.0627981	2.36545
PMM1	-0.864378	-0.740725	-0.123653	2.00705
DRAM2	-0.859823	-0.762896	-0.096927	2.09445
COMMD6	-0.858674	-0.838377	-0.0202971	3.4053
MEA1	-0.854858	-0.507516	-0.347342	2.55331
PBDC1	-0.854187	-0.768207	-0.08598	2.15597
RPL9	-0.851667	-0.847918	-0.00374977	3.64774
THUMPD2	-0.850897	-0.286525	-0.564371	2.0244
IGF2R	-0.849876	-0.214408	-0.635469	2.06726
PSMA4	-0.846192	-0.545301	-0.300891	2.74621
EMC7	-0.843384	-0.641674	-0.20171	2.21961
MTHFD2	-0.84335	-0.850414	0.00706486	2.95285
COX8A	-0.84135	-0.709742	-0.131608	2.9373
RPL41	-0.840571	-0.874351	0.03378	4.46086
TALDO1	-0.840563	-0.831742	-0.00882107	2.74752
HAT1	-0.839416	-0.702419	-0.136997	2.21655
HDDC2	-0.839112	-0.290075	-0.549038	2.37499
POLR2H	-0.836486	-0.590105	-0.246381	2.19813
IPO5	-0.833203	-0.519657	-0.313547	2.12167
TCF4	-0.830921	0.488775	-1.3197	2.13829
ALDH9A1	-0.829256	-0.704773	-0.124484	2.08682
UQCRB	-0.829011	-0.795473	-0.0335383	3.25028
COMMD2	-0.828754	-0.61321	-0.215544	2.18173
IARS	-0.828435	-0.83841	0.00997505	2.71905
PLRG1	-0.82611	-0.765787	-0.0603227	2.19208
SRP14	-0.826059	-0.65392	-0.172139	3.28299
C12orf23	-0.825826	-0.529491	-0.296335	2.28263
TMED10	-0.825392	-0.450762	-0.37463	3.07258
RNF7	-0.824205	-0.767657	-0.056548	2.57698
SNW1	-0.821202	-0.753362	-0.0678401	2.48692
ROMO1	-0.819973	-0.65497	-0.165003	2.98386
RPL34	-0.818754	-0.859042	0.040288	4.20332
MINOS1	-0.817981	-0.488058	-0.329923	2.79811
BCAP29	-0.817655	-0.606184	-0.211471	2.01135
SERPINE2	-0.814987	-0.605288	-0.209699	3.49784
ISCU	-0.814933	-0.750998	-0.0639347	2.42178
RBM39	-0.814296	-0.837679	0.023383	2.7102
BPGM	-0.813054	-0.784437	-0.0286174	2.46157
DECR1	-0.811516	-0.532781	-0.278735	2.28158
CAPNS1	-0.808547	-0.279281	-0.529266	2.17683
PDLIM2	-0.805253	0.276677	-1.08193	2.05223
COX6B1	-0.804851	-0.737545	-0.0673056	3.10354
C12orf10	-0.803768	-0.71082	-0.0929476	2.15687
ANAPC5	-0.800309	-0.728986	-0.0713238	2.21475
MAGOHB	-0.800172	-0.471093	-0.329079	2.10479
LUM	-0.798579	-0.658717	-0.139862	3.20742
CDC42	-0.797748	-0.21814	-0.579608	2.78851
SRPX	-0.796888	-0.434072	-0.362816	2.05783
PHYH	-0.796748	-0.671306	-0.125443	2.16958
NDUFV2	-0.79581	-0.565149	-0.230662	2.60205
SGK1	-0.79183	0.256303	-1.04813	2.46302
CDKN2A	-0.791235	-0.235007	-0.556229	2.01887
RBMX	-0.789291	-0.640211	-0.14908	2.34257
IGF1	-0.787841	0.0233073	-0.811148	2.85478
NDUFB8	-0.787032	-0.393168	-0.393864	2.26753
RHOBTB3	-0.783167	-0.60587	-0.177296	2.29102
ENY2	-0.780459	-0.729919	-0.0505394	2.67795
MRPL22	-0.779372	-0.677243	-0.102129	2.25945
TMEM14C	-0.778381	-0.751356	-0.0270246	2.7654
ZC3H15	-0.772681	-0.762536	-0.0101456	2.485
TRAPPC2L	-0.772249	-0.586645	-0.185604	2.48474
CLNS1A	-0.770926	-0.644421	-0.126505	2.16705
RMND1	-0.76637	-0.621586	-0.144784	2.1202
RPL30	-0.7661	-0.777779	0.0116788	3.62304
PSMD8	-0.763202	-0.65545	-0.107752	2.17613
CLIC1	-0.762576	-0.323247	-0.43933	2.6205
ATG3	-0.760566	-0.607326	-0.153241	2.38023
PRCP	-0.759577	-0.331825	-0.427752	2.19837
GADD45A	-0.758245	-0.771517	0.0132719	2.58726
TIMM10	-0.758028	-0.45842	-0.299608	2.02291
VKORC1	-0.75412	-0.400266	-0.353853	2.44719
VDAC1	-0.753519	-0.623149	-0.13037	2.59877
LDHB	-0.751611	-0.735354	-0.0162575	3.01509
RPP30	-0.751338	-0.671622	-0.0797165	2.18972
ABCE1	-0.750885	-0.620548	-0.130337	2.12347
PLAC9	-0.745925	1.10844	-1.85437	2.3533
RDH11	-0.745673	-0.0033709	-0.742302	2.16487
MRPL21	-0.745268	-0.721966	-0.0233019	2.53146
NCL	-0.74363	-0.829536	0.0859064	2.92179
EIF1AY	-0.741585	-0.613792	-0.127793	2.23967
ADD3	-0.740719	-0.322063	-0.418655	2.38673
ANAPC16	-0.734109	-0.691062	-0.0430473	2.61301
AKR1B1	-0.733844	-0.665185	-0.0686584	2.39428
CCDC104	-0.731279	-0.710209	-0.0210699	2.42223
COL6A1	-0.729471	-0.540549	-0.188922	2.58213
RPL23A	-0.728174	-0.723917	-0.00425722	3.85061
TBC1D23	-0.724389	-0.645185	-0.0792043	2.23515
ITGAV	-0.723778	-0.233786	-0.489992	2.37137
EIF2S3	-0.722979	-0.59744	-0.125539	2.62584
VAMP5	-0.720236	-0.427662	-0.292574	2.03108
NGFRAP1	-0.71941	-0.510513	-0.208896	2.58678
CCNG1	-0.718287	-0.65901	-0.0592768	2.65397
TPRKB	-0.718009	-0.445375	-0.272634	2.15892
NDUFB4	-0.717841	-0.620942	-0.0968992	2.97661
RSL24D1	-0.717056	-0.713694	-0.00336227	2.82792
OLA1	-0.716326	-0.531043	-0.185283	2.14093
REEP5	-0.716019	-0.61201	-0.104009	2.63108
TMEM106C	-0.714406	-0.486974	-0.227432	2.27179
RPS26	-0.711379	-0.61562	-0.0957587	3.08362
RPS18	-0.710108	-0.751035	0.0409267	4.2411
ATP5H	-0.709799	-0.641399	-0.0684006	2.96852
PDIA6	-0.708511	-0.401276	-0.307235	2.24789
C10orf10	-0.707448	-0.673953	-0.0334952	2.51075
LETMD1	-0.704374	-0.58531	-0.119064	2.14866
YIPF5	-0.704286	-0.646479	-0.0578067	2.6477
RNF41	-0.695512	-0.467646	-0.227866	2.17534
ECI2	-0.693859	-0.62762	-0.0662387	2.2777
EIF2S2	-0.692821	-0.66923	-0.0235912	2.59704
ANAPC11	-0.691792	-0.582074	-0.109718	3.00571
ARPP19	-0.691323	-0.484978	-0.206345	2.11023
XRCC6	-0.690097	-0.650907	-0.0391901	2.62857
RNF11	-0.688857	-0.190255	-0.498602	2.08675
CCNH	-0.687357	-0.603322	-0.0840353	2.16611
RPL26	-0.685214	-0.699281	0.0140671	3.92859
PRKDC	-0.68225	-0.177984	-0.504266	2.25117
CLK1	-0.67914	-0.555178	-0.123962	2.2812
RBM25	-0.679071	-0.540056	-0.139015	2.13607
PCBP2	-0.67786	-0.617689	-0.0601705	2.40719
MPZL1	-0.677352	-0.119897	-0.557455	2.31687
RPS23	-0.677227	-0.705913	0.0286861	4.14304
MMADHC	-0.677166	-0.673124	-0.00404156	2.64689
PSMD10	-0.67461	-0.347845	-0.326766	2.366
MAMDC2	-0.673359	-0.265772	-0.407588	2.32438
YPEL5	-0.673081	-0.593955	-0.0791264	2.48691
TLK1	-0.670201	-0.527176	-0.143026	2.11519
DPH3	-0.666896	-0.624313	-0.0425828	2.22392
HIST1H2BK	-0.666656	-0.395636	-0.27102	2.12905
COMMD3	-0.666606	-0.52511	-0.141496	2.38745
METTL5	-0.66648	-0.621107	-0.0453726	2.30387
EMP3	-0.665784	-0.256067	-0.409717	2.13475
PDLIM3	-0.663722	-0.419951	-0.243772	2.30515
DHRS3	-0.661721	0.320318	-0.982038	2.31914
SDHC	-0.658534	0.24937	-0.907903	2.45299
LOC389831	-0.656719	-0.0751222	-0.581596	2.16811
XRN2	-0.656318	-0.614965	-0.0413532	2.40932
MRFAP1	-0.655283	-0.536919	-0.118364	2.22863
DNAJC15	-0.654998	-0.250831	-0.404167	2.60419
YARS	-0.651011	-0.519477	-0.131534	2.08872
SBDS	-0.65092	-0.628489	-0.0224313	2.36148
CERS2	-0.650014	-0.413845	-0.236169	2.00313
ORMDL2	-0.649025	0.121603	-0.770628	2.10018
MRPL43	-0.648093	-0.543602	-0.104491	2.27742
RPL37	-0.646229	-0.639307	-0.0069216	3.58961
COX7A1	-0.643597	-0.414516	-0.229081	2.6053
CMSS1	-0.643502	-0.570048	-0.0734549	2.02634
PRKAG1	-0.642771	-0.523386	-0.119385	2.1174
SFRP1	-0.641285	0.0621865	-0.703471	2.23669
RPL27	-0.639667	-0.60846	-0.0312067	3.70417
TOMM7	-0.637666	-0.58939	-0.048276	3.24881
SARS	-0.637057	-0.66692	0.0298632	2.80601
FDPS	-0.635908	-0.197446	-0.438462	2.04687
TIMM9	-0.635451	-0.547922	-0.0875288	2.22347
RPL32	-0.632961	-0.658473	0.0255118	4.09841
AP2S1	-0.632928	-0.294483	-0.338445	2.34885
PDZD11	-0.632494	-0.186321	-0.446172	2.34318
MRPL53	-0.630665	-0.222781	-0.407883	2.0528
NDUFB3	-0.629296	-0.42651	-0.202786	2.6516
SH3BGRL	-0.62825	0.296768	-0.925018	2.7207
EIF3K	-0.628042	-0.464337	-0.163705	2.79781
LOC100505876	-0.627981	-0.241031	-0.38695	2.14369
UBA3	-0.626703	-0.434156	-0.192547	2.14723
C1orf86	-0.62346	-0.577149	-0.0463119	2.57875
ARL3	-0.623112	-0.37726	-0.245853	2.43526
TIMM13	-0.620339	-0.263919	-0.35642	2.1599
MRPS33	-0.620323	-0.429457	-0.190866	2.36653
EHD2	-0.619115	0.931647	-1.55076	2.13897
CTSA	-0.618234	-0.289452	-0.328783	2.02769
FGFR1OP2	-0.617803	-0.446844	-0.170959	2.0752
ATIC	-0.613718	-0.545472	-0.068246	2.05165
ZMAT2	-0.612908	-0.390086	-0.222822	2.36526
CAV2	-0.611096	0.774264	-1.38536	2.15111
RPS20	-0.610272	-0.608228	-0.00204399	3.70575
LTV1	-0.609149	-0.456139	-0.153009	2.06786
EIF4EBP2	-0.605313	0.458864	-1.06418	2.05982
PCYOX1	-0.600326	-0.416596	-0.18373	2.32578
LOC100505633	-0.599691	-0.0551501	-0.544541	2.40516
N6AMT2	-0.598263	0.0348292	-0.633092	2.00846
SLFN5	-0.59779	-0.467889	-0.129901	2.14441
RPS29	-0.596892	-0.585353	-0.0115397	3.76895
UQCRH	-0.596235	-0.46522	-0.131015	2.8328
MOSPD1	-0.595096	-0.434624	-0.160471	2.01041
YWHAE	-0.594876	-0.457644	-0.137231	2.75077
BUD31	-0.594548	-0.50756	-0.0869879	2.26145
GYG1	-0.58929	-0.465094	-0.124196	2.14477
BDH2	-0.588897	-0.471812	-0.117085	2.07902
VEPH1	-0.588524	-0.423519	-0.165005	2.50587
MYOF	-0.588424	-0.497351	-0.0910724	2.31731
SMS	-0.587167	-0.466105	-0.121063	2.05441
MRPS35	-0.585774	-0.542494	-0.0432796	2.22897
ANXA6	-0.584694	0.555775	-1.14047	2.11611
SERPINB6	-0.583338	-0.547211	-0.036127	2.3095
MAPRE1	-0.583144	-0.33554	-0.247605	2.36952
C11orf31	-0.58225	-0.501794	-0.080456	2.1364
UFD1L	-0.581905	-0.433421	-0.148484	2.20915
RPL18A	-0.581035	-0.593164	0.0121297	3.95631
RPL10A	-0.580905	-0.567892	-0.0130126	3.68379
ATP5G3	-0.580494	-0.272074	-0.30842	2.93778
ARRDC3	-0.580444	-0.451112	-0.129331	2.12201
C7orf10	-0.578833	-0.0725191	-0.506314	2.09735
COX6C	-0.578347	-0.403654	-0.174693	3.12051
ECHDC1	-0.578287	-0.449658	-0.12863	2.13606
IMMT	-0.577804	-0.300003	-0.277801	2.11035
TPD52L1	-0.574226	-0.323835	-0.250391	2.0181
FKBP7	-0.571784	-0.431693	-0.14009	2.25931
SPINK1	-0.570108	-0.403192	-0.166916	2.04138
GNB1	-0.56883	-0.414622	-0.154208	2.16908
RPL23	-0.567271	-0.512436	-0.0548351	3.51729
DDX50	-0.567039	-0.487994	-0.0790448	2.28658
CCT8	-0.562285	-0.543602	-0.0186829	2.57313
LARP7	-0.562072	-0.416257	-0.145816	2.22435
TARS	-0.561004	-0.500675	-0.0603294	2.52301
RPL29	-0.559278	-0.543897	-0.0153807	3.58977
CFDP1	-0.558109	-0.52024	-0.0378685	2.45369
LPP	-0.554902	-0.212138	-0.342763	2.2491
CWC15	-0.553593	-0.522046	-0.0315465	2.35507
CD99	-0.552879	-0.19389	-0.358989	2.83303
DDX24	-0.551552	-0.544577	-0.00697488	2.59563
COL4A2	-0.551214	0.382966	-0.934179	2.29348
COPS5	-0.549538	-0.518199	-0.031339	2.25222
DPM1	-0.54927	-0.489927	-0.0593431	2.43756
LSMD1	-0.548136	-0.361821	-0.186315	2.50525
CCNB1IP1	-0.544807	-0.439381	-0.105426	2.02193
CACYBP	-0.543824	-0.49681	-0.0470139	2.39013
MYH9	-0.543215	0.0314044	-0.574619	2.65278
WASF2	-0.542974	-0.451713	-0.0912615	2.25366
RBM7	-0.54181	-0.407859	-0.133951	2.03303
PPP6C	-0.537787	-0.305492	-0.232295	2.25285
MANBAL	-0.5371	-0.207604	-0.329496	2.17989
TCEB2	-0.536158	-0.46789	-0.0682687	3.34552
ACOT13	-0.535918	-0.457459	-0.0784596	2.42606
MRPL45	-0.535743	-0.457518	-0.0782257	2.13669
UTP11L	-0.535038	-0.392935	-0.142103	2.31763
ERLEC1	-0.531889	-0.337876	-0.194013	2.26127
UBB	-0.530635	-0.547877	0.0172425	3.50181
SRSF10	-0.526435	-0.339384	-0.18705	2.33715
MEST	-0.526261	0.949635	-1.4759	2.28419
ERP44	-0.522825	-0.472014	-0.0508108	2.16017
ITGB1	-0.522215	-0.159045	-0.36317	3.24735
TMSB10	-0.522023	-0.531137	0.00911457	4.10317
COPS4	-0.520971	-0.416631	-0.104339	2.23994
GPC6	-0.52025	-0.109515	-0.410735	2.16098
RPL17	-0.519949	-0.47562	-0.0443293	2.9218
BNIP3	-0.516344	-0.362462	-0.153882	2.49591
NDUFB1	-0.513281	-0.357791	-0.15549	2.82849
RPL39	-0.512709	-0.524267	0.0115586	3.85387
CSTA	-0.512519	-0.253372	-0.259148	2.01572
CISD1	-0.512517	-0.480074	-0.0324432	2.51568
FAM177A1	-0.510586	-0.220626	-0.28996	2.08155
MCFD2	-0.510548	-0.485227	-0.0253212	2.4705
TUBA1A	-0.509941	0.969989	-1.47993	2.92299
METAP2	-0.509311	-0.490323	-0.0189886	2.5014
CKLF	-0.508576	-0.303743	-0.204832	2.10469
GSTO1	-0.50829	-0.352702	-0.155588	2.07283
SNRPG	-0.506919	-0.369013	-0.137907	2.87451
REXO2	-0.506006	-0.469682	-0.0363242	2.52514
TM9SF3	-0.505522	-0.199473	-0.30605	2.01566
S100A6	-0.502052	-0.483589	-0.0184632	4.12845
C3orf52	-0.501834	-0.323569	-0.178265	2.07235
ST13	-0.501126	-0.480672	-0.020454	2.43983
CCDC90B	-0.500878	-0.435547	-0.065331	2.50185
NUPR1	-0.499654	-0.475075	-0.024579	2.86518
EXOSC7	-0.496498	-0.428819	-0.0676798	2.02386
COX5B	-0.495725	-0.409359	-0.0863659	2.51792
NDUFAB1	-0.495015	-0.414723	-0.0802918	2.17933
BDNF	-0.492353	-0.3535	-0.138853	2.06251
COX7B	-0.490693	-0.299447	-0.191246	2.8596
C8orf59	-0.49021	-0.387202	-0.103008	2.61663
PLSCR1	-0.488873	-0.40681	-0.0820622	2.06446
TEAD1	-0.486399	0.0725417	-0.558941	2.12282
AAMDC	-0.48605	-0.0641493	-0.421901	2.26266
ESF1	-0.484	-0.405594	-0.0784057	2.07958
NUDT5	-0.483954	-0.430081	-0.0538725	2.37026
VPS36	-0.482819	-0.0775869	-0.405232	2.02326
SH3GLB1	-0.481519	-0.436309	-0.0452096	2.32815
IAH1	-0.481325	-0.081985	-0.39934	2.26693
JTB	-0.481068	-0.435284	-0.0457832	2.27426
POLR2I	-0.480817	-0.421866	-0.0589509	2.28601
C1R	-0.479902	0.930986	-1.41089	2.7262
RPL14	-0.478506	-0.443998	-0.0345085	3.47046
RPL31	-0.478473	-0.490792	0.0123186	4.07612
CWC27	-0.478242	-0.365077	-0.113165	2.14956
MFAP2	-0.47783	0.353867	-0.831698	2.48924
GGPS1	-0.477812	-0.375079	-0.102733	2.25027
SRP19	-0.476733	-0.192754	-0.283978	2.57694
FBLN5	-0.475799	0.502795	-0.978594	2.57363
DNAJC8	-0.475678	-0.299112	-0.176566	2.82024
EXOSC1	-0.475378	-0.415666	-0.0597117	2.31453
GLRX2	-0.474097	-0.361024	-0.113073	2.20068
SELM	-0.47221	-0.40943	-0.0627796	2.42776
LIMCH1	-0.467437	0.173263	-0.6407	2.29612
RSRC1	-0.467393	-0.221378	-0.246015	2.02506
DDX1	-0.465673	-0.283494	-0.182179	2.28236
MARCH7	-0.465212	-0.255608	-0.209604	2.16363
RPL12	-0.465059	-0.47746	0.0124006	3.8865
NDUFAF2	-0.464953	-0.414504	-0.0504489	2.40475
DNAJC19	-0.464468	-0.410201	-0.054267	2.43033
RPS28	-0.462433	-0.470525	0.00809191	3.92599
PPIG	-0.461726	-0.431497	-0.0302291	2.35689
RPL36AL	-0.461712	-0.520012	0.0583004	3.20801
RPLP2	-0.460386	-0.450531	-0.00985518	3.82732
CCDC53	-0.457415	-0.077475	-0.37994	2.60898
CST3	-0.457365	-0.3431	-0.114265	2.00569
AZI2	-0.457059	-0.301285	-0.155774	2.13086
RAD23A	-0.450243	-0.30774	-0.142503	2.06357
NAA20	-0.449989	-0.347809	-0.10218	2.3639
ORMDL1	-0.449901	-0.365205	-0.0846961	2.01179
DHX29	-0.44978	-0.317783	-0.131998	2.08923
TNFRSF11B	-0.449574	0.382211	-0.831784	2.93434
MFAP5	-0.448631	1.19481	-1.64344	3.33963
PFDN1	-0.448156	-0.258635	-0.189521	2.52843
CCDC80	-0.447637	0.491954	-0.939591	3.72806
DAP3	-0.446139	-0.400003	-0.0461358	2.23001
RPL38	-0.443999	-0.411904	-0.0320947	3.39463
VAPA	-0.443334	-0.405017	-0.0383168	2.3192
MRPL36	-0.441797	-0.414549	-0.0272483	2.4973
OSBPL9	-0.437128	-0.244447	-0.192681	2.15431
RPL37A	-0.43649	-0.410624	-0.0258662	3.73671
F11R	-0.43387	0.0913542	-0.525224	2.06698
ATRAID	-0.432706	-0.385332	-0.0473738	2.79254
OSER1	-0.430512	-0.434157	0.00364571	2.54828
RPS27A	-0.430478	-0.428479	-0.00199911	3.9493
APOPT1	-0.427784	-0.35391	-0.0738739	2.06417
NOP10	-0.4275	-0.429212	0.00171216	3.08581
TUBB	-0.427496	-0.561369	0.133873	3.34442
RNH1	-0.426533	-0.377764	-0.0487688	2.40496
NOB1	-0.424363	-0.287594	-0.136769	2.03829
GAS5	-0.423032	-0.431164	0.00813182	3.35203
LAMTOR4	-0.421384	-0.36992	-0.0514643	2.67351
ARMCX3	-0.42075	-0.335944	-0.0848053	2.38116
FAM104B	-0.414396	-0.00056832	-0.413827	2.05317
USP53	-0.41428	-0.293659	-0.120621	2.16598
DRG1	-0.412757	-0.373109	-0.039648	2.40252
NME1	-0.412045	0.239049	-0.651093	2.60106
NIT2	-0.411085	-0.237126	-0.173959	2.09158
CYSTM1	-0.411008	-0.395686	-0.0153215	2.61072
MIER1	-0.40955	-0.337203	-0.0723468	2.27884
COPS3	-0.406943	-0.367095	-0.0398485	2.23622
GALM	-0.406222	-0.245473	-0.160749	2.0674
PTPN11	-0.405659	0.027036	-0.432695	2.28695
ASAH1	-0.403315	-0.357897	-0.0454181	2.54744
KDELR2	-0.402597	-0.29417	-0.108426	2.43678
PSMA5	-0.401877	-0.414845	0.0129682	2.68308
RPL21	-0.400237	-0.319749	-0.0804873	2.28505
NDUFA5	-0.399971	-0.256004	-0.143967	2.58425
CMC2	-0.399772	-0.367656	-0.0321155	2.2945
PSMD4	-0.399766	-0.271902	-0.127864	2.09562
MRPL13	-0.398587	0.120343	-0.51893	2.42594
NDUFA11	-0.398401	-0.0125087	-0.385892	2.92363
ERH	-0.398359	-0.28034	-0.118019	2.84066
MRPL44	-0.397877	-0.300168	-0.0977089	2.0579
CKS2	-0.397622	-0.256874	-0.140747	2.09547
TSN	-0.393213	-0.259989	-0.133224	2.24377
RPL7	-0.391678	-0.412928	0.0212504	4.08518
PRDX1	-0.39073	0.0249398	-0.41567	2.9531
TBCA	-0.389155	-0.341348	-0.0478068	2.83088
SPOCK1	-0.386111	-0.298215	-0.0878964	2.65462
LSM6	-0.384989	-0.316824	-0.0681641	2.12494
BLVRA	-0.383099	-0.353462	-0.0296368	2.21783
ACAA2	-0.382574	-0.0993498	-0.283225	2.09167
SCPEP1	-0.380121	-0.096835	-0.283286	2.16544
IGFBP7	-0.379323	-0.223925	-0.155398	3.36722
SESN3	-0.379259	0.476525	-0.855784	2.36742
DDX47	-0.377559	-0.327633	-0.0499261	2.27134
RPL24	-0.374577	-0.385013	0.0104353	3.6387
KRT10	-0.374231	-0.216426	-0.157805	2.01963
UBE2W	-0.370191	-0.233475	-0.136716	2.1799
PNKD	-0.368636	-0.289815	-0.0788208	2.05174
TMCO1	-0.367154	-0.329089	-0.0380651	2.6135
ID2	-0.366009	0.627094	-0.993103	2.71372
HSP90AB1	-0.364994	-0.477517	0.112523	3.36443
OXA1L	-0.364684	-0.330253	-0.0344311	2.23086
STAMBP	-0.36406	-0.248731	-0.115329	2.05619
RBM3	-0.363047	-0.357158	-0.00588958	2.57347
LY96	-0.362991	-0.272355	-0.0906361	2.12181
CALD1	-0.362567	-0.421324	0.0587565	3.52349
TMEM126B	-0.362547	-0.195886	-0.166661	2.21351
ACP1	-0.361867	-0.322601	-0.0392657	2.75359
EMC2	-0.360938	-0.210627	-0.150311	2.16271
CDK4	-0.359456	-0.198441	-0.161016	2.06512
USP34	-0.35905	-0.0999394	-0.259111	2.02263
POLR1D	-0.358305	-0.297809	-0.0604964	2.17266
ABCA1	-0.354986	-0.0982342	-0.256752	2.58
LAP3	-0.354634	0.0122747	-0.366908	2.01088
PSMC1	-0.353404	-0.304432	-0.0489726	2.54203
ZNHIT3	-0.352595	-0.328464	-0.0241307	2.20444
TIMM21	-0.352223	-0.210365	-0.141858	2.00967
COX17	-0.351064	-0.351286	0.000221495	2.65356
EVI5	-0.347698	0.528114	-0.875812	2.29002
ATF6	-0.347693	-0.311535	-0.036158	2.22211
C11orf74	-0.346252	-0.121962	-0.22429	2.10057
RAD1	-0.340444	-0.172334	-0.16811	2.01458
PCM1	-0.33994	-0.268934	-0.0710067	2.23496
P4HB	-0.339702	-0.152146	-0.187557	2.60486
SNHG17	-0.338353	-0.311611	-0.0267424	2.18769
KIAA1143	-0.33404	0.110291	-0.44433	2.00409
EIF4B	-0.333942	-0.356752	0.0228097	2.76273
LOC100505738	-0.329802	-0.280602	-0.0492	2.17906
NDUFA6	-0.329485	-0.331371	0.00188587	2.7921
UBC	-0.32906	-0.548509	0.21945	3.93153
HAUS1	-0.328508	-0.258546	-0.0699621	2.05186
ECH1	-0.328372	-0.314947	-0.0134246	2.7054
TFDP2	-0.327708	0.442219	-0.769927	2.16409
PSMG2	-0.325475	-0.285949	-0.0395265	2.34578
MRPL33	-0.325149	-0.305239	-0.0199102	2.91765
MGP	-0.325072	0.159164	-0.484236	3.37556
ADH5	-0.323527	-0.31505	-0.00847618	2.71471
TMEM147	-0.323183	-0.226624	-0.0965596	2.01495
COPB2	-0.322618	-0.254475	-0.0681428	2.52846
LARS	-0.32059	-0.294497	-0.0260938	2.53552
MALAT1	-0.319871	-0.332549	0.012678	4.63629
MYL12A	-0.317863	-0.228205	-0.0896577	3.48017
OS9	-0.315075	-0.0957796	-0.219296	2.23974
SKA2	-0.314381	1.4488	-1.76318	2.01448
GHITM	-0.314375	-0.316103	0.00172808	2.85725
C11orf73	-0.313264	-0.0819767	-0.231288	2.47362
RPL28	-0.3121	-0.349335	0.0372342	3.37466
NDUFS2	-0.310582	0.279257	-0.589839	2.01343
MSMO1	-0.31041	-0.038221	-0.272189	2.24582
IK	-0.308807	-0.1749	-0.133907	2.54389
EIF5B	-0.308116	-0.12812	-0.179996	2.30883
TOPORS-AS1	-0.306233	-0.19773	-0.108503	2.01912
DYNLRB1	-0.306171	-0.208751	-0.09742	2.7983
LINC00493	-0.305523	-0.292774	-0.012749	2.78822
EEF1E1	-0.304293	-0.26997	-0.0343235	2.13277
SAR1B	-0.304096	-0.279315	-0.0247808	2.44006
SLC25A3	-0.303527	0.263533	-0.56706	2.37445
GOLT1B	-0.299706	-0.240236	-0.0594709	2.44173
CTSD	-0.29745	-0.102767	-0.194684	2.40013
UTP6	-0.295845	-0.227497	-0.068348	2.00962
DTWD1	-0.292296	-0.245622	-0.0466742	2.23718
GTF2H1	-0.292272	-0.0482826	-0.243989	2.18832
NGRN	-0.291471	-0.0154173	-0.276054	2.20783
SLC38A2	-0.289539	-0.193236	-0.0963032	2.67208
KPNA6	-0.288855	0.13755	-0.426405	2.31137
ACAP2	-0.288832	-0.175893	-0.112939	2.16662
RAD21	-0.288567	0.188693	-0.47726	2.21339
ACTL6A	-0.288194	-0.168212	-0.119982	2.03121
ZNF330	-0.288132	-0.162134	-0.125998	2.00868
MYEOV2	-0.286409	0.0390107	-0.32542	2.23676
MEG3	-0.286087	-0.152577	-0.13351	2.46797
HPS5	-0.286002	1.75011	-2.03612	2.05172
PTGR1	-0.284307	-0.198897	-0.0854108	2.21903
KDELR3	-0.284147	-0.22261	-0.0615367	2.33597
CHMP2B	-0.28231	-0.148502	-0.133807	2.04922
RPS27L	-0.281828	-0.258502	-0.0233258	3.5331
ATP5G2	-0.280668	-0.273693	-0.00697528	3.07335
KMT2E	-0.279191	-0.030182	-0.249009	2.11629
TIMP1	-0.278717	2.41992	-2.69863	4.09566
NUB1	-0.277821	-0.166231	-0.11159	2.20594
TPR	-0.27657	-0.238475	-0.0380948	2.84563
EIF1	-0.27247	-0.28742	0.0149506	3.49682
DEK	-0.270328	-0.188849	-0.0814792	2.03189
CDC5L	-0.269473	-0.239864	-0.0296087	2.1631
CWC22	-0.269433	-0.107769	-0.161664	2.04084
MKI67IP	-0.269306	-0.252998	-0.0163084	2.27825
CTTNBP2NL	-0.268614	-0.141232	-0.127382	2.03612
GLS	-0.268422	-0.0872369	-0.181185	2.32957
EMC4	-0.267399	-0.133904	-0.133495	2.13169
TCEA1	-0.2656	-0.270964	0.00536425	2.64879
PCMT1	-0.264765	-0.245987	-0.0187779	2.32513
AASDHPPT	-0.262231	-0.118208	-0.144024	2.05415
PPP1CB	-0.26183	-0.20695	-0.0548799	2.63771
PSMC6	-0.259234	-0.219541	-0.0396927	2.40797
NDUFS4	-0.259221	-0.193806	-0.0654146	2.72895
MT1X	-0.258169	-0.119604	-0.138565	2.18193
DNAJB4	-0.256953	-0.216293	-0.0406607	2.0755
PCID2	-0.256583	-0.157029	-0.0995535	2.18517
TAF12	-0.256105	-0.18334	-0.0727651	2.20267
ERBB2IP	-0.254935	0.0336136	-0.288549	2.00008
STAU1	-0.253596	-0.200564	-0.0530325	2.01676
ANG	-0.252793	-0.192623	-0.0601698	2.02346
PDCD6	-0.252747	0.185848	-0.438595	2.0273
RPS15A	-0.251399	-0.273985	0.0225858	3.90529
SERINC3	-0.251225	-0.253671	0.00244563	2.60817
ITGBL1	-0.251123	0.14182	-0.392943	2.66465
SS18L2	-0.249517	-0.218254	-0.0312626	2.04799
DPYSL2	-0.249493	-0.0522395	-0.197254	2.9061
PGD	-0.247315	-0.175786	-0.0715294	2.18073
POLR2K	-0.246935	-0.118723	-0.128212	2.51896
CMPK1	-0.246692	-0.0477215	-0.19897	2.19603
C6orf48	-0.245782	-0.250211	0.00442946	2.54179
MRPS17	-0.245578	-0.144962	-0.100616	2.05181
HLA-B	-0.245388	-0.140268	-0.105119	2.12563
TMEM18	-0.244837	-0.13467	-0.110167	2.16189
RAD50	-0.244119	-0.14152	-0.102599	2.08121
DDAH1	-0.243045	2.06148	-2.30452	2.16985
THAP9-AS1	-0.242257	-0.107782	-0.134475	2.07698
TRIAP1	-0.240994	-0.172117	-0.068877	2.29408
SFRP4	-0.240025	0.0902748	-0.3303	3.16865
MYL12B	-0.239883	0.0923961	-0.332279	3.34367
MRPL18	-0.237241	-0.235764	-0.00147667	2.54645
DNAJB14	-0.235832	-0.113331	-0.122501	2.11311
SCARB2	-0.233768	0.0329763	-0.266745	2.35471
BHLHE41	-0.233609	-0.0936182	-0.139991	2.33551
COX7C	-0.233009	-0.137482	-0.0955268	3.18111
OCIAD1	-0.231835	-0.151725	-0.0801102	2.3601
OPTN	-0.229382	-0.215618	-0.0137641	2.43738
ERP29	-0.229361	-0.177919	-0.0514421	2.44107
RCN3	-0.228293	0.0909693	-0.319262	2.25641
SLU7	-0.227202	-0.177976	-0.0492259	2.24447
NDUFA12	-0.226828	-0.144655	-0.0821731	2.79122
MED27	-0.226642	-0.104516	-0.122126	2.01067
EIF4E2	-0.226345	0.0323571	-0.258702	2.32623
PSMD7	-0.225913	-0.217732	-0.00818133	2.48221
RGS4	-0.225734	0.574615	-0.800349	2.14309
HNRNPR	-0.224688	0.677612	-0.9023	2.54975
USP15	-0.222357	-0.1132	-0.109156	2.15247
CPQ	-0.221391	-0.0455922	-0.175799	2.18175
FKBP14	-0.220718	1.17497	-1.39569	2.33492
QARS	-0.218833	-0.0134535	-0.205379	2.2853
STAG2	-0.218328	-0.113014	-0.105314	2.02745
NARS	-0.218327	-0.212755	-0.00557271	2.6091
SEC31A	-0.217795	-0.254814	0.0370194	2.76865
SRI	-0.21699	-0.0297469	-0.187243	2.02535
PSME1	-0.216324	-0.209204	-0.0071205	2.51426
VPS35	-0.216307	-0.197679	-0.0186282	2.3407
RHEB	-0.213431	-0.0727117	-0.140719	2.00749
YTHDC1	-0.21153	-0.10021	-0.11132	2.10013
DLD	-0.211038	0.127501	-0.338539	2.23056
RDX	-0.209626	-0.0283965	-0.18123	2.04822
PHAX	-0.209439	-0.196996	-0.0124426	2.43504
CYBRD1	-0.208994	-0.166484	-0.0425101	2.65424
ZCRB1	-0.203721	-0.0716737	-0.132047	2.61189
AKR1C3	-0.202156	0.0959609	-0.298117	2.3799
ARPC3	-0.20174	-0.147148	-0.0545918	3.11854
GSTK1	-0.2006	-0.0148326	-0.185767	2.25353
STRAP	-0.199744	-0.196803	-0.00294099	2.58635
ZMYM6NB	-0.199485	-0.162353	-0.0371318	2.27878
TWF1	-0.198752	-0.134562	-0.0641895	2.14897
RPL36A	-0.1985	-0.126942	-0.0715573	2.57469
EXOSC8	-0.194178	-0.169685	-0.0244932	2.12379
CARS	-0.193686	-0.140746	-0.0529394	2.24535
LITAF	-0.193349	-0.172516	-0.0208322	2.53184
CHCHD2	-0.19333	-0.141464	-0.0518656	2.29445
THYN1	-0.192366	-0.175058	-0.0173083	2.31435
NUCB2	-0.189948	-0.201513	0.0115654	2.89163
GDI2	-0.189054	-0.194731	0.00567773	2.76277
SREK1	-0.188986	-0.115151	-0.073835	2.08296
ID3	-0.188769	0.514449	-0.703218	2.11409
UBE2H	-0.188128	-0.0557535	-0.132374	2.10718
PA2G4	-0.187386	-0.162683	-0.0247029	2.0479
TOMM5	-0.187287	-0.201568	0.014281	2.8817
CLCN3	-0.185283	-0.0607092	-0.124574	2.15846
TOX4	-0.184991	0.0208209	-0.205812	2.17193
CCDC25	-0.183716	-0.148789	-0.034927	2.16978
ZFAS1	-0.18352	-0.186393	0.00287326	3.24599
HCFC1R1	-0.183172	0.0643858	-0.247558	2.07391
LYPLAL1	-0.183015	-0.109629	-0.0733863	2.08738
FKBP1A	-0.180133	0.416185	-0.596317	2.4058
NDUFV3	-0.179247	-0.130345	-0.048902	2.22684
SDC2	-0.177862	0.390194	-0.568056	2.19578
FMOD	-0.177735	0.00327172	-0.181006	2.26951
ETFA	-0.177476	-0.0852374	-0.0922387	2.07722
NFE2L2	-0.177075	-0.129577	-0.0474976	2.32095
TAF1D	-0.176142	-0.0709152	-0.105226	2.29884
GNL2	-0.176069	-0.132551	-0.043518	2.34443
PPID	-0.175183	-0.111018	-0.0641656	2.19946
TRPS1	-0.175027	0.623152	-0.798178	2.05049
CCT5	-0.174416	-0.0565904	-0.117826	2.58863
CKS1B	-0.174195	-0.111297	-0.0628975	2.3308
SCG2	-0.174166	-0.0892522	-0.0849142	2.14845
COA4	-0.173295	0.148513	-0.321808	2.35583
COX14	-0.171268	-0.158866	-0.0124016	2.49925
MEGF6	-0.168758	1.38198	-1.55074	2.17086
MYNN	-0.166355	-0.0110488	-0.155306	2.00941
RAB3GAP1	-0.165749	-0.146548	-0.0192015	2.12399
DARS	-0.16436	0.115492	-0.279852	2.23497
PLOD1	-0.163338	0.00365546	-0.166994	2.27586
ABCA9	-0.16166	-0.0158586	-0.145801	2.00791
HIST1H1C	-0.160841	0.18993	-0.350771	2.30235
TMEM39A	-0.159254	-0.00415498	-0.155099	2.03011
VPS26A	-0.154769	-0.129149	-0.0256197	2.14799
SUGT1	-0.154349	-0.128668	-0.025681	2.16904
SPTLC1	-0.150353	0.170769	-0.321122	2.29948
SAT2	-0.149554	-0.0246751	-0.124879	2.1706
PPIL3	-0.148185	-0.125943	-0.0222422	2.14348
CNOT2	-0.147859	-0.0315249	-0.116334	2.19674
SEC23A	-0.146167	0.213158	-0.359325	2.23574
EIF4EBP1	-0.144608	-0.126419	-0.0181883	2.29229
MTIF3	-0.14449	-0.134122	-0.0103671	2.34609
PMPCB	-0.143202	-0.037051	-0.106151	2.16393
FXR1	-0.14215	-0.127492	-0.0146578	2.31902
TMED5	-0.141518	0.0278035	-0.169321	2.12262
ZEB1	-0.140045	-0.0565166	-0.0835287	2.184
PPP1R15A	-0.140028	-0.0650587	-0.0749692	2.42711
NDUFA7	-0.139023	-0.0905036	-0.0485199	2.45156
ATP6V1A	-0.137457	0.019182	-0.156639	2.14392
UFM1	-0.136219	-0.128669	-0.0075502	2.62635
NFE2L1	-0.135468	-0.0876392	-0.0478284	2.1496
SERPINA3	-0.134709	-0.102178	-0.0325308	2.21689
NPM1	-0.134051	-0.135914	0.00186283	3.20969
MRFAP1L1	-0.132901	0.816969	-0.94987	2.18526
GOSR2	-0.132417	0.0960751	-0.228492	2.04134
SEPW1	-0.131506	0.836295	-0.9678	3.02163
FAM98A	-0.130167	0.270019	-0.400186	2.11381
SET	-0.130069	0.172344	-0.302413	2.51051
TIMM23	-0.129302	0.0296966	-0.158998	2.35407
SBDSP1	-0.12774	-0.0894862	-0.0382541	2.02921
MT1E	-0.126887	0.0245763	-0.151463	2.17408
BET1	-0.126159	-0.118105	-0.00805421	2.27153
XPNPEP1	-0.125026	0.51709	-0.642116	2.00694
TSPAN3	-0.124849	0.468405	-0.593253	2.11034
CHMP1B	-0.121937	0.277917	-0.399855	2.12492
SMIM14	-0.121167	-0.0933193	-0.027848	2.34974
PRPF40A	-0.120448	-0.01042	-0.110028	2.20176
LGALS3BP	-0.120128	-0.103632	-0.0164959	2.11247
PPIL4	-0.119864	-0.0978499	-0.0220145	2.35267
TATDN1	-0.119513	-0.0932905	-0.026222	2.11967
RPA2	-0.118829	-0.0627109	-0.0561185	2.03476
ABLIM1	-0.118559	0.397361	-0.51592	2.1499
NUCB1	-0.116829	0.103596	-0.220425	2.07643
ATP6V0E1	-0.116668	-0.0301769	-0.0864912	3.25311
STX8	-0.116487	-0.0846465	-0.0318407	2.40537
ACOT9	-0.115637	-0.100306	-0.015331	2.01512
MRPS18B	-0.115025	-0.0929464	-0.0220785	2.20006
RBX1	-0.114736	0.492636	-0.607372	2.92638
IP6K2	-0.114578	-0.0341432	-0.0804343	2.00125
DYRK4	-0.111883	-0.0527077	-0.0591757	2.05217
SPIRE1	-0.111592	-0.033603	-0.0779894	2.2179
SUMO2	-0.1114	0.120906	-0.232306	3.0283
SEPT11	-0.111184	0.271245	-0.382429	3.06735
CLINT1	-0.110969	-0.0957413	-0.0152272	2.23328
RTCB	-0.109645	-0.097495	-0.01215	2.24732
PSMD13	-0.109622	0.0372553	-0.146878	2.24845
ENAH	-0.108249	0.0330951	-0.141344	2.19586
GTPBP4	-0.107742	-0.0878881	-0.0198534	2.21121
MYL6B	-0.107357	0.151752	-0.259109	2.30904
YWHAQ	-0.107271	-0.0572941	-0.0499766	2.11149
TIPRL	-0.107093	-0.0688215	-0.0382712	2.16432
THOC2	-0.106115	-0.0801178	-0.0259972	2.07649
ARL1	-0.104881	-0.109333	0.00445225	2.60805
SPATS2L	-0.104664	-0.0907376	-0.0139263	2.20042
SYNPO	-0.104476	0.579225	-0.683701	2.59401
RNF20	-0.102901	0.0214016	-0.124303	2.03813
DNAJC7	-0.100485	0.0255235	-0.126009	2.05622
PAM	-0.0978269	0.00815093	-0.105978	2.27216
ARFGAP3	-0.0967523	-0.0759577	-0.0207946	2.32682
PTP4A2	-0.0959895	-0.0254437	-0.0705458	2.31327
AZIN1	-0.0953489	-0.0685671	-0.0267819	2.15478
SMARCA5	-0.0926329	-0.0148525	-0.0777804	2.17548
HIST1H4C	-0.0925375	-0.0912188	-0.00131864	2.5856
BUB3	-0.092445	-0.00296277	-0.0894822	2.26758
LMAN1	-0.0902467	-0.105317	0.0150702	2.80473
YIPF6	-0.0896041	0.200487	-0.290091	2.14268
BGN	-0.0894267	-0.106451	0.0170246	2.71472
LOX	-0.0879106	-0.104802	0.0168916	2.70593
LCMT1	-0.0873967	-0.0714598	-0.0159369	2.11694
GNAI3	-0.0873282	-0.0663018	-0.0210264	2.34435
BLOC1S2	-0.0873163	-0.0771605	-0.0101558	2.25586
ASPN	-0.0869594	0.000352435	-0.0873118	2.45997
BMS1	-0.0866683	-0.0457112	-0.0409571	2.02432
RPS9	-0.0859352	-0.0616885	-0.0242467	3.1236
FCGRT	-0.0859158	0.297733	-0.383649	2.30515
SERPING1	-0.0856496	-0.0223101	-0.0633394	2.06157
CSNK1A1	-0.0855321	-0.00474174	-0.0807904	2.18207
TSPAN6	-0.0852021	0.281662	-0.366864	2.17666
DDX21	-0.0849646	-0.088903	0.00393832	2.50727
EPS8	-0.0845392	-0.00107833	-0.0834608	2.07189
CNBP	-0.0840949	-0.0852502	0.00115524	2.98239
ABI3BP	-0.0827642	-0.0570597	-0.0257046	2.08851
TOMM20	-0.0820055	-0.0577454	-0.0242601	2.33733
YWHAG	-0.0813626	-0.0745841	-0.00677849	2.36094
MED8	-0.0808215	-0.0615916	-0.0192299	2.1371
CDK7	-0.079751	-0.0597438	-0.0200072	2.19796
PREPL	-0.0793352	0.0679738	-0.147309	2.01828
CAST	-0.0790552	-0.0844101	0.00535491	2.5655
JAM3	-0.0782263	0.365762	-0.443988	2.08453
RBPJ	-0.0780231	-0.0563406	-0.0216825	2.20723
POLE3	-0.0773287	-0.0576413	-0.0196874	2.2884
RPN2	-0.0772663	0.344861	-0.422127	2.98332
EEF2	-0.0766456	-0.0609563	-0.0156893	2.73534
IFNGR1	-0.0759767	-0.0351475	-0.0408292	2.41178
FGF7	-0.0751453	1.60441	-1.67955	2.99523
ZFAND1	-0.0748655	0.0631443	-0.13801	2.15857
SMC5	-0.073983	-0.0619446	-0.0120384	2.28476
DYNLT1	-0.0737509	-0.0709764	-0.00277453	3.02233
RRM2B	-0.0736705	-0.0344401	-0.0392304	2.22579
HLA-E	-0.0730452	0.0177791	-0.0908243	2.04124
NAA50	-0.0728103	-0.0160243	-0.0567859	2.02039
EIF2A	-0.0725103	-0.0703833	-0.00212702	2.40129
DYNC1LI2	-0.0724934	0.0575871	-0.130081	2.30008
RPS15	-0.0702928	-0.0541076	-0.0161852	3.22805
TJP1	-0.0657392	-0.0309374	-0.0348018	2.09767
PELO	-0.0648075	-0.0148418	-0.0499657	2.32134
CFL2	-0.0647405	-0.0607042	-0.00403636	2.37003
OSMR	-0.0628167	0.0381439	-0.100961	2.03255
TMA16	-0.0621965	0.131366	-0.193563	2.02737
NNMT	-0.0608499	-0.0410787	-0.0197713	3.30525
HNRNPC	-0.060814	-0.0602567	-0.000557351	2.76359
ILK	-0.0600182	0.192669	-0.252687	2.07437
GBE1	-0.058223	-0.0495286	-0.00869442	2.33809
RAC1	-0.0574185	0.0568165	-0.114235	2.54034
FAM50A	-0.0573089	-0.038367	-0.0189419	2.2313
CD44	-0.0566762	-0.0419894	-0.0146869	2.33709
CDR1	-0.0564068	-0.0495902	-0.00681657	2.37766
HSPE1	-0.055965	0.0185511	-0.0745162	2.81869
DPY30	-0.0556169	-0.0427279	-0.012889	2.36063
CIAPIN1	-0.0553683	0.196137	-0.251506	2.05657
TECR	-0.0532642	-0.0461659	-0.00709825	2.37795
MNAT1	-0.0532389	0.0167727	-0.0700116	2.08632
EIF3D	-0.0528436	-0.0509458	-0.00189773	2.51137
LTBP1	-0.0527724	0.192106	-0.244878	2.41219
POLR2G	-0.0522061	-0.000599757	-0.0516063	2.40507
NRAS	-0.0514457	1.17589	-1.22733	2.02429
CLEC2B	-0.0503891	-0.0398732	-0.0105158	2.33495
TM4SF1	-0.0500151	0.104502	-0.154518	2.53488
SF3B1	-0.0496895	-0.056251	0.00656153	2.58919
YTHDF2	-0.0488609	0.293935	-0.342796	2.00123
CDC26	-0.0487473	-0.0463758	-0.00237144	2.37363
MPHOSPH8	-0.0476736	-0.0275814	-0.0200922	2.46357
LOC401397	-0.0471825	0.573812	-0.620994	2.34361
IGBP1	-0.0471154	-0.0437897	-0.00332574	2.24426
CDKN1A	-0.0469578	0.0218323	-0.0687901	2.44509
SCAMP1	-0.0469535	-0.0259753	-0.0209783	2.07524
SEC62	-0.0467271	-0.0648764	0.0181492	3.05729
CRIPT	-0.0464103	0.111031	-0.157441	2.39128
LOC645638	-0.0442483	0.138371	-0.182619	2.19363
NAA38	-0.0438401	-0.0407688	-0.00307126	2.35385
HDAC2	-0.0438327	-8.37018e-05	-0.043749	2.08217
HNRNPF	-0.0436374	-0.0288835	-0.0147539	2.26695
ATRX	-0.0433254	-0.0106141	-0.0327114	2.29976
THUMPD3	-0.0430777	-0.0288422	-0.0142355	2.06416
CLDND1	-0.0421052	-0.0365657	-0.00553951	2.25973
GTF2H5	-0.042026	0.136931	-0.178957	2.76557
HDLBP	-0.0414709	-0.0627244	0.0212536	2.92035
TRMT112	-0.0402528	-0.0405372	0.000284415	2.92166
SNHG6	-0.0398272	-0.0388827	-0.000944487	2.51277
UBE2L6	-0.0397213	0.0172865	-0.0570078	2.16813
DEGS1	-0.0392481	0.519121	-0.558369	2.0352
KARS	-0.0389016	-0.0226207	-0.0162809	2.19775
CANX	-0.038694	-0.0464182	0.00772417	2.73804
AKR1A1	-0.0380832	0.0710279	-0.109111	2.41366
ATAD1	-0.0367693	-0.00264851	-0.0341208	2.04384
RNF187	-0.0366908	0.116321	-0.153012	2.00185
PPIE	-0.0361925	-0.0331973	-0.00299515	2.24071
GLT8D2	-0.0341775	0.193558	-0.227736	2.25115
SLC30A7	-0.0341209	0.24911	-0.283231	2.0222
CDC42EP3	-0.0336896	2.11815	-2.15184	2.23267
COL15A1	-0.0334167	0.275584	-0.309001	2.14768
CTSL	-0.0333326	-0.0274026	-0.00592999	2.22144
RAE1	-0.0327752	0.0532668	-0.086042	2.02199
RNF13	-0.0326	0.019647	-0.0522469	2.17803
ASCC3	-0.0323778	0.00233285	-0.0347107	2.0395
EIF3G	-0.0318361	0.00045849	-0.0322946	2.24672
ARF4	-0.0316447	-0.0397607	0.00811598	3.27377
GSTT1	-0.0314062	0.277111	-0.308517	2.21722
EIF3M	-0.0313099	-0.0326926	0.00138265	2.71668
DNTTIP2	-0.0307098	-0.0285197	-0.00219011	2.31054
DDR2	-0.0305995	-0.00642483	-0.0241747	2.13278
FAM114A1	-0.0293911	-0.034035	0.00464384	2.76757
KRTCAP2	-0.029001	-0.0288431	-0.000157918	2.88883
TMEM43	-0.0287986	0.664757	-0.693556	2.36923
TAX1BP1	-0.0282395	-0.029012	0.000772493	2.93751
MYO6	-0.0279786	0.00844522	-0.0364238	2.01197
ARHGAP5	-0.0268628	0.0388619	-0.0657246	2.28497
CSNK2B	-0.0267132	-0.0263124	-0.000400781	2.68951
LDHA	-0.0263979	-0.0047116	-0.0216863	3.65014
PFDN4	-0.0262407	-0.0226475	-0.00359327	2.5984
RARS	-0.0254615	-0.0111574	-0.0143041	2.31866
RAI14	-0.0248927	-0.000139853	-0.0247528	2.13145
SLC4A8	-0.0240844	0.346901	-0.370986	2.07604
DNAJC3	-0.0240821	0.00954413	-0.0336263	2.47001
SMC3	-0.0239176	0.0150683	-0.0389859	2.12709
DHRS7	-0.023312	-0.0201673	-0.00314471	2.09191
C12orf57	-0.0231794	-0.0436952	0.0205158	2.92239
MATR3	-0.0230919	0.06825	-0.0913419	2.61868
WAC	-0.0230185	0.0921824	-0.115201	2.11056
TANK	-0.0228948	0.00407864	-0.0269734	2.14585
PEA15	-0.0218581	0.00942136	-0.0312794	2.14654
CRBN	-0.0207424	-0.0104087	-0.0103337	2.13093
VDAC2	-0.0203605	-0.0171708	-0.00318974	2.21924
CASC4	-0.0195759	0.382908	-0.402484	2.14876
ASNSD1	-0.0188048	0.147166	-0.16597	2.10207
GOT1	-0.0185936	0.0151393	-0.0337329	2.15309
LAMB1	-0.0185592	0.129085	-0.147644	2.10639
CYCS	-0.0183901	-0.0196349	0.00124475	2.71211
EXT1	-0.0178624	0.0326302	-0.0504926	2.06501
CEP63	-0.0177826	-0.0149206	-0.00286196	2.0271
TMEM159	-0.0174259	-0.015961	-0.00146495	2.27613
TM9SF2	-0.0173059	-0.00998586	-0.00732003	2.3203
CYP20A1	-0.0155781	0.55528	-0.570858	2.26097
RPL18	-0.0151239	0.10772	-0.122844	2.85064
COQ10B	-0.0150717	0.0348058	-0.0498775	2.15937
HMGCL	-0.0146356	0.000747841	-0.0153834	2.04009
CALCOCO2	-0.0145663	0.0152909	-0.0298572	2.31697
GARS	-0.0137124	-0.0800373	0.066325	2.69394
TNFAIP6	-0.013609	0.0300005	-0.0436095	2.73226
NCKAP1	-0.0131569	0.107561	-0.120718	2.01515
SUCLA2	-0.0125321	0.443267	-0.4558	2.08936
HLA-C	-0.0121587	-0.00598979	-0.00616894	2.14089
SEC13	-0.0120436	-0.0323711	0.0203275	2.81117
CPNE3	-0.0117165	-0.0106159	-0.00110061	2.287
SF3A3	-0.0111426	-0.00313311	-0.00800947	2.18151
NOLC1	-0.010926	0.0519589	-0.0628849	2.07745
CLTA	-0.010794	-0.00705108	-0.00374291	2.12012
TRIM22	-0.0101471	0.0704081	-0.0805552	2.1187
BRIX1	-0.0096975	0.0306291	-0.0403266	2.34167
DNAJB6	-0.00917167	0.168124	-0.177295	2.39015
PERP	-0.00915661	-0.00781689	-0.00133972	2.19976
COPS2	-0.00878692	0.00891054	-0.0176975	2.43326
LIMA1	-0.00816173	0.0295755	-0.0377372	2.91742
BNIP1	-0.00809162	0.141008	-0.149099	2.04839
PPP2R1A	-0.00797128	0.281117	-0.289089	2.13695
UBXN4	-0.00778488	-0.00532062	-0.00246426	2.45988
NOL7	-0.00657811	0.0450653	-0.0516434	2.52786
RPN1	-0.0065698	0.0139772	-0.020547	2.09561
MARS	-0.00626113	0.0677611	-0.0740222	2.141
PTGES3	-0.00622553	-0.000510507	-0.00571502	2.23028
STAM	-0.005741	0.0313013	-0.0370423	2.00065
FAF2	-0.00536743	-0.000629801	-0.00473762	2.14762
EIF3F	-0.00492173	-0.00364238	-0.00127935	2.28742
SREK1IP1	-0.00491906	0.0164774	-0.0213964	2.02843
CDC40	-0.0048533	-0.00304934	-0.00180396	2.04156
CKAP5	-0.00451965	-0.00399138	-0.000528278	2.08379
FH	-0.0043039	-0.00336888	-0.000935017	2.07043
MRPL42	-0.00414495	0.0217081	-0.025853	2.1859
SWI5	-0.00351889	-0.00269612	-0.000822769	2.19212
NDUFAF4	-0.00330325	-0.00196304	-0.00134022	2.03828
USP8	-0.00147239	-0.000181309	-0.00129109	2.26432
RALA	-0.00145089	-0.0711006	0.0696497	2.66679
ZNF638	-0.00141497	0.00382886	-0.00524383	2.0893
FAM129A	-0.000945648	0.00115334	-0.00209899	2.39694
SMAD5	-0.000425037	-3.90121e-05	-0.000386025	2.03203
DNAJA2	-0.000244127	-9.1923e-05	-0.000152204	2.02567
GPNMB	-9.06423e-05	-9.33856e-05	2.7433e-06	2.49752
PSME2	-2.50255e-05	5.05685e-05	-7.5594e-05	2.23655
HEXA	0.000836176	0.0766404	-0.0758042	2.41353
DDX17	0.00188701	0.00276496	-0.000877954	2.19923
RCN1	0.0033319	0.0678528	-0.064521	2.17152
USO1	0.00377837	0.0293136	-0.0255353	2.21186
WNK1	0.00407629	0.00672023	-0.00264394	2.15854
TKT	0.00413925	0.00895167	-0.00481242	2.20291
HTRA1	0.00509031	0.050222	-0.0451317	2.24678
COPB1	0.00544729	0.00511219	0.000335099	2.50259
BACE2	0.00568672	0.0107375	-0.00505082	2.09442
HLA-A	0.00600195	0.00948155	-0.0034796	2.19914
TCP1	0.00602546	0.00745839	-0.00143293	2.36319
RFC1	0.00611465	0.0186279	-0.0125132	2.66664
CCND2	0.00642064	0.297471	-0.29105	2.32881
FHL2	0.00686874	0.0163452	-0.00947645	2.33814
GCC2	0.00782376	0.0203974	-0.0125736	2.18627
ZNF410	0.00804188	0.0681466	-0.0601047	2.02587
ATP6V0B	0.00850921	0.0458464	-0.0373372	2.18723
N4BP2L2	0.0088479	0.0413101	-0.0324622	2.24589
SRP72	0.00951768	0.0117635	-0.00224579	2.44744
NGDN	0.0105433	0.0324145	-0.0218713	2.04161
ACTA2	0.0105585	-0.100547	0.111106	3.97514
CUX1	0.0107085	0.22494	-0.214231	2.12284
VPS13C	0.0109825	0.0656746	-0.0546921	2.16615
HSPD1	0.0111174	-0.0470786	0.058196	3.05641
PXDC1	0.0144667	0.0565806	-0.0421139	2.02093
HSP90B1	0.0149748	0.0117738	0.00320102	3.16727
ZFR	0.0149981	0.016753	-0.00175493	2.39793
PSMC4	0.0151079	0.0242895	-0.00918165	2.33379
FAM229B	0.01548	0.210506	-0.195025	2.39131
CCL2	0.0176414	0.777247	-0.759605	2.5716
RARS2	0.0176855	0.253316	-0.235631	2.36527
DDX3Y	0.0177117	0.105793	-0.0880815	2.02881
ELOVL5	0.017834	0.204437	-0.186603	2.3018
SND1	0.0187815	0.047724	-0.0289426	2.05867
RSF1	0.0193079	0.0610717	-0.0417638	2.08294
MAP4K4	0.0193997	0.0590697	-0.03967	2.17623
IFI27L2	0.0203262	0.32958	-0.309254	2.23948
KTN1	0.0204576	0.0221497	-0.00169213	2.40418
DERL1	0.0217984	0.091912	-0.0701136	2.08693
CDV3	0.0223648	0.0536141	-0.0312494	2.19419
ANP32B	0.0224117	0.106758	-0.0843459	2.19092
DYNC1I2	0.023001	0.417161	-0.39416	2.51393
RNA45S5	0.0230237	0.178265	-0.155241	2.07444
IPO7	0.0259362	0.0594558	-0.0335197	2.06891
PJA2	0.0269444	0.027826	-0.000881617	2.48249
SLC38A1	0.027253	0.0372391	-0.00998609	2.15351
CINP	0.0274342	0.133362	-0.105928	2.06652
ACBD3	0.0275834	0.16607	-0.138487	2.00741
DDX46	0.0277155	0.0552838	-0.0275682	2.30025
ALG5	0.0291687	0.0548248	-0.0256561	2.25902
CEP170	0.0300103	0.0508224	-0.0208121	2.145
TAF7	0.0307972	0.0377929	-0.00699575	2.26809
ABCF1	0.0311808	0.0995085	-0.0683277	2.20379
PPAPDC1B	0.0316341	0.0453229	-0.0136889	2.04471
TMEM87A	0.0325852	0.0421329	-0.00954773	2.17268
CCT6A	0.0327997	0.059793	-0.0269933	2.2406
SLMO2	0.0329029	0.0756758	-0.0427729	2.00967
RNASEH1	0.0331705	0.22454	-0.19137	2.01472
GOLGB1	0.0333283	0.0329018	0.000426464	2.64611
OSBPL8	0.0333956	0.0913562	-0.0579606	2.31381
CBR1	0.0335424	0.187094	-0.153552	2.27691
SLC31A1	0.0338092	0.0720313	-0.0382221	2.23438
RIOK3	0.0343043	0.053899	-0.0195947	2.13796
CHD9	0.0346594	0.0432261	-0.00856672	2.15941
RAB18	0.035719	0.0454358	-0.00971674	2.1689
APLP2	0.0360088	0.138471	-0.102463	2.47046
PGRMC2	0.0361734	0.763018	-0.726845	2.27302
PABPC4	0.0374256	0.0675905	-0.0301649	2.24946
APP	0.0376292	0.0657809	-0.0281517	2.34024
TRAM1	0.0379805	0.0380093	-2.87952e-05	2.4927
DCAF13	0.039024	0.0758949	-0.0368709	2.24805
YME1L1	0.0391032	0.0595853	-0.0204821	2.15496
RPS4X	0.0397072	0.0373318	0.0023754	3.85777
MAGT1	0.0413243	0.339097	-0.297773	2.16276
RABGGTB	0.0416119	0.0566088	-0.0149969	2.57412
GUK1	0.0439757	0.19758	-0.153604	2.05895
NCOA7	0.0464218	0.0683257	-0.021904	2.12194
AHR	0.0468828	0.0661966	-0.0193138	2.0563
MARCH6	0.0471769	0.297913	-0.250736	2.00463
ACAT1	0.0471908	0.123344	-0.0761528	2.17066
MAP1LC3B	0.047753	0.120172	-0.0724187	2.12706
FERMT2	0.047783	0.0958307	-0.0480477	2.20327
HSPA13	0.0485672	0.106948	-0.0583804	2.20761
TTC3	0.0492244	0.0444006	0.00482382	2.6605
ATP2B1	0.0493585	0.067293	-0.0179344	2.053
SCAPER	0.0536883	0.0974654	-0.0437771	2.05713
FBXO32	0.0553016	0.0870425	-0.0317409	2.1962
PSMD6	0.0554744	0.311518	-0.256044	2.26993
GEM	0.0557568	0.0699299	-0.014173	2.54248
ANKRD12	0.0563352	0.0674026	-0.0110674	2.25565
MMP2	0.0567659	0.0579641	-0.00119829	2.52091
NUDT21	0.0576862	0.183983	-0.126297	2.06613
PABPC1	0.0578517	0.0252929	0.0325588	2.90075
ABHD4	0.0582334	0.132453	-0.0742198	2.15982
UBE2D3	0.058383	0.0705746	-0.0121916	2.53116
NDRG1	0.0612413	0.0776284	-0.0163871	2.01113
PTX3	0.0615007	0.052959	0.0085417	2.83913
PPT1	0.0622655	0.346669	-0.284404	2.14415
SLTM	0.0628106	0.129155	-0.0663448	2.32264
KPNA4	0.0643818	0.1555	-0.0911181	2.01385
PRNP	0.0665721	0.0926599	-0.0260879	2.21891
CEBPZ	0.0676101	0.138284	-0.0706738	2.1875
CCDC174	0.0679621	0.145349	-0.0773874	2.28496
CRTAP	0.0690593	0.117775	-0.0487154	2.25077
MED10	0.0694718	0.135889	-0.0664176	2.3575
SURF4	0.0695264	0.224195	-0.154669	2.10114
DUSP1	0.0699431	0.198932	-0.128989	2.14005
NSA2	0.0728426	0.472659	-0.399817	2.55701
LMO4	0.0732732	0.2115	-0.138227	2.05042
EPRS	0.0732745	0.0703226	0.00295194	2.55556
ATP1A1	0.0757638	0.137638	-0.0618739	2.03443
EEA1	0.0764181	0.0964009	-0.0199828	2.24495
SERP1	0.0765946	0.101993	-0.0253985	2.07619
UPF2	0.0766237	0.16909	-0.092466	2.18188
TMX2	0.0771236	0.211463	-0.134339	2.36252
RTN4	0.0771707	0.0830854	-0.00591472	2.52684
ARCN1	0.0778674	0.0994566	-0.0215892	2.26022
ZNF24	0.0779396	0.138529	-0.0605893	2.01383
TMEM167B	0.0811721	0.110856	-0.0296835	2.05347
MAP1B	0.0814086	0.0659141	0.0154945	2.89141
SPARC	0.0825768	0.284621	-0.202044	4.3429
PSAP	0.0842606	-0.161285	0.245546	3.41761
TUBA1C	0.0862429	0.170586	-0.0843433	2.32198
ANKRD11	0.0865602	0.61789	-0.53133	2.74642
PRRC1	0.0868148	0.103969	-0.017154	2.30616
UBE2B	0.0873407	0.122131	-0.0347907	2.26304
C5orf15	0.0879062	0.965384	-0.877478	2.39894
SRPRB	0.0893543	0.162062	-0.0727072	2.21758
FOPNL	0.0899107	0.215988	-0.126078	2.02229
USP47	0.0909391	0.158262	-0.0673226	2.00382
GIGYF2	0.0910948	0.186121	-0.0950265	2.00288
ARID5B	0.0928512	0.0486532	0.044198	2.89712
SRSF11	0.0929272	0.139796	-0.0468686	2.20139
SHMT2	0.0931666	0.09861	-0.00544342	2.44638
PHF3	0.0932447	0.192999	-0.0997542	2.18863
SRP54	0.0946632	0.108383	-0.0137201	2.39448
MICAL2	0.0952663	0.59774	-0.502474	2.05305
GNS	0.0958676	0.161552	-0.065684	2.12084
SEC63	0.0967189	0.112656	-0.0159369	2.37052
EID1	0.0977873	1.18848	-1.0907	2.4422
SLC20A1	0.0988412	0.207979	-0.109137	2.10713
UTRN	0.100069	0.330322	-0.230253	2.16204
TP53TG1	0.101386	0.348598	-0.247211	2.18329
CAPN2	0.101451	0.142176	-0.0407253	2.20597
PAPOLA	0.10235	0.329595	-0.227245	2.07053
MAP3K7CL	0.102617	0.197784	-0.0951676	2.58899
ALKBH5	0.104407	0.133766	-0.029359	2.11853
OLFML3	0.105389	0.492166	-0.386777	2.16885
PCMTD1	0.106823	0.152152	-0.0453286	2.28986
AHCYL1	0.109255	0.199836	-0.0905808	2.05725
VIM	0.10985	0.0698495	0.0400001	3.66421
NRBF2	0.109866	0.112022	-0.00215643	2.58965
TAOK1	0.110095	0.153895	-0.0438004	2.01415
JMJD1C	0.112597	0.135873	-0.0232753	2.61758
PLAUR	0.112897	0.207958	-0.0950608	2.11754
SNF8	0.113328	0.586373	-0.473044	2.18405
DNAJA1	0.113395	0.108011	0.00538403	2.63595
MBNL1	0.113497	0.634311	-0.520814	2.29367
CALR	0.11562	0.0779916	0.037628	2.81133
DERL2	0.115745	0.145396	-0.0296506	2.42861
RNMT	0.116583	0.179343	-0.0627599	2.26168
HOOK3	0.12043	0.203567	-0.0831369	2.10982
CAMK2D	0.121375	0.21406	-0.0926847	2.00597
ZCCHC7	0.121946	0.178066	-0.0561202	2.34656
BBX	0.123545	0.21048	-0.0869343	2.27881
SPG20	0.123634	0.214249	-0.0906144	2.2866
RALBP1	0.123749	0.273552	-0.149803	2.05597
FRMD6	0.125215	0.152803	-0.0275876	2.15291
HNRNPDL	0.128681	0.114967	0.013714	2.71068
SLC4A7	0.131101	0.212241	-0.0811391	2.15702
BACH1	0.131321	0.194604	-0.0632828	2.27924
EIF3A	0.131946	0.111645	0.0203014	2.62572
TMEM208	0.132322	0.174966	-0.0426436	2.19313
TRAPPC4	0.132717	0.32377	-0.191052	2.26777
PCBP1	0.132829	0.159446	-0.0266167	2.30218
UFL1	0.133186	0.243779	-0.110593	2.16813
BCLAF1	0.135649	0.171753	-0.0361044	2.40817
GFPT1	0.136721	0.161078	-0.0243566	2.30152
QKI	0.137019	0.243862	-0.106843	2.02235
PNN	0.137617	0.230357	-0.0927406	2.2742
PTP4A1	0.138073	0.197903	-0.059831	2.18203
IDS	0.139302	0.340658	-0.201356	2.0637
ZCCHC17	0.140658	0.166173	-0.0255147	2.46268
TNFRSF10B	0.140688	0.179046	-0.0383578	2.05535
ARL4C	0.141227	0.283508	-0.142281	2.08357
HNRNPA3	0.142193	0.970779	-0.828586	2.12399
TXNDC12	0.143108	0.252964	-0.109856	2.20835
MAPK1IP1L	0.143141	0.224195	-0.081054	2.46696
MORF4L2	0.144247	0.123432	0.0208146	2.92086
NR3C1	0.14532	0.174047	-0.0287263	2.16242
SMAD2	0.145602	0.368772	-0.22317	2.03043
IQGAP1	0.149769	0.159319	-0.00954995	2.43355
TSNAX	0.150457	0.576012	-0.425555	2.07394
MPHOSPH10	0.150988	0.233099	-0.0821103	2.22565
LIMS1	0.151173	0.225629	-0.0744559	2.11068
PPFIBP1	0.152685	0.451829	-0.299144	2.18341
XBP1	0.153361	0.227094	-0.0737329	2.23083
GOLGA2	0.154029	0.194806	-0.0407773	2.24476
DDX18	0.156086	0.181335	-0.0252485	2.3978
FGD5-AS1	0.156154	1.18433	-1.02818	2.05075
PTEN	0.156421	0.540492	-0.384071	2.01875
WSB1	0.157028	0.229208	-0.0721806	2.09295
WDR1	0.157428	0.53382	-0.376391	2.06904
NSL1	0.157925	0.876362	-0.718437	2.047
SMC1A	0.158162	0.365518	-0.207355	2.0187
TRAM2	0.158375	1.06178	-0.903402	2.33432
PSMD2	0.159163	0.396614	-0.237451	2.00721
GDF15	0.160702	0.207145	-0.0464429	2.83917
PRRC2C	0.163918	0.181099	-0.0171814	2.42998
LRRFIP1	0.166806	0.185569	-0.0187626	2.3815
TMED2	0.166957	0.194426	-0.0274693	2.54965
COPA	0.167597	0.198855	-0.0312573	2.34668
PHGDH	0.168202	0.313989	-0.145787	2.1307
NSRP1	0.169845	0.239364	-0.0695194	2.55933
STAT2	0.170229	0.411825	-0.241596	2.05235
ANTXR2	0.170871	0.248881	-0.0780092	2.11906
G3BP2	0.172051	0.419682	-0.247631	2.37737
PAIP2	0.172323	0.341887	-0.169564	2.18698
BDP1	0.172613	0.234176	-0.0615628	2.07999
PNISR	0.173152	0.214872	-0.0417201	2.1772
SUPT4H1	0.176287	0.4857	-0.309413	2.44148
AKAP9	0.177151	0.201285	-0.0241337	2.37849
ZNHIT1	0.180368	0.53315	-0.352782	2.19517
HP1BP3	0.180997	0.563663	-0.382666	2.23876
GNL3	0.181622	0.177222	0.00439961	2.51785
SDAD1	0.182552	0.311012	-0.12846	2.16462
RNF4	0.183339	0.293514	-0.110175	2.08191
MXRA8	0.185658	0.361935	-0.176277	2.16664
MNF1	0.185661	0.282558	-0.0968962	2.61802
FSTL1	0.187686	0.479325	-0.291638	3.04519
GGNBP2	0.188461	0.28768	-0.0992191	2.08953
NEMF	0.19078	0.4077	-0.21692	2.13841
DNAJC10	0.194858	0.566225	-0.371367	2.21977
HNRNPU	0.195141	0.424881	-0.22974	2.40596
SRPR	0.202319	0.200321	0.00199738	2.59477
XPOT	0.203457	0.280386	-0.0769286	2.32576
SRRM1	0.205729	0.260736	-0.0550067	2.55105
TRIP11	0.206755	0.237766	-0.0310106	2.38466
ANTXR1	0.207106	0.877304	-0.670198	2.20374
DPYSL3	0.210025	0.284278	-0.0742533	2.19189
FBLIM1	0.21085	1.08578	-0.874934	2.0453
RAB31	0.21224	0.917886	-0.705646	2.38672
ALDH1L2	0.2141	0.324974	-0.110875	2.0882
NCOR1	0.214177	0.335295	-0.121118	2.15932
SVIL	0.214233	0.266663	-0.0524297	2.21069
VDAC3	0.215262	0.481423	-0.26616	2.37925
SEL1L	0.216962	0.211734	0.00522801	2.65712
PHF20	0.217251	0.294178	-0.0769268	2.01031
PGM3	0.217362	0.235293	-0.0179313	2.51287
AHI1	0.21752	0.384063	-0.166542	2.02133
RHOQ	0.219969	0.290414	-0.0704452	2.08021
CCNI	0.220369	0.280192	-0.0598226	2.17962
AEBP1	0.222025	0.427273	-0.205248	2.12295
STIP1	0.22207	0.308682	-0.0866122	2.16866
BTG1	0.2246	0.301649	-0.0770486	2.20016
PSMD1	0.22529	0.643327	-0.418038	2.12148
GOSR1	0.225901	0.263497	-0.0375963	2.30337
FN1	0.226968	0.0860488	0.140919	3.9386
BPTF	0.228584	0.323516	-0.094932	2.02278
TMEM66	0.231939	0.29023	-0.0582912	2.38867
CCT4	0.232768	0.329497	-0.096729	2.12888
SYNCRIP	0.234918	0.570503	-0.335585	2.45517
NAGK	0.237093	0.451402	-0.214309	2.11507
S100A4	0.238649	0.237611	0.00103772	3.19823
USP16	0.240187	0.449417	-0.20923	2.09975
SEC24D	0.240237	0.34765	-0.107414	2.11302
DCN	0.241411	0.138996	0.102414	3.1325
JAK1	0.242723	0.309275	-0.0665524	2.1744
CSNK1E	0.245703	0.443531	-0.197828	2.1941
DYNC1H1	0.245838	0.264901	-0.0190628	2.46871
CDC42BPA	0.248899	0.315175	-0.0662762	2.04618
TROVE2	0.248917	0.386336	-0.137419	2.05135
IFRD1	0.258629	0.343513	-0.0848836	2.24411
SF3B2	0.259061	0.321656	-0.0625955	2.18324
GOLGA5	0.260942	0.376154	-0.115212	2.10842
FNDC3B	0.261035	0.310447	-0.0494126	2.32998
ECM2	0.262781	0.492	-0.229219	2.11618
U2SURP	0.264441	0.417871	-0.15343	2.3218
TRMT10C	0.264814	0.624881	-0.360067	2.08033
HMGN1	0.269118	1.26754	-0.998417	2.30659
COMT	0.269849	0.338111	-0.0682619	2.73494
DAXX	0.270869	0.413277	-0.142408	2.10554
DDB1	0.275581	0.458812	-0.183231	2.01149
PITPNB	0.275907	0.907477	-0.63157	2.20688
DEPTOR	0.277183	0.914457	-0.637274	2.12005
CLTC	0.278166	0.362249	-0.084083	2.2742
G3BP1	0.278381	0.438248	-0.159867	2.16596
SCAF11	0.27968	0.449439	-0.169759	2.35553
KDSR	0.280249	0.419635	-0.139386	2.05066
CLIP1	0.282387	0.313133	-0.0307464	2.41154
SNHG8	0.284213	0.311311	-0.0270978	2.47869
HMCN1	0.287115	0.819452	-0.532338	2.02239
VCL	0.288666	2.74349	-2.45482	2.45002
PTPN14	0.291766	0.454954	-0.163188	2.17891
HECTD1	0.295908	0.38171	-0.0858019	2.13867
SETX	0.29591	0.356609	-0.0606993	2.13226
MT2A	0.297824	0.0774944	0.22033	3.57198
MACF1	0.297906	0.345837	-0.0479306	2.4336
SWAP70	0.301573	0.600324	-0.298752	2.04352
ARHGAP1	0.30171	0.583137	-0.281427	2.05031
RAD23B	0.302908	0.528587	-0.225679	2.04963
HSPA9	0.30402	0.24488	0.0591403	2.71355
MSC	0.304348	0.423194	-0.118846	2.11365
TXNIP	0.304514	3.75066	-3.44615	2.35259
PAPPA	0.305581	0.370118	-0.0645374	2.24392
CCL11	0.306375	2.50895	-2.20257	2.22235
SOX4	0.308952	0.370619	-0.0616679	2.61785
RAB1A	0.311954	0.624627	-0.312673	2.25438
ZMAT3	0.318936	0.735821	-0.416885	2.27606
SKIL	0.320498	0.732982	-0.412484	2.33578
TMCO3	0.320597	0.42233	-0.101733	2.16332
CREB3	0.32444	0.422956	-0.098516	2.03366
KLF6	0.329095	0.372642	-0.0435467	2.37709
TMED7	0.329784	0.572432	-0.242648	2.03591
NOP58	0.332019	0.400845	-0.068826	2.29883
PLSCR4	0.33214	1.15072	-0.818579	2.26796
EIF1AX	0.332836	0.573997	-0.241161	2.08371
SYNE1	0.333805	0.346519	-0.0127138	2.51695
LARP1	0.336936	0.50705	-0.170114	2.00729
TNPO1	0.337959	0.413564	-0.0756047	2.1692
SRSF3	0.33892	0.451232	-0.112312	2.64917
PNPLA8	0.341952	0.4485	-0.106548	2.12469
TERF1	0.343339	0.645373	-0.302034	2.15715
XIAP	0.350521	0.456098	-0.105577	2.0775
SMU1	0.351627	0.582831	-0.231204	2.25592
TM2D1	0.352132	0.701213	-0.349081	2.34351
BAZ1B	0.353456	0.461363	-0.107907	2.00648
TMED9	0.35382	0.745091	-0.391271	2.43368
TBC1D15	0.354548	0.411947	-0.0573994	2.3171
TMEM47	0.357334	0.489122	-0.131788	2.01151
IFITM2	0.35896	0.222954	0.136006	2.85527
AKAP12	0.361	0.446261	-0.0852602	2.06119
NOL8	0.361914	0.463179	-0.101264	2.04917
GJA1	0.370894	1.46806	-1.09717	2.47815
MDM2	0.37198	0.385058	-0.0130776	2.59577
RB1CC1	0.373661	0.462665	-0.0890043	2.17556
LRIF1	0.373675	0.518878	-0.145203	2.02577
C19orf10	0.37518	0.634926	-0.259747	2.15885
DAAM1	0.375343	0.958776	-0.583433	2.07044
ZC3H13	0.377103	0.650555	-0.273451	2.16684
UGDH	0.383035	0.611684	-0.228649	2.00934
SPCS2	0.383883	0.316229	0.0676544	2.80231
KPNB1	0.385744	0.594898	-0.209154	2.14721
TUBB6	0.387478	1.6495	-1.26203	2.12845
PLEKHB2	0.389299	0.797557	-0.408258	2.06295
VEGFA	0.392503	0.487336	-0.094833	2.1418
CNN2	0.393937	2.00341	-1.60948	2.27783
UGGT1	0.394817	0.617989	-0.223172	2.10817
PNRC1	0.396242	0.462974	-0.0667318	2.33231
RPL6	0.399871	0.211624	0.188247	3.95761
NUFIP2	0.400828	0.547059	-0.146231	2.11301
VIMP	0.401074	0.451767	-0.0506929	2.43484
FBN1	0.4029	0.0263662	0.376533	3.14744
GOLGA4	0.403333	0.320956	0.0823773	2.72281
SELK	0.403337	0.38783	0.0155077	2.68826
SON	0.403854	0.350139	0.0537154	2.88021
BOD1L1	0.40797	0.509131	-0.101161	2.16428
LAMTOR1	0.416554	1.70278	-1.28623	2.01367
MEF2A	0.418515	0.586992	-0.168477	2.02955
UROD	0.423879	0.733313	-0.309434	2.42837
PPM1K	0.430007	0.582093	-0.152087	2.09182
UBR4	0.43034	0.508885	-0.0785456	2.02695
TMEM30A	0.43237	1.03608	-0.603709	2.16716
PRPF8	0.434608	0.544307	-0.109699	2.08232
IGFBP4	0.442521	0.811476	-0.368955	2.35119
TMEM179B	0.446233	0.699318	-0.253085	2.44109
CFH	0.448102	0.903238	-0.455136	2.46861
PLK2	0.453229	0.895848	-0.442619	2.15299
PRSS23	0.454662	1.21203	-0.757364	2.79916
TULP3	0.45846	0.603179	-0.144719	2.04328
FOXP1	0.458873	0.49309	-0.0342175	2.3902
TLE4	0.463415	2.01107	-1.54766	2.01958
ZFAND2A	0.464537	0.587901	-0.123363	2.16149
DST	0.467495	0.423356	0.0441397	2.80744
ZBTB38	0.468012	0.537298	-0.0692857	2.30562
FKBP11	0.46929	0.619665	-0.150375	2.54252
TAF15	0.473872	1.24238	-0.768512	2.00756
TIMP2	0.47573	0.502436	-0.026706	2.61586
ITGB5	0.48004	0.984977	-0.504936	2.42577
LRRC17	0.48189	1.7252	-1.24331	2.86134
SNX9	0.48331	0.600977	-0.117667	2.12521
HBB	0.489527	3.66862	-3.17909	2.36833
ROCK2	0.490201	0.604937	-0.114736	2.00888
SQSTM1	0.49461	0.450622	0.0439871	2.73966
LYRM2	0.494746	1.77073	-1.27598	2.25186
RND3	0.499886	0.388276	0.11161	2.95046
TMF1	0.499917	0.571812	-0.0718953	2.24812
HSP90AA1	0.500903	0.466904	0.0339988	3.23315
PRKAR1A	0.500928	0.940179	-0.43925	2.3298
VPS4B	0.507859	0.70229	-0.194431	2.16331
CLCC1	0.514243	0.846268	-0.332025	2.07876
TSC22D1	0.515137	0.813613	-0.298476	2.17298
CHD2	0.518938	0.555226	-0.0362882	2.40039
MAP1A	0.525313	0.610996	-0.0856828	2.43056
CYLD	0.52836	0.666478	-0.138118	2.0451
MIA3	0.530375	0.53663	-0.00625512	2.59984
SPTBN1	0.531154	0.634904	-0.103751	2.41046
IFITM3	0.531672	0.319198	0.212474	3.48
ZFP36L1	0.539191	0.640554	-0.101364	2.14854
ELF1	0.540386	0.657896	-0.11751	2.05241
DNAJB1	0.540459	0.610213	-0.0697545	2.49325
CRIM1	0.547266	1.09913	-0.551868	2.66881
PPP1R12A	0.548652	0.734424	-0.185772	2.14578
SNAP23	0.561697	1.1161	-0.554406	2.23139
DNAJB9	0.563821	0.630478	-0.0666564	2.29601
ARHGAP29	0.56466	0.971446	-0.406787	2.12001
TOR1AIP2	0.586033	1.13682	-0.55079	2.4134
TMSB4X	0.586118	0.436835	0.149283	4.3798
SPTSSA	0.586235	0.73409	-0.147856	2.35925
[truncated: 12,594 more rows]
